# Supplementary material for: Redox-Based Defect Detection in Packed DNA: Insights from Hybrid Quantum Mechanical/Molecular Mechanics Molecular Dynamics Simulations
Source: J Chem Theory Comput. 2023 Nov 14;19(22):8434–45. doi: 10.1021/acs.jctc.3c01013 (PMC10687876; doi:10.1021/acs.jctc.3c01013)
Supplement: Supplementary file 2 — ct3c01013_si_002.zip [file ct3c01013_si_002.zip › packed_dna_8oxog-main/classical_MD/8oxoG_reg2/8oxoG_reduced_reg2/8oxoG_red_reg2_topology/topol_Protein_chain_X5.itp]

;
;	File 'topol_Protein_chain_X5.itp' was generated
;	By user: pdiamant (1076)
;	On host: lcbcpc57
;	At date: Tue Feb  4 18:01:00 2020
;
;	This is a include topology file
;
;	Created by:
;	                    :-) GROMACS - gmx pdb2gmx, 2019.4 (-:
;	
;	Executable:   /software/gromacs/2019.4/gcc-8.3.0/bin/gmx_mpi
;	Data prefix:  /software/gromacs/2019.4/gcc-8.3.0
;	Working dir:  /share/lcbcsrv5/lcbcdata/pdiamant/12_NCP_REDOX/5_8og_2/1_GROMACS/0_setup
;	Command line:
;	  gmx_mpi pdb2gmx -f in_no_h.pdb -o ncp.gro -ff amber14sb_parmbsc1 -water tip3p
;	Force field was read from current directory or a relative path - path added.
;

[ moleculetype ]
; Name            nrexcl
Protein_chain_X5     3

[ atoms ]
;   nr       type  resnr residue  atom   cgnr     charge       mass  typeB    chargeB      massB
; residue 474 GLY rtp NGLY q +1.0
     1         N3    474    GLY      N      1     0.2943      14.01
     2          H    474    GLY     H1      2     0.1642      1.008
     3          H    474    GLY     H2      3     0.1642      1.008
     4          H    474    GLY     H3      4     0.1642      1.008
     5         CX    474    GLY     CA      5      -0.01      12.01
     6         HP    474    GLY    HA1      6     0.0895      1.008
     7         HP    474    GLY    HA2      7     0.0895      1.008
     8          C    474    GLY      C      8     0.6163      12.01
     9          O    474    GLY      O      9    -0.5722         16   ; qtot 1
; residue 475 LYS rtp LYS  q +1.0
    10          N    475    LYS      N     10    -0.3479      14.01
    11          H    475    LYS      H     11     0.2747      1.008
    12         CX    475    LYS     CA     12      -0.24      12.01
    13         H1    475    LYS     HA     13     0.1426      1.008
    14         C8    475    LYS     CB     14    -0.0094      12.01
    15         HC    475    LYS    HB1     15     0.0362      1.008
    16         HC    475    LYS    HB2     16     0.0362      1.008
    17         C8    475    LYS     CG     17     0.0187      12.01
    18         HC    475    LYS    HG1     18     0.0103      1.008
    19         HC    475    LYS    HG2     19     0.0103      1.008
    20         C8    475    LYS     CD     20    -0.0479      12.01
    21         HC    475    LYS    HD1     21     0.0621      1.008
    22         HC    475    LYS    HD2     22     0.0621      1.008
    23         C8    475    LYS     CE     23    -0.0143      12.01
    24         HP    475    LYS    HE1     24     0.1135      1.008
    25         HP    475    LYS    HE2     25     0.1135      1.008
    26         N3    475    LYS     NZ     26    -0.3854      14.01
    27          H    475    LYS    HZ1     27       0.34      1.008
    28          H    475    LYS    HZ2     28       0.34      1.008
    29          H    475    LYS    HZ3     29       0.34      1.008
    30          C    475    LYS      C     30     0.7341      12.01
    31          O    475    LYS      O     31    -0.5894         16   ; qtot 2
; residue 476 GLN rtp GLN  q  0.0
    32          N    476    GLN      N     32    -0.4157      14.01
    33          H    476    GLN      H     33     0.2719      1.008
    34         CX    476    GLN     CA     34    -0.0031      12.01
    35         H1    476    GLN     HA     35      0.085      1.008
    36         2C    476    GLN     CB     36    -0.0036      12.01
    37         HC    476    GLN    HB1     37     0.0171      1.008
    38         HC    476    GLN    HB2     38     0.0171      1.008
    39         2C    476    GLN     CG     39    -0.0645      12.01
    40         HC    476    GLN    HG1     40     0.0352      1.008
    41         HC    476    GLN    HG2     41     0.0352      1.008
    42          C    476    GLN     CD     42     0.6951      12.01
    43          O    476    GLN    OE1     43    -0.6086         16
    44          N    476    GLN    NE2     44    -0.9407      14.01
    45          H    476    GLN   HE21     45     0.4251      1.008
    46          H    476    GLN   HE22     46     0.4251      1.008
    47          C    476    GLN      C     47     0.5973      12.01
    48          O    476    GLN      O     48    -0.5679         16   ; qtot 2
; residue 477 GLY rtp GLY  q  0.0
    49          N    477    GLY      N     49    -0.4157      14.01
    50          H    477    GLY      H     50     0.2719      1.008
    51         CX    477    GLY     CA     51    -0.0252      12.01
    52         H1    477    GLY    HA1     52     0.0698      1.008
    53         H1    477    GLY    HA2     53     0.0698      1.008
    54          C    477    GLY      C     54     0.5973      12.01
    55          O    477    GLY      O     55    -0.5679         16   ; qtot 2
; residue 478 GLY rtp GLY  q  0.0
    56          N    478    GLY      N     56    -0.4157      14.01
    57          H    478    GLY      H     57     0.2719      1.008
    58         CX    478    GLY     CA     58    -0.0252      12.01
    59         H1    478    GLY    HA1     59     0.0698      1.008
    60         H1    478    GLY    HA2     60     0.0698      1.008
    61          C    478    GLY      C     61     0.5973      12.01
    62          O    478    GLY      O     62    -0.5679         16   ; qtot 2
; residue 479 LYS rtp LYS  q +1.0
    63          N    479    LYS      N     63    -0.3479      14.01
    64          H    479    LYS      H     64     0.2747      1.008
    65         CX    479    LYS     CA     65      -0.24      12.01
    66         H1    479    LYS     HA     66     0.1426      1.008
    67         C8    479    LYS     CB     67    -0.0094      12.01
    68         HC    479    LYS    HB1     68     0.0362      1.008
    69         HC    479    LYS    HB2     69     0.0362      1.008
    70         C8    479    LYS     CG     70     0.0187      12.01
    71         HC    479    LYS    HG1     71     0.0103      1.008
    72         HC    479    LYS    HG2     72     0.0103      1.008
    73         C8    479    LYS     CD     73    -0.0479      12.01
    74         HC    479    LYS    HD1     74     0.0621      1.008
    75         HC    479    LYS    HD2     75     0.0621      1.008
    76         C8    479    LYS     CE     76    -0.0143      12.01
    77         HP    479    LYS    HE1     77     0.1135      1.008
    78         HP    479    LYS    HE2     78     0.1135      1.008
    79         N3    479    LYS     NZ     79    -0.3854      14.01
    80          H    479    LYS    HZ1     80       0.34      1.008
    81          H    479    LYS    HZ2     81       0.34      1.008
    82          H    479    LYS    HZ3     82       0.34      1.008
    83          C    479    LYS      C     83     0.7341      12.01
    84          O    479    LYS      O     84    -0.5894         16   ; qtot 3
; residue 480 THR rtp THR  q  0.0
    85          N    480    THR      N     85    -0.4157      14.01
    86          H    480    THR      H     86     0.2719      1.008
    87         CX    480    THR     CA     87    -0.0389      12.01
    88         H1    480    THR     HA     88     0.1007      1.008
    89         3C    480    THR     CB     89     0.3654      12.01
    90         H1    480    THR     HB     90     0.0043      1.008
    91         CT    480    THR    CG2     91    -0.2438      12.01
    92         HC    480    THR   HG21     92     0.0642      1.008
    93         HC    480    THR   HG22     93     0.0642      1.008
    94         HC    480    THR   HG23     94     0.0642      1.008
    95         OH    480    THR    OG1     95    -0.6761         16
    96         HO    480    THR    HG1     96     0.4102      1.008
    97          C    480    THR      C     97     0.5973      12.01
    98          O    480    THR      O     98    -0.5679         16   ; qtot 3
; residue 481 ARG rtp ARG  q +1.0
    99          N    481    ARG      N     99    -0.3479      14.01
   100          H    481    ARG      H    100     0.2747      1.008
   101         CX    481    ARG     CA    101    -0.2637      12.01
   102         H1    481    ARG     HA    102      0.156      1.008
   103         C8    481    ARG     CB    103    -0.0007      12.01
   104         HC    481    ARG    HB1    104     0.0327      1.008
   105         HC    481    ARG    HB2    105     0.0327      1.008
   106         C8    481    ARG     CG    106      0.039      12.01
   107         HC    481    ARG    HG1    107     0.0285      1.008
   108         HC    481    ARG    HG2    108     0.0285      1.008
   109         C8    481    ARG     CD    109     0.0486      12.01
   110         H1    481    ARG    HD1    110     0.0687      1.008
   111         H1    481    ARG    HD2    111     0.0687      1.008
   112         N2    481    ARG     NE    112    -0.5295      14.01
   113          H    481    ARG     HE    113     0.3456      1.008
   114         CA    481    ARG     CZ    114     0.8076      12.01
   115         N2    481    ARG    NH1    115    -0.8627      14.01
   116          H    481    ARG   HH11    116     0.4478      1.008
   117          H    481    ARG   HH12    117     0.4478      1.008
   118         N2    481    ARG    NH2    118    -0.8627      14.01
   119          H    481    ARG   HH21    119     0.4478      1.008
   120          H    481    ARG   HH22    120     0.4478      1.008
   121          C    481    ARG      C    121     0.7341      12.01
   122          O    481    ARG      O    122    -0.5894         16   ; qtot 4
; residue 482 ALA rtp ALA  q  0.0
   123          N    482    ALA      N    123    -0.4157      14.01
   124          H    482    ALA      H    124     0.2719      1.008
   125         CX    482    ALA     CA    125     0.0337      12.01
   126         H1    482    ALA     HA    126     0.0823      1.008
   127         CT    482    ALA     CB    127    -0.1825      12.01
   128         HC    482    ALA    HB1    128     0.0603      1.008
   129         HC    482    ALA    HB2    129     0.0603      1.008
   130         HC    482    ALA    HB3    130     0.0603      1.008
   131          C    482    ALA      C    131     0.5973      12.01
   132          O    482    ALA      O    132    -0.5679         16   ; qtot 4
; residue 483 LYS rtp LYS  q +1.0
   133          N    483    LYS      N    133    -0.3479      14.01
   134          H    483    LYS      H    134     0.2747      1.008
   135         CX    483    LYS     CA    135      -0.24      12.01
   136         H1    483    LYS     HA    136     0.1426      1.008
   137         C8    483    LYS     CB    137    -0.0094      12.01
   138         HC    483    LYS    HB1    138     0.0362      1.008
   139         HC    483    LYS    HB2    139     0.0362      1.008
   140         C8    483    LYS     CG    140     0.0187      12.01
   141         HC    483    LYS    HG1    141     0.0103      1.008
   142         HC    483    LYS    HG2    142     0.0103      1.008
   143         C8    483    LYS     CD    143    -0.0479      12.01
   144         HC    483    LYS    HD1    144     0.0621      1.008
   145         HC    483    LYS    HD2    145     0.0621      1.008
   146         C8    483    LYS     CE    146    -0.0143      12.01
   147         HP    483    LYS    HE1    147     0.1135      1.008
   148         HP    483    LYS    HE2    148     0.1135      1.008
   149         N3    483    LYS     NZ    149    -0.3854      14.01
   150          H    483    LYS    HZ1    150       0.34      1.008
   151          H    483    LYS    HZ2    151       0.34      1.008
   152          H    483    LYS    HZ3    152       0.34      1.008
   153          C    483    LYS      C    153     0.7341      12.01
   154          O    483    LYS      O    154    -0.5894         16   ; qtot 5
; residue 484 ALA rtp ALA  q  0.0
   155          N    484    ALA      N    155    -0.4157      14.01
   156          H    484    ALA      H    156     0.2719      1.008
   157         CX    484    ALA     CA    157     0.0337      12.01
   158         H1    484    ALA     HA    158     0.0823      1.008
   159         CT    484    ALA     CB    159    -0.1825      12.01
   160         HC    484    ALA    HB1    160     0.0603      1.008
   161         HC    484    ALA    HB2    161     0.0603      1.008
   162         HC    484    ALA    HB3    162     0.0603      1.008
   163          C    484    ALA      C    163     0.5973      12.01
   164          O    484    ALA      O    164    -0.5679         16   ; qtot 5
; residue 485 LYS rtp LYS  q +1.0
   165          N    485    LYS      N    165    -0.3479      14.01
   166          H    485    LYS      H    166     0.2747      1.008
   167         CX    485    LYS     CA    167      -0.24      12.01
   168         H1    485    LYS     HA    168     0.1426      1.008
   169         C8    485    LYS     CB    169    -0.0094      12.01
   170         HC    485    LYS    HB1    170     0.0362      1.008
   171         HC    485    LYS    HB2    171     0.0362      1.008
   172         C8    485    LYS     CG    172     0.0187      12.01
   173         HC    485    LYS    HG1    173     0.0103      1.008
   174         HC    485    LYS    HG2    174     0.0103      1.008
   175         C8    485    LYS     CD    175    -0.0479      12.01
   176         HC    485    LYS    HD1    176     0.0621      1.008
   177         HC    485    LYS    HD2    177     0.0621      1.008
   178         C8    485    LYS     CE    178    -0.0143      12.01
   179         HP    485    LYS    HE1    179     0.1135      1.008
   180         HP    485    LYS    HE2    180     0.1135      1.008
   181         N3    485    LYS     NZ    181    -0.3854      14.01
   182          H    485    LYS    HZ1    182       0.34      1.008
   183          H    485    LYS    HZ2    183       0.34      1.008
   184          H    485    LYS    HZ3    184       0.34      1.008
   185          C    485    LYS      C    185     0.7341      12.01
   186          O    485    LYS      O    186    -0.5894         16   ; qtot 6
; residue 486 THR rtp THR  q  0.0
   187          N    486    THR      N    187    -0.4157      14.01
   188          H    486    THR      H    188     0.2719      1.008
   189         CX    486    THR     CA    189    -0.0389      12.01
   190         H1    486    THR     HA    190     0.1007      1.008
   191         3C    486    THR     CB    191     0.3654      12.01
   192         H1    486    THR     HB    192     0.0043      1.008
   193         CT    486    THR    CG2    193    -0.2438      12.01
   194         HC    486    THR   HG21    194     0.0642      1.008
   195         HC    486    THR   HG22    195     0.0642      1.008
   196         HC    486    THR   HG23    196     0.0642      1.008
   197         OH    486    THR    OG1    197    -0.6761         16
   198         HO    486    THR    HG1    198     0.4102      1.008
   199          C    486    THR      C    199     0.5973      12.01
   200          O    486    THR      O    200    -0.5679         16   ; qtot 6
; residue 487 ARG rtp ARG  q +1.0
   201          N    487    ARG      N    201    -0.3479      14.01
   202          H    487    ARG      H    202     0.2747      1.008
   203         CX    487    ARG     CA    203    -0.2637      12.01
   204         H1    487    ARG     HA    204      0.156      1.008
   205         C8    487    ARG     CB    205    -0.0007      12.01
   206         HC    487    ARG    HB1    206     0.0327      1.008
   207         HC    487    ARG    HB2    207     0.0327      1.008
   208         C8    487    ARG     CG    208      0.039      12.01
   209         HC    487    ARG    HG1    209     0.0285      1.008
   210         HC    487    ARG    HG2    210     0.0285      1.008
   211         C8    487    ARG     CD    211     0.0486      12.01
   212         H1    487    ARG    HD1    212     0.0687      1.008
   213         H1    487    ARG    HD2    213     0.0687      1.008
   214         N2    487    ARG     NE    214    -0.5295      14.01
   215          H    487    ARG     HE    215     0.3456      1.008
   216         CA    487    ARG     CZ    216     0.8076      12.01
   217         N2    487    ARG    NH1    217    -0.8627      14.01
   218          H    487    ARG   HH11    218     0.4478      1.008
   219          H    487    ARG   HH12    219     0.4478      1.008
   220         N2    487    ARG    NH2    220    -0.8627      14.01
   221          H    487    ARG   HH21    221     0.4478      1.008
   222          H    487    ARG   HH22    222     0.4478      1.008
   223          C    487    ARG      C    223     0.7341      12.01
   224          O    487    ARG      O    224    -0.5894         16   ; qtot 7
; residue 488 SER rtp SER  q  0.0
   225          N    488    SER      N    225    -0.4157      14.01
   226          H    488    SER      H    226     0.2719      1.008
   227         CX    488    SER     CA    227    -0.0249      12.01
   228         H1    488    SER     HA    228     0.0843      1.008
   229         2C    488    SER     CB    229     0.2117      12.01
   230         H1    488    SER    HB1    230     0.0352      1.008
   231         H1    488    SER    HB2    231     0.0352      1.008
   232         OH    488    SER     OG    232    -0.6546         16
   233         HO    488    SER     HG    233     0.4275      1.008
   234          C    488    SER      C    234     0.5973      12.01
   235          O    488    SER      O    235    -0.5679         16   ; qtot 7
; residue 489 SER rtp SER  q  0.0
   236          N    489    SER      N    236    -0.4157      14.01
   237          H    489    SER      H    237     0.2719      1.008
   238         CX    489    SER     CA    238    -0.0249      12.01
   239         H1    489    SER     HA    239     0.0843      1.008
   240         2C    489    SER     CB    240     0.2117      12.01
   241         H1    489    SER    HB1    241     0.0352      1.008
   242         H1    489    SER    HB2    242     0.0352      1.008
   243         OH    489    SER     OG    243    -0.6546         16
   244         HO    489    SER     HG    244     0.4275      1.008
   245          C    489    SER      C    245     0.5973      12.01
   246          O    489    SER      O    246    -0.5679         16   ; qtot 7
; residue 490 ARG rtp ARG  q +1.0
   247          N    490    ARG      N    247    -0.3479      14.01
   248          H    490    ARG      H    248     0.2747      1.008
   249         CX    490    ARG     CA    249    -0.2637      12.01
   250         H1    490    ARG     HA    250      0.156      1.008
   251         C8    490    ARG     CB    251    -0.0007      12.01
   252         HC    490    ARG    HB1    252     0.0327      1.008
   253         HC    490    ARG    HB2    253     0.0327      1.008
   254         C8    490    ARG     CG    254      0.039      12.01
   255         HC    490    ARG    HG1    255     0.0285      1.008
   256         HC    490    ARG    HG2    256     0.0285      1.008
   257         C8    490    ARG     CD    257     0.0486      12.01
   258         H1    490    ARG    HD1    258     0.0687      1.008
   259         H1    490    ARG    HD2    259     0.0687      1.008
   260         N2    490    ARG     NE    260    -0.5295      14.01
   261          H    490    ARG     HE    261     0.3456      1.008
   262         CA    490    ARG     CZ    262     0.8076      12.01
   263         N2    490    ARG    NH1    263    -0.8627      14.01
   264          H    490    ARG   HH11    264     0.4478      1.008
   265          H    490    ARG   HH12    265     0.4478      1.008
   266         N2    490    ARG    NH2    266    -0.8627      14.01
   267          H    490    ARG   HH21    267     0.4478      1.008
   268          H    490    ARG   HH22    268     0.4478      1.008
   269          C    490    ARG      C    269     0.7341      12.01
   270          O    490    ARG      O    270    -0.5894         16   ; qtot 8
; residue 491 ALA rtp ALA  q  0.0
   271          N    491    ALA      N    271    -0.4157      14.01
   272          H    491    ALA      H    272     0.2719      1.008
   273         CX    491    ALA     CA    273     0.0337      12.01
   274         H1    491    ALA     HA    274     0.0823      1.008
   275         CT    491    ALA     CB    275    -0.1825      12.01
   276         HC    491    ALA    HB1    276     0.0603      1.008
   277         HC    491    ALA    HB2    277     0.0603      1.008
   278         HC    491    ALA    HB3    278     0.0603      1.008
   279          C    491    ALA      C    279     0.5973      12.01
   280          O    491    ALA      O    280    -0.5679         16   ; qtot 8
; residue 492 GLY rtp GLY  q  0.0
   281          N    492    GLY      N    281    -0.4157      14.01
   282          H    492    GLY      H    282     0.2719      1.008
   283         CX    492    GLY     CA    283    -0.0252      12.01
   284         H1    492    GLY    HA1    284     0.0698      1.008
   285         H1    492    GLY    HA2    285     0.0698      1.008
   286          C    492    GLY      C    286     0.5973      12.01
   287          O    492    GLY      O    287    -0.5679         16   ; qtot 8
; residue 493 LEU rtp LEU  q  0.0
   288          N    493    LEU      N    288    -0.4157      14.01
   289          H    493    LEU      H    289     0.2719      1.008
   290         CX    493    LEU     CA    290    -0.0518      12.01
   291         H1    493    LEU     HA    291     0.0922      1.008
   292         2C    493    LEU     CB    292    -0.1102      12.01
   293         HC    493    LEU    HB1    293     0.0457      1.008
   294         HC    493    LEU    HB2    294     0.0457      1.008
   295         3C    493    LEU     CG    295     0.3531      12.01
   296         HC    493    LEU     HG    296    -0.0361      1.008
   297         CT    493    LEU    CD1    297    -0.4121      12.01
   298         HC    493    LEU   HD11    298        0.1      1.008
   299         HC    493    LEU   HD12    299        0.1      1.008
   300         HC    493    LEU   HD13    300        0.1      1.008
   301         CT    493    LEU    CD2    301    -0.4121      12.01
   302         HC    493    LEU   HD21    302        0.1      1.008
   303         HC    493    LEU   HD22    303        0.1      1.008
   304         HC    493    LEU   HD23    304        0.1      1.008
   305          C    493    LEU      C    305     0.5973      12.01
   306          O    493    LEU      O    306    -0.5679         16   ; qtot 8
; residue 494 GLN rtp GLN  q  0.0
   307          N    494    GLN      N    307    -0.4157      14.01
   308          H    494    GLN      H    308     0.2719      1.008
   309         CX    494    GLN     CA    309    -0.0031      12.01
   310         H1    494    GLN     HA    310      0.085      1.008
   311         2C    494    GLN     CB    311    -0.0036      12.01
   312         HC    494    GLN    HB1    312     0.0171      1.008
   313         HC    494    GLN    HB2    313     0.0171      1.008
   314         2C    494    GLN     CG    314    -0.0645      12.01
   315         HC    494    GLN    HG1    315     0.0352      1.008
   316         HC    494    GLN    HG2    316     0.0352      1.008
   317          C    494    GLN     CD    317     0.6951      12.01
   318          O    494    GLN    OE1    318    -0.6086         16
   319          N    494    GLN    NE2    319    -0.9407      14.01
   320          H    494    GLN   HE21    320     0.4251      1.008
   321          H    494    GLN   HE22    321     0.4251      1.008
   322          C    494    GLN      C    322     0.5973      12.01
   323          O    494    GLN      O    323    -0.5679         16   ; qtot 8
; residue 495 PHE rtp PHE  q  0.0
   324          N    495    PHE      N    324    -0.4157      14.01
   325          H    495    PHE      H    325     0.2719      1.008
   326         CX    495    PHE     CA    326    -0.0024      12.01
   327         H1    495    PHE     HA    327     0.0978      1.008
   328         CT    495    PHE     CB    328    -0.0343      12.01
   329         HC    495    PHE    HB1    329     0.0295      1.008
   330         HC    495    PHE    HB2    330     0.0295      1.008
   331         CA    495    PHE     CG    331     0.0118      12.01
   332         CA    495    PHE    CD1    332    -0.1256      12.01
   333         HA    495    PHE    HD1    333      0.133      1.008
   334         CA    495    PHE    CE1    334    -0.1704      12.01
   335         HA    495    PHE    HE1    335      0.143      1.008
   336         CA    495    PHE     CZ    336    -0.1072      12.01
   337         HA    495    PHE     HZ    337     0.1297      1.008
   338         CA    495    PHE    CE2    338    -0.1704      12.01
   339         HA    495    PHE    HE2    339      0.143      1.008
   340         CA    495    PHE    CD2    340    -0.1256      12.01
   341         HA    495    PHE    HD2    341      0.133      1.008
   342          C    495    PHE      C    342     0.5973      12.01
   343          O    495    PHE      O    343    -0.5679         16   ; qtot 8
; residue 496 PRO rtp PRO  q  0.0
   344          N    496    PRO      N    344    -0.2548      14.01
   345         CT    496    PRO     CD    345     0.0192      12.01
   346         H1    496    PRO    HD1    346     0.0391      1.008
   347         H1    496    PRO    HD2    347     0.0391      1.008
   348         CT    496    PRO     CG    348     0.0189      12.01
   349         HC    496    PRO    HG1    349     0.0213      1.008
   350         HC    496    PRO    HG2    350     0.0213      1.008
   351         CT    496    PRO     CB    351     -0.007      12.01
   352         HC    496    PRO    HB1    352     0.0253      1.008
   353         HC    496    PRO    HB2    353     0.0253      1.008
   354         CX    496    PRO     CA    354    -0.0266      12.01
   355         H1    496    PRO     HA    355     0.0641      1.008
   356          C    496    PRO      C    356     0.5896      12.01
   357          O    496    PRO      O    357    -0.5748         16   ; qtot 8
; residue 497 VAL rtp VAL  q  0.0
   358          N    497    VAL      N    358    -0.4157      14.01
   359          H    497    VAL      H    359     0.2719      1.008
   360         CX    497    VAL     CA    360    -0.0875      12.01
   361         H1    497    VAL     HA    361     0.0969      1.008
   362         3C    497    VAL     CB    362     0.2985      12.01
   363         HC    497    VAL     HB    363    -0.0297      1.008
   364         CT    497    VAL    CG1    364    -0.3192      12.01
   365         HC    497    VAL   HG11    365     0.0791      1.008
   366         HC    497    VAL   HG12    366     0.0791      1.008
   367         HC    497    VAL   HG13    367     0.0791      1.008
   368         CT    497    VAL    CG2    368    -0.3192      12.01
   369         HC    497    VAL   HG21    369     0.0791      1.008
   370         HC    497    VAL   HG22    370     0.0791      1.008
   371         HC    497    VAL   HG23    371     0.0791      1.008
   372          C    497    VAL      C    372     0.5973      12.01
   373          O    497    VAL      O    373    -0.5679         16   ; qtot 8
; residue 498 GLY rtp GLY  q  0.0
   374          N    498    GLY      N    374    -0.4157      14.01
   375          H    498    GLY      H    375     0.2719      1.008
   376         CX    498    GLY     CA    376    -0.0252      12.01
   377         H1    498    GLY    HA1    377     0.0698      1.008
   378         H1    498    GLY    HA2    378     0.0698      1.008
   379          C    498    GLY      C    379     0.5973      12.01
   380          O    498    GLY      O    380    -0.5679         16   ; qtot 8
; residue 499 ARG rtp ARG  q +1.0
   381          N    499    ARG      N    381    -0.3479      14.01
   382          H    499    ARG      H    382     0.2747      1.008
   383         CX    499    ARG     CA    383    -0.2637      12.01
   384         H1    499    ARG     HA    384      0.156      1.008
   385         C8    499    ARG     CB    385    -0.0007      12.01
   386         HC    499    ARG    HB1    386     0.0327      1.008
   387         HC    499    ARG    HB2    387     0.0327      1.008
   388         C8    499    ARG     CG    388      0.039      12.01
   389         HC    499    ARG    HG1    389     0.0285      1.008
   390         HC    499    ARG    HG2    390     0.0285      1.008
   391         C8    499    ARG     CD    391     0.0486      12.01
   392         H1    499    ARG    HD1    392     0.0687      1.008
   393         H1    499    ARG    HD2    393     0.0687      1.008
   394         N2    499    ARG     NE    394    -0.5295      14.01
   395          H    499    ARG     HE    395     0.3456      1.008
   396         CA    499    ARG     CZ    396     0.8076      12.01
   397         N2    499    ARG    NH1    397    -0.8627      14.01
   398          H    499    ARG   HH11    398     0.4478      1.008
   399          H    499    ARG   HH12    399     0.4478      1.008
   400         N2    499    ARG    NH2    400    -0.8627      14.01
   401          H    499    ARG   HH21    401     0.4478      1.008
   402          H    499    ARG   HH22    402     0.4478      1.008
   403          C    499    ARG      C    403     0.7341      12.01
   404          O    499    ARG      O    404    -0.5894         16   ; qtot 9
; residue 500 VAL rtp VAL  q  0.0
   405          N    500    VAL      N    405    -0.4157      14.01
   406          H    500    VAL      H    406     0.2719      1.008
   407         CX    500    VAL     CA    407    -0.0875      12.01
   408         H1    500    VAL     HA    408     0.0969      1.008
   409         3C    500    VAL     CB    409     0.2985      12.01
   410         HC    500    VAL     HB    410    -0.0297      1.008
   411         CT    500    VAL    CG1    411    -0.3192      12.01
   412         HC    500    VAL   HG11    412     0.0791      1.008
   413         HC    500    VAL   HG12    413     0.0791      1.008
   414         HC    500    VAL   HG13    414     0.0791      1.008
   415         CT    500    VAL    CG2    415    -0.3192      12.01
   416         HC    500    VAL   HG21    416     0.0791      1.008
   417         HC    500    VAL   HG22    417     0.0791      1.008
   418         HC    500    VAL   HG23    418     0.0791      1.008
   419          C    500    VAL      C    419     0.5973      12.01
   420          O    500    VAL      O    420    -0.5679         16   ; qtot 9
; residue 501 HIE rtp HIE  q  0.0
   421          N    501    HIE      N    421    -0.4157      14.01
   422          H    501    HIE      H    422     0.2719      1.008
   423         CX    501    HIE     CA    423    -0.0581      12.01
   424         H1    501    HIE     HA    424      0.136      1.008
   425         CT    501    HIE     CB    425    -0.0074      12.01
   426         HC    501    HIE    HB1    426     0.0367      1.008
   427         HC    501    HIE    HB2    427     0.0367      1.008
   428         CC    501    HIE     CG    428     0.1868      12.01
   429         NB    501    HIE    ND1    429    -0.5432      14.01
   430         CR    501    HIE    CE1    430     0.1635      12.01
   431         H5    501    HIE    HE1    431     0.1435      1.008
   432         NA    501    HIE    NE2    432    -0.2795      14.01
   433          H    501    HIE    HE2    433     0.3339      1.008
   434         CW    501    HIE    CD2    434    -0.2207      12.01
   435         H4    501    HIE    HD2    435     0.1862      1.008
   436          C    501    HIE      C    436     0.5973      12.01
   437          O    501    HIE      O    437    -0.5679         16   ; qtot 9
; residue 502 ARG rtp ARG  q +1.0
   438          N    502    ARG      N    438    -0.3479      14.01
   439          H    502    ARG      H    439     0.2747      1.008
   440         CX    502    ARG     CA    440    -0.2637      12.01
   441         H1    502    ARG     HA    441      0.156      1.008
   442         C8    502    ARG     CB    442    -0.0007      12.01
   443         HC    502    ARG    HB1    443     0.0327      1.008
   444         HC    502    ARG    HB2    444     0.0327      1.008
   445         C8    502    ARG     CG    445      0.039      12.01
   446         HC    502    ARG    HG1    446     0.0285      1.008
   447         HC    502    ARG    HG2    447     0.0285      1.008
   448         C8    502    ARG     CD    448     0.0486      12.01
   449         H1    502    ARG    HD1    449     0.0687      1.008
   450         H1    502    ARG    HD2    450     0.0687      1.008
   451         N2    502    ARG     NE    451    -0.5295      14.01
   452          H    502    ARG     HE    452     0.3456      1.008
   453         CA    502    ARG     CZ    453     0.8076      12.01
   454         N2    502    ARG    NH1    454    -0.8627      14.01
   455          H    502    ARG   HH11    455     0.4478      1.008
   456          H    502    ARG   HH12    456     0.4478      1.008
   457         N2    502    ARG    NH2    457    -0.8627      14.01
   458          H    502    ARG   HH21    458     0.4478      1.008
   459          H    502    ARG   HH22    459     0.4478      1.008
   460          C    502    ARG      C    460     0.7341      12.01
   461          O    502    ARG      O    461    -0.5894         16   ; qtot 10
; residue 503 LEU rtp LEU  q  0.0
   462          N    503    LEU      N    462    -0.4157      14.01
   463          H    503    LEU      H    463     0.2719      1.008
   464         CX    503    LEU     CA    464    -0.0518      12.01
   465         H1    503    LEU     HA    465     0.0922      1.008
   466         2C    503    LEU     CB    466    -0.1102      12.01
   467         HC    503    LEU    HB1    467     0.0457      1.008
   468         HC    503    LEU    HB2    468     0.0457      1.008
   469         3C    503    LEU     CG    469     0.3531      12.01
   470         HC    503    LEU     HG    470    -0.0361      1.008
   471         CT    503    LEU    CD1    471    -0.4121      12.01
   472         HC    503    LEU   HD11    472        0.1      1.008
   473         HC    503    LEU   HD12    473        0.1      1.008
   474         HC    503    LEU   HD13    474        0.1      1.008
   475         CT    503    LEU    CD2    475    -0.4121      12.01
   476         HC    503    LEU   HD21    476        0.1      1.008
   477         HC    503    LEU   HD22    477        0.1      1.008
   478         HC    503    LEU   HD23    478        0.1      1.008
   479          C    503    LEU      C    479     0.5973      12.01
   480          O    503    LEU      O    480    -0.5679         16   ; qtot 10
; residue 504 LEU rtp LEU  q  0.0
   481          N    504    LEU      N    481    -0.4157      14.01
   482          H    504    LEU      H    482     0.2719      1.008
   483         CX    504    LEU     CA    483    -0.0518      12.01
   484         H1    504    LEU     HA    484     0.0922      1.008
   485         2C    504    LEU     CB    485    -0.1102      12.01
   486         HC    504    LEU    HB1    486     0.0457      1.008
   487         HC    504    LEU    HB2    487     0.0457      1.008
   488         3C    504    LEU     CG    488     0.3531      12.01
   489         HC    504    LEU     HG    489    -0.0361      1.008
   490         CT    504    LEU    CD1    490    -0.4121      12.01
   491         HC    504    LEU   HD11    491        0.1      1.008
   492         HC    504    LEU   HD12    492        0.1      1.008
   493         HC    504    LEU   HD13    493        0.1      1.008
   494         CT    504    LEU    CD2    494    -0.4121      12.01
   495         HC    504    LEU   HD21    495        0.1      1.008
   496         HC    504    LEU   HD22    496        0.1      1.008
   497         HC    504    LEU   HD23    497        0.1      1.008
   498          C    504    LEU      C    498     0.5973      12.01
   499          O    504    LEU      O    499    -0.5679         16   ; qtot 10
; residue 505 ARG rtp ARG  q +1.0
   500          N    505    ARG      N    500    -0.3479      14.01
   501          H    505    ARG      H    501     0.2747      1.008
   502         CX    505    ARG     CA    502    -0.2637      12.01
   503         H1    505    ARG     HA    503      0.156      1.008
   504         C8    505    ARG     CB    504    -0.0007      12.01
   505         HC    505    ARG    HB1    505     0.0327      1.008
   506         HC    505    ARG    HB2    506     0.0327      1.008
   507         C8    505    ARG     CG    507      0.039      12.01
   508         HC    505    ARG    HG1    508     0.0285      1.008
   509         HC    505    ARG    HG2    509     0.0285      1.008
   510         C8    505    ARG     CD    510     0.0486      12.01
   511         H1    505    ARG    HD1    511     0.0687      1.008
   512         H1    505    ARG    HD2    512     0.0687      1.008
   513         N2    505    ARG     NE    513    -0.5295      14.01
   514          H    505    ARG     HE    514     0.3456      1.008
   515         CA    505    ARG     CZ    515     0.8076      12.01
   516         N2    505    ARG    NH1    516    -0.8627      14.01
   517          H    505    ARG   HH11    517     0.4478      1.008
   518          H    505    ARG   HH12    518     0.4478      1.008
   519         N2    505    ARG    NH2    519    -0.8627      14.01
   520          H    505    ARG   HH21    520     0.4478      1.008
   521          H    505    ARG   HH22    521     0.4478      1.008
   522          C    505    ARG      C    522     0.7341      12.01
   523          O    505    ARG      O    523    -0.5894         16   ; qtot 11
; residue 506 LYS rtp LYS  q +1.0
   524          N    506    LYS      N    524    -0.3479      14.01
   525          H    506    LYS      H    525     0.2747      1.008
   526         CX    506    LYS     CA    526      -0.24      12.01
   527         H1    506    LYS     HA    527     0.1426      1.008
   528         C8    506    LYS     CB    528    -0.0094      12.01
   529         HC    506    LYS    HB1    529     0.0362      1.008
   530         HC    506    LYS    HB2    530     0.0362      1.008
   531         C8    506    LYS     CG    531     0.0187      12.01
   532         HC    506    LYS    HG1    532     0.0103      1.008
   533         HC    506    LYS    HG2    533     0.0103      1.008
   534         C8    506    LYS     CD    534    -0.0479      12.01
   535         HC    506    LYS    HD1    535     0.0621      1.008
   536         HC    506    LYS    HD2    536     0.0621      1.008
   537         C8    506    LYS     CE    537    -0.0143      12.01
   538         HP    506    LYS    HE1    538     0.1135      1.008
   539         HP    506    LYS    HE2    539     0.1135      1.008
   540         N3    506    LYS     NZ    540    -0.3854      14.01
   541          H    506    LYS    HZ1    541       0.34      1.008
   542          H    506    LYS    HZ2    542       0.34      1.008
   543          H    506    LYS    HZ3    543       0.34      1.008
   544          C    506    LYS      C    544     0.7341      12.01
   545          O    506    LYS      O    545    -0.5894         16   ; qtot 12
; residue 507 GLY rtp GLY  q  0.0
   546          N    507    GLY      N    546    -0.4157      14.01
   547          H    507    GLY      H    547     0.2719      1.008
   548         CX    507    GLY     CA    548    -0.0252      12.01
   549         H1    507    GLY    HA1    549     0.0698      1.008
   550         H1    507    GLY    HA2    550     0.0698      1.008
   551          C    507    GLY      C    551     0.5973      12.01
   552          O    507    GLY      O    552    -0.5679         16   ; qtot 12
; residue 508 ASN rtp ASN  q  0.0
   553          N    508    ASN      N    553    -0.4157      14.01
   554          H    508    ASN      H    554     0.2719      1.008
   555         CX    508    ASN     CA    555     0.0143      12.01
   556         H1    508    ASN     HA    556     0.1048      1.008
   557         2C    508    ASN     CB    557    -0.2041      12.01
   558         HC    508    ASN    HB1    558     0.0797      1.008
   559         HC    508    ASN    HB2    559     0.0797      1.008
   560          C    508    ASN     CG    560      0.713      12.01
   561          O    508    ASN    OD1    561    -0.5931         16
   562          N    508    ASN    ND2    562    -0.9191      14.01
   563          H    508    ASN   HD21    563     0.4196      1.008
   564          H    508    ASN   HD22    564     0.4196      1.008
   565          C    508    ASN      C    565     0.5973      12.01
   566          O    508    ASN      O    566    -0.5679         16   ; qtot 12
; residue 509 TYR rtp TYR  q  0.0
   567          N    509    TYR      N    567    -0.4157      14.01
   568          H    509    TYR      H    568     0.2719      1.008
   569         CX    509    TYR     CA    569    -0.0014      12.01
   570         H1    509    TYR     HA    570     0.0876      1.008
   571         CT    509    TYR     CB    571    -0.0152      12.01
   572         HC    509    TYR    HB1    572     0.0295      1.008
   573         HC    509    TYR    HB2    573     0.0295      1.008
   574         CA    509    TYR     CG    574    -0.0011      12.01
   575         CA    509    TYR    CD1    575    -0.1906      12.01
   576         HA    509    TYR    HD1    576     0.1699      1.008
   577         CA    509    TYR    CE1    577    -0.2341      12.01
   578         HA    509    TYR    HE1    578     0.1656      1.008
   579          C    509    TYR     CZ    579     0.3226      12.01
   580         OH    509    TYR     OH    580    -0.5579         16
   581         HO    509    TYR     HH    581     0.3992      1.008
   582         CA    509    TYR    CE2    582    -0.2341      12.01
   583         HA    509    TYR    HE2    583     0.1656      1.008
   584         CA    509    TYR    CD2    584    -0.1906      12.01
   585         HA    509    TYR    HD2    585     0.1699      1.008
   586          C    509    TYR      C    586     0.5973      12.01
   587          O    509    TYR      O    587    -0.5679         16   ; qtot 12
; residue 510 ALA rtp ALA  q  0.0
   588          N    510    ALA      N    588    -0.4157      14.01
   589          H    510    ALA      H    589     0.2719      1.008
   590         CX    510    ALA     CA    590     0.0337      12.01
   591         H1    510    ALA     HA    591     0.0823      1.008
   592         CT    510    ALA     CB    592    -0.1825      12.01
   593         HC    510    ALA    HB1    593     0.0603      1.008
   594         HC    510    ALA    HB2    594     0.0603      1.008
   595         HC    510    ALA    HB3    595     0.0603      1.008
   596          C    510    ALA      C    596     0.5973      12.01
   597          O    510    ALA      O    597    -0.5679         16   ; qtot 12
; residue 511 GLU rtp GLU  q -1.0
   598          N    511    GLU      N    598    -0.5163      14.01
   599          H    511    GLU      H    599     0.2936      1.008
   600         CX    511    GLU     CA    600     0.0397      12.01
   601         H1    511    GLU     HA    601     0.1105      1.008
   602         2C    511    GLU     CB    602      0.056      12.01
   603         HC    511    GLU    HB1    603    -0.0173      1.008
   604         HC    511    GLU    HB2    604    -0.0173      1.008
   605         2C    511    GLU     CG    605     0.0136      12.01
   606         HC    511    GLU    HG1    606    -0.0425      1.008
   607         HC    511    GLU    HG2    607    -0.0425      1.008
   608         CO    511    GLU     CD    608     0.8054      12.01
   609         O2    511    GLU    OE1    609    -0.8188         16
   610         O2    511    GLU    OE2    610    -0.8188         16
   611          C    511    GLU      C    611     0.5366      12.01
   612          O    511    GLU      O    612    -0.5819         16   ; qtot 11
; residue 512 ARG rtp ARG  q +1.0
   613          N    512    ARG      N    613    -0.3479      14.01
   614          H    512    ARG      H    614     0.2747      1.008
   615         CX    512    ARG     CA    615    -0.2637      12.01
   616         H1    512    ARG     HA    616      0.156      1.008
   617         C8    512    ARG     CB    617    -0.0007      12.01
   618         HC    512    ARG    HB1    618     0.0327      1.008
   619         HC    512    ARG    HB2    619     0.0327      1.008
   620         C8    512    ARG     CG    620      0.039      12.01
   621         HC    512    ARG    HG1    621     0.0285      1.008
   622         HC    512    ARG    HG2    622     0.0285      1.008
   623         C8    512    ARG     CD    623     0.0486      12.01
   624         H1    512    ARG    HD1    624     0.0687      1.008
   625         H1    512    ARG    HD2    625     0.0687      1.008
   626         N2    512    ARG     NE    626    -0.5295      14.01
   627          H    512    ARG     HE    627     0.3456      1.008
   628         CA    512    ARG     CZ    628     0.8076      12.01
   629         N2    512    ARG    NH1    629    -0.8627      14.01
   630          H    512    ARG   HH11    630     0.4478      1.008
   631          H    512    ARG   HH12    631     0.4478      1.008
   632         N2    512    ARG    NH2    632    -0.8627      14.01
   633          H    512    ARG   HH21    633     0.4478      1.008
   634          H    512    ARG   HH22    634     0.4478      1.008
   635          C    512    ARG      C    635     0.7341      12.01
   636          O    512    ARG      O    636    -0.5894         16   ; qtot 12
; residue 513 VAL rtp VAL  q  0.0
   637          N    513    VAL      N    637    -0.4157      14.01
   638          H    513    VAL      H    638     0.2719      1.008
   639         CX    513    VAL     CA    639    -0.0875      12.01
   640         H1    513    VAL     HA    640     0.0969      1.008
   641         3C    513    VAL     CB    641     0.2985      12.01
   642         HC    513    VAL     HB    642    -0.0297      1.008
   643         CT    513    VAL    CG1    643    -0.3192      12.01
   644         HC    513    VAL   HG11    644     0.0791      1.008
   645         HC    513    VAL   HG12    645     0.0791      1.008
   646         HC    513    VAL   HG13    646     0.0791      1.008
   647         CT    513    VAL    CG2    647    -0.3192      12.01
   648         HC    513    VAL   HG21    648     0.0791      1.008
   649         HC    513    VAL   HG22    649     0.0791      1.008
   650         HC    513    VAL   HG23    650     0.0791      1.008
   651          C    513    VAL      C    651     0.5973      12.01
   652          O    513    VAL      O    652    -0.5679         16   ; qtot 12
; residue 514 GLY rtp GLY  q  0.0
   653          N    514    GLY      N    653    -0.4157      14.01
   654          H    514    GLY      H    654     0.2719      1.008
   655         CX    514    GLY     CA    655    -0.0252      12.01
   656         H1    514    GLY    HA1    656     0.0698      1.008
   657         H1    514    GLY    HA2    657     0.0698      1.008
   658          C    514    GLY      C    658     0.5973      12.01
   659          O    514    GLY      O    659    -0.5679         16   ; qtot 12
; residue 515 ALA rtp ALA  q  0.0
   660          N    515    ALA      N    660    -0.4157      14.01
   661          H    515    ALA      H    661     0.2719      1.008
   662         CX    515    ALA     CA    662     0.0337      12.01
   663         H1    515    ALA     HA    663     0.0823      1.008
   664         CT    515    ALA     CB    664    -0.1825      12.01
   665         HC    515    ALA    HB1    665     0.0603      1.008
   666         HC    515    ALA    HB2    666     0.0603      1.008
   667         HC    515    ALA    HB3    667     0.0603      1.008
   668          C    515    ALA      C    668     0.5973      12.01
   669          O    515    ALA      O    669    -0.5679         16   ; qtot 12
; residue 516 GLY rtp GLY  q  0.0
   670          N    516    GLY      N    670    -0.4157      14.01
   671          H    516    GLY      H    671     0.2719      1.008
   672         CX    516    GLY     CA    672    -0.0252      12.01
   673         H1    516    GLY    HA1    673     0.0698      1.008
   674         H1    516    GLY    HA2    674     0.0698      1.008
   675          C    516    GLY      C    675     0.5973      12.01
   676          O    516    GLY      O    676    -0.5679         16   ; qtot 12
; residue 517 ALA rtp ALA  q  0.0
   677          N    517    ALA      N    677    -0.4157      14.01
   678          H    517    ALA      H    678     0.2719      1.008
   679         CX    517    ALA     CA    679     0.0337      12.01
   680         H1    517    ALA     HA    680     0.0823      1.008
   681         CT    517    ALA     CB    681    -0.1825      12.01
   682         HC    517    ALA    HB1    682     0.0603      1.008
   683         HC    517    ALA    HB2    683     0.0603      1.008
   684         HC    517    ALA    HB3    684     0.0603      1.008
   685          C    517    ALA      C    685     0.5973      12.01
   686          O    517    ALA      O    686    -0.5679         16   ; qtot 12
; residue 518 PRO rtp PRO  q  0.0
   687          N    518    PRO      N    687    -0.2548      14.01
   688         CT    518    PRO     CD    688     0.0192      12.01
   689         H1    518    PRO    HD1    689     0.0391      1.008
   690         H1    518    PRO    HD2    690     0.0391      1.008
   691         CT    518    PRO     CG    691     0.0189      12.01
   692         HC    518    PRO    HG1    692     0.0213      1.008
   693         HC    518    PRO    HG2    693     0.0213      1.008
   694         CT    518    PRO     CB    694     -0.007      12.01
   695         HC    518    PRO    HB1    695     0.0253      1.008
   696         HC    518    PRO    HB2    696     0.0253      1.008
   697         CX    518    PRO     CA    697    -0.0266      12.01
   698         H1    518    PRO     HA    698     0.0641      1.008
   699          C    518    PRO      C    699     0.5896      12.01
   700          O    518    PRO      O    700    -0.5748         16   ; qtot 12
; residue 519 VAL rtp VAL  q  0.0
   701          N    519    VAL      N    701    -0.4157      14.01
   702          H    519    VAL      H    702     0.2719      1.008
   703         CX    519    VAL     CA    703    -0.0875      12.01
   704         H1    519    VAL     HA    704     0.0969      1.008
   705         3C    519    VAL     CB    705     0.2985      12.01
   706         HC    519    VAL     HB    706    -0.0297      1.008
   707         CT    519    VAL    CG1    707    -0.3192      12.01
   708         HC    519    VAL   HG11    708     0.0791      1.008
   709         HC    519    VAL   HG12    709     0.0791      1.008
   710         HC    519    VAL   HG13    710     0.0791      1.008
   711         CT    519    VAL    CG2    711    -0.3192      12.01
   712         HC    519    VAL   HG21    712     0.0791      1.008
   713         HC    519    VAL   HG22    713     0.0791      1.008
   714         HC    519    VAL   HG23    714     0.0791      1.008
   715          C    519    VAL      C    715     0.5973      12.01
   716          O    519    VAL      O    716    -0.5679         16   ; qtot 12
; residue 520 TYR rtp TYR  q  0.0
   717          N    520    TYR      N    717    -0.4157      14.01
   718          H    520    TYR      H    718     0.2719      1.008
   719         CX    520    TYR     CA    719    -0.0014      12.01
   720         H1    520    TYR     HA    720     0.0876      1.008
   721         CT    520    TYR     CB    721    -0.0152      12.01
   722         HC    520    TYR    HB1    722     0.0295      1.008
   723         HC    520    TYR    HB2    723     0.0295      1.008
   724         CA    520    TYR     CG    724    -0.0011      12.01
   725         CA    520    TYR    CD1    725    -0.1906      12.01
   726         HA    520    TYR    HD1    726     0.1699      1.008
   727         CA    520    TYR    CE1    727    -0.2341      12.01
   728         HA    520    TYR    HE1    728     0.1656      1.008
   729          C    520    TYR     CZ    729     0.3226      12.01
   730         OH    520    TYR     OH    730    -0.5579         16
   731         HO    520    TYR     HH    731     0.3992      1.008
   732         CA    520    TYR    CE2    732    -0.2341      12.01
   733         HA    520    TYR    HE2    733     0.1656      1.008
   734         CA    520    TYR    CD2    734    -0.1906      12.01
   735         HA    520    TYR    HD2    735     0.1699      1.008
   736          C    520    TYR      C    736     0.5973      12.01
   737          O    520    TYR      O    737    -0.5679         16   ; qtot 12
; residue 521 LEU rtp LEU  q  0.0
   738          N    521    LEU      N    738    -0.4157      14.01
   739          H    521    LEU      H    739     0.2719      1.008
   740         CX    521    LEU     CA    740    -0.0518      12.01
   741         H1    521    LEU     HA    741     0.0922      1.008
   742         2C    521    LEU     CB    742    -0.1102      12.01
   743         HC    521    LEU    HB1    743     0.0457      1.008
   744         HC    521    LEU    HB2    744     0.0457      1.008
   745         3C    521    LEU     CG    745     0.3531      12.01
   746         HC    521    LEU     HG    746    -0.0361      1.008
   747         CT    521    LEU    CD1    747    -0.4121      12.01
   748         HC    521    LEU   HD11    748        0.1      1.008
   749         HC    521    LEU   HD12    749        0.1      1.008
   750         HC    521    LEU   HD13    750        0.1      1.008
   751         CT    521    LEU    CD2    751    -0.4121      12.01
   752         HC    521    LEU   HD21    752        0.1      1.008
   753         HC    521    LEU   HD22    753        0.1      1.008
   754         HC    521    LEU   HD23    754        0.1      1.008
   755          C    521    LEU      C    755     0.5973      12.01
   756          O    521    LEU      O    756    -0.5679         16   ; qtot 12
; residue 522 ALA rtp ALA  q  0.0
   757          N    522    ALA      N    757    -0.4157      14.01
   758          H    522    ALA      H    758     0.2719      1.008
   759         CX    522    ALA     CA    759     0.0337      12.01
   760         H1    522    ALA     HA    760     0.0823      1.008
   761         CT    522    ALA     CB    761    -0.1825      12.01
   762         HC    522    ALA    HB1    762     0.0603      1.008
   763         HC    522    ALA    HB2    763     0.0603      1.008
   764         HC    522    ALA    HB3    764     0.0603      1.008
   765          C    522    ALA      C    765     0.5973      12.01
   766          O    522    ALA      O    766    -0.5679         16   ; qtot 12
; residue 523 ALA rtp ALA  q  0.0
   767          N    523    ALA      N    767    -0.4157      14.01
   768          H    523    ALA      H    768     0.2719      1.008
   769         CX    523    ALA     CA    769     0.0337      12.01
   770         H1    523    ALA     HA    770     0.0823      1.008
   771         CT    523    ALA     CB    771    -0.1825      12.01
   772         HC    523    ALA    HB1    772     0.0603      1.008
   773         HC    523    ALA    HB2    773     0.0603      1.008
   774         HC    523    ALA    HB3    774     0.0603      1.008
   775          C    523    ALA      C    775     0.5973      12.01
   776          O    523    ALA      O    776    -0.5679         16   ; qtot 12
; residue 524 VAL rtp VAL  q  0.0
   777          N    524    VAL      N    777    -0.4157      14.01
   778          H    524    VAL      H    778     0.2719      1.008
   779         CX    524    VAL     CA    779    -0.0875      12.01
   780         H1    524    VAL     HA    780     0.0969      1.008
   781         3C    524    VAL     CB    781     0.2985      12.01
   782         HC    524    VAL     HB    782    -0.0297      1.008
   783         CT    524    VAL    CG1    783    -0.3192      12.01
   784         HC    524    VAL   HG11    784     0.0791      1.008
   785         HC    524    VAL   HG12    785     0.0791      1.008
   786         HC    524    VAL   HG13    786     0.0791      1.008
   787         CT    524    VAL    CG2    787    -0.3192      12.01
   788         HC    524    VAL   HG21    788     0.0791      1.008
   789         HC    524    VAL   HG22    789     0.0791      1.008
   790         HC    524    VAL   HG23    790     0.0791      1.008
   791          C    524    VAL      C    791     0.5973      12.01
   792          O    524    VAL      O    792    -0.5679         16   ; qtot 12
; residue 525 LEU rtp LEU  q  0.0
   793          N    525    LEU      N    793    -0.4157      14.01
   794          H    525    LEU      H    794     0.2719      1.008
   795         CX    525    LEU     CA    795    -0.0518      12.01
   796         H1    525    LEU     HA    796     0.0922      1.008
   797         2C    525    LEU     CB    797    -0.1102      12.01
   798         HC    525    LEU    HB1    798     0.0457      1.008
   799         HC    525    LEU    HB2    799     0.0457      1.008
   800         3C    525    LEU     CG    800     0.3531      12.01
   801         HC    525    LEU     HG    801    -0.0361      1.008
   802         CT    525    LEU    CD1    802    -0.4121      12.01
   803         HC    525    LEU   HD11    803        0.1      1.008
   804         HC    525    LEU   HD12    804        0.1      1.008
   805         HC    525    LEU   HD13    805        0.1      1.008
   806         CT    525    LEU    CD2    806    -0.4121      12.01
   807         HC    525    LEU   HD21    807        0.1      1.008
   808         HC    525    LEU   HD22    808        0.1      1.008
   809         HC    525    LEU   HD23    809        0.1      1.008
   810          C    525    LEU      C    810     0.5973      12.01
   811          O    525    LEU      O    811    -0.5679         16   ; qtot 12
; residue 526 GLU rtp GLU  q -1.0
   812          N    526    GLU      N    812    -0.5163      14.01
   813          H    526    GLU      H    813     0.2936      1.008
   814         CX    526    GLU     CA    814     0.0397      12.01
   815         H1    526    GLU     HA    815     0.1105      1.008
   816         2C    526    GLU     CB    816      0.056      12.01
   817         HC    526    GLU    HB1    817    -0.0173      1.008
   818         HC    526    GLU    HB2    818    -0.0173      1.008
   819         2C    526    GLU     CG    819     0.0136      12.01
   820         HC    526    GLU    HG1    820    -0.0425      1.008
   821         HC    526    GLU    HG2    821    -0.0425      1.008
   822         CO    526    GLU     CD    822     0.8054      12.01
   823         O2    526    GLU    OE1    823    -0.8188         16
   824         O2    526    GLU    OE2    824    -0.8188         16
   825          C    526    GLU      C    825     0.5366      12.01
   826          O    526    GLU      O    826    -0.5819         16   ; qtot 11
; residue 527 TYR rtp TYR  q  0.0
   827          N    527    TYR      N    827    -0.4157      14.01
   828          H    527    TYR      H    828     0.2719      1.008
   829         CX    527    TYR     CA    829    -0.0014      12.01
   830         H1    527    TYR     HA    830     0.0876      1.008
   831         CT    527    TYR     CB    831    -0.0152      12.01
   832         HC    527    TYR    HB1    832     0.0295      1.008
   833         HC    527    TYR    HB2    833     0.0295      1.008
   834         CA    527    TYR     CG    834    -0.0011      12.01
   835         CA    527    TYR    CD1    835    -0.1906      12.01
   836         HA    527    TYR    HD1    836     0.1699      1.008
   837         CA    527    TYR    CE1    837    -0.2341      12.01
   838         HA    527    TYR    HE1    838     0.1656      1.008
   839          C    527    TYR     CZ    839     0.3226      12.01
   840         OH    527    TYR     OH    840    -0.5579         16
   841         HO    527    TYR     HH    841     0.3992      1.008
   842         CA    527    TYR    CE2    842    -0.2341      12.01
   843         HA    527    TYR    HE2    843     0.1656      1.008
   844         CA    527    TYR    CD2    844    -0.1906      12.01
   845         HA    527    TYR    HD2    845     0.1699      1.008
   846          C    527    TYR      C    846     0.5973      12.01
   847          O    527    TYR      O    847    -0.5679         16   ; qtot 11
; residue 528 LEU rtp LEU  q  0.0
   848          N    528    LEU      N    848    -0.4157      14.01
   849          H    528    LEU      H    849     0.2719      1.008
   850         CX    528    LEU     CA    850    -0.0518      12.01
   851         H1    528    LEU     HA    851     0.0922      1.008
   852         2C    528    LEU     CB    852    -0.1102      12.01
   853         HC    528    LEU    HB1    853     0.0457      1.008
   854         HC    528    LEU    HB2    854     0.0457      1.008
   855         3C    528    LEU     CG    855     0.3531      12.01
   856         HC    528    LEU     HG    856    -0.0361      1.008
   857         CT    528    LEU    CD1    857    -0.4121      12.01
   858         HC    528    LEU   HD11    858        0.1      1.008
   859         HC    528    LEU   HD12    859        0.1      1.008
   860         HC    528    LEU   HD13    860        0.1      1.008
   861         CT    528    LEU    CD2    861    -0.4121      12.01
   862         HC    528    LEU   HD21    862        0.1      1.008
   863         HC    528    LEU   HD22    863        0.1      1.008
   864         HC    528    LEU   HD23    864        0.1      1.008
   865          C    528    LEU      C    865     0.5973      12.01
   866          O    528    LEU      O    866    -0.5679         16   ; qtot 11
; residue 529 THR rtp THR  q  0.0
   867          N    529    THR      N    867    -0.4157      14.01
   868          H    529    THR      H    868     0.2719      1.008
   869         CX    529    THR     CA    869    -0.0389      12.01
   870         H1    529    THR     HA    870     0.1007      1.008
   871         3C    529    THR     CB    871     0.3654      12.01
   872         H1    529    THR     HB    872     0.0043      1.008
   873         CT    529    THR    CG2    873    -0.2438      12.01
   874         HC    529    THR   HG21    874     0.0642      1.008
   875         HC    529    THR   HG22    875     0.0642      1.008
   876         HC    529    THR   HG23    876     0.0642      1.008
   877         OH    529    THR    OG1    877    -0.6761         16
   878         HO    529    THR    HG1    878     0.4102      1.008
   879          C    529    THR      C    879     0.5973      12.01
   880          O    529    THR      O    880    -0.5679         16   ; qtot 11
; residue 530 ALA rtp ALA  q  0.0
   881          N    530    ALA      N    881    -0.4157      14.01
   882          H    530    ALA      H    882     0.2719      1.008
   883         CX    530    ALA     CA    883     0.0337      12.01
   884         H1    530    ALA     HA    884     0.0823      1.008
   885         CT    530    ALA     CB    885    -0.1825      12.01
   886         HC    530    ALA    HB1    886     0.0603      1.008
   887         HC    530    ALA    HB2    887     0.0603      1.008
   888         HC    530    ALA    HB3    888     0.0603      1.008
   889          C    530    ALA      C    889     0.5973      12.01
   890          O    530    ALA      O    890    -0.5679         16   ; qtot 11
; residue 531 GLU rtp GLU  q -1.0
   891          N    531    GLU      N    891    -0.5163      14.01
   892          H    531    GLU      H    892     0.2936      1.008
   893         CX    531    GLU     CA    893     0.0397      12.01
   894         H1    531    GLU     HA    894     0.1105      1.008
   895         2C    531    GLU     CB    895      0.056      12.01
   896         HC    531    GLU    HB1    896    -0.0173      1.008
   897         HC    531    GLU    HB2    897    -0.0173      1.008
   898         2C    531    GLU     CG    898     0.0136      12.01
   899         HC    531    GLU    HG1    899    -0.0425      1.008
   900         HC    531    GLU    HG2    900    -0.0425      1.008
   901         CO    531    GLU     CD    901     0.8054      12.01
   902         O2    531    GLU    OE1    902    -0.8188         16
   903         O2    531    GLU    OE2    903    -0.8188         16
   904          C    531    GLU      C    904     0.5366      12.01
   905          O    531    GLU      O    905    -0.5819         16   ; qtot 10
; residue 532 ILE rtp ILE  q  0.0
   906          N    532    ILE      N    906    -0.4157      14.01
   907          H    532    ILE      H    907     0.2719      1.008
   908         CX    532    ILE     CA    908    -0.0597      12.01
   909         H1    532    ILE     HA    909     0.0869      1.008
   910         3C    532    ILE     CB    910     0.1303      12.01
   911         HC    532    ILE     HB    911     0.0187      1.008
   912         CT    532    ILE    CG2    912    -0.3204      12.01
   913         HC    532    ILE   HG21    913     0.0882      1.008
   914         HC    532    ILE   HG22    914     0.0882      1.008
   915         HC    532    ILE   HG23    915     0.0882      1.008
   916         2C    532    ILE    CG1    916     -0.043      12.01
   917         HC    532    ILE   HG11    917     0.0236      1.008
   918         HC    532    ILE   HG12    918     0.0236      1.008
   919         CT    532    ILE     CD    919     -0.066      12.01
   920         HC    532    ILE    HD1    920     0.0186      1.008
   921         HC    532    ILE    HD2    921     0.0186      1.008
   922         HC    532    ILE    HD3    922     0.0186      1.008
   923          C    532    ILE      C    923     0.5973      12.01
   924          O    532    ILE      O    924    -0.5679         16   ; qtot 10
; residue 533 LEU rtp LEU  q  0.0
   925          N    533    LEU      N    925    -0.4157      14.01
   926          H    533    LEU      H    926     0.2719      1.008
   927         CX    533    LEU     CA    927    -0.0518      12.01
   928         H1    533    LEU     HA    928     0.0922      1.008
   929         2C    533    LEU     CB    929    -0.1102      12.01
   930         HC    533    LEU    HB1    930     0.0457      1.008
   931         HC    533    LEU    HB2    931     0.0457      1.008
   932         3C    533    LEU     CG    932     0.3531      12.01
   933         HC    533    LEU     HG    933    -0.0361      1.008
   934         CT    533    LEU    CD1    934    -0.4121      12.01
   935         HC    533    LEU   HD11    935        0.1      1.008
   936         HC    533    LEU   HD12    936        0.1      1.008
   937         HC    533    LEU   HD13    937        0.1      1.008
   938         CT    533    LEU    CD2    938    -0.4121      12.01
   939         HC    533    LEU   HD21    939        0.1      1.008
   940         HC    533    LEU   HD22    940        0.1      1.008
   941         HC    533    LEU   HD23    941        0.1      1.008
   942          C    533    LEU      C    942     0.5973      12.01
   943          O    533    LEU      O    943    -0.5679         16   ; qtot 10
; residue 534 GLU rtp GLU  q -1.0
   944          N    534    GLU      N    944    -0.5163      14.01
   945          H    534    GLU      H    945     0.2936      1.008
   946         CX    534    GLU     CA    946     0.0397      12.01
   947         H1    534    GLU     HA    947     0.1105      1.008
   948         2C    534    GLU     CB    948      0.056      12.01
   949         HC    534    GLU    HB1    949    -0.0173      1.008
   950         HC    534    GLU    HB2    950    -0.0173      1.008
   951         2C    534    GLU     CG    951     0.0136      12.01
   952         HC    534    GLU    HG1    952    -0.0425      1.008
   953         HC    534    GLU    HG2    953    -0.0425      1.008
   954         CO    534    GLU     CD    954     0.8054      12.01
   955         O2    534    GLU    OE1    955    -0.8188         16
   956         O2    534    GLU    OE2    956    -0.8188         16
   957          C    534    GLU      C    957     0.5366      12.01
   958          O    534    GLU      O    958    -0.5819         16   ; qtot 9
; residue 535 LEU rtp LEU  q  0.0
   959          N    535    LEU      N    959    -0.4157      14.01
   960          H    535    LEU      H    960     0.2719      1.008
   961         CX    535    LEU     CA    961    -0.0518      12.01
   962         H1    535    LEU     HA    962     0.0922      1.008
   963         2C    535    LEU     CB    963    -0.1102      12.01
   964         HC    535    LEU    HB1    964     0.0457      1.008
   965         HC    535    LEU    HB2    965     0.0457      1.008
   966         3C    535    LEU     CG    966     0.3531      12.01
   967         HC    535    LEU     HG    967    -0.0361      1.008
   968         CT    535    LEU    CD1    968    -0.4121      12.01
   969         HC    535    LEU   HD11    969        0.1      1.008
   970         HC    535    LEU   HD12    970        0.1      1.008
   971         HC    535    LEU   HD13    971        0.1      1.008
   972         CT    535    LEU    CD2    972    -0.4121      12.01
   973         HC    535    LEU   HD21    973        0.1      1.008
   974         HC    535    LEU   HD22    974        0.1      1.008
   975         HC    535    LEU   HD23    975        0.1      1.008
   976          C    535    LEU      C    976     0.5973      12.01
   977          O    535    LEU      O    977    -0.5679         16   ; qtot 9
; residue 536 ALA rtp ALA  q  0.0
   978          N    536    ALA      N    978    -0.4157      14.01
   979          H    536    ALA      H    979     0.2719      1.008
   980         CX    536    ALA     CA    980     0.0337      12.01
   981         H1    536    ALA     HA    981     0.0823      1.008
   982         CT    536    ALA     CB    982    -0.1825      12.01
   983         HC    536    ALA    HB1    983     0.0603      1.008
   984         HC    536    ALA    HB2    984     0.0603      1.008
   985         HC    536    ALA    HB3    985     0.0603      1.008
   986          C    536    ALA      C    986     0.5973      12.01
   987          O    536    ALA      O    987    -0.5679         16   ; qtot 9
; residue 537 GLY rtp GLY  q  0.0
   988          N    537    GLY      N    988    -0.4157      14.01
   989          H    537    GLY      H    989     0.2719      1.008
   990         CX    537    GLY     CA    990    -0.0252      12.01
   991         H1    537    GLY    HA1    991     0.0698      1.008
   992         H1    537    GLY    HA2    992     0.0698      1.008
   993          C    537    GLY      C    993     0.5973      12.01
   994          O    537    GLY      O    994    -0.5679         16   ; qtot 9
; residue 538 ASN rtp ASN  q  0.0
   995          N    538    ASN      N    995    -0.4157      14.01
   996          H    538    ASN      H    996     0.2719      1.008
   997         CX    538    ASN     CA    997     0.0143      12.01
   998         H1    538    ASN     HA    998     0.1048      1.008
   999         2C    538    ASN     CB    999    -0.2041      12.01
  1000         HC    538    ASN    HB1   1000     0.0797      1.008
  1001         HC    538    ASN    HB2   1001     0.0797      1.008
  1002          C    538    ASN     CG   1002      0.713      12.01
  1003          O    538    ASN    OD1   1003    -0.5931         16
  1004          N    538    ASN    ND2   1004    -0.9191      14.01
  1005          H    538    ASN   HD21   1005     0.4196      1.008
  1006          H    538    ASN   HD22   1006     0.4196      1.008
  1007          C    538    ASN      C   1007     0.5973      12.01
  1008          O    538    ASN      O   1008    -0.5679         16   ; qtot 9
; residue 539 ALA rtp ALA  q  0.0
  1009          N    539    ALA      N   1009    -0.4157      14.01
  1010          H    539    ALA      H   1010     0.2719      1.008
  1011         CX    539    ALA     CA   1011     0.0337      12.01
  1012         H1    539    ALA     HA   1012     0.0823      1.008
  1013         CT    539    ALA     CB   1013    -0.1825      12.01
  1014         HC    539    ALA    HB1   1014     0.0603      1.008
  1015         HC    539    ALA    HB2   1015     0.0603      1.008
  1016         HC    539    ALA    HB3   1016     0.0603      1.008
  1017          C    539    ALA      C   1017     0.5973      12.01
  1018          O    539    ALA      O   1018    -0.5679         16   ; qtot 9
; residue 540 ALA rtp ALA  q  0.0
  1019          N    540    ALA      N   1019    -0.4157      14.01
  1020          H    540    ALA      H   1020     0.2719      1.008
  1021         CX    540    ALA     CA   1021     0.0337      12.01
  1022         H1    540    ALA     HA   1022     0.0823      1.008
  1023         CT    540    ALA     CB   1023    -0.1825      12.01
  1024         HC    540    ALA    HB1   1024     0.0603      1.008
  1025         HC    540    ALA    HB2   1025     0.0603      1.008
  1026         HC    540    ALA    HB3   1026     0.0603      1.008
  1027          C    540    ALA      C   1027     0.5973      12.01
  1028          O    540    ALA      O   1028    -0.5679         16   ; qtot 9
; residue 541 ARG rtp ARG  q +1.0
  1029          N    541    ARG      N   1029    -0.3479      14.01
  1030          H    541    ARG      H   1030     0.2747      1.008
  1031         CX    541    ARG     CA   1031    -0.2637      12.01
  1032         H1    541    ARG     HA   1032      0.156      1.008
  1033         C8    541    ARG     CB   1033    -0.0007      12.01
  1034         HC    541    ARG    HB1   1034     0.0327      1.008
  1035         HC    541    ARG    HB2   1035     0.0327      1.008
  1036         C8    541    ARG     CG   1036      0.039      12.01
  1037         HC    541    ARG    HG1   1037     0.0285      1.008
  1038         HC    541    ARG    HG2   1038     0.0285      1.008
  1039         C8    541    ARG     CD   1039     0.0486      12.01
  1040         H1    541    ARG    HD1   1040     0.0687      1.008
  1041         H1    541    ARG    HD2   1041     0.0687      1.008
  1042         N2    541    ARG     NE   1042    -0.5295      14.01
  1043          H    541    ARG     HE   1043     0.3456      1.008
  1044         CA    541    ARG     CZ   1044     0.8076      12.01
  1045         N2    541    ARG    NH1   1045    -0.8627      14.01
  1046          H    541    ARG   HH11   1046     0.4478      1.008
  1047          H    541    ARG   HH12   1047     0.4478      1.008
  1048         N2    541    ARG    NH2   1048    -0.8627      14.01
  1049          H    541    ARG   HH21   1049     0.4478      1.008
  1050          H    541    ARG   HH22   1050     0.4478      1.008
  1051          C    541    ARG      C   1051     0.7341      12.01
  1052          O    541    ARG      O   1052    -0.5894         16   ; qtot 10
; residue 542 ASP rtp ASP  q -1.0
  1053          N    542    ASP      N   1053    -0.5163      14.01
  1054          H    542    ASP      H   1054     0.2936      1.008
  1055         CX    542    ASP     CA   1055     0.0381      12.01
  1056         H1    542    ASP     HA   1056      0.088      1.008
  1057         2C    542    ASP     CB   1057    -0.0303      12.01
  1058         HC    542    ASP    HB1   1058    -0.0122      1.008
  1059         HC    542    ASP    HB2   1059    -0.0122      1.008
  1060         CO    542    ASP     CG   1060     0.7994      12.01
  1061         O2    542    ASP    OD1   1061    -0.8014         16
  1062         O2    542    ASP    OD2   1062    -0.8014         16
  1063          C    542    ASP      C   1063     0.5366      12.01
  1064          O    542    ASP      O   1064    -0.5819         16   ; qtot 9
; residue 543 ASN rtp ASN  q  0.0
  1065          N    543    ASN      N   1065    -0.4157      14.01
  1066          H    543    ASN      H   1066     0.2719      1.008
  1067         CX    543    ASN     CA   1067     0.0143      12.01
  1068         H1    543    ASN     HA   1068     0.1048      1.008
  1069         2C    543    ASN     CB   1069    -0.2041      12.01
  1070         HC    543    ASN    HB1   1070     0.0797      1.008
  1071         HC    543    ASN    HB2   1071     0.0797      1.008
  1072          C    543    ASN     CG   1072      0.713      12.01
  1073          O    543    ASN    OD1   1073    -0.5931         16
  1074          N    543    ASN    ND2   1074    -0.9191      14.01
  1075          H    543    ASN   HD21   1075     0.4196      1.008
  1076          H    543    ASN   HD22   1076     0.4196      1.008
  1077          C    543    ASN      C   1077     0.5973      12.01
  1078          O    543    ASN      O   1078    -0.5679         16   ; qtot 9
; residue 544 LYS rtp LYS  q +1.0
  1079          N    544    LYS      N   1079    -0.3479      14.01
  1080          H    544    LYS      H   1080     0.2747      1.008
  1081         CX    544    LYS     CA   1081      -0.24      12.01
  1082         H1    544    LYS     HA   1082     0.1426      1.008
  1083         C8    544    LYS     CB   1083    -0.0094      12.01
  1084         HC    544    LYS    HB1   1084     0.0362      1.008
  1085         HC    544    LYS    HB2   1085     0.0362      1.008
  1086         C8    544    LYS     CG   1086     0.0187      12.01
  1087         HC    544    LYS    HG1   1087     0.0103      1.008
  1088         HC    544    LYS    HG2   1088     0.0103      1.008
  1089         C8    544    LYS     CD   1089    -0.0479      12.01
  1090         HC    544    LYS    HD1   1090     0.0621      1.008
  1091         HC    544    LYS    HD2   1091     0.0621      1.008
  1092         C8    544    LYS     CE   1092    -0.0143      12.01
  1093         HP    544    LYS    HE1   1093     0.1135      1.008
  1094         HP    544    LYS    HE2   1094     0.1135      1.008
  1095         N3    544    LYS     NZ   1095    -0.3854      14.01
  1096          H    544    LYS    HZ1   1096       0.34      1.008
  1097          H    544    LYS    HZ2   1097       0.34      1.008
  1098          H    544    LYS    HZ3   1098       0.34      1.008
  1099          C    544    LYS      C   1099     0.7341      12.01
  1100          O    544    LYS      O   1100    -0.5894         16   ; qtot 10
; residue 545 LYS rtp LYS  q +1.0
  1101          N    545    LYS      N   1101    -0.3479      14.01
  1102          H    545    LYS      H   1102     0.2747      1.008
  1103         CX    545    LYS     CA   1103      -0.24      12.01
  1104         H1    545    LYS     HA   1104     0.1426      1.008
  1105         C8    545    LYS     CB   1105    -0.0094      12.01
  1106         HC    545    LYS    HB1   1106     0.0362      1.008
  1107         HC    545    LYS    HB2   1107     0.0362      1.008
  1108         C8    545    LYS     CG   1108     0.0187      12.01
  1109         HC    545    LYS    HG1   1109     0.0103      1.008
  1110         HC    545    LYS    HG2   1110     0.0103      1.008
  1111         C8    545    LYS     CD   1111    -0.0479      12.01
  1112         HC    545    LYS    HD1   1112     0.0621      1.008
  1113         HC    545    LYS    HD2   1113     0.0621      1.008
  1114         C8    545    LYS     CE   1114    -0.0143      12.01
  1115         HP    545    LYS    HE1   1115     0.1135      1.008
  1116         HP    545    LYS    HE2   1116     0.1135      1.008
  1117         N3    545    LYS     NZ   1117    -0.3854      14.01
  1118          H    545    LYS    HZ1   1118       0.34      1.008
  1119          H    545    LYS    HZ2   1119       0.34      1.008
  1120          H    545    LYS    HZ3   1120       0.34      1.008
  1121          C    545    LYS      C   1121     0.7341      12.01
  1122          O    545    LYS      O   1122    -0.5894         16   ; qtot 11
; residue 546 THR rtp THR  q  0.0
  1123          N    546    THR      N   1123    -0.4157      14.01
  1124          H    546    THR      H   1124     0.2719      1.008
  1125         CX    546    THR     CA   1125    -0.0389      12.01
  1126         H1    546    THR     HA   1126     0.1007      1.008
  1127         3C    546    THR     CB   1127     0.3654      12.01
  1128         H1    546    THR     HB   1128     0.0043      1.008
  1129         CT    546    THR    CG2   1129    -0.2438      12.01
  1130         HC    546    THR   HG21   1130     0.0642      1.008
  1131         HC    546    THR   HG22   1131     0.0642      1.008
  1132         HC    546    THR   HG23   1132     0.0642      1.008
  1133         OH    546    THR    OG1   1133    -0.6761         16
  1134         HO    546    THR    HG1   1134     0.4102      1.008
  1135          C    546    THR      C   1135     0.5973      12.01
  1136          O    546    THR      O   1136    -0.5679         16   ; qtot 11
; residue 547 ARG rtp ARG  q +1.0
  1137          N    547    ARG      N   1137    -0.3479      14.01
  1138          H    547    ARG      H   1138     0.2747      1.008
  1139         CX    547    ARG     CA   1139    -0.2637      12.01
  1140         H1    547    ARG     HA   1140      0.156      1.008
  1141         C8    547    ARG     CB   1141    -0.0007      12.01
  1142         HC    547    ARG    HB1   1142     0.0327      1.008
  1143         HC    547    ARG    HB2   1143     0.0327      1.008
  1144         C8    547    ARG     CG   1144      0.039      12.01
  1145         HC    547    ARG    HG1   1145     0.0285      1.008
  1146         HC    547    ARG    HG2   1146     0.0285      1.008
  1147         C8    547    ARG     CD   1147     0.0486      12.01
  1148         H1    547    ARG    HD1   1148     0.0687      1.008
  1149         H1    547    ARG    HD2   1149     0.0687      1.008
  1150         N2    547    ARG     NE   1150    -0.5295      14.01
  1151          H    547    ARG     HE   1151     0.3456      1.008
  1152         CA    547    ARG     CZ   1152     0.8076      12.01
  1153         N2    547    ARG    NH1   1153    -0.8627      14.01
  1154          H    547    ARG   HH11   1154     0.4478      1.008
  1155          H    547    ARG   HH12   1155     0.4478      1.008
  1156         N2    547    ARG    NH2   1156    -0.8627      14.01
  1157          H    547    ARG   HH21   1157     0.4478      1.008
  1158          H    547    ARG   HH22   1158     0.4478      1.008
  1159          C    547    ARG      C   1159     0.7341      12.01
  1160          O    547    ARG      O   1160    -0.5894         16   ; qtot 12
; residue 548 ILE rtp ILE  q  0.0
  1161          N    548    ILE      N   1161    -0.4157      14.01
  1162          H    548    ILE      H   1162     0.2719      1.008
  1163         CX    548    ILE     CA   1163    -0.0597      12.01
  1164         H1    548    ILE     HA   1164     0.0869      1.008
  1165         3C    548    ILE     CB   1165     0.1303      12.01
  1166         HC    548    ILE     HB   1166     0.0187      1.008
  1167         CT    548    ILE    CG2   1167    -0.3204      12.01
  1168         HC    548    ILE   HG21   1168     0.0882      1.008
  1169         HC    548    ILE   HG22   1169     0.0882      1.008
  1170         HC    548    ILE   HG23   1170     0.0882      1.008
  1171         2C    548    ILE    CG1   1171     -0.043      12.01
  1172         HC    548    ILE   HG11   1172     0.0236      1.008
  1173         HC    548    ILE   HG12   1173     0.0236      1.008
  1174         CT    548    ILE     CD   1174     -0.066      12.01
  1175         HC    548    ILE    HD1   1175     0.0186      1.008
  1176         HC    548    ILE    HD2   1176     0.0186      1.008
  1177         HC    548    ILE    HD3   1177     0.0186      1.008
  1178          C    548    ILE      C   1178     0.5973      12.01
  1179          O    548    ILE      O   1179    -0.5679         16   ; qtot 12
; residue 549 ILE rtp ILE  q  0.0
  1180          N    549    ILE      N   1180    -0.4157      14.01
  1181          H    549    ILE      H   1181     0.2719      1.008
  1182         CX    549    ILE     CA   1182    -0.0597      12.01
  1183         H1    549    ILE     HA   1183     0.0869      1.008
  1184         3C    549    ILE     CB   1184     0.1303      12.01
  1185         HC    549    ILE     HB   1185     0.0187      1.008
  1186         CT    549    ILE    CG2   1186    -0.3204      12.01
  1187         HC    549    ILE   HG21   1187     0.0882      1.008
  1188         HC    549    ILE   HG22   1188     0.0882      1.008
  1189         HC    549    ILE   HG23   1189     0.0882      1.008
  1190         2C    549    ILE    CG1   1190     -0.043      12.01
  1191         HC    549    ILE   HG11   1191     0.0236      1.008
  1192         HC    549    ILE   HG12   1192     0.0236      1.008
  1193         CT    549    ILE     CD   1193     -0.066      12.01
  1194         HC    549    ILE    HD1   1194     0.0186      1.008
  1195         HC    549    ILE    HD2   1195     0.0186      1.008
  1196         HC    549    ILE    HD3   1196     0.0186      1.008
  1197          C    549    ILE      C   1197     0.5973      12.01
  1198          O    549    ILE      O   1198    -0.5679         16   ; qtot 12
; residue 550 PRO rtp PRO  q  0.0
  1199          N    550    PRO      N   1199    -0.2548      14.01
  1200         CT    550    PRO     CD   1200     0.0192      12.01
  1201         H1    550    PRO    HD1   1201     0.0391      1.008
  1202         H1    550    PRO    HD2   1202     0.0391      1.008
  1203         CT    550    PRO     CG   1203     0.0189      12.01
  1204         HC    550    PRO    HG1   1204     0.0213      1.008
  1205         HC    550    PRO    HG2   1205     0.0213      1.008
  1206         CT    550    PRO     CB   1206     -0.007      12.01
  1207         HC    550    PRO    HB1   1207     0.0253      1.008
  1208         HC    550    PRO    HB2   1208     0.0253      1.008
  1209         CX    550    PRO     CA   1209    -0.0266      12.01
  1210         H1    550    PRO     HA   1210     0.0641      1.008
  1211          C    550    PRO      C   1211     0.5896      12.01
  1212          O    550    PRO      O   1212    -0.5748         16   ; qtot 12
; residue 551 ARG rtp ARG  q +1.0
  1213          N    551    ARG      N   1213    -0.3479      14.01
  1214          H    551    ARG      H   1214     0.2747      1.008
  1215         CX    551    ARG     CA   1215    -0.2637      12.01
  1216         H1    551    ARG     HA   1216      0.156      1.008
  1217         C8    551    ARG     CB   1217    -0.0007      12.01
  1218         HC    551    ARG    HB1   1218     0.0327      1.008
  1219         HC    551    ARG    HB2   1219     0.0327      1.008
  1220         C8    551    ARG     CG   1220      0.039      12.01
  1221         HC    551    ARG    HG1   1221     0.0285      1.008
  1222         HC    551    ARG    HG2   1222     0.0285      1.008
  1223         C8    551    ARG     CD   1223     0.0486      12.01
  1224         H1    551    ARG    HD1   1224     0.0687      1.008
  1225         H1    551    ARG    HD2   1225     0.0687      1.008
  1226         N2    551    ARG     NE   1226    -0.5295      14.01
  1227          H    551    ARG     HE   1227     0.3456      1.008
  1228         CA    551    ARG     CZ   1228     0.8076      12.01
  1229         N2    551    ARG    NH1   1229    -0.8627      14.01
  1230          H    551    ARG   HH11   1230     0.4478      1.008
  1231          H    551    ARG   HH12   1231     0.4478      1.008
  1232         N2    551    ARG    NH2   1232    -0.8627      14.01
  1233          H    551    ARG   HH21   1233     0.4478      1.008
  1234          H    551    ARG   HH22   1234     0.4478      1.008
  1235          C    551    ARG      C   1235     0.7341      12.01
  1236          O    551    ARG      O   1236    -0.5894         16   ; qtot 13
; residue 552 HIE rtp HIE  q  0.0
  1237          N    552    HIE      N   1237    -0.4157      14.01
  1238          H    552    HIE      H   1238     0.2719      1.008
  1239         CX    552    HIE     CA   1239    -0.0581      12.01
  1240         H1    552    HIE     HA   1240      0.136      1.008
  1241         CT    552    HIE     CB   1241    -0.0074      12.01
  1242         HC    552    HIE    HB1   1242     0.0367      1.008
  1243         HC    552    HIE    HB2   1243     0.0367      1.008
  1244         CC    552    HIE     CG   1244     0.1868      12.01
  1245         NB    552    HIE    ND1   1245    -0.5432      14.01
  1246         CR    552    HIE    CE1   1246     0.1635      12.01
  1247         H5    552    HIE    HE1   1247     0.1435      1.008
  1248         NA    552    HIE    NE2   1248    -0.2795      14.01
  1249          H    552    HIE    HE2   1249     0.3339      1.008
  1250         CW    552    HIE    CD2   1250    -0.2207      12.01
  1251         H4    552    HIE    HD2   1251     0.1862      1.008
  1252          C    552    HIE      C   1252     0.5973      12.01
  1253          O    552    HIE      O   1253    -0.5679         16   ; qtot 13
; residue 553 LEU rtp LEU  q  0.0
  1254          N    553    LEU      N   1254    -0.4157      14.01
  1255          H    553    LEU      H   1255     0.2719      1.008
  1256         CX    553    LEU     CA   1256    -0.0518      12.01
  1257         H1    553    LEU     HA   1257     0.0922      1.008
  1258         2C    553    LEU     CB   1258    -0.1102      12.01
  1259         HC    553    LEU    HB1   1259     0.0457      1.008
  1260         HC    553    LEU    HB2   1260     0.0457      1.008
  1261         3C    553    LEU     CG   1261     0.3531      12.01
  1262         HC    553    LEU     HG   1262    -0.0361      1.008
  1263         CT    553    LEU    CD1   1263    -0.4121      12.01
  1264         HC    553    LEU   HD11   1264        0.1      1.008
  1265         HC    553    LEU   HD12   1265        0.1      1.008
  1266         HC    553    LEU   HD13   1266        0.1      1.008
  1267         CT    553    LEU    CD2   1267    -0.4121      12.01
  1268         HC    553    LEU   HD21   1268        0.1      1.008
  1269         HC    553    LEU   HD22   1269        0.1      1.008
  1270         HC    553    LEU   HD23   1270        0.1      1.008
  1271          C    553    LEU      C   1271     0.5973      12.01
  1272          O    553    LEU      O   1272    -0.5679         16   ; qtot 13
; residue 554 GLN rtp GLN  q  0.0
  1273          N    554    GLN      N   1273    -0.4157      14.01
  1274          H    554    GLN      H   1274     0.2719      1.008
  1275         CX    554    GLN     CA   1275    -0.0031      12.01
  1276         H1    554    GLN     HA   1276      0.085      1.008
  1277         2C    554    GLN     CB   1277    -0.0036      12.01
  1278         HC    554    GLN    HB1   1278     0.0171      1.008
  1279         HC    554    GLN    HB2   1279     0.0171      1.008
  1280         2C    554    GLN     CG   1280    -0.0645      12.01
  1281         HC    554    GLN    HG1   1281     0.0352      1.008
  1282         HC    554    GLN    HG2   1282     0.0352      1.008
  1283          C    554    GLN     CD   1283     0.6951      12.01
  1284          O    554    GLN    OE1   1284    -0.6086         16
  1285          N    554    GLN    NE2   1285    -0.9407      14.01
  1286          H    554    GLN   HE21   1286     0.4251      1.008
  1287          H    554    GLN   HE22   1287     0.4251      1.008
  1288          C    554    GLN      C   1288     0.5973      12.01
  1289          O    554    GLN      O   1289    -0.5679         16   ; qtot 13
; residue 555 LEU rtp LEU  q  0.0
  1290          N    555    LEU      N   1290    -0.4157      14.01
  1291          H    555    LEU      H   1291     0.2719      1.008
  1292         CX    555    LEU     CA   1292    -0.0518      12.01
  1293         H1    555    LEU     HA   1293     0.0922      1.008
  1294         2C    555    LEU     CB   1294    -0.1102      12.01
  1295         HC    555    LEU    HB1   1295     0.0457      1.008
  1296         HC    555    LEU    HB2   1296     0.0457      1.008
  1297         3C    555    LEU     CG   1297     0.3531      12.01
  1298         HC    555    LEU     HG   1298    -0.0361      1.008
  1299         CT    555    LEU    CD1   1299    -0.4121      12.01
  1300         HC    555    LEU   HD11   1300        0.1      1.008
  1301         HC    555    LEU   HD12   1301        0.1      1.008
  1302         HC    555    LEU   HD13   1302        0.1      1.008
  1303         CT    555    LEU    CD2   1303    -0.4121      12.01
  1304         HC    555    LEU   HD21   1304        0.1      1.008
  1305         HC    555    LEU   HD22   1305        0.1      1.008
  1306         HC    555    LEU   HD23   1306        0.1      1.008
  1307          C    555    LEU      C   1307     0.5973      12.01
  1308          O    555    LEU      O   1308    -0.5679         16   ; qtot 13
; residue 556 ALA rtp ALA  q  0.0
  1309          N    556    ALA      N   1309    -0.4157      14.01
  1310          H    556    ALA      H   1310     0.2719      1.008
  1311         CX    556    ALA     CA   1311     0.0337      12.01
  1312         H1    556    ALA     HA   1312     0.0823      1.008
  1313         CT    556    ALA     CB   1313    -0.1825      12.01
  1314         HC    556    ALA    HB1   1314     0.0603      1.008
  1315         HC    556    ALA    HB2   1315     0.0603      1.008
  1316         HC    556    ALA    HB3   1316     0.0603      1.008
  1317          C    556    ALA      C   1317     0.5973      12.01
  1318          O    556    ALA      O   1318    -0.5679         16   ; qtot 13
; residue 557 VAL rtp VAL  q  0.0
  1319          N    557    VAL      N   1319    -0.4157      14.01
  1320          H    557    VAL      H   1320     0.2719      1.008
  1321         CX    557    VAL     CA   1321    -0.0875      12.01
  1322         H1    557    VAL     HA   1322     0.0969      1.008
  1323         3C    557    VAL     CB   1323     0.2985      12.01
  1324         HC    557    VAL     HB   1324    -0.0297      1.008
  1325         CT    557    VAL    CG1   1325    -0.3192      12.01
  1326         HC    557    VAL   HG11   1326     0.0791      1.008
  1327         HC    557    VAL   HG12   1327     0.0791      1.008
  1328         HC    557    VAL   HG13   1328     0.0791      1.008
  1329         CT    557    VAL    CG2   1329    -0.3192      12.01
  1330         HC    557    VAL   HG21   1330     0.0791      1.008
  1331         HC    557    VAL   HG22   1331     0.0791      1.008
  1332         HC    557    VAL   HG23   1332     0.0791      1.008
  1333          C    557    VAL      C   1333     0.5973      12.01
  1334          O    557    VAL      O   1334    -0.5679         16   ; qtot 13
; residue 558 ARG rtp ARG  q +1.0
  1335          N    558    ARG      N   1335    -0.3479      14.01
  1336          H    558    ARG      H   1336     0.2747      1.008
  1337         CX    558    ARG     CA   1337    -0.2637      12.01
  1338         H1    558    ARG     HA   1338      0.156      1.008
  1339         C8    558    ARG     CB   1339    -0.0007      12.01
  1340         HC    558    ARG    HB1   1340     0.0327      1.008
  1341         HC    558    ARG    HB2   1341     0.0327      1.008
  1342         C8    558    ARG     CG   1342      0.039      12.01
  1343         HC    558    ARG    HG1   1343     0.0285      1.008
  1344         HC    558    ARG    HG2   1344     0.0285      1.008
  1345         C8    558    ARG     CD   1345     0.0486      12.01
  1346         H1    558    ARG    HD1   1346     0.0687      1.008
  1347         H1    558    ARG    HD2   1347     0.0687      1.008
  1348         N2    558    ARG     NE   1348    -0.5295      14.01
  1349          H    558    ARG     HE   1349     0.3456      1.008
  1350         CA    558    ARG     CZ   1350     0.8076      12.01
  1351         N2    558    ARG    NH1   1351    -0.8627      14.01
  1352          H    558    ARG   HH11   1352     0.4478      1.008
  1353          H    558    ARG   HH12   1353     0.4478      1.008
  1354         N2    558    ARG    NH2   1354    -0.8627      14.01
  1355          H    558    ARG   HH21   1355     0.4478      1.008
  1356          H    558    ARG   HH22   1356     0.4478      1.008
  1357          C    558    ARG      C   1357     0.7341      12.01
  1358          O    558    ARG      O   1358    -0.5894         16   ; qtot 14
; residue 559 ASN rtp ASN  q  0.0
  1359          N    559    ASN      N   1359    -0.4157      14.01
  1360          H    559    ASN      H   1360     0.2719      1.008
  1361         CX    559    ASN     CA   1361     0.0143      12.01
  1362         H1    559    ASN     HA   1362     0.1048      1.008
  1363         2C    559    ASN     CB   1363    -0.2041      12.01
  1364         HC    559    ASN    HB1   1364     0.0797      1.008
  1365         HC    559    ASN    HB2   1365     0.0797      1.008
  1366          C    559    ASN     CG   1366      0.713      12.01
  1367          O    559    ASN    OD1   1367    -0.5931         16
  1368          N    559    ASN    ND2   1368    -0.9191      14.01
  1369          H    559    ASN   HD21   1369     0.4196      1.008
  1370          H    559    ASN   HD22   1370     0.4196      1.008
  1371          C    559    ASN      C   1371     0.5973      12.01
  1372          O    559    ASN      O   1372    -0.5679         16   ; qtot 14
; residue 560 ASP rtp ASP  q -1.0
  1373          N    560    ASP      N   1373    -0.5163      14.01
  1374          H    560    ASP      H   1374     0.2936      1.008
  1375         CX    560    ASP     CA   1375     0.0381      12.01
  1376         H1    560    ASP     HA   1376      0.088      1.008
  1377         2C    560    ASP     CB   1377    -0.0303      12.01
  1378         HC    560    ASP    HB1   1378    -0.0122      1.008
  1379         HC    560    ASP    HB2   1379    -0.0122      1.008
  1380         CO    560    ASP     CG   1380     0.7994      12.01
  1381         O2    560    ASP    OD1   1381    -0.8014         16
  1382         O2    560    ASP    OD2   1382    -0.8014         16
  1383          C    560    ASP      C   1383     0.5366      12.01
  1384          O    560    ASP      O   1384    -0.5819         16   ; qtot 13
; residue 561 GLU rtp GLU  q -1.0
  1385          N    561    GLU      N   1385    -0.5163      14.01
  1386          H    561    GLU      H   1386     0.2936      1.008
  1387         CX    561    GLU     CA   1387     0.0397      12.01
  1388         H1    561    GLU     HA   1388     0.1105      1.008
  1389         2C    561    GLU     CB   1389      0.056      12.01
  1390         HC    561    GLU    HB1   1390    -0.0173      1.008
  1391         HC    561    GLU    HB2   1391    -0.0173      1.008
  1392         2C    561    GLU     CG   1392     0.0136      12.01
  1393         HC    561    GLU    HG1   1393    -0.0425      1.008
  1394         HC    561    GLU    HG2   1394    -0.0425      1.008
  1395         CO    561    GLU     CD   1395     0.8054      12.01
  1396         O2    561    GLU    OE1   1396    -0.8188         16
  1397         O2    561    GLU    OE2   1397    -0.8188         16
  1398          C    561    GLU      C   1398     0.5366      12.01
  1399          O    561    GLU      O   1399    -0.5819         16   ; qtot 12
; residue 562 GLU rtp GLU  q -1.0
  1400          N    562    GLU      N   1400    -0.5163      14.01
  1401          H    562    GLU      H   1401     0.2936      1.008
  1402         CX    562    GLU     CA   1402     0.0397      12.01
  1403         H1    562    GLU     HA   1403     0.1105      1.008
  1404         2C    562    GLU     CB   1404      0.056      12.01
  1405         HC    562    GLU    HB1   1405    -0.0173      1.008
  1406         HC    562    GLU    HB2   1406    -0.0173      1.008
  1407         2C    562    GLU     CG   1407     0.0136      12.01
  1408         HC    562    GLU    HG1   1408    -0.0425      1.008
  1409         HC    562    GLU    HG2   1409    -0.0425      1.008
  1410         CO    562    GLU     CD   1410     0.8054      12.01
  1411         O2    562    GLU    OE1   1411    -0.8188         16
  1412         O2    562    GLU    OE2   1412    -0.8188         16
  1413          C    562    GLU      C   1413     0.5366      12.01
  1414          O    562    GLU      O   1414    -0.5819         16   ; qtot 11
; residue 563 LEU rtp LEU  q  0.0
  1415          N    563    LEU      N   1415    -0.4157      14.01
  1416          H    563    LEU      H   1416     0.2719      1.008
  1417         CX    563    LEU     CA   1417    -0.0518      12.01
  1418         H1    563    LEU     HA   1418     0.0922      1.008
  1419         2C    563    LEU     CB   1419    -0.1102      12.01
  1420         HC    563    LEU    HB1   1420     0.0457      1.008
  1421         HC    563    LEU    HB2   1421     0.0457      1.008
  1422         3C    563    LEU     CG   1422     0.3531      12.01
  1423         HC    563    LEU     HG   1423    -0.0361      1.008
  1424         CT    563    LEU    CD1   1424    -0.4121      12.01
  1425         HC    563    LEU   HD11   1425        0.1      1.008
  1426         HC    563    LEU   HD12   1426        0.1      1.008
  1427         HC    563    LEU   HD13   1427        0.1      1.008
  1428         CT    563    LEU    CD2   1428    -0.4121      12.01
  1429         HC    563    LEU   HD21   1429        0.1      1.008
  1430         HC    563    LEU   HD22   1430        0.1      1.008
  1431         HC    563    LEU   HD23   1431        0.1      1.008
  1432          C    563    LEU      C   1432     0.5973      12.01
  1433          O    563    LEU      O   1433    -0.5679         16   ; qtot 11
; residue 564 ASN rtp ASN  q  0.0
  1434          N    564    ASN      N   1434    -0.4157      14.01
  1435          H    564    ASN      H   1435     0.2719      1.008
  1436         CX    564    ASN     CA   1436     0.0143      12.01
  1437         H1    564    ASN     HA   1437     0.1048      1.008
  1438         2C    564    ASN     CB   1438    -0.2041      12.01
  1439         HC    564    ASN    HB1   1439     0.0797      1.008
  1440         HC    564    ASN    HB2   1440     0.0797      1.008
  1441          C    564    ASN     CG   1441      0.713      12.01
  1442          O    564    ASN    OD1   1442    -0.5931         16
  1443          N    564    ASN    ND2   1443    -0.9191      14.01
  1444          H    564    ASN   HD21   1444     0.4196      1.008
  1445          H    564    ASN   HD22   1445     0.4196      1.008
  1446          C    564    ASN      C   1446     0.5973      12.01
  1447          O    564    ASN      O   1447    -0.5679         16   ; qtot 11
; residue 565 LYS rtp LYS  q +1.0
  1448          N    565    LYS      N   1448    -0.3479      14.01
  1449          H    565    LYS      H   1449     0.2747      1.008
  1450         CX    565    LYS     CA   1450      -0.24      12.01
  1451         H1    565    LYS     HA   1451     0.1426      1.008
  1452         C8    565    LYS     CB   1452    -0.0094      12.01
  1453         HC    565    LYS    HB1   1453     0.0362      1.008
  1454         HC    565    LYS    HB2   1454     0.0362      1.008
  1455         C8    565    LYS     CG   1455     0.0187      12.01
  1456         HC    565    LYS    HG1   1456     0.0103      1.008
  1457         HC    565    LYS    HG2   1457     0.0103      1.008
  1458         C8    565    LYS     CD   1458    -0.0479      12.01
  1459         HC    565    LYS    HD1   1459     0.0621      1.008
  1460         HC    565    LYS    HD2   1460     0.0621      1.008
  1461         C8    565    LYS     CE   1461    -0.0143      12.01
  1462         HP    565    LYS    HE1   1462     0.1135      1.008
  1463         HP    565    LYS    HE2   1463     0.1135      1.008
  1464         N3    565    LYS     NZ   1464    -0.3854      14.01
  1465          H    565    LYS    HZ1   1465       0.34      1.008
  1466          H    565    LYS    HZ2   1466       0.34      1.008
  1467          H    565    LYS    HZ3   1467       0.34      1.008
  1468          C    565    LYS      C   1468     0.7341      12.01
  1469          O    565    LYS      O   1469    -0.5894         16   ; qtot 12
; residue 566 LEU rtp LEU  q  0.0
  1470          N    566    LEU      N   1470    -0.4157      14.01
  1471          H    566    LEU      H   1471     0.2719      1.008
  1472         CX    566    LEU     CA   1472    -0.0518      12.01
  1473         H1    566    LEU     HA   1473     0.0922      1.008
  1474         2C    566    LEU     CB   1474    -0.1102      12.01
  1475         HC    566    LEU    HB1   1475     0.0457      1.008
  1476         HC    566    LEU    HB2   1476     0.0457      1.008
  1477         3C    566    LEU     CG   1477     0.3531      12.01
  1478         HC    566    LEU     HG   1478    -0.0361      1.008
  1479         CT    566    LEU    CD1   1479    -0.4121      12.01
  1480         HC    566    LEU   HD11   1480        0.1      1.008
  1481         HC    566    LEU   HD12   1481        0.1      1.008
  1482         HC    566    LEU   HD13   1482        0.1      1.008
  1483         CT    566    LEU    CD2   1483    -0.4121      12.01
  1484         HC    566    LEU   HD21   1484        0.1      1.008
  1485         HC    566    LEU   HD22   1485        0.1      1.008
  1486         HC    566    LEU   HD23   1486        0.1      1.008
  1487          C    566    LEU      C   1487     0.5973      12.01
  1488          O    566    LEU      O   1488    -0.5679         16   ; qtot 12
; residue 567 LEU rtp LEU  q  0.0
  1489          N    567    LEU      N   1489    -0.4157      14.01
  1490          H    567    LEU      H   1490     0.2719      1.008
  1491         CX    567    LEU     CA   1491    -0.0518      12.01
  1492         H1    567    LEU     HA   1492     0.0922      1.008
  1493         2C    567    LEU     CB   1493    -0.1102      12.01
  1494         HC    567    LEU    HB1   1494     0.0457      1.008
  1495         HC    567    LEU    HB2   1495     0.0457      1.008
  1496         3C    567    LEU     CG   1496     0.3531      12.01
  1497         HC    567    LEU     HG   1497    -0.0361      1.008
  1498         CT    567    LEU    CD1   1498    -0.4121      12.01
  1499         HC    567    LEU   HD11   1499        0.1      1.008
  1500         HC    567    LEU   HD12   1500        0.1      1.008
  1501         HC    567    LEU   HD13   1501        0.1      1.008
  1502         CT    567    LEU    CD2   1502    -0.4121      12.01
  1503         HC    567    LEU   HD21   1503        0.1      1.008
  1504         HC    567    LEU   HD22   1504        0.1      1.008
  1505         HC    567    LEU   HD23   1505        0.1      1.008
  1506          C    567    LEU      C   1506     0.5973      12.01
  1507          O    567    LEU      O   1507    -0.5679         16   ; qtot 12
; residue 568 GLY rtp GLY  q  0.0
  1508          N    568    GLY      N   1508    -0.4157      14.01
  1509          H    568    GLY      H   1509     0.2719      1.008
  1510         CX    568    GLY     CA   1510    -0.0252      12.01
  1511         H1    568    GLY    HA1   1511     0.0698      1.008
  1512         H1    568    GLY    HA2   1512     0.0698      1.008
  1513          C    568    GLY      C   1513     0.5973      12.01
  1514          O    568    GLY      O   1514    -0.5679         16   ; qtot 12
; residue 569 ARG rtp ARG  q +1.0
  1515          N    569    ARG      N   1515    -0.3479      14.01
  1516          H    569    ARG      H   1516     0.2747      1.008
  1517         CX    569    ARG     CA   1517    -0.2637      12.01
  1518         H1    569    ARG     HA   1518      0.156      1.008
  1519         C8    569    ARG     CB   1519    -0.0007      12.01
  1520         HC    569    ARG    HB1   1520     0.0327      1.008
  1521         HC    569    ARG    HB2   1521     0.0327      1.008
  1522         C8    569    ARG     CG   1522      0.039      12.01
  1523         HC    569    ARG    HG1   1523     0.0285      1.008
  1524         HC    569    ARG    HG2   1524     0.0285      1.008
  1525         C8    569    ARG     CD   1525     0.0486      12.01
  1526         H1    569    ARG    HD1   1526     0.0687      1.008
  1527         H1    569    ARG    HD2   1527     0.0687      1.008
  1528         N2    569    ARG     NE   1528    -0.5295      14.01
  1529          H    569    ARG     HE   1529     0.3456      1.008
  1530         CA    569    ARG     CZ   1530     0.8076      12.01
  1531         N2    569    ARG    NH1   1531    -0.8627      14.01
  1532          H    569    ARG   HH11   1532     0.4478      1.008
  1533          H    569    ARG   HH12   1533     0.4478      1.008
  1534         N2    569    ARG    NH2   1534    -0.8627      14.01
  1535          H    569    ARG   HH21   1535     0.4478      1.008
  1536          H    569    ARG   HH22   1536     0.4478      1.008
  1537          C    569    ARG      C   1537     0.7341      12.01
  1538          O    569    ARG      O   1538    -0.5894         16   ; qtot 13
; residue 570 VAL rtp VAL  q  0.0
  1539          N    570    VAL      N   1539    -0.4157      14.01
  1540          H    570    VAL      H   1540     0.2719      1.008
  1541         CX    570    VAL     CA   1541    -0.0875      12.01
  1542         H1    570    VAL     HA   1542     0.0969      1.008
  1543         3C    570    VAL     CB   1543     0.2985      12.01
  1544         HC    570    VAL     HB   1544    -0.0297      1.008
  1545         CT    570    VAL    CG1   1545    -0.3192      12.01
  1546         HC    570    VAL   HG11   1546     0.0791      1.008
  1547         HC    570    VAL   HG12   1547     0.0791      1.008
  1548         HC    570    VAL   HG13   1548     0.0791      1.008
  1549         CT    570    VAL    CG2   1549    -0.3192      12.01
  1550         HC    570    VAL   HG21   1550     0.0791      1.008
  1551         HC    570    VAL   HG22   1551     0.0791      1.008
  1552         HC    570    VAL   HG23   1552     0.0791      1.008
  1553          C    570    VAL      C   1553     0.5973      12.01
  1554          O    570    VAL      O   1554    -0.5679         16   ; qtot 13
; residue 571 THR rtp THR  q  0.0
  1555          N    571    THR      N   1555    -0.4157      14.01
  1556          H    571    THR      H   1556     0.2719      1.008
  1557         CX    571    THR     CA   1557    -0.0389      12.01
  1558         H1    571    THR     HA   1558     0.1007      1.008
  1559         3C    571    THR     CB   1559     0.3654      12.01
  1560         H1    571    THR     HB   1560     0.0043      1.008
  1561         CT    571    THR    CG2   1561    -0.2438      12.01
  1562         HC    571    THR   HG21   1562     0.0642      1.008
  1563         HC    571    THR   HG22   1563     0.0642      1.008
  1564         HC    571    THR   HG23   1564     0.0642      1.008
  1565         OH    571    THR    OG1   1565    -0.6761         16
  1566         HO    571    THR    HG1   1566     0.4102      1.008
  1567          C    571    THR      C   1567     0.5973      12.01
  1568          O    571    THR      O   1568    -0.5679         16   ; qtot 13
; residue 572 ILE rtp ILE  q  0.0
  1569          N    572    ILE      N   1569    -0.4157      14.01
  1570          H    572    ILE      H   1570     0.2719      1.008
  1571         CX    572    ILE     CA   1571    -0.0597      12.01
  1572         H1    572    ILE     HA   1572     0.0869      1.008
  1573         3C    572    ILE     CB   1573     0.1303      12.01
  1574         HC    572    ILE     HB   1574     0.0187      1.008
  1575         CT    572    ILE    CG2   1575    -0.3204      12.01
  1576         HC    572    ILE   HG21   1576     0.0882      1.008
  1577         HC    572    ILE   HG22   1577     0.0882      1.008
  1578         HC    572    ILE   HG23   1578     0.0882      1.008
  1579         2C    572    ILE    CG1   1579     -0.043      12.01
  1580         HC    572    ILE   HG11   1580     0.0236      1.008
  1581         HC    572    ILE   HG12   1581     0.0236      1.008
  1582         CT    572    ILE     CD   1582     -0.066      12.01
  1583         HC    572    ILE    HD1   1583     0.0186      1.008
  1584         HC    572    ILE    HD2   1584     0.0186      1.008
  1585         HC    572    ILE    HD3   1585     0.0186      1.008
  1586          C    572    ILE      C   1586     0.5973      12.01
  1587          O    572    ILE      O   1587    -0.5679         16   ; qtot 13
; residue 573 ALA rtp ALA  q  0.0
  1588          N    573    ALA      N   1588    -0.4157      14.01
  1589          H    573    ALA      H   1589     0.2719      1.008
  1590         CX    573    ALA     CA   1590     0.0337      12.01
  1591         H1    573    ALA     HA   1591     0.0823      1.008
  1592         CT    573    ALA     CB   1592    -0.1825      12.01
  1593         HC    573    ALA    HB1   1593     0.0603      1.008
  1594         HC    573    ALA    HB2   1594     0.0603      1.008
  1595         HC    573    ALA    HB3   1595     0.0603      1.008
  1596          C    573    ALA      C   1596     0.5973      12.01
  1597          O    573    ALA      O   1597    -0.5679         16   ; qtot 13
; residue 574 GLN rtp GLN  q  0.0
  1598          N    574    GLN      N   1598    -0.4157      14.01
  1599          H    574    GLN      H   1599     0.2719      1.008
  1600         CX    574    GLN     CA   1600    -0.0031      12.01
  1601         H1    574    GLN     HA   1601      0.085      1.008
  1602         2C    574    GLN     CB   1602    -0.0036      12.01
  1603         HC    574    GLN    HB1   1603     0.0171      1.008
  1604         HC    574    GLN    HB2   1604     0.0171      1.008
  1605         2C    574    GLN     CG   1605    -0.0645      12.01
  1606         HC    574    GLN    HG1   1606     0.0352      1.008
  1607         HC    574    GLN    HG2   1607     0.0352      1.008
  1608          C    574    GLN     CD   1608     0.6951      12.01
  1609          O    574    GLN    OE1   1609    -0.6086         16
  1610          N    574    GLN    NE2   1610    -0.9407      14.01
  1611          H    574    GLN   HE21   1611     0.4251      1.008
  1612          H    574    GLN   HE22   1612     0.4251      1.008
  1613          C    574    GLN      C   1613     0.5973      12.01
  1614          O    574    GLN      O   1614    -0.5679         16   ; qtot 13
; residue 575 GLY rtp GLY  q  0.0
  1615          N    575    GLY      N   1615    -0.4157      14.01
  1616          H    575    GLY      H   1616     0.2719      1.008
  1617         CX    575    GLY     CA   1617    -0.0252      12.01
  1618         H1    575    GLY    HA1   1618     0.0698      1.008
  1619         H1    575    GLY    HA2   1619     0.0698      1.008
  1620          C    575    GLY      C   1620     0.5973      12.01
  1621          O    575    GLY      O   1621    -0.5679         16   ; qtot 13
; residue 576 GLY rtp GLY  q  0.0
  1622          N    576    GLY      N   1622    -0.4157      14.01
  1623          H    576    GLY      H   1623     0.2719      1.008
  1624         CX    576    GLY     CA   1624    -0.0252      12.01
  1625         H1    576    GLY    HA1   1625     0.0698      1.008
  1626         H1    576    GLY    HA2   1626     0.0698      1.008
  1627          C    576    GLY      C   1627     0.5973      12.01
  1628          O    576    GLY      O   1628    -0.5679         16   ; qtot 13
; residue 577 VAL rtp VAL  q  0.0
  1629          N    577    VAL      N   1629    -0.4157      14.01
  1630          H    577    VAL      H   1630     0.2719      1.008
  1631         CX    577    VAL     CA   1631    -0.0875      12.01
  1632         H1    577    VAL     HA   1632     0.0969      1.008
  1633         3C    577    VAL     CB   1633     0.2985      12.01
  1634         HC    577    VAL     HB   1634    -0.0297      1.008
  1635         CT    577    VAL    CG1   1635    -0.3192      12.01
  1636         HC    577    VAL   HG11   1636     0.0791      1.008
  1637         HC    577    VAL   HG12   1637     0.0791      1.008
  1638         HC    577    VAL   HG13   1638     0.0791      1.008
  1639         CT    577    VAL    CG2   1639    -0.3192      12.01
  1640         HC    577    VAL   HG21   1640     0.0791      1.008
  1641         HC    577    VAL   HG22   1641     0.0791      1.008
  1642         HC    577    VAL   HG23   1642     0.0791      1.008
  1643          C    577    VAL      C   1643     0.5973      12.01
  1644          O    577    VAL      O   1644    -0.5679         16   ; qtot 13
; residue 578 LEU rtp LEU  q  0.0
  1645          N    578    LEU      N   1645    -0.4157      14.01
  1646          H    578    LEU      H   1646     0.2719      1.008
  1647         CX    578    LEU     CA   1647    -0.0518      12.01
  1648         H1    578    LEU     HA   1648     0.0922      1.008
  1649         2C    578    LEU     CB   1649    -0.1102      12.01
  1650         HC    578    LEU    HB1   1650     0.0457      1.008
  1651         HC    578    LEU    HB2   1651     0.0457      1.008
  1652         3C    578    LEU     CG   1652     0.3531      12.01
  1653         HC    578    LEU     HG   1653    -0.0361      1.008
  1654         CT    578    LEU    CD1   1654    -0.4121      12.01
  1655         HC    578    LEU   HD11   1655        0.1      1.008
  1656         HC    578    LEU   HD12   1656        0.1      1.008
  1657         HC    578    LEU   HD13   1657        0.1      1.008
  1658         CT    578    LEU    CD2   1658    -0.4121      12.01
  1659         HC    578    LEU   HD21   1659        0.1      1.008
  1660         HC    578    LEU   HD22   1660        0.1      1.008
  1661         HC    578    LEU   HD23   1661        0.1      1.008
  1662          C    578    LEU      C   1662     0.5973      12.01
  1663          O    578    LEU      O   1663    -0.5679         16   ; qtot 13
; residue 579 PRO rtp PRO  q  0.0
  1664          N    579    PRO      N   1664    -0.2548      14.01
  1665         CT    579    PRO     CD   1665     0.0192      12.01
  1666         H1    579    PRO    HD1   1666     0.0391      1.008
  1667         H1    579    PRO    HD2   1667     0.0391      1.008
  1668         CT    579    PRO     CG   1668     0.0189      12.01
  1669         HC    579    PRO    HG1   1669     0.0213      1.008
  1670         HC    579    PRO    HG2   1670     0.0213      1.008
  1671         CT    579    PRO     CB   1671     -0.007      12.01
  1672         HC    579    PRO    HB1   1672     0.0253      1.008
  1673         HC    579    PRO    HB2   1673     0.0253      1.008
  1674         CX    579    PRO     CA   1674    -0.0266      12.01
  1675         H1    579    PRO     HA   1675     0.0641      1.008
  1676          C    579    PRO      C   1676     0.5896      12.01
  1677          O    579    PRO      O   1677    -0.5748         16   ; qtot 13
; residue 580 ASN rtp ASN  q  0.0
  1678          N    580    ASN      N   1678    -0.4157      14.01
  1679          H    580    ASN      H   1679     0.2719      1.008
  1680         CX    580    ASN     CA   1680     0.0143      12.01
  1681         H1    580    ASN     HA   1681     0.1048      1.008
  1682         2C    580    ASN     CB   1682    -0.2041      12.01
  1683         HC    580    ASN    HB1   1683     0.0797      1.008
  1684         HC    580    ASN    HB2   1684     0.0797      1.008
  1685          C    580    ASN     CG   1685      0.713      12.01
  1686          O    580    ASN    OD1   1686    -0.5931         16
  1687          N    580    ASN    ND2   1687    -0.9191      14.01
  1688          H    580    ASN   HD21   1688     0.4196      1.008
  1689          H    580    ASN   HD22   1689     0.4196      1.008
  1690          C    580    ASN      C   1690     0.5973      12.01
  1691          O    580    ASN      O   1691    -0.5679         16   ; qtot 13
; residue 581 ILE rtp ILE  q  0.0
  1692          N    581    ILE      N   1692    -0.4157      14.01
  1693          H    581    ILE      H   1693     0.2719      1.008
  1694         CX    581    ILE     CA   1694    -0.0597      12.01
  1695         H1    581    ILE     HA   1695     0.0869      1.008
  1696         3C    581    ILE     CB   1696     0.1303      12.01
  1697         HC    581    ILE     HB   1697     0.0187      1.008
  1698         CT    581    ILE    CG2   1698    -0.3204      12.01
  1699         HC    581    ILE   HG21   1699     0.0882      1.008
  1700         HC    581    ILE   HG22   1700     0.0882      1.008
  1701         HC    581    ILE   HG23   1701     0.0882      1.008
  1702         2C    581    ILE    CG1   1702     -0.043      12.01
  1703         HC    581    ILE   HG11   1703     0.0236      1.008
  1704         HC    581    ILE   HG12   1704     0.0236      1.008
  1705         CT    581    ILE     CD   1705     -0.066      12.01
  1706         HC    581    ILE    HD1   1706     0.0186      1.008
  1707         HC    581    ILE    HD2   1707     0.0186      1.008
  1708         HC    581    ILE    HD3   1708     0.0186      1.008
  1709          C    581    ILE      C   1709     0.5973      12.01
  1710          O    581    ILE      O   1710    -0.5679         16   ; qtot 13
; residue 582 GLN rtp GLN  q  0.0
  1711          N    582    GLN      N   1711    -0.4157      14.01
  1712          H    582    GLN      H   1712     0.2719      1.008
  1713         CX    582    GLN     CA   1713    -0.0031      12.01
  1714         H1    582    GLN     HA   1714      0.085      1.008
  1715         2C    582    GLN     CB   1715    -0.0036      12.01
  1716         HC    582    GLN    HB1   1716     0.0171      1.008
  1717         HC    582    GLN    HB2   1717     0.0171      1.008
  1718         2C    582    GLN     CG   1718    -0.0645      12.01
  1719         HC    582    GLN    HG1   1719     0.0352      1.008
  1720         HC    582    GLN    HG2   1720     0.0352      1.008
  1721          C    582    GLN     CD   1721     0.6951      12.01
  1722          O    582    GLN    OE1   1722    -0.6086         16
  1723          N    582    GLN    NE2   1723    -0.9407      14.01
  1724          H    582    GLN   HE21   1724     0.4251      1.008
  1725          H    582    GLN   HE22   1725     0.4251      1.008
  1726          C    582    GLN      C   1726     0.5973      12.01
  1727          O    582    GLN      O   1727    -0.5679         16   ; qtot 13
; residue 583 SER rtp SER  q  0.0
  1728          N    583    SER      N   1728    -0.4157      14.01
  1729          H    583    SER      H   1729     0.2719      1.008
  1730         CX    583    SER     CA   1730    -0.0249      12.01
  1731         H1    583    SER     HA   1731     0.0843      1.008
  1732         2C    583    SER     CB   1732     0.2117      12.01
  1733         H1    583    SER    HB1   1733     0.0352      1.008
  1734         H1    583    SER    HB2   1734     0.0352      1.008
  1735         OH    583    SER     OG   1735    -0.6546         16
  1736         HO    583    SER     HG   1736     0.4275      1.008
  1737          C    583    SER      C   1737     0.5973      12.01
  1738          O    583    SER      O   1738    -0.5679         16   ; qtot 13
; residue 584 VAL rtp VAL  q  0.0
  1739          N    584    VAL      N   1739    -0.4157      14.01
  1740          H    584    VAL      H   1740     0.2719      1.008
  1741         CX    584    VAL     CA   1741    -0.0875      12.01
  1742         H1    584    VAL     HA   1742     0.0969      1.008
  1743         3C    584    VAL     CB   1743     0.2985      12.01
  1744         HC    584    VAL     HB   1744    -0.0297      1.008
  1745         CT    584    VAL    CG1   1745    -0.3192      12.01
  1746         HC    584    VAL   HG11   1746     0.0791      1.008
  1747         HC    584    VAL   HG12   1747     0.0791      1.008
  1748         HC    584    VAL   HG13   1748     0.0791      1.008
  1749         CT    584    VAL    CG2   1749    -0.3192      12.01
  1750         HC    584    VAL   HG21   1750     0.0791      1.008
  1751         HC    584    VAL   HG22   1751     0.0791      1.008
  1752         HC    584    VAL   HG23   1752     0.0791      1.008
  1753          C    584    VAL      C   1753     0.5973      12.01
  1754          O    584    VAL      O   1754    -0.5679         16   ; qtot 13
; residue 585 LEU rtp LEU  q  0.0
  1755          N    585    LEU      N   1755    -0.4157      14.01
  1756          H    585    LEU      H   1756     0.2719      1.008
  1757         CX    585    LEU     CA   1757    -0.0518      12.01
  1758         H1    585    LEU     HA   1758     0.0922      1.008
  1759         2C    585    LEU     CB   1759    -0.1102      12.01
  1760         HC    585    LEU    HB1   1760     0.0457      1.008
  1761         HC    585    LEU    HB2   1761     0.0457      1.008
  1762         3C    585    LEU     CG   1762     0.3531      12.01
  1763         HC    585    LEU     HG   1763    -0.0361      1.008
  1764         CT    585    LEU    CD1   1764    -0.4121      12.01
  1765         HC    585    LEU   HD11   1765        0.1      1.008
  1766         HC    585    LEU   HD12   1766        0.1      1.008
  1767         HC    585    LEU   HD13   1767        0.1      1.008
  1768         CT    585    LEU    CD2   1768    -0.4121      12.01
  1769         HC    585    LEU   HD21   1769        0.1      1.008
  1770         HC    585    LEU   HD22   1770        0.1      1.008
  1771         HC    585    LEU   HD23   1771        0.1      1.008
  1772          C    585    LEU      C   1772     0.5973      12.01
  1773          O    585    LEU      O   1773    -0.5679         16   ; qtot 13
; residue 586 LEU rtp LEU  q  0.0
  1774          N    586    LEU      N   1774    -0.4157      14.01
  1775          H    586    LEU      H   1775     0.2719      1.008
  1776         CX    586    LEU     CA   1776    -0.0518      12.01
  1777         H1    586    LEU     HA   1777     0.0922      1.008
  1778         2C    586    LEU     CB   1778    -0.1102      12.01
  1779         HC    586    LEU    HB1   1779     0.0457      1.008
  1780         HC    586    LEU    HB2   1780     0.0457      1.008
  1781         3C    586    LEU     CG   1781     0.3531      12.01
  1782         HC    586    LEU     HG   1782    -0.0361      1.008
  1783         CT    586    LEU    CD1   1783    -0.4121      12.01
  1784         HC    586    LEU   HD11   1784        0.1      1.008
  1785         HC    586    LEU   HD12   1785        0.1      1.008
  1786         HC    586    LEU   HD13   1786        0.1      1.008
  1787         CT    586    LEU    CD2   1787    -0.4121      12.01
  1788         HC    586    LEU   HD21   1788        0.1      1.008
  1789         HC    586    LEU   HD22   1789        0.1      1.008
  1790         HC    586    LEU   HD23   1790        0.1      1.008
  1791          C    586    LEU      C   1791     0.5973      12.01
  1792          O    586    LEU      O   1792    -0.5679         16   ; qtot 13
; residue 587 PRO rtp PRO  q  0.0
  1793          N    587    PRO      N   1793    -0.2548      14.01
  1794         CT    587    PRO     CD   1794     0.0192      12.01
  1795         H1    587    PRO    HD1   1795     0.0391      1.008
  1796         H1    587    PRO    HD2   1796     0.0391      1.008
  1797         CT    587    PRO     CG   1797     0.0189      12.01
  1798         HC    587    PRO    HG1   1798     0.0213      1.008
  1799         HC    587    PRO    HG2   1799     0.0213      1.008
  1800         CT    587    PRO     CB   1800     -0.007      12.01
  1801         HC    587    PRO    HB1   1801     0.0253      1.008
  1802         HC    587    PRO    HB2   1802     0.0253      1.008
  1803         CX    587    PRO     CA   1803    -0.0266      12.01
  1804         H1    587    PRO     HA   1804     0.0641      1.008
  1805          C    587    PRO      C   1805     0.5896      12.01
  1806          O    587    PRO      O   1806    -0.5748         16   ; qtot 13
; residue 588 LYS rtp CLYS q  0.0
  1807          N    588    LYS      N   1807    -0.3481      14.01
  1808          H    588    LYS      H   1808     0.2764      1.008
  1809         CX    588    LYS     CA   1809    -0.2903      12.01
  1810         H1    588    LYS     HA   1810     0.1438      1.008
  1811         C8    588    LYS     CB   1811    -0.0538      12.01
  1812         HC    588    LYS    HB1   1812     0.0482      1.008
  1813         HC    588    LYS    HB2   1813     0.0482      1.008
  1814         C8    588    LYS     CG   1814     0.0227      12.01
  1815         HC    588    LYS    HG1   1815     0.0134      1.008
  1816         HC    588    LYS    HG2   1816     0.0134      1.008
  1817         C8    588    LYS     CD   1817    -0.0392      12.01
  1818         HC    588    LYS    HD1   1818     0.0611      1.008
  1819         HC    588    LYS    HD2   1819     0.0611      1.008
  1820         C8    588    LYS     CE   1820    -0.0176      12.01
  1821         HP    588    LYS    HE1   1821     0.1121      1.008
  1822         HP    588    LYS    HE2   1822     0.1121      1.008
  1823         N3    588    LYS     NZ   1823    -0.3741      14.01
  1824          H    588    LYS    HZ1   1824     0.3374      1.008
  1825          H    588    LYS    HZ2   1825     0.3374      1.008
  1826          H    588    LYS    HZ3   1826     0.3374      1.008
  1827          C    588    LYS      C   1827     0.8488      12.01
  1828         O2    588    LYS    OC1   1828    -0.8252         16
  1829         O2    588    LYS    OC2   1829    -0.8252         16   ; qtot 13

[ bonds ]
;  ai    aj funct            c0            c1            c2            c3
    1     2     1 
    1     3     1 
    1     4     1 
    1     5     1 
    5     6     1 
    5     7     1 
    5     8     1 
    8     9     1 
    8    10     1 
   10    11     1 
   10    12     1 
   12    13     1 
   12    14     1 
   12    30     1 
   14    15     1 
   14    16     1 
   14    17     1 
   17    18     1 
   17    19     1 
   17    20     1 
   20    21     1 
   20    22     1 
   20    23     1 
   23    24     1 
   23    25     1 
   23    26     1 
   26    27     1 
   26    28     1 
   26    29     1 
   30    31     1 
   30    32     1 
   32    33     1 
   32    34     1 
   34    35     1 
   34    36     1 
   34    47     1 
   36    37     1 
   36    38     1 
   36    39     1 
   39    40     1 
   39    41     1 
   39    42     1 
   42    43     1 
   42    44     1 
   44    45     1 
   44    46     1 
   47    48     1 
   47    49     1 
   49    50     1 
   49    51     1 
   51    52     1 
   51    53     1 
   51    54     1 
   54    55     1 
   54    56     1 
   56    57     1 
   56    58     1 
   58    59     1 
   58    60     1 
   58    61     1 
   61    62     1 
   61    63     1 
   63    64     1 
   63    65     1 
   65    66     1 
   65    67     1 
   65    83     1 
   67    68     1 
   67    69     1 
   67    70     1 
   70    71     1 
   70    72     1 
   70    73     1 
   73    74     1 
   73    75     1 
   73    76     1 
   76    77     1 
   76    78     1 
   76    79     1 
   79    80     1 
   79    81     1 
   79    82     1 
   83    84     1 
   83    85     1 
   85    86     1 
   85    87     1 
   87    88     1 
   87    89     1 
   87    97     1 
   89    90     1 
   89    91     1 
   89    95     1 
   91    92     1 
   91    93     1 
   91    94     1 
   95    96     1 
   97    98     1 
   97    99     1 
   99   100     1 
   99   101     1 
  101   102     1 
  101   103     1 
  101   121     1 
  103   104     1 
  103   105     1 
  103   106     1 
  106   107     1 
  106   108     1 
  106   109     1 
  109   110     1 
  109   111     1 
  109   112     1 
  112   113     1 
  112   114     1 
  114   115     1 
  114   118     1 
  115   116     1 
  115   117     1 
  118   119     1 
  118   120     1 
  121   122     1 
  121   123     1 
  123   124     1 
  123   125     1 
  125   126     1 
  125   127     1 
  125   131     1 
  127   128     1 
  127   129     1 
  127   130     1 
  131   132     1 
  131   133     1 
  133   134     1 
  133   135     1 
  135   136     1 
  135   137     1 
  135   153     1 
  137   138     1 
  137   139     1 
  137   140     1 
  140   141     1 
  140   142     1 
  140   143     1 
  143   144     1 
  143   145     1 
  143   146     1 
  146   147     1 
  146   148     1 
  146   149     1 
  149   150     1 
  149   151     1 
  149   152     1 
  153   154     1 
  153   155     1 
  155   156     1 
  155   157     1 
  157   158     1 
  157   159     1 
  157   163     1 
  159   160     1 
  159   161     1 
  159   162     1 
  163   164     1 
  163   165     1 
  165   166     1 
  165   167     1 
  167   168     1 
  167   169     1 
  167   185     1 
  169   170     1 
  169   171     1 
  169   172     1 
  172   173     1 
  172   174     1 
  172   175     1 
  175   176     1 
  175   177     1 
  175   178     1 
  178   179     1 
  178   180     1 
  178   181     1 
  181   182     1 
  181   183     1 
  181   184     1 
  185   186     1 
  185   187     1 
  187   188     1 
  187   189     1 
  189   190     1 
  189   191     1 
  189   199     1 
  191   192     1 
  191   193     1 
  191   197     1 
  193   194     1 
  193   195     1 
  193   196     1 
  197   198     1 
  199   200     1 
  199   201     1 
  201   202     1 
  201   203     1 
  203   204     1 
  203   205     1 
  203   223     1 
  205   206     1 
  205   207     1 
  205   208     1 
  208   209     1 
  208   210     1 
  208   211     1 
  211   212     1 
  211   213     1 
  211   214     1 
  214   215     1 
  214   216     1 
  216   217     1 
  216   220     1 
  217   218     1 
  217   219     1 
  220   221     1 
  220   222     1 
  223   224     1 
  223   225     1 
  225   226     1 
  225   227     1 
  227   228     1 
  227   229     1 
  227   234     1 
  229   230     1 
  229   231     1 
  229   232     1 
  232   233     1 
  234   235     1 
  234   236     1 
  236   237     1 
  236   238     1 
  238   239     1 
  238   240     1 
  238   245     1 
  240   241     1 
  240   242     1 
  240   243     1 
  243   244     1 
  245   246     1 
  245   247     1 
  247   248     1 
  247   249     1 
  249   250     1 
  249   251     1 
  249   269     1 
  251   252     1 
  251   253     1 
  251   254     1 
  254   255     1 
  254   256     1 
  254   257     1 
  257   258     1 
  257   259     1 
  257   260     1 
  260   261     1 
  260   262     1 
  262   263     1 
  262   266     1 
  263   264     1 
  263   265     1 
  266   267     1 
  266   268     1 
  269   270     1 
  269   271     1 
  271   272     1 
  271   273     1 
  273   274     1 
  273   275     1 
  273   279     1 
  275   276     1 
  275   277     1 
  275   278     1 
  279   280     1 
  279   281     1 
  281   282     1 
  281   283     1 
  283   284     1 
  283   285     1 
  283   286     1 
  286   287     1 
  286   288     1 
  288   289     1 
  288   290     1 
  290   291     1 
  290   292     1 
  290   305     1 
  292   293     1 
  292   294     1 
  292   295     1 
  295   296     1 
  295   297     1 
  295   301     1 
  297   298     1 
  297   299     1 
  297   300     1 
  301   302     1 
  301   303     1 
  301   304     1 
  305   306     1 
  305   307     1 
  307   308     1 
  307   309     1 
  309   310     1 
  309   311     1 
  309   322     1 
  311   312     1 
  311   313     1 
  311   314     1 
  314   315     1 
  314   316     1 
  314   317     1 
  317   318     1 
  317   319     1 
  319   320     1 
  319   321     1 
  322   323     1 
  322   324     1 
  324   325     1 
  324   326     1 
  326   327     1 
  326   328     1 
  326   342     1 
  328   329     1 
  328   330     1 
  328   331     1 
  331   332     1 
  331   340     1 
  332   333     1 
  332   334     1 
  334   335     1 
  334   336     1 
  336   337     1 
  336   338     1 
  338   339     1 
  338   340     1 
  340   341     1 
  342   343     1 
  342   344     1 
  344   345     1 
  344   354     1 
  345   346     1 
  345   347     1 
  345   348     1 
  348   349     1 
  348   350     1 
  348   351     1 
  351   352     1 
  351   353     1 
  351   354     1 
  354   355     1 
  354   356     1 
  356   357     1 
  356   358     1 
  358   359     1 
  358   360     1 
  360   361     1 
  360   362     1 
  360   372     1 
  362   363     1 
  362   364     1 
  362   368     1 
  364   365     1 
  364   366     1 
  364   367     1 
  368   369     1 
  368   370     1 
  368   371     1 
  372   373     1 
  372   374     1 
  374   375     1 
  374   376     1 
  376   377     1 
  376   378     1 
  376   379     1 
  379   380     1 
  379   381     1 
  381   382     1 
  381   383     1 
  383   384     1 
  383   385     1 
  383   403     1 
  385   386     1 
  385   387     1 
  385   388     1 
  388   389     1 
  388   390     1 
  388   391     1 
  391   392     1 
  391   393     1 
  391   394     1 
  394   395     1 
  394   396     1 
  396   397     1 
  396   400     1 
  397   398     1 
  397   399     1 
  400   401     1 
  400   402     1 
  403   404     1 
  403   405     1 
  405   406     1 
  405   407     1 
  407   408     1 
  407   409     1 
  407   419     1 
  409   410     1 
  409   411     1 
  409   415     1 
  411   412     1 
  411   413     1 
  411   414     1 
  415   416     1 
  415   417     1 
  415   418     1 
  419   420     1 
  419   421     1 
  421   422     1 
  421   423     1 
  423   424     1 
  423   425     1 
  423   436     1 
  425   426     1 
  425   427     1 
  425   428     1 
  428   429     1 
  428   434     1 
  429   430     1 
  430   431     1 
  430   432     1 
  432   433     1 
  432   434     1 
  434   435     1 
  436   437     1 
  436   438     1 
  438   439     1 
  438   440     1 
  440   441     1 
  440   442     1 
  440   460     1 
  442   443     1 
  442   444     1 
  442   445     1 
  445   446     1 
  445   447     1 
  445   448     1 
  448   449     1 
  448   450     1 
  448   451     1 
  451   452     1 
  451   453     1 
  453   454     1 
  453   457     1 
  454   455     1 
  454   456     1 
  457   458     1 
  457   459     1 
  460   461     1 
  460   462     1 
  462   463     1 
  462   464     1 
  464   465     1 
  464   466     1 
  464   479     1 
  466   467     1 
  466   468     1 
  466   469     1 
  469   470     1 
  469   471     1 
  469   475     1 
  471   472     1 
  471   473     1 
  471   474     1 
  475   476     1 
  475   477     1 
  475   478     1 
  479   480     1 
  479   481     1 
  481   482     1 
  481   483     1 
  483   484     1 
  483   485     1 
  483   498     1 
  485   486     1 
  485   487     1 
  485   488     1 
  488   489     1 
  488   490     1 
  488   494     1 
  490   491     1 
  490   492     1 
  490   493     1 
  494   495     1 
  494   496     1 
  494   497     1 
  498   499     1 
  498   500     1 
  500   501     1 
  500   502     1 
  502   503     1 
  502   504     1 
  502   522     1 
  504   505     1 
  504   506     1 
  504   507     1 
  507   508     1 
  507   509     1 
  507   510     1 
  510   511     1 
  510   512     1 
  510   513     1 
  513   514     1 
  513   515     1 
  515   516     1 
  515   519     1 
  516   517     1 
  516   518     1 
  519   520     1 
  519   521     1 
  522   523     1 
  522   524     1 
  524   525     1 
  524   526     1 
  526   527     1 
  526   528     1 
  526   544     1 
  528   529     1 
  528   530     1 
  528   531     1 
  531   532     1 
  531   533     1 
  531   534     1 
  534   535     1 
  534   536     1 
  534   537     1 
  537   538     1 
  537   539     1 
  537   540     1 
  540   541     1 
  540   542     1 
  540   543     1 
  544   545     1 
  544   546     1 
  546   547     1 
  546   548     1 
  548   549     1 
  548   550     1 
  548   551     1 
  551   552     1 
  551   553     1 
  553   554     1 
  553   555     1 
  555   556     1 
  555   557     1 
  555   565     1 
  557   558     1 
  557   559     1 
  557   560     1 
  560   561     1 
  560   562     1 
  562   563     1 
  562   564     1 
  565   566     1 
  565   567     1 
  567   568     1 
  567   569     1 
  569   570     1 
  569   571     1 
  569   586     1 
  571   572     1 
  571   573     1 
  571   574     1 
  574   575     1 
  574   584     1 
  575   576     1 
  575   577     1 
  577   578     1 
  577   579     1 
  579   580     1 
  579   582     1 
  580   581     1 
  582   583     1 
  582   584     1 
  584   585     1 
  586   587     1 
  586   588     1 
  588   589     1 
  588   590     1 
  590   591     1 
  590   592     1 
  590   596     1 
  592   593     1 
  592   594     1 
  592   595     1 
  596   597     1 
  596   598     1 
  598   599     1 
  598   600     1 
  600   601     1 
  600   602     1 
  600   611     1 
  602   603     1 
  602   604     1 
  602   605     1 
  605   606     1 
  605   607     1 
  605   608     1 
  608   609     1 
  608   610     1 
  611   612     1 
  611   613     1 
  613   614     1 
  613   615     1 
  615   616     1 
  615   617     1 
  615   635     1 
  617   618     1 
  617   619     1 
  617   620     1 
  620   621     1 
  620   622     1 
  620   623     1 
  623   624     1 
  623   625     1 
  623   626     1 
  626   627     1 
  626   628     1 
  628   629     1 
  628   632     1 
  629   630     1 
  629   631     1 
  632   633     1 
  632   634     1 
  635   636     1 
  635   637     1 
  637   638     1 
  637   639     1 
  639   640     1 
  639   641     1 
  639   651     1 
  641   642     1 
  641   643     1 
  641   647     1 
  643   644     1 
  643   645     1 
  643   646     1 
  647   648     1 
  647   649     1 
  647   650     1 
  651   652     1 
  651   653     1 
  653   654     1 
  653   655     1 
  655   656     1 
  655   657     1 
  655   658     1 
  658   659     1 
  658   660     1 
  660   661     1 
  660   662     1 
  662   663     1 
  662   664     1 
  662   668     1 
  664   665     1 
  664   666     1 
  664   667     1 
  668   669     1 
  668   670     1 
  670   671     1 
  670   672     1 
  672   673     1 
  672   674     1 
  672   675     1 
  675   676     1 
  675   677     1 
  677   678     1 
  677   679     1 
  679   680     1 
  679   681     1 
  679   685     1 
  681   682     1 
  681   683     1 
  681   684     1 
  685   686     1 
  685   687     1 
  687   688     1 
  687   697     1 
  688   689     1 
  688   690     1 
  688   691     1 
  691   692     1 
  691   693     1 
  691   694     1 
  694   695     1 
  694   696     1 
  694   697     1 
  697   698     1 
  697   699     1 
  699   700     1 
  699   701     1 
  701   702     1 
  701   703     1 
  703   704     1 
  703   705     1 
  703   715     1 
  705   706     1 
  705   707     1 
  705   711     1 
  707   708     1 
  707   709     1 
  707   710     1 
  711   712     1 
  711   713     1 
  711   714     1 
  715   716     1 
  715   717     1 
  717   718     1 
  717   719     1 
  719   720     1 
  719   721     1 
  719   736     1 
  721   722     1 
  721   723     1 
  721   724     1 
  724   725     1 
  724   734     1 
  725   726     1 
  725   727     1 
  727   728     1 
  727   729     1 
  729   730     1 
  729   732     1 
  730   731     1 
  732   733     1 
  732   734     1 
  734   735     1 
  736   737     1 
  736   738     1 
  738   739     1 
  738   740     1 
  740   741     1 
  740   742     1 
  740   755     1 
  742   743     1 
  742   744     1 
  742   745     1 
  745   746     1 
  745   747     1 
  745   751     1 
  747   748     1 
  747   749     1 
  747   750     1 
  751   752     1 
  751   753     1 
  751   754     1 
  755   756     1 
  755   757     1 
  757   758     1 
  757   759     1 
  759   760     1 
  759   761     1 
  759   765     1 
  761   762     1 
  761   763     1 
  761   764     1 
  765   766     1 
  765   767     1 
  767   768     1 
  767   769     1 
  769   770     1 
  769   771     1 
  769   775     1 
  771   772     1 
  771   773     1 
  771   774     1 
  775   776     1 
  775   777     1 
  777   778     1 
  777   779     1 
  779   780     1 
  779   781     1 
  779   791     1 
  781   782     1 
  781   783     1 
  781   787     1 
  783   784     1 
  783   785     1 
  783   786     1 
  787   788     1 
  787   789     1 
  787   790     1 
  791   792     1 
  791   793     1 
  793   794     1 
  793   795     1 
  795   796     1 
  795   797     1 
  795   810     1 
  797   798     1 
  797   799     1 
  797   800     1 
  800   801     1 
  800   802     1 
  800   806     1 
  802   803     1 
  802   804     1 
  802   805     1 
  806   807     1 
  806   808     1 
  806   809     1 
  810   811     1 
  810   812     1 
  812   813     1 
  812   814     1 
  814   815     1 
  814   816     1 
  814   825     1 
  816   817     1 
  816   818     1 
  816   819     1 
  819   820     1 
  819   821     1 
  819   822     1 
  822   823     1 
  822   824     1 
  825   826     1 
  825   827     1 
  827   828     1 
  827   829     1 
  829   830     1 
  829   831     1 
  829   846     1 
  831   832     1 
  831   833     1 
  831   834     1 
  834   835     1 
  834   844     1 
  835   836     1 
  835   837     1 
  837   838     1 
  837   839     1 
  839   840     1 
  839   842     1 
  840   841     1 
  842   843     1 
  842   844     1 
  844   845     1 
  846   847     1 
  846   848     1 
  848   849     1 
  848   850     1 
  850   851     1 
  850   852     1 
  850   865     1 
  852   853     1 
  852   854     1 
  852   855     1 
  855   856     1 
  855   857     1 
  855   861     1 
  857   858     1 
  857   859     1 
  857   860     1 
  861   862     1 
  861   863     1 
  861   864     1 
  865   866     1 
  865   867     1 
  867   868     1 
  867   869     1 
  869   870     1 
  869   871     1 
  869   879     1 
  871   872     1 
  871   873     1 
  871   877     1 
  873   874     1 
  873   875     1 
  873   876     1 
  877   878     1 
  879   880     1 
  879   881     1 
  881   882     1 
  881   883     1 
  883   884     1 
  883   885     1 
  883   889     1 
  885   886     1 
  885   887     1 
  885   888     1 
  889   890     1 
  889   891     1 
  891   892     1 
  891   893     1 
  893   894     1 
  893   895     1 
  893   904     1 
  895   896     1 
  895   897     1 
  895   898     1 
  898   899     1 
  898   900     1 
  898   901     1 
  901   902     1 
  901   903     1 
  904   905     1 
  904   906     1 
  906   907     1 
  906   908     1 
  908   909     1 
  908   910     1 
  908   923     1 
  910   911     1 
  910   912     1 
  910   916     1 
  912   913     1 
  912   914     1 
  912   915     1 
  916   917     1 
  916   918     1 
  916   919     1 
  919   920     1 
  919   921     1 
  919   922     1 
  923   924     1 
  923   925     1 
  925   926     1 
  925   927     1 
  927   928     1 
  927   929     1 
  927   942     1 
  929   930     1 
  929   931     1 
  929   932     1 
  932   933     1 
  932   934     1 
  932   938     1 
  934   935     1 
  934   936     1 
  934   937     1 
  938   939     1 
  938   940     1 
  938   941     1 
  942   943     1 
  942   944     1 
  944   945     1 
  944   946     1 
  946   947     1 
  946   948     1 
  946   957     1 
  948   949     1 
  948   950     1 
  948   951     1 
  951   952     1 
  951   953     1 
  951   954     1 
  954   955     1 
  954   956     1 
  957   958     1 
  957   959     1 
  959   960     1 
  959   961     1 
  961   962     1 
  961   963     1 
  961   976     1 
  963   964     1 
  963   965     1 
  963   966     1 
  966   967     1 
  966   968     1 
  966   972     1 
  968   969     1 
  968   970     1 
  968   971     1 
  972   973     1 
  972   974     1 
  972   975     1 
  976   977     1 
  976   978     1 
  978   979     1 
  978   980     1 
  980   981     1 
  980   982     1 
  980   986     1 
  982   983     1 
  982   984     1 
  982   985     1 
  986   987     1 
  986   988     1 
  988   989     1 
  988   990     1 
  990   991     1 
  990   992     1 
  990   993     1 
  993   994     1 
  993   995     1 
  995   996     1 
  995   997     1 
  997   998     1 
  997   999     1 
  997  1007     1 
  999  1000     1 
  999  1001     1 
  999  1002     1 
 1002  1003     1 
 1002  1004     1 
 1004  1005     1 
 1004  1006     1 
 1007  1008     1 
 1007  1009     1 
 1009  1010     1 
 1009  1011     1 
 1011  1012     1 
 1011  1013     1 
 1011  1017     1 
 1013  1014     1 
 1013  1015     1 
 1013  1016     1 
 1017  1018     1 
 1017  1019     1 
 1019  1020     1 
 1019  1021     1 
 1021  1022     1 
 1021  1023     1 
 1021  1027     1 
 1023  1024     1 
 1023  1025     1 
 1023  1026     1 
 1027  1028     1 
 1027  1029     1 
 1029  1030     1 
 1029  1031     1 
 1031  1032     1 
 1031  1033     1 
 1031  1051     1 
 1033  1034     1 
 1033  1035     1 
 1033  1036     1 
 1036  1037     1 
 1036  1038     1 
 1036  1039     1 
 1039  1040     1 
 1039  1041     1 
 1039  1042     1 
 1042  1043     1 
 1042  1044     1 
 1044  1045     1 
 1044  1048     1 
 1045  1046     1 
 1045  1047     1 
 1048  1049     1 
 1048  1050     1 
 1051  1052     1 
 1051  1053     1 
 1053  1054     1 
 1053  1055     1 
 1055  1056     1 
 1055  1057     1 
 1055  1063     1 
 1057  1058     1 
 1057  1059     1 
 1057  1060     1 
 1060  1061     1 
 1060  1062     1 
 1063  1064     1 
 1063  1065     1 
 1065  1066     1 
 1065  1067     1 
 1067  1068     1 
 1067  1069     1 
 1067  1077     1 
 1069  1070     1 
 1069  1071     1 
 1069  1072     1 
 1072  1073     1 
 1072  1074     1 
 1074  1075     1 
 1074  1076     1 
 1077  1078     1 
 1077  1079     1 
 1079  1080     1 
 1079  1081     1 
 1081  1082     1 
 1081  1083     1 
 1081  1099     1 
 1083  1084     1 
 1083  1085     1 
 1083  1086     1 
 1086  1087     1 
 1086  1088     1 
 1086  1089     1 
 1089  1090     1 
 1089  1091     1 
 1089  1092     1 
 1092  1093     1 
 1092  1094     1 
 1092  1095     1 
 1095  1096     1 
 1095  1097     1 
 1095  1098     1 
 1099  1100     1 
 1099  1101     1 
 1101  1102     1 
 1101  1103     1 
 1103  1104     1 
 1103  1105     1 
 1103  1121     1 
 1105  1106     1 
 1105  1107     1 
 1105  1108     1 
 1108  1109     1 
 1108  1110     1 
 1108  1111     1 
 1111  1112     1 
 1111  1113     1 
 1111  1114     1 
 1114  1115     1 
 1114  1116     1 
 1114  1117     1 
 1117  1118     1 
 1117  1119     1 
 1117  1120     1 
 1121  1122     1 
 1121  1123     1 
 1123  1124     1 
 1123  1125     1 
 1125  1126     1 
 1125  1127     1 
 1125  1135     1 
 1127  1128     1 
 1127  1129     1 
 1127  1133     1 
 1129  1130     1 
 1129  1131     1 
 1129  1132     1 
 1133  1134     1 
 1135  1136     1 
 1135  1137     1 
 1137  1138     1 
 1137  1139     1 
 1139  1140     1 
 1139  1141     1 
 1139  1159     1 
 1141  1142     1 
 1141  1143     1 
 1141  1144     1 
 1144  1145     1 
 1144  1146     1 
 1144  1147     1 
 1147  1148     1 
 1147  1149     1 
 1147  1150     1 
 1150  1151     1 
 1150  1152     1 
 1152  1153     1 
 1152  1156     1 
 1153  1154     1 
 1153  1155     1 
 1156  1157     1 
 1156  1158     1 
 1159  1160     1 
 1159  1161     1 
 1161  1162     1 
 1161  1163     1 
 1163  1164     1 
 1163  1165     1 
 1163  1178     1 
 1165  1166     1 
 1165  1167     1 
 1165  1171     1 
 1167  1168     1 
 1167  1169     1 
 1167  1170     1 
 1171  1172     1 
 1171  1173     1 
 1171  1174     1 
 1174  1175     1 
 1174  1176     1 
 1174  1177     1 
 1178  1179     1 
 1178  1180     1 
 1180  1181     1 
 1180  1182     1 
 1182  1183     1 
 1182  1184     1 
 1182  1197     1 
 1184  1185     1 
 1184  1186     1 
 1184  1190     1 
 1186  1187     1 
 1186  1188     1 
 1186  1189     1 
 1190  1191     1 
 1190  1192     1 
 1190  1193     1 
 1193  1194     1 
 1193  1195     1 
 1193  1196     1 
 1197  1198     1 
 1197  1199     1 
 1199  1200     1 
 1199  1209     1 
 1200  1201     1 
 1200  1202     1 
 1200  1203     1 
 1203  1204     1 
 1203  1205     1 
 1203  1206     1 
 1206  1207     1 
 1206  1208     1 
 1206  1209     1 
 1209  1210     1 
 1209  1211     1 
 1211  1212     1 
 1211  1213     1 
 1213  1214     1 
 1213  1215     1 
 1215  1216     1 
 1215  1217     1 
 1215  1235     1 
 1217  1218     1 
 1217  1219     1 
 1217  1220     1 
 1220  1221     1 
 1220  1222     1 
 1220  1223     1 
 1223  1224     1 
 1223  1225     1 
 1223  1226     1 
 1226  1227     1 
 1226  1228     1 
 1228  1229     1 
 1228  1232     1 
 1229  1230     1 
 1229  1231     1 
 1232  1233     1 
 1232  1234     1 
 1235  1236     1 
 1235  1237     1 
 1237  1238     1 
 1237  1239     1 
 1239  1240     1 
 1239  1241     1 
 1239  1252     1 
 1241  1242     1 
 1241  1243     1 
 1241  1244     1 
 1244  1245     1 
 1244  1250     1 
 1245  1246     1 
 1246  1247     1 
 1246  1248     1 
 1248  1249     1 
 1248  1250     1 
 1250  1251     1 
 1252  1253     1 
 1252  1254     1 
 1254  1255     1 
 1254  1256     1 
 1256  1257     1 
 1256  1258     1 
 1256  1271     1 
 1258  1259     1 
 1258  1260     1 
 1258  1261     1 
 1261  1262     1 
 1261  1263     1 
 1261  1267     1 
 1263  1264     1 
 1263  1265     1 
 1263  1266     1 
 1267  1268     1 
 1267  1269     1 
 1267  1270     1 
 1271  1272     1 
 1271  1273     1 
 1273  1274     1 
 1273  1275     1 
 1275  1276     1 
 1275  1277     1 
 1275  1288     1 
 1277  1278     1 
 1277  1279     1 
 1277  1280     1 
 1280  1281     1 
 1280  1282     1 
 1280  1283     1 
 1283  1284     1 
 1283  1285     1 
 1285  1286     1 
 1285  1287     1 
 1288  1289     1 
 1288  1290     1 
 1290  1291     1 
 1290  1292     1 
 1292  1293     1 
 1292  1294     1 
 1292  1307     1 
 1294  1295     1 
 1294  1296     1 
 1294  1297     1 
 1297  1298     1 
 1297  1299     1 
 1297  1303     1 
 1299  1300     1 
 1299  1301     1 
 1299  1302     1 
 1303  1304     1 
 1303  1305     1 
 1303  1306     1 
 1307  1308     1 
 1307  1309     1 
 1309  1310     1 
 1309  1311     1 
 1311  1312     1 
 1311  1313     1 
 1311  1317     1 
 1313  1314     1 
 1313  1315     1 
 1313  1316     1 
 1317  1318     1 
 1317  1319     1 
 1319  1320     1 
 1319  1321     1 
 1321  1322     1 
 1321  1323     1 
 1321  1333     1 
 1323  1324     1 
 1323  1325     1 
 1323  1329     1 
 1325  1326     1 
 1325  1327     1 
 1325  1328     1 
 1329  1330     1 
 1329  1331     1 
 1329  1332     1 
 1333  1334     1 
 1333  1335     1 
 1335  1336     1 
 1335  1337     1 
 1337  1338     1 
 1337  1339     1 
 1337  1357     1 
 1339  1340     1 
 1339  1341     1 
 1339  1342     1 
 1342  1343     1 
 1342  1344     1 
 1342  1345     1 
 1345  1346     1 
 1345  1347     1 
 1345  1348     1 
 1348  1349     1 
 1348  1350     1 
 1350  1351     1 
 1350  1354     1 
 1351  1352     1 
 1351  1353     1 
 1354  1355     1 
 1354  1356     1 
 1357  1358     1 
 1357  1359     1 
 1359  1360     1 
 1359  1361     1 
 1361  1362     1 
 1361  1363     1 
 1361  1371     1 
 1363  1364     1 
 1363  1365     1 
 1363  1366     1 
 1366  1367     1 
 1366  1368     1 
 1368  1369     1 
 1368  1370     1 
 1371  1372     1 
 1371  1373     1 
 1373  1374     1 
 1373  1375     1 
 1375  1376     1 
 1375  1377     1 
 1375  1383     1 
 1377  1378     1 
 1377  1379     1 
 1377  1380     1 
 1380  1381     1 
 1380  1382     1 
 1383  1384     1 
 1383  1385     1 
 1385  1386     1 
 1385  1387     1 
 1387  1388     1 
 1387  1389     1 
 1387  1398     1 
 1389  1390     1 
 1389  1391     1 
 1389  1392     1 
 1392  1393     1 
 1392  1394     1 
 1392  1395     1 
 1395  1396     1 
 1395  1397     1 
 1398  1399     1 
 1398  1400     1 
 1400  1401     1 
 1400  1402     1 
 1402  1403     1 
 1402  1404     1 
 1402  1413     1 
 1404  1405     1 
 1404  1406     1 
 1404  1407     1 
 1407  1408     1 
 1407  1409     1 
 1407  1410     1 
 1410  1411     1 
 1410  1412     1 
 1413  1414     1 
 1413  1415     1 
 1415  1416     1 
 1415  1417     1 
 1417  1418     1 
 1417  1419     1 
 1417  1432     1 
 1419  1420     1 
 1419  1421     1 
 1419  1422     1 
 1422  1423     1 
 1422  1424     1 
 1422  1428     1 
 1424  1425     1 
 1424  1426     1 
 1424  1427     1 
 1428  1429     1 
 1428  1430     1 
 1428  1431     1 
 1432  1433     1 
 1432  1434     1 
 1434  1435     1 
 1434  1436     1 
 1436  1437     1 
 1436  1438     1 
 1436  1446     1 
 1438  1439     1 
 1438  1440     1 
 1438  1441     1 
 1441  1442     1 
 1441  1443     1 
 1443  1444     1 
 1443  1445     1 
 1446  1447     1 
 1446  1448     1 
 1448  1449     1 
 1448  1450     1 
 1450  1451     1 
 1450  1452     1 
 1450  1468     1 
 1452  1453     1 
 1452  1454     1 
 1452  1455     1 
 1455  1456     1 
 1455  1457     1 
 1455  1458     1 
 1458  1459     1 
 1458  1460     1 
 1458  1461     1 
 1461  1462     1 
 1461  1463     1 
 1461  1464     1 
 1464  1465     1 
 1464  1466     1 
 1464  1467     1 
 1468  1469     1 
 1468  1470     1 
 1470  1471     1 
 1470  1472     1 
 1472  1473     1 
 1472  1474     1 
 1472  1487     1 
 1474  1475     1 
 1474  1476     1 
 1474  1477     1 
 1477  1478     1 
 1477  1479     1 
 1477  1483     1 
 1479  1480     1 
 1479  1481     1 
 1479  1482     1 
 1483  1484     1 
 1483  1485     1 
 1483  1486     1 
 1487  1488     1 
 1487  1489     1 
 1489  1490     1 
 1489  1491     1 
 1491  1492     1 
 1491  1493     1 
 1491  1506     1 
 1493  1494     1 
 1493  1495     1 
 1493  1496     1 
 1496  1497     1 
 1496  1498     1 
 1496  1502     1 
 1498  1499     1 
 1498  1500     1 
 1498  1501     1 
 1502  1503     1 
 1502  1504     1 
 1502  1505     1 
 1506  1507     1 
 1506  1508     1 
 1508  1509     1 
 1508  1510     1 
 1510  1511     1 
 1510  1512     1 
 1510  1513     1 
 1513  1514     1 
 1513  1515     1 
 1515  1516     1 
 1515  1517     1 
 1517  1518     1 
 1517  1519     1 
 1517  1537     1 
 1519  1520     1 
 1519  1521     1 
 1519  1522     1 
 1522  1523     1 
 1522  1524     1 
 1522  1525     1 
 1525  1526     1 
 1525  1527     1 
 1525  1528     1 
 1528  1529     1 
 1528  1530     1 
 1530  1531     1 
 1530  1534     1 
 1531  1532     1 
 1531  1533     1 
 1534  1535     1 
 1534  1536     1 
 1537  1538     1 
 1537  1539     1 
 1539  1540     1 
 1539  1541     1 
 1541  1542     1 
 1541  1543     1 
 1541  1553     1 
 1543  1544     1 
 1543  1545     1 
 1543  1549     1 
 1545  1546     1 
 1545  1547     1 
 1545  1548     1 
 1549  1550     1 
 1549  1551     1 
 1549  1552     1 
 1553  1554     1 
 1553  1555     1 
 1555  1556     1 
 1555  1557     1 
 1557  1558     1 
 1557  1559     1 
 1557  1567     1 
 1559  1560     1 
 1559  1561     1 
 1559  1565     1 
 1561  1562     1 
 1561  1563     1 
 1561  1564     1 
 1565  1566     1 
 1567  1568     1 
 1567  1569     1 
 1569  1570     1 
 1569  1571     1 
 1571  1572     1 
 1571  1573     1 
 1571  1586     1 
 1573  1574     1 
 1573  1575     1 
 1573  1579     1 
 1575  1576     1 
 1575  1577     1 
 1575  1578     1 
 1579  1580     1 
 1579  1581     1 
 1579  1582     1 
 1582  1583     1 
 1582  1584     1 
 1582  1585     1 
 1586  1587     1 
 1586  1588     1 
 1588  1589     1 
 1588  1590     1 
 1590  1591     1 
 1590  1592     1 
 1590  1596     1 
 1592  1593     1 
 1592  1594     1 
 1592  1595     1 
 1596  1597     1 
 1596  1598     1 
 1598  1599     1 
 1598  1600     1 
 1600  1601     1 
 1600  1602     1 
 1600  1613     1 
 1602  1603     1 
 1602  1604     1 
 1602  1605     1 
 1605  1606     1 
 1605  1607     1 
 1605  1608     1 
 1608  1609     1 
 1608  1610     1 
 1610  1611     1 
 1610  1612     1 
 1613  1614     1 
 1613  1615     1 
 1615  1616     1 
 1615  1617     1 
 1617  1618     1 
 1617  1619     1 
 1617  1620     1 
 1620  1621     1 
 1620  1622     1 
 1622  1623     1 
 1622  1624     1 
 1624  1625     1 
 1624  1626     1 
 1624  1627     1 
 1627  1628     1 
 1627  1629     1 
 1629  1630     1 
 1629  1631     1 
 1631  1632     1 
 1631  1633     1 
 1631  1643     1 
 1633  1634     1 
 1633  1635     1 
 1633  1639     1 
 1635  1636     1 
 1635  1637     1 
 1635  1638     1 
 1639  1640     1 
 1639  1641     1 
 1639  1642     1 
 1643  1644     1 
 1643  1645     1 
 1645  1646     1 
 1645  1647     1 
 1647  1648     1 
 1647  1649     1 
 1647  1662     1 
 1649  1650     1 
 1649  1651     1 
 1649  1652     1 
 1652  1653     1 
 1652  1654     1 
 1652  1658     1 
 1654  1655     1 
 1654  1656     1 
 1654  1657     1 
 1658  1659     1 
 1658  1660     1 
 1658  1661     1 
 1662  1663     1 
 1662  1664     1 
 1664  1665     1 
 1664  1674     1 
 1665  1666     1 
 1665  1667     1 
 1665  1668     1 
 1668  1669     1 
 1668  1670     1 
 1668  1671     1 
 1671  1672     1 
 1671  1673     1 
 1671  1674     1 
 1674  1675     1 
 1674  1676     1 
 1676  1677     1 
 1676  1678     1 
 1678  1679     1 
 1678  1680     1 
 1680  1681     1 
 1680  1682     1 
 1680  1690     1 
 1682  1683     1 
 1682  1684     1 
 1682  1685     1 
 1685  1686     1 
 1685  1687     1 
 1687  1688     1 
 1687  1689     1 
 1690  1691     1 
 1690  1692     1 
 1692  1693     1 
 1692  1694     1 
 1694  1695     1 
 1694  1696     1 
 1694  1709     1 
 1696  1697     1 
 1696  1698     1 
 1696  1702     1 
 1698  1699     1 
 1698  1700     1 
 1698  1701     1 
 1702  1703     1 
 1702  1704     1 
 1702  1705     1 
 1705  1706     1 
 1705  1707     1 
 1705  1708     1 
 1709  1710     1 
 1709  1711     1 
 1711  1712     1 
 1711  1713     1 
 1713  1714     1 
 1713  1715     1 
 1713  1726     1 
 1715  1716     1 
 1715  1717     1 
 1715  1718     1 
 1718  1719     1 
 1718  1720     1 
 1718  1721     1 
 1721  1722     1 
 1721  1723     1 
 1723  1724     1 
 1723  1725     1 
 1726  1727     1 
 1726  1728     1 
 1728  1729     1 
 1728  1730     1 
 1730  1731     1 
 1730  1732     1 
 1730  1737     1 
 1732  1733     1 
 1732  1734     1 
 1732  1735     1 
 1735  1736     1 
 1737  1738     1 
 1737  1739     1 
 1739  1740     1 
 1739  1741     1 
 1741  1742     1 
 1741  1743     1 
 1741  1753     1 
 1743  1744     1 
 1743  1745     1 
 1743  1749     1 
 1745  1746     1 
 1745  1747     1 
 1745  1748     1 
 1749  1750     1 
 1749  1751     1 
 1749  1752     1 
 1753  1754     1 
 1753  1755     1 
 1755  1756     1 
 1755  1757     1 
 1757  1758     1 
 1757  1759     1 
 1757  1772     1 
 1759  1760     1 
 1759  1761     1 
 1759  1762     1 
 1762  1763     1 
 1762  1764     1 
 1762  1768     1 
 1764  1765     1 
 1764  1766     1 
 1764  1767     1 
 1768  1769     1 
 1768  1770     1 
 1768  1771     1 
 1772  1773     1 
 1772  1774     1 
 1774  1775     1 
 1774  1776     1 
 1776  1777     1 
 1776  1778     1 
 1776  1791     1 
 1778  1779     1 
 1778  1780     1 
 1778  1781     1 
 1781  1782     1 
 1781  1783     1 
 1781  1787     1 
 1783  1784     1 
 1783  1785     1 
 1783  1786     1 
 1787  1788     1 
 1787  1789     1 
 1787  1790     1 
 1791  1792     1 
 1791  1793     1 
 1793  1794     1 
 1793  1803     1 
 1794  1795     1 
 1794  1796     1 
 1794  1797     1 
 1797  1798     1 
 1797  1799     1 
 1797  1800     1 
 1800  1801     1 
 1800  1802     1 
 1800  1803     1 
 1803  1804     1 
 1803  1805     1 
 1805  1806     1 
 1805  1807     1 
 1807  1808     1 
 1807  1809     1 
 1809  1810     1 
 1809  1811     1 
 1809  1827     1 
 1811  1812     1 
 1811  1813     1 
 1811  1814     1 
 1814  1815     1 
 1814  1816     1 
 1814  1817     1 
 1817  1818     1 
 1817  1819     1 
 1817  1820     1 
 1820  1821     1 
 1820  1822     1 
 1820  1823     1 
 1823  1824     1 
 1823  1825     1 
 1823  1826     1 
 1827  1828     1 
 1827  1829     1 

[ pairs ]
;  ai    aj funct            c0            c1            c2            c3
    1     9     1 
    1    10     1 
    2     6     1 
    2     7     1 
    2     8     1 
    3     6     1 
    3     7     1 
    3     8     1 
    4     6     1 
    4     7     1 
    4     8     1 
    5    11     1 
    5    12     1 
    6     9     1 
    6    10     1 
    7     9     1 
    7    10     1 
    8    13     1 
    8    14     1 
    8    30     1 
    9    11     1 
    9    12     1 
   10    15     1 
   10    16     1 
   10    17     1 
   10    31     1 
   10    32     1 
   11    13     1 
   11    14     1 
   11    30     1 
   12    18     1 
   12    19     1 
   12    20     1 
   12    33     1 
   12    34     1 
   13    15     1 
   13    16     1 
   13    17     1 
   13    31     1 
   13    32     1 
   14    21     1 
   14    22     1 
   14    23     1 
   14    31     1 
   14    32     1 
   15    18     1 
   15    19     1 
   15    20     1 
   15    30     1 
   16    18     1 
   16    19     1 
   16    20     1 
   16    30     1 
   17    24     1 
   17    25     1 
   17    26     1 
   17    30     1 
   18    21     1 
   18    22     1 
   18    23     1 
   19    21     1 
   19    22     1 
   19    23     1 
   20    27     1 
   20    28     1 
   20    29     1 
   21    24     1 
   21    25     1 
   21    26     1 
   22    24     1 
   22    25     1 
   22    26     1 
   24    27     1 
   24    28     1 
   24    29     1 
   25    27     1 
   25    28     1 
   25    29     1 
   30    35     1 
   30    36     1 
   30    47     1 
   31    33     1 
   31    34     1 
   32    37     1 
   32    38     1 
   32    39     1 
   32    48     1 
   32    49     1 
   33    35     1 
   33    36     1 
   33    47     1 
   34    40     1 
   34    41     1 
   34    42     1 
   34    50     1 
   34    51     1 
   35    37     1 
   35    38     1 
   35    39     1 
   35    48     1 
   35    49     1 
   36    43     1 
   36    44     1 
   36    48     1 
   36    49     1 
   37    40     1 
   37    41     1 
   37    42     1 
   37    47     1 
   38    40     1 
   38    41     1 
   38    42     1 
   38    47     1 
   39    45     1 
   39    46     1 
   39    47     1 
   40    43     1 
   40    44     1 
   41    43     1 
   41    44     1 
   43    45     1 
   43    46     1 
   47    52     1 
   47    53     1 
   47    54     1 
   48    50     1 
   48    51     1 
   49    55     1 
   49    56     1 
   50    52     1 
   50    53     1 
   50    54     1 
   51    57     1 
   51    58     1 
   52    55     1 
   52    56     1 
   53    55     1 
   53    56     1 
   54    59     1 
   54    60     1 
   54    61     1 
   55    57     1 
   55    58     1 
   56    62     1 
   56    63     1 
   57    59     1 
   57    60     1 
   57    61     1 
   58    64     1 
   58    65     1 
   59    62     1 
   59    63     1 
   60    62     1 
   60    63     1 
   61    66     1 
   61    67     1 
   61    83     1 
   62    64     1 
   62    65     1 
   63    68     1 
   63    69     1 
   63    70     1 
   63    84     1 
   63    85     1 
   64    66     1 
   64    67     1 
   64    83     1 
   65    71     1 
   65    72     1 
   65    73     1 
   65    86     1 
   65    87     1 
   66    68     1 
   66    69     1 
   66    70     1 
   66    84     1 
   66    85     1 
   67    74     1 
   67    75     1 
   67    76     1 
   67    84     1 
   67    85     1 
   68    71     1 
   68    72     1 
   68    73     1 
   68    83     1 
   69    71     1 
   69    72     1 
   69    73     1 
   69    83     1 
   70    77     1 
   70    78     1 
   70    79     1 
   70    83     1 
   71    74     1 
   71    75     1 
   71    76     1 
   72    74     1 
   72    75     1 
   72    76     1 
   73    80     1 
   73    81     1 
   73    82     1 
   74    77     1 
   74    78     1 
   74    79     1 
   75    77     1 
   75    78     1 
   75    79     1 
   77    80     1 
   77    81     1 
   77    82     1 
   78    80     1 
   78    81     1 
   78    82     1 
   83    88     1 
   83    89     1 
   83    97     1 
   84    86     1 
   84    87     1 
   85    90     1 
   85    91     1 
   85    95     1 
   85    98     1 
   85    99     1 
   86    88     1 
   86    89     1 
   86    97     1 
   87    92     1 
   87    93     1 
   87    94     1 
   87    96     1 
   87   100     1 
   87   101     1 
   88    90     1 
   88    91     1 
   88    95     1 
   88    98     1 
   88    99     1 
   89    98     1 
   89    99     1 
   90    92     1 
   90    93     1 
   90    94     1 
   90    96     1 
   90    97     1 
   91    96     1 
   91    97     1 
   92    95     1 
   93    95     1 
   94    95     1 
   95    97     1 
   97   102     1 
   97   103     1 
   97   121     1 
   98   100     1 
   98   101     1 
   99   104     1 
   99   105     1 
   99   106     1 
   99   122     1 
   99   123     1 
  100   102     1 
  100   103     1 
  100   121     1 
  101   107     1 
  101   108     1 
  101   109     1 
  101   124     1 
  101   125     1 
  102   104     1 
  102   105     1 
  102   106     1 
  102   122     1 
  102   123     1 
  103   110     1 
  103   111     1 
  103   112     1 
  103   122     1 
  103   123     1 
  104   107     1 
  104   108     1 
  104   109     1 
  104   121     1 
  105   107     1 
  105   108     1 
  105   109     1 
  105   121     1 
  106   113     1 
  106   114     1 
  106   121     1 
  107   110     1 
  107   111     1 
  107   112     1 
  108   110     1 
  108   111     1 
  108   112     1 
  109   115     1 
  109   118     1 
  110   113     1 
  110   114     1 
  111   113     1 
  111   114     1 
  112   116     1 
  112   117     1 
  112   119     1 
  112   120     1 
  113   115     1 
  113   118     1 
  115   119     1 
  115   120     1 
  116   118     1 
  117   118     1 
  121   126     1 
  121   127     1 
  121   131     1 
  122   124     1 
  122   125     1 
  123   128     1 
  123   129     1 
  123   130     1 
  123   132     1 
  123   133     1 
  124   126     1 
  124   127     1 
  124   131     1 
  125   134     1 
  125   135     1 
  126   128     1 
  126   129     1 
  126   130     1 
  126   132     1 
  126   133     1 
  127   132     1 
  127   133     1 
  128   131     1 
  129   131     1 
  130   131     1 
  131   136     1 
  131   137     1 
  131   153     1 
  132   134     1 
  132   135     1 
  133   138     1 
  133   139     1 
  133   140     1 
  133   154     1 
  133   155     1 
  134   136     1 
  134   137     1 
  134   153     1 
  135   141     1 
  135   142     1 
  135   143     1 
  135   156     1 
  135   157     1 
  136   138     1 
  136   139     1 
  136   140     1 
  136   154     1 
  136   155     1 
  137   144     1 
  137   145     1 
  137   146     1 
  137   154     1 
  137   155     1 
  138   141     1 
  138   142     1 
  138   143     1 
  138   153     1 
  139   141     1 
  139   142     1 
  139   143     1 
  139   153     1 
  140   147     1 
  140   148     1 
  140   149     1 
  140   153     1 
  141   144     1 
  141   145     1 
  141   146     1 
  142   144     1 
  142   145     1 
  142   146     1 
  143   150     1 
  143   151     1 
  143   152     1 
  144   147     1 
  144   148     1 
  144   149     1 
  145   147     1 
  145   148     1 
  145   149     1 
  147   150     1 
  147   151     1 
  147   152     1 
  148   150     1 
  148   151     1 
  148   152     1 
  153   158     1 
  153   159     1 
  153   163     1 
  154   156     1 
  154   157     1 
  155   160     1 
  155   161     1 
  155   162     1 
  155   164     1 
  155   165     1 
  156   158     1 
  156   159     1 
  156   163     1 
  157   166     1 
  157   167     1 
  158   160     1 
  158   161     1 
  158   162     1 
  158   164     1 
  158   165     1 
  159   164     1 
  159   165     1 
  160   163     1 
  161   163     1 
  162   163     1 
  163   168     1 
  163   169     1 
  163   185     1 
  164   166     1 
  164   167     1 
  165   170     1 
  165   171     1 
  165   172     1 
  165   186     1 
  165   187     1 
  166   168     1 
  166   169     1 
  166   185     1 
  167   173     1 
  167   174     1 
  167   175     1 
  167   188     1 
  167   189     1 
  168   170     1 
  168   171     1 
  168   172     1 
  168   186     1 
  168   187     1 
  169   176     1 
  169   177     1 
  169   178     1 
  169   186     1 
  169   187     1 
  170   173     1 
  170   174     1 
  170   175     1 
  170   185     1 
  171   173     1 
  171   174     1 
  171   175     1 
  171   185     1 
  172   179     1 
  172   180     1 
  172   181     1 
  172   185     1 
  173   176     1 
  173   177     1 
  173   178     1 
  174   176     1 
  174   177     1 
  174   178     1 
  175   182     1 
  175   183     1 
  175   184     1 
  176   179     1 
  176   180     1 
  176   181     1 
  177   179     1 
  177   180     1 
  177   181     1 
  179   182     1 
  179   183     1 
  179   184     1 
  180   182     1 
  180   183     1 
  180   184     1 
  185   190     1 
  185   191     1 
  185   199     1 
  186   188     1 
  186   189     1 
  187   192     1 
  187   193     1 
  187   197     1 
  187   200     1 
  187   201     1 
  188   190     1 
  188   191     1 
  188   199     1 
  189   194     1 
  189   195     1 
  189   196     1 
  189   198     1 
  189   202     1 
  189   203     1 
  190   192     1 
  190   193     1 
  190   197     1 
  190   200     1 
  190   201     1 
  191   200     1 
  191   201     1 
  192   194     1 
  192   195     1 
  192   196     1 
  192   198     1 
  192   199     1 
  193   198     1 
  193   199     1 
  194   197     1 
  195   197     1 
  196   197     1 
  197   199     1 
  199   204     1 
  199   205     1 
  199   223     1 
  200   202     1 
  200   203     1 
  201   206     1 
  201   207     1 
  201   208     1 
  201   224     1 
  201   225     1 
  202   204     1 
  202   205     1 
  202   223     1 
  203   209     1 
  203   210     1 
  203   211     1 
  203   226     1 
  203   227     1 
  204   206     1 
  204   207     1 
  204   208     1 
  204   224     1 
  204   225     1 
  205   212     1 
  205   213     1 
  205   214     1 
  205   224     1 
  205   225     1 
  206   209     1 
  206   210     1 
  206   211     1 
  206   223     1 
  207   209     1 
  207   210     1 
  207   211     1 
  207   223     1 
  208   215     1 
  208   216     1 
  208   223     1 
  209   212     1 
  209   213     1 
  209   214     1 
  210   212     1 
  210   213     1 
  210   214     1 
  211   217     1 
  211   220     1 
  212   215     1 
  212   216     1 
  213   215     1 
  213   216     1 
  214   218     1 
  214   219     1 
  214   221     1 
  214   222     1 
  215   217     1 
  215   220     1 
  217   221     1 
  217   222     1 
  218   220     1 
  219   220     1 
  223   228     1 
  223   229     1 
  223   234     1 
  224   226     1 
  224   227     1 
  225   230     1 
  225   231     1 
  225   232     1 
  225   235     1 
  225   236     1 
  226   228     1 
  226   229     1 
  226   234     1 
  227   233     1 
  227   237     1 
  227   238     1 
  228   230     1 
  228   231     1 
  228   232     1 
  228   235     1 
  228   236     1 
  229   235     1 
  229   236     1 
  230   233     1 
  230   234     1 
  231   233     1 
  231   234     1 
  232   234     1 
  234   239     1 
  234   240     1 
  234   245     1 
  235   237     1 
  235   238     1 
  236   241     1 
  236   242     1 
  236   243     1 
  236   246     1 
  236   247     1 
  237   239     1 
  237   240     1 
  237   245     1 
  238   244     1 
  238   248     1 
  238   249     1 
  239   241     1 
  239   242     1 
  239   243     1 
  239   246     1 
  239   247     1 
  240   246     1 
  240   247     1 
  241   244     1 
  241   245     1 
  242   244     1 
  242   245     1 
  243   245     1 
  245   250     1 
  245   251     1 
  245   269     1 
  246   248     1 
  246   249     1 
  247   252     1 
  247   253     1 
  247   254     1 
  247   270     1 
  247   271     1 
  248   250     1 
  248   251     1 
  248   269     1 
  249   255     1 
  249   256     1 
  249   257     1 
  249   272     1 
  249   273     1 
  250   252     1 
  250   253     1 
  250   254     1 
  250   270     1 
  250   271     1 
  251   258     1 
  251   259     1 
  251   260     1 
  251   270     1 
  251   271     1 
  252   255     1 
  252   256     1 
  252   257     1 
  252   269     1 
  253   255     1 
  253   256     1 
  253   257     1 
  253   269     1 
  254   261     1 
  254   262     1 
  254   269     1 
  255   258     1 
  255   259     1 
  255   260     1 
  256   258     1 
  256   259     1 
  256   260     1 
  257   263     1 
  257   266     1 
  258   261     1 
  258   262     1 
  259   261     1 
  259   262     1 
  260   264     1 
  260   265     1 
  260   267     1 
  260   268     1 
  261   263     1 
  261   266     1 
  263   267     1 
  263   268     1 
  264   266     1 
  265   266     1 
  269   274     1 
  269   275     1 
  269   279     1 
  270   272     1 
  270   273     1 
  271   276     1 
  271   277     1 
  271   278     1 
  271   280     1 
  271   281     1 
  272   274     1 
  272   275     1 
  272   279     1 
  273   282     1 
  273   283     1 
  274   276     1 
  274   277     1 
  274   278     1 
  274   280     1 
  274   281     1 
  275   280     1 
  275   281     1 
  276   279     1 
  277   279     1 
  278   279     1 
  279   284     1 
  279   285     1 
  279   286     1 
  280   282     1 
  280   283     1 
  281   287     1 
  281   288     1 
  282   284     1 
  282   285     1 
  282   286     1 
  283   289     1 
  283   290     1 
  284   287     1 
  284   288     1 
  285   287     1 
  285   288     1 
  286   291     1 
  286   292     1 
  286   305     1 
  287   289     1 
  287   290     1 
  288   293     1 
  288   294     1 
  288   295     1 
  288   306     1 
  288   307     1 
  289   291     1 
  289   292     1 
  289   305     1 
  290   296     1 
  290   297     1 
  290   301     1 
  290   308     1 
  290   309     1 
  291   293     1 
  291   294     1 
  291   295     1 
  291   306     1 
  291   307     1 
  292   298     1 
  292   299     1 
  292   300     1 
  292   302     1 
  292   303     1 
  292   304     1 
  292   306     1 
  292   307     1 
  293   296     1 
  293   297     1 
  293   301     1 
  293   305     1 
  294   296     1 
  294   297     1 
  294   301     1 
  294   305     1 
  295   305     1 
  296   298     1 
  296   299     1 
  296   300     1 
  296   302     1 
  296   303     1 
  296   304     1 
  297   302     1 
  297   303     1 
  297   304     1 
  298   301     1 
  299   301     1 
  300   301     1 
  305   310     1 
  305   311     1 
  305   322     1 
  306   308     1 
  306   309     1 
  307   312     1 
  307   313     1 
  307   314     1 
  307   323     1 
  307   324     1 
  308   310     1 
  308   311     1 
  308   322     1 
  309   315     1 
  309   316     1 
  309   317     1 
  309   325     1 
  309   326     1 
  310   312     1 
  310   313     1 
  310   314     1 
  310   323     1 
  310   324     1 
  311   318     1 
  311   319     1 
  311   323     1 
  311   324     1 
  312   315     1 
  312   316     1 
  312   317     1 
  312   322     1 
  313   315     1 
  313   316     1 
  313   317     1 
  313   322     1 
  314   320     1 
  314   321     1 
  314   322     1 
  315   318     1 
  315   319     1 
  316   318     1 
  316   319     1 
  318   320     1 
  318   321     1 
  322   327     1 
  322   328     1 
  322   342     1 
  323   325     1 
  323   326     1 
  324   329     1 
  324   330     1 
  324   331     1 
  324   343     1 
  324   344     1 
  325   327     1 
  325   328     1 
  325   342     1 
  326   332     1 
  326   340     1 
  326   345     1 
  326   354     1 
  327   329     1 
  327   330     1 
  327   331     1 
  327   343     1 
  327   344     1 
  328   333     1 
  328   334     1 
  328   338     1 
  328   341     1 
  328   343     1 
  328   344     1 
  329   332     1 
  329   340     1 
  329   342     1 
  330   332     1 
  330   340     1 
  330   342     1 
  331   335     1 
  331   336     1 
  331   339     1 
  331   342     1 
  332   337     1 
  332   338     1 
  332   341     1 
  333   335     1 
  333   336     1 
  333   340     1 
  334   339     1 
  334   340     1 
  335   337     1 
  335   338     1 
  336   341     1 
  337   339     1 
  337   340     1 
  339   341     1 
  342   346     1 
  342   347     1 
  342   348     1 
  342   351     1 
  342   355     1 
  342   356     1 
  343   345     1 
  343   354     1 
  344   349     1 
  344   350     1 
  344   352     1 
  344   353     1 
  344   357     1 
  344   358     1 
  345   352     1 
  345   353     1 
  345   355     1 
  345   356     1 
  346   349     1 
  346   350     1 
  346   351     1 
  346   354     1 
  347   349     1 
  347   350     1 
  347   351     1 
  347   354     1 
  348   355     1 
  348   356     1 
  349   352     1 
  349   353     1 
  349   354     1 
  350   352     1 
  350   353     1 
  350   354     1 
  351   357     1 
  351   358     1 
  352   355     1 
  352   356     1 
  353   355     1 
  353   356     1 
  354   359     1 
  354   360     1 
  355   357     1 
  355   358     1 
  356   361     1 
  356   362     1 
  356   372     1 
  357   359     1 
  357   360     1 
  358   363     1 
  358   364     1 
  358   368     1 
  358   373     1 
  358   374     1 
  359   361     1 
  359   362     1 
  359   372     1 
  360   365     1 
  360   366     1 
  360   367     1 
  360   369     1 
  360   370     1 
  360   371     1 
  360   375     1 
  360   376     1 
  361   363     1 
  361   364     1 
  361   368     1 
  361   373     1 
  361   374     1 
  362   373     1 
  362   374     1 
  363   365     1 
  363   366     1 
  363   367     1 
  363   369     1 
  363   370     1 
  363   371     1 
  363   372     1 
  364   369     1 
  364   370     1 
  364   371     1 
  364   372     1 
  365   368     1 
  366   368     1 
  367   368     1 
  368   372     1 
  372   377     1 
  372   378     1 
  372   379     1 
  373   375     1 
  373   376     1 
  374   380     1 
  374   381     1 
  375   377     1 
  375   378     1 
  375   379     1 
  376   382     1 
  376   383     1 
  377   380     1 
  377   381     1 
  378   380     1 
  378   381     1 
  379   384     1 
  379   385     1 
  379   403     1 
  380   382     1 
  380   383     1 
  381   386     1 
  381   387     1 
  381   388     1 
  381   404     1 
  381   405     1 
  382   384     1 
  382   385     1 
  382   403     1 
  383   389     1 
  383   390     1 
  383   391     1 
  383   406     1 
  383   407     1 
  384   386     1 
  384   387     1 
  384   388     1 
  384   404     1 
  384   405     1 
  385   392     1 
  385   393     1 
  385   394     1 
  385   404     1 
  385   405     1 
  386   389     1 
  386   390     1 
  386   391     1 
  386   403     1 
  387   389     1 
  387   390     1 
  387   391     1 
  387   403     1 
  388   395     1 
  388   396     1 
  388   403     1 
  389   392     1 
  389   393     1 
  389   394     1 
  390   392     1 
  390   393     1 
  390   394     1 
  391   397     1 
  391   400     1 
  392   395     1 
  392   396     1 
  393   395     1 
  393   396     1 
  394   398     1 
  394   399     1 
  394   401     1 
  394   402     1 
  395   397     1 
  395   400     1 
  397   401     1 
  397   402     1 
  398   400     1 
  399   400     1 
  403   408     1 
  403   409     1 
  403   419     1 
  404   406     1 
  404   407     1 
  405   410     1 
  405   411     1 
  405   415     1 
  405   420     1 
  405   421     1 
  406   408     1 
  406   409     1 
  406   419     1 
  407   412     1 
  407   413     1 
  407   414     1 
  407   416     1 
  407   417     1 
  407   418     1 
  407   422     1 
  407   423     1 
  408   410     1 
  408   411     1 
  408   415     1 
  408   420     1 
  408   421     1 
  409   420     1 
  409   421     1 
  410   412     1 
  410   413     1 
  410   414     1 
  410   416     1 
  410   417     1 
  410   418     1 
  410   419     1 
  411   416     1 
  411   417     1 
  411   418     1 
  411   419     1 
  412   415     1 
  413   415     1 
  414   415     1 
  415   419     1 
  419   424     1 
  419   425     1 
  419   436     1 
  420   422     1 
  420   423     1 
  421   426     1 
  421   427     1 
  421   428     1 
  421   437     1 
  421   438     1 
  422   424     1 
  422   425     1 
  422   436     1 
  423   429     1 
  423   434     1 
  423   439     1 
  423   440     1 
  424   426     1 
  424   427     1 
  424   428     1 
  424   437     1 
  424   438     1 
  425   430     1 
  425   432     1 
  425   435     1 
  425   437     1 
  425   438     1 
  426   429     1 
  426   434     1 
  426   436     1 
  427   429     1 
  427   434     1 
  427   436     1 
  428   431     1 
  428   433     1 
  428   436     1 
  429   433     1 
  429   435     1 
  430   435     1 
  431   433     1 
  431   434     1 
  433   435     1 
  436   441     1 
  436   442     1 
  436   460     1 
  437   439     1 
  437   440     1 
  438   443     1 
  438   444     1 
  438   445     1 
  438   461     1 
  438   462     1 
  439   441     1 
  439   442     1 
  439   460     1 
  440   446     1 
  440   447     1 
  440   448     1 
  440   463     1 
  440   464     1 
  441   443     1 
  441   444     1 
  441   445     1 
  441   461     1 
  441   462     1 
  442   449     1 
  442   450     1 
  442   451     1 
  442   461     1 
  442   462     1 
  443   446     1 
  443   447     1 
  443   448     1 
  443   460     1 
  444   446     1 
  444   447     1 
  444   448     1 
  444   460     1 
  445   452     1 
  445   453     1 
  445   460     1 
  446   449     1 
  446   450     1 
  446   451     1 
  447   449     1 
  447   450     1 
  447   451     1 
  448   454     1 
  448   457     1 
  449   452     1 
  449   453     1 
  450   452     1 
  450   453     1 
  451   455     1 
  451   456     1 
  451   458     1 
  451   459     1 
  452   454     1 
  452   457     1 
  454   458     1 
  454   459     1 
  455   457     1 
  456   457     1 
  460   465     1 
  460   466     1 
  460   479     1 
  461   463     1 
  461   464     1 
  462   467     1 
  462   468     1 
  462   469     1 
  462   480     1 
  462   481     1 
  463   465     1 
  463   466     1 
  463   479     1 
  464   470     1 
  464   471     1 
  464   475     1 
  464   482     1 
  464   483     1 
  465   467     1 
  465   468     1 
  465   469     1 
  465   480     1 
  465   481     1 
  466   472     1 
  466   473     1 
  466   474     1 
  466   476     1 
  466   477     1 
  466   478     1 
  466   480     1 
  466   481     1 
  467   470     1 
  467   471     1 
  467   475     1 
  467   479     1 
  468   470     1 
  468   471     1 
  468   475     1 
  468   479     1 
  469   479     1 
  470   472     1 
  470   473     1 
  470   474     1 
  470   476     1 
  470   477     1 
  470   478     1 
  471   476     1 
  471   477     1 
  471   478     1 
  472   475     1 
  473   475     1 
  474   475     1 
  479   484     1 
  479   485     1 
  479   498     1 
  480   482     1 
  480   483     1 
  481   486     1 
  481   487     1 
  481   488     1 
  481   499     1 
  481   500     1 
  482   484     1 
  482   485     1 
  482   498     1 
  483   489     1 
  483   490     1 
  483   494     1 
  483   501     1 
  483   502     1 
  484   486     1 
  484   487     1 
  484   488     1 
  484   499     1 
  484   500     1 
  485   491     1 
  485   492     1 
  485   493     1 
  485   495     1 
  485   496     1 
  485   497     1 
  485   499     1 
  485   500     1 
  486   489     1 
  486   490     1 
  486   494     1 
  486   498     1 
  487   489     1 
  487   490     1 
  487   494     1 
  487   498     1 
  488   498     1 
  489   491     1 
  489   492     1 
  489   493     1 
  489   495     1 
  489   496     1 
  489   497     1 
  490   495     1 
  490   496     1 
  490   497     1 
  491   494     1 
  492   494     1 
  493   494     1 
  498   503     1 
  498   504     1 
  498   522     1 
  499   501     1 
  499   502     1 
  500   505     1 
  500   506     1 
  500   507     1 
  500   523     1 
  500   524     1 
  501   503     1 
  501   504     1 
  501   522     1 
  502   508     1 
  502   509     1 
  502   510     1 
  502   525     1 
  502   526     1 
  503   505     1 
  503   506     1 
  503   507     1 
  503   523     1 
  503   524     1 
  504   511     1 
  504   512     1 
  504   513     1 
  504   523     1 
  504   524     1 
  505   508     1 
  505   509     1 
  505   510     1 
  505   522     1 
  506   508     1 
  506   509     1 
  506   510     1 
  506   522     1 
  507   514     1 
  507   515     1 
  507   522     1 
  508   511     1 
  508   512     1 
  508   513     1 
  509   511     1 
  509   512     1 
  509   513     1 
  510   516     1 
  510   519     1 
  511   514     1 
  511   515     1 
  512   514     1 
  512   515     1 
  513   517     1 
  513   518     1 
  513   520     1 
  513   521     1 
  514   516     1 
  514   519     1 
  516   520     1 
  516   521     1 
  517   519     1 
  518   519     1 
  522   527     1 
  522   528     1 
  522   544     1 
  523   525     1 
  523   526     1 
  524   529     1 
  524   530     1 
  524   531     1 
  524   545     1 
  524   546     1 
  525   527     1 
  525   528     1 
  525   544     1 
  526   532     1 
  526   533     1 
  526   534     1 
  526   547     1 
  526   548     1 
  527   529     1 
  527   530     1 
  527   531     1 
  527   545     1 
  527   546     1 
  528   535     1 
  528   536     1 
  528   537     1 
  528   545     1 
  528   546     1 
  529   532     1 
  529   533     1 
  529   534     1 
  529   544     1 
  530   532     1 
  530   533     1 
  530   534     1 
  530   544     1 
  531   538     1 
  531   539     1 
  531   540     1 
  531   544     1 
  532   535     1 
  532   536     1 
  532   537     1 
  533   535     1 
  533   536     1 
  533   537     1 
  534   541     1 
  534   542     1 
  534   543     1 
  535   538     1 
  535   539     1 
  535   540     1 
  536   538     1 
  536   539     1 
  536   540     1 
  538   541     1 
  538   542     1 
  538   543     1 
  539   541     1 
  539   542     1 
  539   543     1 
  544   549     1 
  544   550     1 
  544   551     1 
  545   547     1 
  545   548     1 
  546   552     1 
  546   553     1 
  547   549     1 
  547   550     1 
  547   551     1 
  548   554     1 
  548   555     1 
  549   552     1 
  549   553     1 
  550   552     1 
  550   553     1 
  551   556     1 
  551   557     1 
  551   565     1 
  552   554     1 
  552   555     1 
  553   558     1 
  553   559     1 
  553   560     1 
  553   566     1 
  553   567     1 
  554   556     1 
  554   557     1 
  554   565     1 
  555   561     1 
  555   562     1 
  555   568     1 
  555   569     1 
  556   558     1 
  556   559     1 
  556   560     1 
  556   566     1 
  556   567     1 
  557   563     1 
  557   564     1 
  557   566     1 
  557   567     1 
  558   561     1 
  558   562     1 
  558   565     1 
  559   561     1 
  559   562     1 
  559   565     1 
  560   565     1 
  561   563     1 
  561   564     1 
  565   570     1 
  565   571     1 
  565   586     1 
  566   568     1 
  566   569     1 
  567   572     1 
  567   573     1 
  567   574     1 
  567   587     1 
  567   588     1 
  568   570     1 
  568   571     1 
  568   586     1 
  569   575     1 
  569   584     1 
  569   589     1 
  569   590     1 
  570   572     1 
  570   573     1 
  570   574     1 
  570   587     1 
  570   588     1 
  571   576     1 
  571   577     1 
  571   582     1 
  571   585     1 
  571   587     1 
  571   588     1 
  572   575     1 
  572   584     1 
  572   586     1 
  573   575     1 
  573   584     1 
  573   586     1 
  574   578     1 
  574   579     1 
  574   583     1 
  574   586     1 
  575   580     1 
  575   582     1 
  575   585     1 
  576   578     1 
  576   579     1 
  576   584     1 
  577   581     1 
  577   583     1 
  577   584     1 
  578   580     1 
  578   582     1 
  579   585     1 
  580   583     1 
  580   584     1 
  581   582     1 
  583   585     1 
  586   591     1 
  586   592     1 
  586   596     1 
  587   589     1 
  587   590     1 
  588   593     1 
  588   594     1 
  588   595     1 
  588   597     1 
  588   598     1 
  589   591     1 
  589   592     1 
  589   596     1 
  590   599     1 
  590   600     1 
  591   593     1 
  591   594     1 
  591   595     1 
  591   597     1 
  591   598     1 
  592   597     1 
  592   598     1 
  593   596     1 
  594   596     1 
  595   596     1 
  596   601     1 
  596   602     1 
  596   611     1 
  597   599     1 
  597   600     1 
  598   603     1 
  598   604     1 
  598   605     1 
  598   612     1 
  598   613     1 
  599   601     1 
  599   602     1 
  599   611     1 
  600   606     1 
  600   607     1 
  600   608     1 
  600   614     1 
  600   615     1 
  601   603     1 
  601   604     1 
  601   605     1 
  601   612     1 
  601   613     1 
  602   609     1 
  602   610     1 
  602   612     1 
  602   613     1 
  603   606     1 
  603   607     1 
  603   608     1 
  603   611     1 
  604   606     1 
  604   607     1 
  604   608     1 
  604   611     1 
  605   611     1 
  606   609     1 
  606   610     1 
  607   609     1 
  607   610     1 
  611   616     1 
  611   617     1 
  611   635     1 
  612   614     1 
  612   615     1 
  613   618     1 
  613   619     1 
  613   620     1 
  613   636     1 
  613   637     1 
  614   616     1 
  614   617     1 
  614   635     1 
  615   621     1 
  615   622     1 
  615   623     1 
  615   638     1 
  615   639     1 
  616   618     1 
  616   619     1 
  616   620     1 
  616   636     1 
  616   637     1 
  617   624     1 
  617   625     1 
  617   626     1 
  617   636     1 
  617   637     1 
  618   621     1 
  618   622     1 
  618   623     1 
  618   635     1 
  619   621     1 
  619   622     1 
  619   623     1 
  619   635     1 
  620   627     1 
  620   628     1 
  620   635     1 
  621   624     1 
  621   625     1 
  621   626     1 
  622   624     1 
  622   625     1 
  622   626     1 
  623   629     1 
  623   632     1 
  624   627     1 
  624   628     1 
  625   627     1 
  625   628     1 
  626   630     1 
  626   631     1 
  626   633     1 
  626   634     1 
  627   629     1 
  627   632     1 
  629   633     1 
  629   634     1 
  630   632     1 
  631   632     1 
  635   640     1 
  635   641     1 
  635   651     1 
  636   638     1 
  636   639     1 
  637   642     1 
  637   643     1 
  637   647     1 
  637   652     1 
  637   653     1 
  638   640     1 
  638   641     1 
  638   651     1 
  639   644     1 
  639   645     1 
  639   646     1 
  639   648     1 
  639   649     1 
  639   650     1 
  639   654     1 
  639   655     1 
  640   642     1 
  640   643     1 
  640   647     1 
  640   652     1 
  640   653     1 
  641   652     1 
  641   653     1 
  642   644     1 
  642   645     1 
  642   646     1 
  642   648     1 
  642   649     1 
  642   650     1 
  642   651     1 
  643   648     1 
  643   649     1 
  643   650     1 
  643   651     1 
  644   647     1 
  645   647     1 
  646   647     1 
  647   651     1 
  651   656     1 
  651   657     1 
  651   658     1 
  652   654     1 
  652   655     1 
  653   659     1 
  653   660     1 
  654   656     1 
  654   657     1 
  654   658     1 
  655   661     1 
  655   662     1 
  656   659     1 
  656   660     1 
  657   659     1 
  657   660     1 
  658   663     1 
  658   664     1 
  658   668     1 
  659   661     1 
  659   662     1 
  660   665     1 
  660   666     1 
  660   667     1 
  660   669     1 
  660   670     1 
  661   663     1 
  661   664     1 
  661   668     1 
  662   671     1 
  662   672     1 
  663   665     1 
  663   666     1 
  663   667     1 
  663   669     1 
  663   670     1 
  664   669     1 
  664   670     1 
  665   668     1 
  666   668     1 
  667   668     1 
  668   673     1 
  668   674     1 
  668   675     1 
  669   671     1 
  669   672     1 
  670   676     1 
  670   677     1 
  671   673     1 
  671   674     1 
  671   675     1 
  672   678     1 
  672   679     1 
  673   676     1 
  673   677     1 
  674   676     1 
  674   677     1 
  675   680     1 
  675   681     1 
  675   685     1 
  676   678     1 
  676   679     1 
  677   682     1 
  677   683     1 
  677   684     1 
  677   686     1 
  677   687     1 
  678   680     1 
  678   681     1 
  678   685     1 
  679   688     1 
  679   697     1 
  680   682     1 
  680   683     1 
  680   684     1 
  680   686     1 
  680   687     1 
  681   686     1 
  681   687     1 
  682   685     1 
  683   685     1 
  684   685     1 
  685   689     1 
  685   690     1 
  685   691     1 
  685   694     1 
  685   698     1 
  685   699     1 
  686   688     1 
  686   697     1 
  687   692     1 
  687   693     1 
  687   695     1 
  687   696     1 
  687   700     1 
  687   701     1 
  688   695     1 
  688   696     1 
  688   698     1 
  688   699     1 
  689   692     1 
  689   693     1 
  689   694     1 
  689   697     1 
  690   692     1 
  690   693     1 
  690   694     1 
  690   697     1 
  691   698     1 
  691   699     1 
  692   695     1 
  692   696     1 
  692   697     1 
  693   695     1 
  693   696     1 
  693   697     1 
  694   700     1 
  694   701     1 
  695   698     1 
  695   699     1 
  696   698     1 
  696   699     1 
  697   702     1 
  697   703     1 
  698   700     1 
  698   701     1 
  699   704     1 
  699   705     1 
  699   715     1 
  700   702     1 
  700   703     1 
  701   706     1 
  701   707     1 
  701   711     1 
  701   716     1 
  701   717     1 
  702   704     1 
  702   705     1 
  702   715     1 
  703   708     1 
  703   709     1 
  703   710     1 
  703   712     1 
  703   713     1 
  703   714     1 
  703   718     1 
  703   719     1 
  704   706     1 
  704   707     1 
  704   711     1 
  704   716     1 
  704   717     1 
  705   716     1 
  705   717     1 
  706   708     1 
  706   709     1 
  706   710     1 
  706   712     1 
  706   713     1 
  706   714     1 
  706   715     1 
  707   712     1 
  707   713     1 
  707   714     1 
  707   715     1 
  708   711     1 
  709   711     1 
  710   711     1 
  711   715     1 
  715   720     1 
  715   721     1 
  715   736     1 
  716   718     1 
  716   719     1 
  717   722     1 
  717   723     1 
  717   724     1 
  717   737     1 
  717   738     1 
  718   720     1 
  718   721     1 
  718   736     1 
  719   725     1 
  719   734     1 
  719   739     1 
  719   740     1 
  720   722     1 
  720   723     1 
  720   724     1 
  720   737     1 
  720   738     1 
  721   726     1 
  721   727     1 
  721   732     1 
  721   735     1 
  721   737     1 
  721   738     1 
  722   725     1 
  722   734     1 
  722   736     1 
  723   725     1 
  723   734     1 
  723   736     1 
  724   728     1 
  724   729     1 
  724   733     1 
  724   736     1 
  725   730     1 
  725   732     1 
  725   735     1 
  726   728     1 
  726   729     1 
  726   734     1 
  727   731     1 
  727   733     1 
  727   734     1 
  728   730     1 
  728   732     1 
  729   735     1 
  730   733     1 
  730   734     1 
  731   732     1 
  733   735     1 
  736   741     1 
  736   742     1 
  736   755     1 
  737   739     1 
  737   740     1 
  738   743     1 
  738   744     1 
  738   745     1 
  738   756     1 
  738   757     1 
  739   741     1 
  739   742     1 
  739   755     1 
  740   746     1 
  740   747     1 
  740   751     1 
  740   758     1 
  740   759     1 
  741   743     1 
  741   744     1 
  741   745     1 
  741   756     1 
  741   757     1 
  742   748     1 
  742   749     1 
  742   750     1 
  742   752     1 
  742   753     1 
  742   754     1 
  742   756     1 
  742   757     1 
  743   746     1 
  743   747     1 
  743   751     1 
  743   755     1 
  744   746     1 
  744   747     1 
  744   751     1 
  744   755     1 
  745   755     1 
  746   748     1 
  746   749     1 
  746   750     1 
  746   752     1 
  746   753     1 
  746   754     1 
  747   752     1 
  747   753     1 
  747   754     1 
  748   751     1 
  749   751     1 
  750   751     1 
  755   760     1 
  755   761     1 
  755   765     1 
  756   758     1 
  756   759     1 
  757   762     1 
  757   763     1 
  757   764     1 
  757   766     1 
  757   767     1 
  758   760     1 
  758   761     1 
  758   765     1 
  759   768     1 
  759   769     1 
  760   762     1 
  760   763     1 
  760   764     1 
  760   766     1 
  760   767     1 
  761   766     1 
  761   767     1 
  762   765     1 
  763   765     1 
  764   765     1 
  765   770     1 
  765   771     1 
  765   775     1 
  766   768     1 
  766   769     1 
  767   772     1 
  767   773     1 
  767   774     1 
  767   776     1 
  767   777     1 
  768   770     1 
  768   771     1 
  768   775     1 
  769   778     1 
  769   779     1 
  770   772     1 
  770   773     1 
  770   774     1 
  770   776     1 
  770   777     1 
  771   776     1 
  771   777     1 
  772   775     1 
  773   775     1 
  774   775     1 
  775   780     1 
  775   781     1 
  775   791     1 
  776   778     1 
  776   779     1 
  777   782     1 
  777   783     1 
  777   787     1 
  777   792     1 
  777   793     1 
  778   780     1 
  778   781     1 
  778   791     1 
  779   784     1 
  779   785     1 
  779   786     1 
  779   788     1 
  779   789     1 
  779   790     1 
  779   794     1 
  779   795     1 
  780   782     1 
  780   783     1 
  780   787     1 
  780   792     1 
  780   793     1 
  781   792     1 
  781   793     1 
  782   784     1 
  782   785     1 
  782   786     1 
  782   788     1 
  782   789     1 
  782   790     1 
  782   791     1 
  783   788     1 
  783   789     1 
  783   790     1 
  783   791     1 
  784   787     1 
  785   787     1 
  786   787     1 
  787   791     1 
  791   796     1 
  791   797     1 
  791   810     1 
  792   794     1 
  792   795     1 
  793   798     1 
  793   799     1 
  793   800     1 
  793   811     1 
  793   812     1 
  794   796     1 
  794   797     1 
  794   810     1 
  795   801     1 
  795   802     1 
  795   806     1 
  795   813     1 
  795   814     1 
  796   798     1 
  796   799     1 
  796   800     1 
  796   811     1 
  796   812     1 
  797   803     1 
  797   804     1 
  797   805     1 
  797   807     1 
  797   808     1 
  797   809     1 
  797   811     1 
  797   812     1 
  798   801     1 
  798   802     1 
  798   806     1 
  798   810     1 
  799   801     1 
  799   802     1 
  799   806     1 
  799   810     1 
  800   810     1 
  801   803     1 
  801   804     1 
  801   805     1 
  801   807     1 
  801   808     1 
  801   809     1 
  802   807     1 
  802   808     1 
  802   809     1 
  803   806     1 
  804   806     1 
  805   806     1 
  810   815     1 
  810   816     1 
  810   825     1 
  811   813     1 
  811   814     1 
  812   817     1 
  812   818     1 
  812   819     1 
  812   826     1 
  812   827     1 
  813   815     1 
  813   816     1 
  813   825     1 
  814   820     1 
  814   821     1 
  814   822     1 
  814   828     1 
  814   829     1 
  815   817     1 
  815   818     1 
  815   819     1 
  815   826     1 
  815   827     1 
  816   823     1 
  816   824     1 
  816   826     1 
  816   827     1 
  817   820     1 
  817   821     1 
  817   822     1 
  817   825     1 
  818   820     1 
  818   821     1 
  818   822     1 
  818   825     1 
  819   825     1 
  820   823     1 
  820   824     1 
  821   823     1 
  821   824     1 
  825   830     1 
  825   831     1 
  825   846     1 
  826   828     1 
  826   829     1 
  827   832     1 
  827   833     1 
  827   834     1 
  827   847     1 
  827   848     1 
  828   830     1 
  828   831     1 
  828   846     1 
  829   835     1 
  829   844     1 
  829   849     1 
  829   850     1 
  830   832     1 
  830   833     1 
  830   834     1 
  830   847     1 
  830   848     1 
  831   836     1 
  831   837     1 
  831   842     1 
  831   845     1 
  831   847     1 
  831   848     1 
  832   835     1 
  832   844     1 
  832   846     1 
  833   835     1 
  833   844     1 
  833   846     1 
  834   838     1 
  834   839     1 
  834   843     1 
  834   846     1 
  835   840     1 
  835   842     1 
  835   845     1 
  836   838     1 
  836   839     1 
  836   844     1 
  837   841     1 
  837   843     1 
  837   844     1 
  838   840     1 
  838   842     1 
  839   845     1 
  840   843     1 
  840   844     1 
  841   842     1 
  843   845     1 
  846   851     1 
  846   852     1 
  846   865     1 
  847   849     1 
  847   850     1 
  848   853     1 
  848   854     1 
  848   855     1 
  848   866     1 
  848   867     1 
  849   851     1 
  849   852     1 
  849   865     1 
  850   856     1 
  850   857     1 
  850   861     1 
  850   868     1 
  850   869     1 
  851   853     1 
  851   854     1 
  851   855     1 
  851   866     1 
  851   867     1 
  852   858     1 
  852   859     1 
  852   860     1 
  852   862     1 
  852   863     1 
  852   864     1 
  852   866     1 
  852   867     1 
  853   856     1 
  853   857     1 
  853   861     1 
  853   865     1 
  854   856     1 
  854   857     1 
  854   861     1 
  854   865     1 
  855   865     1 
  856   858     1 
  856   859     1 
  856   860     1 
  856   862     1 
  856   863     1 
  856   864     1 
  857   862     1 
  857   863     1 
  857   864     1 
  858   861     1 
  859   861     1 
  860   861     1 
  865   870     1 
  865   871     1 
  865   879     1 
  866   868     1 
  866   869     1 
  867   872     1 
  867   873     1 
  867   877     1 
  867   880     1 
  867   881     1 
  868   870     1 
  868   871     1 
  868   879     1 
  869   874     1 
  869   875     1 
  869   876     1 
  869   878     1 
  869   882     1 
  869   883     1 
  870   872     1 
  870   873     1 
  870   877     1 
  870   880     1 
  870   881     1 
  871   880     1 
  871   881     1 
  872   874     1 
  872   875     1 
  872   876     1 
  872   878     1 
  872   879     1 
  873   878     1 
  873   879     1 
  874   877     1 
  875   877     1 
  876   877     1 
  877   879     1 
  879   884     1 
  879   885     1 
  879   889     1 
  880   882     1 
  880   883     1 
  881   886     1 
  881   887     1 
  881   888     1 
  881   890     1 
  881   891     1 
  882   884     1 
  882   885     1 
  882   889     1 
  883   892     1 
  883   893     1 
  884   886     1 
  884   887     1 
  884   888     1 
  884   890     1 
  884   891     1 
  885   890     1 
  885   891     1 
  886   889     1 
  887   889     1 
  888   889     1 
  889   894     1 
  889   895     1 
  889   904     1 
  890   892     1 
  890   893     1 
  891   896     1 
  891   897     1 
  891   898     1 
  891   905     1 
  891   906     1 
  892   894     1 
  892   895     1 
  892   904     1 
  893   899     1 
  893   900     1 
  893   901     1 
  893   907     1 
  893   908     1 
  894   896     1 
  894   897     1 
  894   898     1 
  894   905     1 
  894   906     1 
  895   902     1 
  895   903     1 
  895   905     1 
  895   906     1 
  896   899     1 
  896   900     1 
  896   901     1 
  896   904     1 
  897   899     1 
  897   900     1 
  897   901     1 
  897   904     1 
  898   904     1 
  899   902     1 
  899   903     1 
  900   902     1 
  900   903     1 
  904   909     1 
  904   910     1 
  904   923     1 
  905   907     1 
  905   908     1 
  906   911     1 
  906   912     1 
  906   916     1 
  906   924     1 
  906   925     1 
  907   909     1 
  907   910     1 
  907   923     1 
  908   913     1 
  908   914     1 
  908   915     1 
  908   917     1 
  908   918     1 
  908   919     1 
  908   926     1 
  908   927     1 
  909   911     1 
  909   912     1 
  909   916     1 
  909   924     1 
  909   925     1 
  910   920     1 
  910   921     1 
  910   922     1 
  910   924     1 
  910   925     1 
  911   913     1 
  911   914     1 
  911   915     1 
  911   917     1 
  911   918     1 
  911   919     1 
  911   923     1 
  912   917     1 
  912   918     1 
  912   919     1 
  912   923     1 
  913   916     1 
  914   916     1 
  915   916     1 
  916   923     1 
  917   920     1 
  917   921     1 
  917   922     1 
  918   920     1 
  918   921     1 
  918   922     1 
  923   928     1 
  923   929     1 
  923   942     1 
  924   926     1 
  924   927     1 
  925   930     1 
  925   931     1 
  925   932     1 
  925   943     1 
  925   944     1 
  926   928     1 
  926   929     1 
  926   942     1 
  927   933     1 
  927   934     1 
  927   938     1 
  927   945     1 
  927   946     1 
  928   930     1 
  928   931     1 
  928   932     1 
  928   943     1 
  928   944     1 
  929   935     1 
  929   936     1 
  929   937     1 
  929   939     1 
  929   940     1 
  929   941     1 
  929   943     1 
  929   944     1 
  930   933     1 
  930   934     1 
  930   938     1 
  930   942     1 
  931   933     1 
  931   934     1 
  931   938     1 
  931   942     1 
  932   942     1 
  933   935     1 
  933   936     1 
  933   937     1 
  933   939     1 
  933   940     1 
  933   941     1 
  934   939     1 
  934   940     1 
  934   941     1 
  935   938     1 
  936   938     1 
  937   938     1 
  942   947     1 
  942   948     1 
  942   957     1 
  943   945     1 
  943   946     1 
  944   949     1 
  944   950     1 
  944   951     1 
  944   958     1 
  944   959     1 
  945   947     1 
  945   948     1 
  945   957     1 
  946   952     1 
  946   953     1 
  946   954     1 
  946   960     1 
  946   961     1 
  947   949     1 
  947   950     1 
  947   951     1 
  947   958     1 
  947   959     1 
  948   955     1 
  948   956     1 
  948   958     1 
  948   959     1 
  949   952     1 
  949   953     1 
  949   954     1 
  949   957     1 
  950   952     1 
  950   953     1 
  950   954     1 
  950   957     1 
  951   957     1 
  952   955     1 
  952   956     1 
  953   955     1 
  953   956     1 
  957   962     1 
  957   963     1 
  957   976     1 
  958   960     1 
  958   961     1 
  959   964     1 
  959   965     1 
  959   966     1 
  959   977     1 
  959   978     1 
  960   962     1 
  960   963     1 
  960   976     1 
  961   967     1 
  961   968     1 
  961   972     1 
  961   979     1 
  961   980     1 
  962   964     1 
  962   965     1 
  962   966     1 
  962   977     1 
  962   978     1 
  963   969     1 
  963   970     1 
  963   971     1 
  963   973     1 
  963   974     1 
  963   975     1 
  963   977     1 
  963   978     1 
  964   967     1 
  964   968     1 
  964   972     1 
  964   976     1 
  965   967     1 
  965   968     1 
  965   972     1 
  965   976     1 
  966   976     1 
  967   969     1 
  967   970     1 
  967   971     1 
  967   973     1 
  967   974     1 
  967   975     1 
  968   973     1 
  968   974     1 
  968   975     1 
  969   972     1 
  970   972     1 
  971   972     1 
  976   981     1 
  976   982     1 
  976   986     1 
  977   979     1 
  977   980     1 
  978   983     1 
  978   984     1 
  978   985     1 
  978   987     1 
  978   988     1 
  979   981     1 
  979   982     1 
  979   986     1 
  980   989     1 
  980   990     1 
  981   983     1 
  981   984     1 
  981   985     1 
  981   987     1 
  981   988     1 
  982   987     1 
  982   988     1 
  983   986     1 
  984   986     1 
  985   986     1 
  986   991     1 
  986   992     1 
  986   993     1 
  987   989     1 
  987   990     1 
  988   994     1 
  988   995     1 
  989   991     1 
  989   992     1 
  989   993     1 
  990   996     1 
  990   997     1 
  991   994     1 
  991   995     1 
  992   994     1 
  992   995     1 
  993   998     1 
  993   999     1 
  993  1007     1 
  994   996     1 
  994   997     1 
  995  1000     1 
  995  1001     1 
  995  1002     1 
  995  1008     1 
  995  1009     1 
  996   998     1 
  996   999     1 
  996  1007     1 
  997  1003     1 
  997  1004     1 
  997  1010     1 
  997  1011     1 
  998  1000     1 
  998  1001     1 
  998  1002     1 
  998  1008     1 
  998  1009     1 
  999  1005     1 
  999  1006     1 
  999  1008     1 
  999  1009     1 
 1000  1003     1 
 1000  1004     1 
 1000  1007     1 
 1001  1003     1 
 1001  1004     1 
 1001  1007     1 
 1002  1007     1 
 1003  1005     1 
 1003  1006     1 
 1007  1012     1 
 1007  1013     1 
 1007  1017     1 
 1008  1010     1 
 1008  1011     1 
 1009  1014     1 
 1009  1015     1 
 1009  1016     1 
 1009  1018     1 
 1009  1019     1 
 1010  1012     1 
 1010  1013     1 
 1010  1017     1 
 1011  1020     1 
 1011  1021     1 
 1012  1014     1 
 1012  1015     1 
 1012  1016     1 
 1012  1018     1 
 1012  1019     1 
 1013  1018     1 
 1013  1019     1 
 1014  1017     1 
 1015  1017     1 
 1016  1017     1 
 1017  1022     1 
 1017  1023     1 
 1017  1027     1 
 1018  1020     1 
 1018  1021     1 
 1019  1024     1 
 1019  1025     1 
 1019  1026     1 
 1019  1028     1 
 1019  1029     1 
 1020  1022     1 
 1020  1023     1 
 1020  1027     1 
 1021  1030     1 
 1021  1031     1 
 1022  1024     1 
 1022  1025     1 
 1022  1026     1 
 1022  1028     1 
 1022  1029     1 
 1023  1028     1 
 1023  1029     1 
 1024  1027     1 
 1025  1027     1 
 1026  1027     1 
 1027  1032     1 
 1027  1033     1 
 1027  1051     1 
 1028  1030     1 
 1028  1031     1 
 1029  1034     1 
 1029  1035     1 
 1029  1036     1 
 1029  1052     1 
 1029  1053     1 
 1030  1032     1 
 1030  1033     1 
 1030  1051     1 
 1031  1037     1 
 1031  1038     1 
 1031  1039     1 
 1031  1054     1 
 1031  1055     1 
 1032  1034     1 
 1032  1035     1 
 1032  1036     1 
 1032  1052     1 
 1032  1053     1 
 1033  1040     1 
 1033  1041     1 
 1033  1042     1 
 1033  1052     1 
 1033  1053     1 
 1034  1037     1 
 1034  1038     1 
 1034  1039     1 
 1034  1051     1 
 1035  1037     1 
 1035  1038     1 
 1035  1039     1 
 1035  1051     1 
 1036  1043     1 
 1036  1044     1 
 1036  1051     1 
 1037  1040     1 
 1037  1041     1 
 1037  1042     1 
 1038  1040     1 
 1038  1041     1 
 1038  1042     1 
 1039  1045     1 
 1039  1048     1 
 1040  1043     1 
 1040  1044     1 
 1041  1043     1 
 1041  1044     1 
 1042  1046     1 
 1042  1047     1 
 1042  1049     1 
 1042  1050     1 
 1043  1045     1 
 1043  1048     1 
 1045  1049     1 
 1045  1050     1 
 1046  1048     1 
 1047  1048     1 
 1051  1056     1 
 1051  1057     1 
 1051  1063     1 
 1052  1054     1 
 1052  1055     1 
 1053  1058     1 
 1053  1059     1 
 1053  1060     1 
 1053  1064     1 
 1053  1065     1 
 1054  1056     1 
 1054  1057     1 
 1054  1063     1 
 1055  1061     1 
 1055  1062     1 
 1055  1066     1 
 1055  1067     1 
 1056  1058     1 
 1056  1059     1 
 1056  1060     1 
 1056  1064     1 
 1056  1065     1 
 1057  1064     1 
 1057  1065     1 
 1058  1061     1 
 1058  1062     1 
 1058  1063     1 
 1059  1061     1 
 1059  1062     1 
 1059  1063     1 
 1060  1063     1 
 1063  1068     1 
 1063  1069     1 
 1063  1077     1 
 1064  1066     1 
 1064  1067     1 
 1065  1070     1 
 1065  1071     1 
 1065  1072     1 
 1065  1078     1 
 1065  1079     1 
 1066  1068     1 
 1066  1069     1 
 1066  1077     1 
 1067  1073     1 
 1067  1074     1 
 1067  1080     1 
 1067  1081     1 
 1068  1070     1 
 1068  1071     1 
 1068  1072     1 
 1068  1078     1 
 1068  1079     1 
 1069  1075     1 
 1069  1076     1 
 1069  1078     1 
 1069  1079     1 
 1070  1073     1 
 1070  1074     1 
 1070  1077     1 
 1071  1073     1 
 1071  1074     1 
 1071  1077     1 
 1072  1077     1 
 1073  1075     1 
 1073  1076     1 
 1077  1082     1 
 1077  1083     1 
 1077  1099     1 
 1078  1080     1 
 1078  1081     1 
 1079  1084     1 
 1079  1085     1 
 1079  1086     1 
 1079  1100     1 
 1079  1101     1 
 1080  1082     1 
 1080  1083     1 
 1080  1099     1 
 1081  1087     1 
 1081  1088     1 
 1081  1089     1 
 1081  1102     1 
 1081  1103     1 
 1082  1084     1 
 1082  1085     1 
 1082  1086     1 
 1082  1100     1 
 1082  1101     1 
 1083  1090     1 
 1083  1091     1 
 1083  1092     1 
 1083  1100     1 
 1083  1101     1 
 1084  1087     1 
 1084  1088     1 
 1084  1089     1 
 1084  1099     1 
 1085  1087     1 
 1085  1088     1 
 1085  1089     1 
 1085  1099     1 
 1086  1093     1 
 1086  1094     1 
 1086  1095     1 
 1086  1099     1 
 1087  1090     1 
 1087  1091     1 
 1087  1092     1 
 1088  1090     1 
 1088  1091     1 
 1088  1092     1 
 1089  1096     1 
 1089  1097     1 
 1089  1098     1 
 1090  1093     1 
 1090  1094     1 
 1090  1095     1 
 1091  1093     1 
 1091  1094     1 
 1091  1095     1 
 1093  1096     1 
 1093  1097     1 
 1093  1098     1 
 1094  1096     1 
 1094  1097     1 
 1094  1098     1 
 1099  1104     1 
 1099  1105     1 
 1099  1121     1 
 1100  1102     1 
 1100  1103     1 
 1101  1106     1 
 1101  1107     1 
 1101  1108     1 
 1101  1122     1 
 1101  1123     1 
 1102  1104     1 
 1102  1105     1 
 1102  1121     1 
 1103  1109     1 
 1103  1110     1 
 1103  1111     1 
 1103  1124     1 
 1103  1125     1 
 1104  1106     1 
 1104  1107     1 
 1104  1108     1 
 1104  1122     1 
 1104  1123     1 
 1105  1112     1 
 1105  1113     1 
 1105  1114     1 
 1105  1122     1 
 1105  1123     1 
 1106  1109     1 
 1106  1110     1 
 1106  1111     1 
 1106  1121     1 
 1107  1109     1 
 1107  1110     1 
 1107  1111     1 
 1107  1121     1 
 1108  1115     1 
 1108  1116     1 
 1108  1117     1 
 1108  1121     1 
 1109  1112     1 
 1109  1113     1 
 1109  1114     1 
 1110  1112     1 
 1110  1113     1 
 1110  1114     1 
 1111  1118     1 
 1111  1119     1 
 1111  1120     1 
 1112  1115     1 
 1112  1116     1 
 1112  1117     1 
 1113  1115     1 
 1113  1116     1 
 1113  1117     1 
 1115  1118     1 
 1115  1119     1 
 1115  1120     1 
 1116  1118     1 
 1116  1119     1 
 1116  1120     1 
 1121  1126     1 
 1121  1127     1 
 1121  1135     1 
 1122  1124     1 
 1122  1125     1 
 1123  1128     1 
 1123  1129     1 
 1123  1133     1 
 1123  1136     1 
 1123  1137     1 
 1124  1126     1 
 1124  1127     1 
 1124  1135     1 
 1125  1130     1 
 1125  1131     1 
 1125  1132     1 
 1125  1134     1 
 1125  1138     1 
 1125  1139     1 
 1126  1128     1 
 1126  1129     1 
 1126  1133     1 
 1126  1136     1 
 1126  1137     1 
 1127  1136     1 
 1127  1137     1 
 1128  1130     1 
 1128  1131     1 
 1128  1132     1 
 1128  1134     1 
 1128  1135     1 
 1129  1134     1 
 1129  1135     1 
 1130  1133     1 
 1131  1133     1 
 1132  1133     1 
 1133  1135     1 
 1135  1140     1 
 1135  1141     1 
 1135  1159     1 
 1136  1138     1 
 1136  1139     1 
 1137  1142     1 
 1137  1143     1 
 1137  1144     1 
 1137  1160     1 
 1137  1161     1 
 1138  1140     1 
 1138  1141     1 
 1138  1159     1 
 1139  1145     1 
 1139  1146     1 
 1139  1147     1 
 1139  1162     1 
 1139  1163     1 
 1140  1142     1 
 1140  1143     1 
 1140  1144     1 
 1140  1160     1 
 1140  1161     1 
 1141  1148     1 
 1141  1149     1 
 1141  1150     1 
 1141  1160     1 
 1141  1161     1 
 1142  1145     1 
 1142  1146     1 
 1142  1147     1 
 1142  1159     1 
 1143  1145     1 
 1143  1146     1 
 1143  1147     1 
 1143  1159     1 
 1144  1151     1 
 1144  1152     1 
 1144  1159     1 
 1145  1148     1 
 1145  1149     1 
 1145  1150     1 
 1146  1148     1 
 1146  1149     1 
 1146  1150     1 
 1147  1153     1 
 1147  1156     1 
 1148  1151     1 
 1148  1152     1 
 1149  1151     1 
 1149  1152     1 
 1150  1154     1 
 1150  1155     1 
 1150  1157     1 
 1150  1158     1 
 1151  1153     1 
 1151  1156     1 
 1153  1157     1 
 1153  1158     1 
 1154  1156     1 
 1155  1156     1 
 1159  1164     1 
 1159  1165     1 
 1159  1178     1 
 1160  1162     1 
 1160  1163     1 
 1161  1166     1 
 1161  1167     1 
 1161  1171     1 
 1161  1179     1 
 1161  1180     1 
 1162  1164     1 
 1162  1165     1 
 1162  1178     1 
 1163  1168     1 
 1163  1169     1 
 1163  1170     1 
 1163  1172     1 
 1163  1173     1 
 1163  1174     1 
 1163  1181     1 
 1163  1182     1 
 1164  1166     1 
 1164  1167     1 
 1164  1171     1 
 1164  1179     1 
 1164  1180     1 
 1165  1175     1 
 1165  1176     1 
 1165  1177     1 
 1165  1179     1 
 1165  1180     1 
 1166  1168     1 
 1166  1169     1 
 1166  1170     1 
 1166  1172     1 
 1166  1173     1 
 1166  1174     1 
 1166  1178     1 
 1167  1172     1 
 1167  1173     1 
 1167  1174     1 
 1167  1178     1 
 1168  1171     1 
 1169  1171     1 
 1170  1171     1 
 1171  1178     1 
 1172  1175     1 
 1172  1176     1 
 1172  1177     1 
 1173  1175     1 
 1173  1176     1 
 1173  1177     1 
 1178  1183     1 
 1178  1184     1 
 1178  1197     1 
 1179  1181     1 
 1179  1182     1 
 1180  1185     1 
 1180  1186     1 
 1180  1190     1 
 1180  1198     1 
 1180  1199     1 
 1181  1183     1 
 1181  1184     1 
 1181  1197     1 
 1182  1187     1 
 1182  1188     1 
 1182  1189     1 
 1182  1191     1 
 1182  1192     1 
 1182  1193     1 
 1182  1200     1 
 1182  1209     1 
 1183  1185     1 
 1183  1186     1 
 1183  1190     1 
 1183  1198     1 
 1183  1199     1 
 1184  1194     1 
 1184  1195     1 
 1184  1196     1 
 1184  1198     1 
 1184  1199     1 
 1185  1187     1 
 1185  1188     1 
 1185  1189     1 
 1185  1191     1 
 1185  1192     1 
 1185  1193     1 
 1185  1197     1 
 1186  1191     1 
 1186  1192     1 
 1186  1193     1 
 1186  1197     1 
 1187  1190     1 
 1188  1190     1 
 1189  1190     1 
 1190  1197     1 
 1191  1194     1 
 1191  1195     1 
 1191  1196     1 
 1192  1194     1 
 1192  1195     1 
 1192  1196     1 
 1197  1201     1 
 1197  1202     1 
 1197  1203     1 
 1197  1206     1 
 1197  1210     1 
 1197  1211     1 
 1198  1200     1 
 1198  1209     1 
 1199  1204     1 
 1199  1205     1 
 1199  1207     1 
 1199  1208     1 
 1199  1212     1 
 1199  1213     1 
 1200  1207     1 
 1200  1208     1 
 1200  1210     1 
 1200  1211     1 
 1201  1204     1 
 1201  1205     1 
 1201  1206     1 
 1201  1209     1 
 1202  1204     1 
 1202  1205     1 
 1202  1206     1 
 1202  1209     1 
 1203  1210     1 
 1203  1211     1 
 1204  1207     1 
 1204  1208     1 
 1204  1209     1 
 1205  1207     1 
 1205  1208     1 
 1205  1209     1 
 1206  1212     1 
 1206  1213     1 
 1207  1210     1 
 1207  1211     1 
 1208  1210     1 
 1208  1211     1 
 1209  1214     1 
 1209  1215     1 
 1210  1212     1 
 1210  1213     1 
 1211  1216     1 
 1211  1217     1 
 1211  1235     1 
 1212  1214     1 
 1212  1215     1 
 1213  1218     1 
 1213  1219     1 
 1213  1220     1 
 1213  1236     1 
 1213  1237     1 
 1214  1216     1 
 1214  1217     1 
 1214  1235     1 
 1215  1221     1 
 1215  1222     1 
 1215  1223     1 
 1215  1238     1 
 1215  1239     1 
 1216  1218     1 
 1216  1219     1 
 1216  1220     1 
 1216  1236     1 
 1216  1237     1 
 1217  1224     1 
 1217  1225     1 
 1217  1226     1 
 1217  1236     1 
 1217  1237     1 
 1218  1221     1 
 1218  1222     1 
 1218  1223     1 
 1218  1235     1 
 1219  1221     1 
 1219  1222     1 
 1219  1223     1 
 1219  1235     1 
 1220  1227     1 
 1220  1228     1 
 1220  1235     1 
 1221  1224     1 
 1221  1225     1 
 1221  1226     1 
 1222  1224     1 
 1222  1225     1 
 1222  1226     1 
 1223  1229     1 
 1223  1232     1 
 1224  1227     1 
 1224  1228     1 
 1225  1227     1 
 1225  1228     1 
 1226  1230     1 
 1226  1231     1 
 1226  1233     1 
 1226  1234     1 
 1227  1229     1 
 1227  1232     1 
 1229  1233     1 
 1229  1234     1 
 1230  1232     1 
 1231  1232     1 
 1235  1240     1 
 1235  1241     1 
 1235  1252     1 
 1236  1238     1 
 1236  1239     1 
 1237  1242     1 
 1237  1243     1 
 1237  1244     1 
 1237  1253     1 
 1237  1254     1 
 1238  1240     1 
 1238  1241     1 
 1238  1252     1 
 1239  1245     1 
 1239  1250     1 
 1239  1255     1 
 1239  1256     1 
 1240  1242     1 
 1240  1243     1 
 1240  1244     1 
 1240  1253     1 
 1240  1254     1 
 1241  1246     1 
 1241  1248     1 
 1241  1251     1 
 1241  1253     1 
 1241  1254     1 
 1242  1245     1 
 1242  1250     1 
 1242  1252     1 
 1243  1245     1 
 1243  1250     1 
 1243  1252     1 
 1244  1247     1 
 1244  1249     1 
 1244  1252     1 
 1245  1249     1 
 1245  1251     1 
 1246  1251     1 
 1247  1249     1 
 1247  1250     1 
 1249  1251     1 
 1252  1257     1 
 1252  1258     1 
 1252  1271     1 
 1253  1255     1 
 1253  1256     1 
 1254  1259     1 
 1254  1260     1 
 1254  1261     1 
 1254  1272     1 
 1254  1273     1 
 1255  1257     1 
 1255  1258     1 
 1255  1271     1 
 1256  1262     1 
 1256  1263     1 
 1256  1267     1 
 1256  1274     1 
 1256  1275     1 
 1257  1259     1 
 1257  1260     1 
 1257  1261     1 
 1257  1272     1 
 1257  1273     1 
 1258  1264     1 
 1258  1265     1 
 1258  1266     1 
 1258  1268     1 
 1258  1269     1 
 1258  1270     1 
 1258  1272     1 
 1258  1273     1 
 1259  1262     1 
 1259  1263     1 
 1259  1267     1 
 1259  1271     1 
 1260  1262     1 
 1260  1263     1 
 1260  1267     1 
 1260  1271     1 
 1261  1271     1 
 1262  1264     1 
 1262  1265     1 
 1262  1266     1 
 1262  1268     1 
 1262  1269     1 
 1262  1270     1 
 1263  1268     1 
 1263  1269     1 
 1263  1270     1 
 1264  1267     1 
 1265  1267     1 
 1266  1267     1 
 1271  1276     1 
 1271  1277     1 
 1271  1288     1 
 1272  1274     1 
 1272  1275     1 
 1273  1278     1 
 1273  1279     1 
 1273  1280     1 
 1273  1289     1 
 1273  1290     1 
 1274  1276     1 
 1274  1277     1 
 1274  1288     1 
 1275  1281     1 
 1275  1282     1 
 1275  1283     1 
 1275  1291     1 
 1275  1292     1 
 1276  1278     1 
 1276  1279     1 
 1276  1280     1 
 1276  1289     1 
 1276  1290     1 
 1277  1284     1 
 1277  1285     1 
 1277  1289     1 
 1277  1290     1 
 1278  1281     1 
 1278  1282     1 
 1278  1283     1 
 1278  1288     1 
 1279  1281     1 
 1279  1282     1 
 1279  1283     1 
 1279  1288     1 
 1280  1286     1 
 1280  1287     1 
 1280  1288     1 
 1281  1284     1 
 1281  1285     1 
 1282  1284     1 
 1282  1285     1 
 1284  1286     1 
 1284  1287     1 
 1288  1293     1 
 1288  1294     1 
 1288  1307     1 
 1289  1291     1 
 1289  1292     1 
 1290  1295     1 
 1290  1296     1 
 1290  1297     1 
 1290  1308     1 
 1290  1309     1 
 1291  1293     1 
 1291  1294     1 
 1291  1307     1 
 1292  1298     1 
 1292  1299     1 
 1292  1303     1 
 1292  1310     1 
 1292  1311     1 
 1293  1295     1 
 1293  1296     1 
 1293  1297     1 
 1293  1308     1 
 1293  1309     1 
 1294  1300     1 
 1294  1301     1 
 1294  1302     1 
 1294  1304     1 
 1294  1305     1 
 1294  1306     1 
 1294  1308     1 
 1294  1309     1 
 1295  1298     1 
 1295  1299     1 
 1295  1303     1 
 1295  1307     1 
 1296  1298     1 
 1296  1299     1 
 1296  1303     1 
 1296  1307     1 
 1297  1307     1 
 1298  1300     1 
 1298  1301     1 
 1298  1302     1 
 1298  1304     1 
 1298  1305     1 
 1298  1306     1 
 1299  1304     1 
 1299  1305     1 
 1299  1306     1 
 1300  1303     1 
 1301  1303     1 
 1302  1303     1 
 1307  1312     1 
 1307  1313     1 
 1307  1317     1 
 1308  1310     1 
 1308  1311     1 
 1309  1314     1 
 1309  1315     1 
 1309  1316     1 
 1309  1318     1 
 1309  1319     1 
 1310  1312     1 
 1310  1313     1 
 1310  1317     1 
 1311  1320     1 
 1311  1321     1 
 1312  1314     1 
 1312  1315     1 
 1312  1316     1 
 1312  1318     1 
 1312  1319     1 
 1313  1318     1 
 1313  1319     1 
 1314  1317     1 
 1315  1317     1 
 1316  1317     1 
 1317  1322     1 
 1317  1323     1 
 1317  1333     1 
 1318  1320     1 
 1318  1321     1 
 1319  1324     1 
 1319  1325     1 
 1319  1329     1 
 1319  1334     1 
 1319  1335     1 
 1320  1322     1 
 1320  1323     1 
 1320  1333     1 
 1321  1326     1 
 1321  1327     1 
 1321  1328     1 
 1321  1330     1 
 1321  1331     1 
 1321  1332     1 
 1321  1336     1 
 1321  1337     1 
 1322  1324     1 
 1322  1325     1 
 1322  1329     1 
 1322  1334     1 
 1322  1335     1 
 1323  1334     1 
 1323  1335     1 
 1324  1326     1 
 1324  1327     1 
 1324  1328     1 
 1324  1330     1 
 1324  1331     1 
 1324  1332     1 
 1324  1333     1 
 1325  1330     1 
 1325  1331     1 
 1325  1332     1 
 1325  1333     1 
 1326  1329     1 
 1327  1329     1 
 1328  1329     1 
 1329  1333     1 
 1333  1338     1 
 1333  1339     1 
 1333  1357     1 
 1334  1336     1 
 1334  1337     1 
 1335  1340     1 
 1335  1341     1 
 1335  1342     1 
 1335  1358     1 
 1335  1359     1 
 1336  1338     1 
 1336  1339     1 
 1336  1357     1 
 1337  1343     1 
 1337  1344     1 
 1337  1345     1 
 1337  1360     1 
 1337  1361     1 
 1338  1340     1 
 1338  1341     1 
 1338  1342     1 
 1338  1358     1 
 1338  1359     1 
 1339  1346     1 
 1339  1347     1 
 1339  1348     1 
 1339  1358     1 
 1339  1359     1 
 1340  1343     1 
 1340  1344     1 
 1340  1345     1 
 1340  1357     1 
 1341  1343     1 
 1341  1344     1 
 1341  1345     1 
 1341  1357     1 
 1342  1349     1 
 1342  1350     1 
 1342  1357     1 
 1343  1346     1 
 1343  1347     1 
 1343  1348     1 
 1344  1346     1 
 1344  1347     1 
 1344  1348     1 
 1345  1351     1 
 1345  1354     1 
 1346  1349     1 
 1346  1350     1 
 1347  1349     1 
 1347  1350     1 
 1348  1352     1 
 1348  1353     1 
 1348  1355     1 
 1348  1356     1 
 1349  1351     1 
 1349  1354     1 
 1351  1355     1 
 1351  1356     1 
 1352  1354     1 
 1353  1354     1 
 1357  1362     1 
 1357  1363     1 
 1357  1371     1 
 1358  1360     1 
 1358  1361     1 
 1359  1364     1 
 1359  1365     1 
 1359  1366     1 
 1359  1372     1 
 1359  1373     1 
 1360  1362     1 
 1360  1363     1 
 1360  1371     1 
 1361  1367     1 
 1361  1368     1 
 1361  1374     1 
 1361  1375     1 
 1362  1364     1 
 1362  1365     1 
 1362  1366     1 
 1362  1372     1 
 1362  1373     1 
 1363  1369     1 
 1363  1370     1 
 1363  1372     1 
 1363  1373     1 
 1364  1367     1 
 1364  1368     1 
 1364  1371     1 
 1365  1367     1 
 1365  1368     1 
 1365  1371     1 
 1366  1371     1 
 1367  1369     1 
 1367  1370     1 
 1371  1376     1 
 1371  1377     1 
 1371  1383     1 
 1372  1374     1 
 1372  1375     1 
 1373  1378     1 
 1373  1379     1 
 1373  1380     1 
 1373  1384     1 
 1373  1385     1 
 1374  1376     1 
 1374  1377     1 
 1374  1383     1 
 1375  1381     1 
 1375  1382     1 
 1375  1386     1 
 1375  1387     1 
 1376  1378     1 
 1376  1379     1 
 1376  1380     1 
 1376  1384     1 
 1376  1385     1 
 1377  1384     1 
 1377  1385     1 
 1378  1381     1 
 1378  1382     1 
 1378  1383     1 
 1379  1381     1 
 1379  1382     1 
 1379  1383     1 
 1380  1383     1 
 1383  1388     1 
 1383  1389     1 
 1383  1398     1 
 1384  1386     1 
 1384  1387     1 
 1385  1390     1 
 1385  1391     1 
 1385  1392     1 
 1385  1399     1 
 1385  1400     1 
 1386  1388     1 
 1386  1389     1 
 1386  1398     1 
 1387  1393     1 
 1387  1394     1 
 1387  1395     1 
 1387  1401     1 
 1387  1402     1 
 1388  1390     1 
 1388  1391     1 
 1388  1392     1 
 1388  1399     1 
 1388  1400     1 
 1389  1396     1 
 1389  1397     1 
 1389  1399     1 
 1389  1400     1 
 1390  1393     1 
 1390  1394     1 
 1390  1395     1 
 1390  1398     1 
 1391  1393     1 
 1391  1394     1 
 1391  1395     1 
 1391  1398     1 
 1392  1398     1 
 1393  1396     1 
 1393  1397     1 
 1394  1396     1 
 1394  1397     1 
 1398  1403     1 
 1398  1404     1 
 1398  1413     1 
 1399  1401     1 
 1399  1402     1 
 1400  1405     1 
 1400  1406     1 
 1400  1407     1 
 1400  1414     1 
 1400  1415     1 
 1401  1403     1 
 1401  1404     1 
 1401  1413     1 
 1402  1408     1 
 1402  1409     1 
 1402  1410     1 
 1402  1416     1 
 1402  1417     1 
 1403  1405     1 
 1403  1406     1 
 1403  1407     1 
 1403  1414     1 
 1403  1415     1 
 1404  1411     1 
 1404  1412     1 
 1404  1414     1 
 1404  1415     1 
 1405  1408     1 
 1405  1409     1 
 1405  1410     1 
 1405  1413     1 
 1406  1408     1 
 1406  1409     1 
 1406  1410     1 
 1406  1413     1 
 1407  1413     1 
 1408  1411     1 
 1408  1412     1 
 1409  1411     1 
 1409  1412     1 
 1413  1418     1 
 1413  1419     1 
 1413  1432     1 
 1414  1416     1 
 1414  1417     1 
 1415  1420     1 
 1415  1421     1 
 1415  1422     1 
 1415  1433     1 
 1415  1434     1 
 1416  1418     1 
 1416  1419     1 
 1416  1432     1 
 1417  1423     1 
 1417  1424     1 
 1417  1428     1 
 1417  1435     1 
 1417  1436     1 
 1418  1420     1 
 1418  1421     1 
 1418  1422     1 
 1418  1433     1 
 1418  1434     1 
 1419  1425     1 
 1419  1426     1 
 1419  1427     1 
 1419  1429     1 
 1419  1430     1 
 1419  1431     1 
 1419  1433     1 
 1419  1434     1 
 1420  1423     1 
 1420  1424     1 
 1420  1428     1 
 1420  1432     1 
 1421  1423     1 
 1421  1424     1 
 1421  1428     1 
 1421  1432     1 
 1422  1432     1 
 1423  1425     1 
 1423  1426     1 
 1423  1427     1 
 1423  1429     1 
 1423  1430     1 
 1423  1431     1 
 1424  1429     1 
 1424  1430     1 
 1424  1431     1 
 1425  1428     1 
 1426  1428     1 
 1427  1428     1 
 1432  1437     1 
 1432  1438     1 
 1432  1446     1 
 1433  1435     1 
 1433  1436     1 
 1434  1439     1 
 1434  1440     1 
 1434  1441     1 
 1434  1447     1 
 1434  1448     1 
 1435  1437     1 
 1435  1438     1 
 1435  1446     1 
 1436  1442     1 
 1436  1443     1 
 1436  1449     1 
 1436  1450     1 
 1437  1439     1 
 1437  1440     1 
 1437  1441     1 
 1437  1447     1 
 1437  1448     1 
 1438  1444     1 
 1438  1445     1 
 1438  1447     1 
 1438  1448     1 
 1439  1442     1 
 1439  1443     1 
 1439  1446     1 
 1440  1442     1 
 1440  1443     1 
 1440  1446     1 
 1441  1446     1 
 1442  1444     1 
 1442  1445     1 
 1446  1451     1 
 1446  1452     1 
 1446  1468     1 
 1447  1449     1 
 1447  1450     1 
 1448  1453     1 
 1448  1454     1 
 1448  1455     1 
 1448  1469     1 
 1448  1470     1 
 1449  1451     1 
 1449  1452     1 
 1449  1468     1 
 1450  1456     1 
 1450  1457     1 
 1450  1458     1 
 1450  1471     1 
 1450  1472     1 
 1451  1453     1 
 1451  1454     1 
 1451  1455     1 
 1451  1469     1 
 1451  1470     1 
 1452  1459     1 
 1452  1460     1 
 1452  1461     1 
 1452  1469     1 
 1452  1470     1 
 1453  1456     1 
 1453  1457     1 
 1453  1458     1 
 1453  1468     1 
 1454  1456     1 
 1454  1457     1 
 1454  1458     1 
 1454  1468     1 
 1455  1462     1 
 1455  1463     1 
 1455  1464     1 
 1455  1468     1 
 1456  1459     1 
 1456  1460     1 
 1456  1461     1 
 1457  1459     1 
 1457  1460     1 
 1457  1461     1 
 1458  1465     1 
 1458  1466     1 
 1458  1467     1 
 1459  1462     1 
 1459  1463     1 
 1459  1464     1 
 1460  1462     1 
 1460  1463     1 
 1460  1464     1 
 1462  1465     1 
 1462  1466     1 
 1462  1467     1 
 1463  1465     1 
 1463  1466     1 
 1463  1467     1 
 1468  1473     1 
 1468  1474     1 
 1468  1487     1 
 1469  1471     1 
 1469  1472     1 
 1470  1475     1 
 1470  1476     1 
 1470  1477     1 
 1470  1488     1 
 1470  1489     1 
 1471  1473     1 
 1471  1474     1 
 1471  1487     1 
 1472  1478     1 
 1472  1479     1 
 1472  1483     1 
 1472  1490     1 
 1472  1491     1 
 1473  1475     1 
 1473  1476     1 
 1473  1477     1 
 1473  1488     1 
 1473  1489     1 
 1474  1480     1 
 1474  1481     1 
 1474  1482     1 
 1474  1484     1 
 1474  1485     1 
 1474  1486     1 
 1474  1488     1 
 1474  1489     1 
 1475  1478     1 
 1475  1479     1 
 1475  1483     1 
 1475  1487     1 
 1476  1478     1 
 1476  1479     1 
 1476  1483     1 
 1476  1487     1 
 1477  1487     1 
 1478  1480     1 
 1478  1481     1 
 1478  1482     1 
 1478  1484     1 
 1478  1485     1 
 1478  1486     1 
 1479  1484     1 
 1479  1485     1 
 1479  1486     1 
 1480  1483     1 
 1481  1483     1 
 1482  1483     1 
 1487  1492     1 
 1487  1493     1 
 1487  1506     1 
 1488  1490     1 
 1488  1491     1 
 1489  1494     1 
 1489  1495     1 
 1489  1496     1 
 1489  1507     1 
 1489  1508     1 
 1490  1492     1 
 1490  1493     1 
 1490  1506     1 
 1491  1497     1 
 1491  1498     1 
 1491  1502     1 
 1491  1509     1 
 1491  1510     1 
 1492  1494     1 
 1492  1495     1 
 1492  1496     1 
 1492  1507     1 
 1492  1508     1 
 1493  1499     1 
 1493  1500     1 
 1493  1501     1 
 1493  1503     1 
 1493  1504     1 
 1493  1505     1 
 1493  1507     1 
 1493  1508     1 
 1494  1497     1 
 1494  1498     1 
 1494  1502     1 
 1494  1506     1 
 1495  1497     1 
 1495  1498     1 
 1495  1502     1 
 1495  1506     1 
 1496  1506     1 
 1497  1499     1 
 1497  1500     1 
 1497  1501     1 
 1497  1503     1 
 1497  1504     1 
 1497  1505     1 
 1498  1503     1 
 1498  1504     1 
 1498  1505     1 
 1499  1502     1 
 1500  1502     1 
 1501  1502     1 
 1506  1511     1 
 1506  1512     1 
 1506  1513     1 
 1507  1509     1 
 1507  1510     1 
 1508  1514     1 
 1508  1515     1 
 1509  1511     1 
 1509  1512     1 
 1509  1513     1 
 1510  1516     1 
 1510  1517     1 
 1511  1514     1 
 1511  1515     1 
 1512  1514     1 
 1512  1515     1 
 1513  1518     1 
 1513  1519     1 
 1513  1537     1 
 1514  1516     1 
 1514  1517     1 
 1515  1520     1 
 1515  1521     1 
 1515  1522     1 
 1515  1538     1 
 1515  1539     1 
 1516  1518     1 
 1516  1519     1 
 1516  1537     1 
 1517  1523     1 
 1517  1524     1 
 1517  1525     1 
 1517  1540     1 
 1517  1541     1 
 1518  1520     1 
 1518  1521     1 
 1518  1522     1 
 1518  1538     1 
 1518  1539     1 
 1519  1526     1 
 1519  1527     1 
 1519  1528     1 
 1519  1538     1 
 1519  1539     1 
 1520  1523     1 
 1520  1524     1 
 1520  1525     1 
 1520  1537     1 
 1521  1523     1 
 1521  1524     1 
 1521  1525     1 
 1521  1537     1 
 1522  1529     1 
 1522  1530     1 
 1522  1537     1 
 1523  1526     1 
 1523  1527     1 
 1523  1528     1 
 1524  1526     1 
 1524  1527     1 
 1524  1528     1 
 1525  1531     1 
 1525  1534     1 
 1526  1529     1 
 1526  1530     1 
 1527  1529     1 
 1527  1530     1 
 1528  1532     1 
 1528  1533     1 
 1528  1535     1 
 1528  1536     1 
 1529  1531     1 
 1529  1534     1 
 1531  1535     1 
 1531  1536     1 
 1532  1534     1 
 1533  1534     1 
 1537  1542     1 
 1537  1543     1 
 1537  1553     1 
 1538  1540     1 
 1538  1541     1 
 1539  1544     1 
 1539  1545     1 
 1539  1549     1 
 1539  1554     1 
 1539  1555     1 
 1540  1542     1 
 1540  1543     1 
 1540  1553     1 
 1541  1546     1 
 1541  1547     1 
 1541  1548     1 
 1541  1550     1 
 1541  1551     1 
 1541  1552     1 
 1541  1556     1 
 1541  1557     1 
 1542  1544     1 
 1542  1545     1 
 1542  1549     1 
 1542  1554     1 
 1542  1555     1 
 1543  1554     1 
 1543  1555     1 
 1544  1546     1 
 1544  1547     1 
 1544  1548     1 
 1544  1550     1 
 1544  1551     1 
 1544  1552     1 
 1544  1553     1 
 1545  1550     1 
 1545  1551     1 
 1545  1552     1 
 1545  1553     1 
 1546  1549     1 
 1547  1549     1 
 1548  1549     1 
 1549  1553     1 
 1553  1558     1 
 1553  1559     1 
 1553  1567     1 
 1554  1556     1 
 1554  1557     1 
 1555  1560     1 
 1555  1561     1 
 1555  1565     1 
 1555  1568     1 
 1555  1569     1 
 1556  1558     1 
 1556  1559     1 
 1556  1567     1 
 1557  1562     1 
 1557  1563     1 
 1557  1564     1 
 1557  1566     1 
 1557  1570     1 
 1557  1571     1 
 1558  1560     1 
 1558  1561     1 
 1558  1565     1 
 1558  1568     1 
 1558  1569     1 
 1559  1568     1 
 1559  1569     1 
 1560  1562     1 
 1560  1563     1 
 1560  1564     1 
 1560  1566     1 
 1560  1567     1 
 1561  1566     1 
 1561  1567     1 
 1562  1565     1 
 1563  1565     1 
 1564  1565     1 
 1565  1567     1 
 1567  1572     1 
 1567  1573     1 
 1567  1586     1 
 1568  1570     1 
 1568  1571     1 
 1569  1574     1 
 1569  1575     1 
 1569  1579     1 
 1569  1587     1 
 1569  1588     1 
 1570  1572     1 
 1570  1573     1 
 1570  1586     1 
 1571  1576     1 
 1571  1577     1 
 1571  1578     1 
 1571  1580     1 
 1571  1581     1 
 1571  1582     1 
 1571  1589     1 
 1571  1590     1 
 1572  1574     1 
 1572  1575     1 
 1572  1579     1 
 1572  1587     1 
 1572  1588     1 
 1573  1583     1 
 1573  1584     1 
 1573  1585     1 
 1573  1587     1 
 1573  1588     1 
 1574  1576     1 
 1574  1577     1 
 1574  1578     1 
 1574  1580     1 
 1574  1581     1 
 1574  1582     1 
 1574  1586     1 
 1575  1580     1 
 1575  1581     1 
 1575  1582     1 
 1575  1586     1 
 1576  1579     1 
 1577  1579     1 
 1578  1579     1 
 1579  1586     1 
 1580  1583     1 
 1580  1584     1 
 1580  1585     1 
 1581  1583     1 
 1581  1584     1 
 1581  1585     1 
 1586  1591     1 
 1586  1592     1 
 1586  1596     1 
 1587  1589     1 
 1587  1590     1 
 1588  1593     1 
 1588  1594     1 
 1588  1595     1 
 1588  1597     1 
 1588  1598     1 
 1589  1591     1 
 1589  1592     1 
 1589  1596     1 
 1590  1599     1 
 1590  1600     1 
 1591  1593     1 
 1591  1594     1 
 1591  1595     1 
 1591  1597     1 
 1591  1598     1 
 1592  1597     1 
 1592  1598     1 
 1593  1596     1 
 1594  1596     1 
 1595  1596     1 
 1596  1601     1 
 1596  1602     1 
 1596  1613     1 
 1597  1599     1 
 1597  1600     1 
 1598  1603     1 
 1598  1604     1 
 1598  1605     1 
 1598  1614     1 
 1598  1615     1 
 1599  1601     1 
 1599  1602     1 
 1599  1613     1 
 1600  1606     1 
 1600  1607     1 
 1600  1608     1 
 1600  1616     1 
 1600  1617     1 
 1601  1603     1 
 1601  1604     1 
 1601  1605     1 
 1601  1614     1 
 1601  1615     1 
 1602  1609     1 
 1602  1610     1 
 1602  1614     1 
 1602  1615     1 
 1603  1606     1 
 1603  1607     1 
 1603  1608     1 
 1603  1613     1 
 1604  1606     1 
 1604  1607     1 
 1604  1608     1 
 1604  1613     1 
 1605  1611     1 
 1605  1612     1 
 1605  1613     1 
 1606  1609     1 
 1606  1610     1 
 1607  1609     1 
 1607  1610     1 
 1609  1611     1 
 1609  1612     1 
 1613  1618     1 
 1613  1619     1 
 1613  1620     1 
 1614  1616     1 
 1614  1617     1 
 1615  1621     1 
 1615  1622     1 
 1616  1618     1 
 1616  1619     1 
 1616  1620     1 
 1617  1623     1 
 1617  1624     1 
 1618  1621     1 
 1618  1622     1 
 1619  1621     1 
 1619  1622     1 
 1620  1625     1 
 1620  1626     1 
 1620  1627     1 
 1621  1623     1 
 1621  1624     1 
 1622  1628     1 
 1622  1629     1 
 1623  1625     1 
 1623  1626     1 
 1623  1627     1 
 1624  1630     1 
 1624  1631     1 
 1625  1628     1 
 1625  1629     1 
 1626  1628     1 
 1626  1629     1 
 1627  1632     1 
 1627  1633     1 
 1627  1643     1 
 1628  1630     1 
 1628  1631     1 
 1629  1634     1 
 1629  1635     1 
 1629  1639     1 
 1629  1644     1 
 1629  1645     1 
 1630  1632     1 
 1630  1633     1 
 1630  1643     1 
 1631  1636     1 
 1631  1637     1 
 1631  1638     1 
 1631  1640     1 
 1631  1641     1 
 1631  1642     1 
 1631  1646     1 
 1631  1647     1 
 1632  1634     1 
 1632  1635     1 
 1632  1639     1 
 1632  1644     1 
 1632  1645     1 
 1633  1644     1 
 1633  1645     1 
 1634  1636     1 
 1634  1637     1 
 1634  1638     1 
 1634  1640     1 
 1634  1641     1 
 1634  1642     1 
 1634  1643     1 
 1635  1640     1 
 1635  1641     1 
 1635  1642     1 
 1635  1643     1 
 1636  1639     1 
 1637  1639     1 
 1638  1639     1 
 1639  1643     1 
 1643  1648     1 
 1643  1649     1 
 1643  1662     1 
 1644  1646     1 
 1644  1647     1 
 1645  1650     1 
 1645  1651     1 
 1645  1652     1 
 1645  1663     1 
 1645  1664     1 
 1646  1648     1 
 1646  1649     1 
 1646  1662     1 
 1647  1653     1 
 1647  1654     1 
 1647  1658     1 
 1647  1665     1 
 1647  1674     1 
 1648  1650     1 
 1648  1651     1 
 1648  1652     1 
 1648  1663     1 
 1648  1664     1 
 1649  1655     1 
 1649  1656     1 
 1649  1657     1 
 1649  1659     1 
 1649  1660     1 
 1649  1661     1 
 1649  1663     1 
 1649  1664     1 
 1650  1653     1 
 1650  1654     1 
 1650  1658     1 
 1650  1662     1 
 1651  1653     1 
 1651  1654     1 
 1651  1658     1 
 1651  1662     1 
 1652  1662     1 
 1653  1655     1 
 1653  1656     1 
 1653  1657     1 
 1653  1659     1 
 1653  1660     1 
 1653  1661     1 
 1654  1659     1 
 1654  1660     1 
 1654  1661     1 
 1655  1658     1 
 1656  1658     1 
 1657  1658     1 
 1662  1666     1 
 1662  1667     1 
 1662  1668     1 
 1662  1671     1 
 1662  1675     1 
 1662  1676     1 
 1663  1665     1 
 1663  1674     1 
 1664  1669     1 
 1664  1670     1 
 1664  1672     1 
 1664  1673     1 
 1664  1677     1 
 1664  1678     1 
 1665  1672     1 
 1665  1673     1 
 1665  1675     1 
 1665  1676     1 
 1666  1669     1 
 1666  1670     1 
 1666  1671     1 
 1666  1674     1 
 1667  1669     1 
 1667  1670     1 
 1667  1671     1 
 1667  1674     1 
 1668  1675     1 
 1668  1676     1 
 1669  1672     1 
 1669  1673     1 
 1669  1674     1 
 1670  1672     1 
 1670  1673     1 
 1670  1674     1 
 1671  1677     1 
 1671  1678     1 
 1672  1675     1 
 1672  1676     1 
 1673  1675     1 
 1673  1676     1 
 1674  1679     1 
 1674  1680     1 
 1675  1677     1 
 1675  1678     1 
 1676  1681     1 
 1676  1682     1 
 1676  1690     1 
 1677  1679     1 
 1677  1680     1 
 1678  1683     1 
 1678  1684     1 
 1678  1685     1 
 1678  1691     1 
 1678  1692     1 
 1679  1681     1 
 1679  1682     1 
 1679  1690     1 
 1680  1686     1 
 1680  1687     1 
 1680  1693     1 
 1680  1694     1 
 1681  1683     1 
 1681  1684     1 
 1681  1685     1 
 1681  1691     1 
 1681  1692     1 
 1682  1688     1 
 1682  1689     1 
 1682  1691     1 
 1682  1692     1 
 1683  1686     1 
 1683  1687     1 
 1683  1690     1 
 1684  1686     1 
 1684  1687     1 
 1684  1690     1 
 1685  1690     1 
 1686  1688     1 
 1686  1689     1 
 1690  1695     1 
 1690  1696     1 
 1690  1709     1 
 1691  1693     1 
 1691  1694     1 
 1692  1697     1 
 1692  1698     1 
 1692  1702     1 
 1692  1710     1 
 1692  1711     1 
 1693  1695     1 
 1693  1696     1 
 1693  1709     1 
 1694  1699     1 
 1694  1700     1 
 1694  1701     1 
 1694  1703     1 
 1694  1704     1 
 1694  1705     1 
 1694  1712     1 
 1694  1713     1 
 1695  1697     1 
 1695  1698     1 
 1695  1702     1 
 1695  1710     1 
 1695  1711     1 
 1696  1706     1 
 1696  1707     1 
 1696  1708     1 
 1696  1710     1 
 1696  1711     1 
 1697  1699     1 
 1697  1700     1 
 1697  1701     1 
 1697  1703     1 
 1697  1704     1 
 1697  1705     1 
 1697  1709     1 
 1698  1703     1 
 1698  1704     1 
 1698  1705     1 
 1698  1709     1 
 1699  1702     1 
 1700  1702     1 
 1701  1702     1 
 1702  1709     1 
 1703  1706     1 
 1703  1707     1 
 1703  1708     1 
 1704  1706     1 
 1704  1707     1 
 1704  1708     1 
 1709  1714     1 
 1709  1715     1 
 1709  1726     1 
 1710  1712     1 
 1710  1713     1 
 1711  1716     1 
 1711  1717     1 
 1711  1718     1 
 1711  1727     1 
 1711  1728     1 
 1712  1714     1 
 1712  1715     1 
 1712  1726     1 
 1713  1719     1 
 1713  1720     1 
 1713  1721     1 
 1713  1729     1 
 1713  1730     1 
 1714  1716     1 
 1714  1717     1 
 1714  1718     1 
 1714  1727     1 
 1714  1728     1 
 1715  1722     1 
 1715  1723     1 
 1715  1727     1 
 1715  1728     1 
 1716  1719     1 
 1716  1720     1 
 1716  1721     1 
 1716  1726     1 
 1717  1719     1 
 1717  1720     1 
 1717  1721     1 
 1717  1726     1 
 1718  1724     1 
 1718  1725     1 
 1718  1726     1 
 1719  1722     1 
 1719  1723     1 
 1720  1722     1 
 1720  1723     1 
 1722  1724     1 
 1722  1725     1 
 1726  1731     1 
 1726  1732     1 
 1726  1737     1 
 1727  1729     1 
 1727  1730     1 
 1728  1733     1 
 1728  1734     1 
 1728  1735     1 
 1728  1738     1 
 1728  1739     1 
 1729  1731     1 
 1729  1732     1 
 1729  1737     1 
 1730  1736     1 
 1730  1740     1 
 1730  1741     1 
 1731  1733     1 
 1731  1734     1 
 1731  1735     1 
 1731  1738     1 
 1731  1739     1 
 1732  1738     1 
 1732  1739     1 
 1733  1736     1 
 1733  1737     1 
 1734  1736     1 
 1734  1737     1 
 1735  1737     1 
 1737  1742     1 
 1737  1743     1 
 1737  1753     1 
 1738  1740     1 
 1738  1741     1 
 1739  1744     1 
 1739  1745     1 
 1739  1749     1 
 1739  1754     1 
 1739  1755     1 
 1740  1742     1 
 1740  1743     1 
 1740  1753     1 
 1741  1746     1 
 1741  1747     1 
 1741  1748     1 
 1741  1750     1 
 1741  1751     1 
 1741  1752     1 
 1741  1756     1 
 1741  1757     1 
 1742  1744     1 
 1742  1745     1 
 1742  1749     1 
 1742  1754     1 
 1742  1755     1 
 1743  1754     1 
 1743  1755     1 
 1744  1746     1 
 1744  1747     1 
 1744  1748     1 
 1744  1750     1 
 1744  1751     1 
 1744  1752     1 
 1744  1753     1 
 1745  1750     1 
 1745  1751     1 
 1745  1752     1 
 1745  1753     1 
 1746  1749     1 
 1747  1749     1 
 1748  1749     1 
 1749  1753     1 
 1753  1758     1 
 1753  1759     1 
 1753  1772     1 
 1754  1756     1 
 1754  1757     1 
 1755  1760     1 
 1755  1761     1 
 1755  1762     1 
 1755  1773     1 
 1755  1774     1 
 1756  1758     1 
 1756  1759     1 
 1756  1772     1 
 1757  1763     1 
 1757  1764     1 
 1757  1768     1 
 1757  1775     1 
 1757  1776     1 
 1758  1760     1 
 1758  1761     1 
 1758  1762     1 
 1758  1773     1 
 1758  1774     1 
 1759  1765     1 
 1759  1766     1 
 1759  1767     1 
 1759  1769     1 
 1759  1770     1 
 1759  1771     1 
 1759  1773     1 
 1759  1774     1 
 1760  1763     1 
 1760  1764     1 
 1760  1768     1 
 1760  1772     1 
 1761  1763     1 
 1761  1764     1 
 1761  1768     1 
 1761  1772     1 
 1762  1772     1 
 1763  1765     1 
 1763  1766     1 
 1763  1767     1 
 1763  1769     1 
 1763  1770     1 
 1763  1771     1 
 1764  1769     1 
 1764  1770     1 
 1764  1771     1 
 1765  1768     1 
 1766  1768     1 
 1767  1768     1 
 1772  1777     1 
 1772  1778     1 
 1772  1791     1 
 1773  1775     1 
 1773  1776     1 
 1774  1779     1 
 1774  1780     1 
 1774  1781     1 
 1774  1792     1 
 1774  1793     1 
 1775  1777     1 
 1775  1778     1 
 1775  1791     1 
 1776  1782     1 
 1776  1783     1 
 1776  1787     1 
 1776  1794     1 
 1776  1803     1 
 1777  1779     1 
 1777  1780     1 
 1777  1781     1 
 1777  1792     1 
 1777  1793     1 
 1778  1784     1 
 1778  1785     1 
 1778  1786     1 
 1778  1788     1 
 1778  1789     1 
 1778  1790     1 
 1778  1792     1 
 1778  1793     1 
 1779  1782     1 
 1779  1783     1 
 1779  1787     1 
 1779  1791     1 
 1780  1782     1 
 1780  1783     1 
 1780  1787     1 
 1780  1791     1 
 1781  1791     1 
 1782  1784     1 
 1782  1785     1 
 1782  1786     1 
 1782  1788     1 
 1782  1789     1 
 1782  1790     1 
 1783  1788     1 
 1783  1789     1 
 1783  1790     1 
 1784  1787     1 
 1785  1787     1 
 1786  1787     1 
 1791  1795     1 
 1791  1796     1 
 1791  1797     1 
 1791  1800     1 
 1791  1804     1 
 1791  1805     1 
 1792  1794     1 
 1792  1803     1 
 1793  1798     1 
 1793  1799     1 
 1793  1801     1 
 1793  1802     1 
 1793  1806     1 
 1793  1807     1 
 1794  1801     1 
 1794  1802     1 
 1794  1804     1 
 1794  1805     1 
 1795  1798     1 
 1795  1799     1 
 1795  1800     1 
 1795  1803     1 
 1796  1798     1 
 1796  1799     1 
 1796  1800     1 
 1796  1803     1 
 1797  1804     1 
 1797  1805     1 
 1798  1801     1 
 1798  1802     1 
 1798  1803     1 
 1799  1801     1 
 1799  1802     1 
 1799  1803     1 
 1800  1806     1 
 1800  1807     1 
 1801  1804     1 
 1801  1805     1 
 1802  1804     1 
 1802  1805     1 
 1803  1808     1 
 1803  1809     1 
 1804  1806     1 
 1804  1807     1 
 1805  1810     1 
 1805  1811     1 
 1805  1827     1 
 1806  1808     1 
 1806  1809     1 
 1807  1812     1 
 1807  1813     1 
 1807  1814     1 
 1807  1828     1 
 1807  1829     1 
 1808  1810     1 
 1808  1811     1 
 1808  1827     1 
 1809  1815     1 
 1809  1816     1 
 1809  1817     1 
 1810  1812     1 
 1810  1813     1 
 1810  1814     1 
 1810  1828     1 
 1810  1829     1 
 1811  1818     1 
 1811  1819     1 
 1811  1820     1 
 1811  1828     1 
 1811  1829     1 
 1812  1815     1 
 1812  1816     1 
 1812  1817     1 
 1812  1827     1 
 1813  1815     1 
 1813  1816     1 
 1813  1817     1 
 1813  1827     1 
 1814  1821     1 
 1814  1822     1 
 1814  1823     1 
 1814  1827     1 
 1815  1818     1 
 1815  1819     1 
 1815  1820     1 
 1816  1818     1 
 1816  1819     1 
 1816  1820     1 
 1817  1824     1 
 1817  1825     1 
 1817  1826     1 
 1818  1821     1 
 1818  1822     1 
 1818  1823     1 
 1819  1821     1 
 1819  1822     1 
 1819  1823     1 
 1821  1824     1 
 1821  1825     1 
 1821  1826     1 
 1822  1824     1 
 1822  1825     1 
 1822  1826     1 

[ angles ]
;  ai    aj    ak funct            c0            c1            c2            c3
    2     1     3     1 
    2     1     4     1 
    2     1     5     1 
    3     1     4     1 
    3     1     5     1 
    4     1     5     1 
    1     5     6     1 
    1     5     7     1 
    1     5     8     1 
    6     5     7     1 
    6     5     8     1 
    7     5     8     1 
    5     8     9     1 
    5     8    10     1 
    9     8    10     1 
    8    10    11     1 
    8    10    12     1 
   11    10    12     1 
   10    12    13     1 
   10    12    14     1 
   10    12    30     1 
   13    12    14     1 
   13    12    30     1 
   14    12    30     1 
   12    14    15     1 
   12    14    16     1 
   12    14    17     1 
   15    14    16     1 
   15    14    17     1 
   16    14    17     1 
   14    17    18     1 
   14    17    19     1 
   14    17    20     1 
   18    17    19     1 
   18    17    20     1 
   19    17    20     1 
   17    20    21     1 
   17    20    22     1 
   17    20    23     1 
   21    20    22     1 
   21    20    23     1 
   22    20    23     1 
   20    23    24     1 
   20    23    25     1 
   20    23    26     1 
   24    23    25     1 
   24    23    26     1 
   25    23    26     1 
   23    26    27     1 
   23    26    28     1 
   23    26    29     1 
   27    26    28     1 
   27    26    29     1 
   28    26    29     1 
   12    30    31     1 
   12    30    32     1 
   31    30    32     1 
   30    32    33     1 
   30    32    34     1 
   33    32    34     1 
   32    34    35     1 
   32    34    36     1 
   32    34    47     1 
   35    34    36     1 
   35    34    47     1 
   36    34    47     1 
   34    36    37     1 
   34    36    38     1 
   34    36    39     1 
   37    36    38     1 
   37    36    39     1 
   38    36    39     1 
   36    39    40     1 
   36    39    41     1 
   36    39    42     1 
   40    39    41     1 
   40    39    42     1 
   41    39    42     1 
   39    42    43     1 
   39    42    44     1 
   43    42    44     1 
   42    44    45     1 
   42    44    46     1 
   45    44    46     1 
   34    47    48     1 
   34    47    49     1 
   48    47    49     1 
   47    49    50     1 
   47    49    51     1 
   50    49    51     1 
   49    51    52     1 
   49    51    53     1 
   49    51    54     1 
   52    51    53     1 
   52    51    54     1 
   53    51    54     1 
   51    54    55     1 
   51    54    56     1 
   55    54    56     1 
   54    56    57     1 
   54    56    58     1 
   57    56    58     1 
   56    58    59     1 
   56    58    60     1 
   56    58    61     1 
   59    58    60     1 
   59    58    61     1 
   60    58    61     1 
   58    61    62     1 
   58    61    63     1 
   62    61    63     1 
   61    63    64     1 
   61    63    65     1 
   64    63    65     1 
   63    65    66     1 
   63    65    67     1 
   63    65    83     1 
   66    65    67     1 
   66    65    83     1 
   67    65    83     1 
   65    67    68     1 
   65    67    69     1 
   65    67    70     1 
   68    67    69     1 
   68    67    70     1 
   69    67    70     1 
   67    70    71     1 
   67    70    72     1 
   67    70    73     1 
   71    70    72     1 
   71    70    73     1 
   72    70    73     1 
   70    73    74     1 
   70    73    75     1 
   70    73    76     1 
   74    73    75     1 
   74    73    76     1 
   75    73    76     1 
   73    76    77     1 
   73    76    78     1 
   73    76    79     1 
   77    76    78     1 
   77    76    79     1 
   78    76    79     1 
   76    79    80     1 
   76    79    81     1 
   76    79    82     1 
   80    79    81     1 
   80    79    82     1 
   81    79    82     1 
   65    83    84     1 
   65    83    85     1 
   84    83    85     1 
   83    85    86     1 
   83    85    87     1 
   86    85    87     1 
   85    87    88     1 
   85    87    89     1 
   85    87    97     1 
   88    87    89     1 
   88    87    97     1 
   89    87    97     1 
   87    89    90     1 
   87    89    91     1 
   87    89    95     1 
   90    89    91     1 
   90    89    95     1 
   91    89    95     1 
   89    91    92     1 
   89    91    93     1 
   89    91    94     1 
   92    91    93     1 
   92    91    94     1 
   93    91    94     1 
   89    95    96     1 
   87    97    98     1 
   87    97    99     1 
   98    97    99     1 
   97    99   100     1 
   97    99   101     1 
  100    99   101     1 
   99   101   102     1 
   99   101   103     1 
   99   101   121     1 
  102   101   103     1 
  102   101   121     1 
  103   101   121     1 
  101   103   104     1 
  101   103   105     1 
  101   103   106     1 
  104   103   105     1 
  104   103   106     1 
  105   103   106     1 
  103   106   107     1 
  103   106   108     1 
  103   106   109     1 
  107   106   108     1 
  107   106   109     1 
  108   106   109     1 
  106   109   110     1 
  106   109   111     1 
  106   109   112     1 
  110   109   111     1 
  110   109   112     1 
  111   109   112     1 
  109   112   113     1 
  109   112   114     1 
  113   112   114     1 
  112   114   115     1 
  112   114   118     1 
  115   114   118     1 
  114   115   116     1 
  114   115   117     1 
  116   115   117     1 
  114   118   119     1 
  114   118   120     1 
  119   118   120     1 
  101   121   122     1 
  101   121   123     1 
  122   121   123     1 
  121   123   124     1 
  121   123   125     1 
  124   123   125     1 
  123   125   126     1 
  123   125   127     1 
  123   125   131     1 
  126   125   127     1 
  126   125   131     1 
  127   125   131     1 
  125   127   128     1 
  125   127   129     1 
  125   127   130     1 
  128   127   129     1 
  128   127   130     1 
  129   127   130     1 
  125   131   132     1 
  125   131   133     1 
  132   131   133     1 
  131   133   134     1 
  131   133   135     1 
  134   133   135     1 
  133   135   136     1 
  133   135   137     1 
  133   135   153     1 
  136   135   137     1 
  136   135   153     1 
  137   135   153     1 
  135   137   138     1 
  135   137   139     1 
  135   137   140     1 
  138   137   139     1 
  138   137   140     1 
  139   137   140     1 
  137   140   141     1 
  137   140   142     1 
  137   140   143     1 
  141   140   142     1 
  141   140   143     1 
  142   140   143     1 
  140   143   144     1 
  140   143   145     1 
  140   143   146     1 
  144   143   145     1 
  144   143   146     1 
  145   143   146     1 
  143   146   147     1 
  143   146   148     1 
  143   146   149     1 
  147   146   148     1 
  147   146   149     1 
  148   146   149     1 
  146   149   150     1 
  146   149   151     1 
  146   149   152     1 
  150   149   151     1 
  150   149   152     1 
  151   149   152     1 
  135   153   154     1 
  135   153   155     1 
  154   153   155     1 
  153   155   156     1 
  153   155   157     1 
  156   155   157     1 
  155   157   158     1 
  155   157   159     1 
  155   157   163     1 
  158   157   159     1 
  158   157   163     1 
  159   157   163     1 
  157   159   160     1 
  157   159   161     1 
  157   159   162     1 
  160   159   161     1 
  160   159   162     1 
  161   159   162     1 
  157   163   164     1 
  157   163   165     1 
  164   163   165     1 
  163   165   166     1 
  163   165   167     1 
  166   165   167     1 
  165   167   168     1 
  165   167   169     1 
  165   167   185     1 
  168   167   169     1 
  168   167   185     1 
  169   167   185     1 
  167   169   170     1 
  167   169   171     1 
  167   169   172     1 
  170   169   171     1 
  170   169   172     1 
  171   169   172     1 
  169   172   173     1 
  169   172   174     1 
  169   172   175     1 
  173   172   174     1 
  173   172   175     1 
  174   172   175     1 
  172   175   176     1 
  172   175   177     1 
  172   175   178     1 
  176   175   177     1 
  176   175   178     1 
  177   175   178     1 
  175   178   179     1 
  175   178   180     1 
  175   178   181     1 
  179   178   180     1 
  179   178   181     1 
  180   178   181     1 
  178   181   182     1 
  178   181   183     1 
  178   181   184     1 
  182   181   183     1 
  182   181   184     1 
  183   181   184     1 
  167   185   186     1 
  167   185   187     1 
  186   185   187     1 
  185   187   188     1 
  185   187   189     1 
  188   187   189     1 
  187   189   190     1 
  187   189   191     1 
  187   189   199     1 
  190   189   191     1 
  190   189   199     1 
  191   189   199     1 
  189   191   192     1 
  189   191   193     1 
  189   191   197     1 
  192   191   193     1 
  192   191   197     1 
  193   191   197     1 
  191   193   194     1 
  191   193   195     1 
  191   193   196     1 
  194   193   195     1 
  194   193   196     1 
  195   193   196     1 
  191   197   198     1 
  189   199   200     1 
  189   199   201     1 
  200   199   201     1 
  199   201   202     1 
  199   201   203     1 
  202   201   203     1 
  201   203   204     1 
  201   203   205     1 
  201   203   223     1 
  204   203   205     1 
  204   203   223     1 
  205   203   223     1 
  203   205   206     1 
  203   205   207     1 
  203   205   208     1 
  206   205   207     1 
  206   205   208     1 
  207   205   208     1 
  205   208   209     1 
  205   208   210     1 
  205   208   211     1 
  209   208   210     1 
  209   208   211     1 
  210   208   211     1 
  208   211   212     1 
  208   211   213     1 
  208   211   214     1 
  212   211   213     1 
  212   211   214     1 
  213   211   214     1 
  211   214   215     1 
  211   214   216     1 
  215   214   216     1 
  214   216   217     1 
  214   216   220     1 
  217   216   220     1 
  216   217   218     1 
  216   217   219     1 
  218   217   219     1 
  216   220   221     1 
  216   220   222     1 
  221   220   222     1 
  203   223   224     1 
  203   223   225     1 
  224   223   225     1 
  223   225   226     1 
  223   225   227     1 
  226   225   227     1 
  225   227   228     1 
  225   227   229     1 
  225   227   234     1 
  228   227   229     1 
  228   227   234     1 
  229   227   234     1 
  227   229   230     1 
  227   229   231     1 
  227   229   232     1 
  230   229   231     1 
  230   229   232     1 
  231   229   232     1 
  229   232   233     1 
  227   234   235     1 
  227   234   236     1 
  235   234   236     1 
  234   236   237     1 
  234   236   238     1 
  237   236   238     1 
  236   238   239     1 
  236   238   240     1 
  236   238   245     1 
  239   238   240     1 
  239   238   245     1 
  240   238   245     1 
  238   240   241     1 
  238   240   242     1 
  238   240   243     1 
  241   240   242     1 
  241   240   243     1 
  242   240   243     1 
  240   243   244     1 
  238   245   246     1 
  238   245   247     1 
  246   245   247     1 
  245   247   248     1 
  245   247   249     1 
  248   247   249     1 
  247   249   250     1 
  247   249   251     1 
  247   249   269     1 
  250   249   251     1 
  250   249   269     1 
  251   249   269     1 
  249   251   252     1 
  249   251   253     1 
  249   251   254     1 
  252   251   253     1 
  252   251   254     1 
  253   251   254     1 
  251   254   255     1 
  251   254   256     1 
  251   254   257     1 
  255   254   256     1 
  255   254   257     1 
  256   254   257     1 
  254   257   258     1 
  254   257   259     1 
  254   257   260     1 
  258   257   259     1 
  258   257   260     1 
  259   257   260     1 
  257   260   261     1 
  257   260   262     1 
  261   260   262     1 
  260   262   263     1 
  260   262   266     1 
  263   262   266     1 
  262   263   264     1 
  262   263   265     1 
  264   263   265     1 
  262   266   267     1 
  262   266   268     1 
  267   266   268     1 
  249   269   270     1 
  249   269   271     1 
  270   269   271     1 
  269   271   272     1 
  269   271   273     1 
  272   271   273     1 
  271   273   274     1 
  271   273   275     1 
  271   273   279     1 
  274   273   275     1 
  274   273   279     1 
  275   273   279     1 
  273   275   276     1 
  273   275   277     1 
  273   275   278     1 
  276   275   277     1 
  276   275   278     1 
  277   275   278     1 
  273   279   280     1 
  273   279   281     1 
  280   279   281     1 
  279   281   282     1 
  279   281   283     1 
  282   281   283     1 
  281   283   284     1 
  281   283   285     1 
  281   283   286     1 
  284   283   285     1 
  284   283   286     1 
  285   283   286     1 
  283   286   287     1 
  283   286   288     1 
  287   286   288     1 
  286   288   289     1 
  286   288   290     1 
  289   288   290     1 
  288   290   291     1 
  288   290   292     1 
  288   290   305     1 
  291   290   292     1 
  291   290   305     1 
  292   290   305     1 
  290   292   293     1 
  290   292   294     1 
  290   292   295     1 
  293   292   294     1 
  293   292   295     1 
  294   292   295     1 
  292   295   296     1 
  292   295   297     1 
  292   295   301     1 
  296   295   297     1 
  296   295   301     1 
  297   295   301     1 
  295   297   298     1 
  295   297   299     1 
  295   297   300     1 
  298   297   299     1 
  298   297   300     1 
  299   297   300     1 
  295   301   302     1 
  295   301   303     1 
  295   301   304     1 
  302   301   303     1 
  302   301   304     1 
  303   301   304     1 
  290   305   306     1 
  290   305   307     1 
  306   305   307     1 
  305   307   308     1 
  305   307   309     1 
  308   307   309     1 
  307   309   310     1 
  307   309   311     1 
  307   309   322     1 
  310   309   311     1 
  310   309   322     1 
  311   309   322     1 
  309   311   312     1 
  309   311   313     1 
  309   311   314     1 
  312   311   313     1 
  312   311   314     1 
  313   311   314     1 
  311   314   315     1 
  311   314   316     1 
  311   314   317     1 
  315   314   316     1 
  315   314   317     1 
  316   314   317     1 
  314   317   318     1 
  314   317   319     1 
  318   317   319     1 
  317   319   320     1 
  317   319   321     1 
  320   319   321     1 
  309   322   323     1 
  309   322   324     1 
  323   322   324     1 
  322   324   325     1 
  322   324   326     1 
  325   324   326     1 
  324   326   327     1 
  324   326   328     1 
  324   326   342     1 
  327   326   328     1 
  327   326   342     1 
  328   326   342     1 
  326   328   329     1 
  326   328   330     1 
  326   328   331     1 
  329   328   330     1 
  329   328   331     1 
  330   328   331     1 
  328   331   332     1 
  328   331   340     1 
  332   331   340     1 
  331   332   333     1 
  331   332   334     1 
  333   332   334     1 
  332   334   335     1 
  332   334   336     1 
  335   334   336     1 
  334   336   337     1 
  334   336   338     1 
  337   336   338     1 
  336   338   339     1 
  336   338   340     1 
  339   338   340     1 
  331   340   338     1 
  331   340   341     1 
  338   340   341     1 
  326   342   343     1 
  326   342   344     1 
  343   342   344     1 
  342   344   345     1 
  342   344   354     1 
  345   344   354     1 
  344   345   346     1 
  344   345   347     1 
  344   345   348     1 
  346   345   347     1 
  346   345   348     1 
  347   345   348     1 
  345   348   349     1 
  345   348   350     1 
  345   348   351     1 
  349   348   350     1 
  349   348   351     1 
  350   348   351     1 
  348   351   352     1 
  348   351   353     1 
  348   351   354     1 
  352   351   353     1 
  352   351   354     1 
  353   351   354     1 
  344   354   351     1 
  344   354   355     1 
  344   354   356     1 
  351   354   355     1 
  351   354   356     1 
  355   354   356     1 
  354   356   357     1 
  354   356   358     1 
  357   356   358     1 
  356   358   359     1 
  356   358   360     1 
  359   358   360     1 
  358   360   361     1 
  358   360   362     1 
  358   360   372     1 
  361   360   362     1 
  361   360   372     1 
  362   360   372     1 
  360   362   363     1 
  360   362   364     1 
  360   362   368     1 
  363   362   364     1 
  363   362   368     1 
  364   362   368     1 
  362   364   365     1 
  362   364   366     1 
  362   364   367     1 
  365   364   366     1 
  365   364   367     1 
  366   364   367     1 
  362   368   369     1 
  362   368   370     1 
  362   368   371     1 
  369   368   370     1 
  369   368   371     1 
  370   368   371     1 
  360   372   373     1 
  360   372   374     1 
  373   372   374     1 
  372   374   375     1 
  372   374   376     1 
  375   374   376     1 
  374   376   377     1 
  374   376   378     1 
  374   376   379     1 
  377   376   378     1 
  377   376   379     1 
  378   376   379     1 
  376   379   380     1 
  376   379   381     1 
  380   379   381     1 
  379   381   382     1 
  379   381   383     1 
  382   381   383     1 
  381   383   384     1 
  381   383   385     1 
  381   383   403     1 
  384   383   385     1 
  384   383   403     1 
  385   383   403     1 
  383   385   386     1 
  383   385   387     1 
  383   385   388     1 
  386   385   387     1 
  386   385   388     1 
  387   385   388     1 
  385   388   389     1 
  385   388   390     1 
  385   388   391     1 
  389   388   390     1 
  389   388   391     1 
  390   388   391     1 
  388   391   392     1 
  388   391   393     1 
  388   391   394     1 
  392   391   393     1 
  392   391   394     1 
  393   391   394     1 
  391   394   395     1 
  391   394   396     1 
  395   394   396     1 
  394   396   397     1 
  394   396   400     1 
  397   396   400     1 
  396   397   398     1 
  396   397   399     1 
  398   397   399     1 
  396   400   401     1 
  396   400   402     1 
  401   400   402     1 
  383   403   404     1 
  383   403   405     1 
  404   403   405     1 
  403   405   406     1 
  403   405   407     1 
  406   405   407     1 
  405   407   408     1 
  405   407   409     1 
  405   407   419     1 
  408   407   409     1 
  408   407   419     1 
  409   407   419     1 
  407   409   410     1 
  407   409   411     1 
  407   409   415     1 
  410   409   411     1 
  410   409   415     1 
  411   409   415     1 
  409   411   412     1 
  409   411   413     1 
  409   411   414     1 
  412   411   413     1 
  412   411   414     1 
  413   411   414     1 
  409   415   416     1 
  409   415   417     1 
  409   415   418     1 
  416   415   417     1 
  416   415   418     1 
  417   415   418     1 
  407   419   420     1 
  407   419   421     1 
  420   419   421     1 
  419   421   422     1 
  419   421   423     1 
  422   421   423     1 
  421   423   424     1 
  421   423   425     1 
  421   423   436     1 
  424   423   425     1 
  424   423   436     1 
  425   423   436     1 
  423   425   426     1 
  423   425   427     1 
  423   425   428     1 
  426   425   427     1 
  426   425   428     1 
  427   425   428     1 
  425   428   429     1 
  425   428   434     1 
  429   428   434     1 
  428   429   430     1 
  429   430   431     1 
  429   430   432     1 
  431   430   432     1 
  430   432   433     1 
  430   432   434     1 
  433   432   434     1 
  428   434   432     1 
  428   434   435     1 
  432   434   435     1 
  423   436   437     1 
  423   436   438     1 
  437   436   438     1 
  436   438   439     1 
  436   438   440     1 
  439   438   440     1 
  438   440   441     1 
  438   440   442     1 
  438   440   460     1 
  441   440   442     1 
  441   440   460     1 
  442   440   460     1 
  440   442   443     1 
  440   442   444     1 
  440   442   445     1 
  443   442   444     1 
  443   442   445     1 
  444   442   445     1 
  442   445   446     1 
  442   445   447     1 
  442   445   448     1 
  446   445   447     1 
  446   445   448     1 
  447   445   448     1 
  445   448   449     1 
  445   448   450     1 
  445   448   451     1 
  449   448   450     1 
  449   448   451     1 
  450   448   451     1 
  448   451   452     1 
  448   451   453     1 
  452   451   453     1 
  451   453   454     1 
  451   453   457     1 
  454   453   457     1 
  453   454   455     1 
  453   454   456     1 
  455   454   456     1 
  453   457   458     1 
  453   457   459     1 
  458   457   459     1 
  440   460   461     1 
  440   460   462     1 
  461   460   462     1 
  460   462   463     1 
  460   462   464     1 
  463   462   464     1 
  462   464   465     1 
  462   464   466     1 
  462   464   479     1 
  465   464   466     1 
  465   464   479     1 
  466   464   479     1 
  464   466   467     1 
  464   466   468     1 
  464   466   469     1 
  467   466   468     1 
  467   466   469     1 
  468   466   469     1 
  466   469   470     1 
  466   469   471     1 
  466   469   475     1 
  470   469   471     1 
  470   469   475     1 
  471   469   475     1 
  469   471   472     1 
  469   471   473     1 
  469   471   474     1 
  472   471   473     1 
  472   471   474     1 
  473   471   474     1 
  469   475   476     1 
  469   475   477     1 
  469   475   478     1 
  476   475   477     1 
  476   475   478     1 
  477   475   478     1 
  464   479   480     1 
  464   479   481     1 
  480   479   481     1 
  479   481   482     1 
  479   481   483     1 
  482   481   483     1 
  481   483   484     1 
  481   483   485     1 
  481   483   498     1 
  484   483   485     1 
  484   483   498     1 
  485   483   498     1 
  483   485   486     1 
  483   485   487     1 
  483   485   488     1 
  486   485   487     1 
  486   485   488     1 
  487   485   488     1 
  485   488   489     1 
  485   488   490     1 
  485   488   494     1 
  489   488   490     1 
  489   488   494     1 
  490   488   494     1 
  488   490   491     1 
  488   490   492     1 
  488   490   493     1 
  491   490   492     1 
  491   490   493     1 
  492   490   493     1 
  488   494   495     1 
  488   494   496     1 
  488   494   497     1 
  495   494   496     1 
  495   494   497     1 
  496   494   497     1 
  483   498   499     1 
  483   498   500     1 
  499   498   500     1 
  498   500   501     1 
  498   500   502     1 
  501   500   502     1 
  500   502   503     1 
  500   502   504     1 
  500   502   522     1 
  503   502   504     1 
  503   502   522     1 
  504   502   522     1 
  502   504   505     1 
  502   504   506     1 
  502   504   507     1 
  505   504   506     1 
  505   504   507     1 
  506   504   507     1 
  504   507   508     1 
  504   507   509     1 
  504   507   510     1 
  508   507   509     1 
  508   507   510     1 
  509   507   510     1 
  507   510   511     1 
  507   510   512     1 
  507   510   513     1 
  511   510   512     1 
  511   510   513     1 
  512   510   513     1 
  510   513   514     1 
  510   513   515     1 
  514   513   515     1 
  513   515   516     1 
  513   515   519     1 
  516   515   519     1 
  515   516   517     1 
  515   516   518     1 
  517   516   518     1 
  515   519   520     1 
  515   519   521     1 
  520   519   521     1 
  502   522   523     1 
  502   522   524     1 
  523   522   524     1 
  522   524   525     1 
  522   524   526     1 
  525   524   526     1 
  524   526   527     1 
  524   526   528     1 
  524   526   544     1 
  527   526   528     1 
  527   526   544     1 
  528   526   544     1 
  526   528   529     1 
  526   528   530     1 
  526   528   531     1 
  529   528   530     1 
  529   528   531     1 
  530   528   531     1 
  528   531   532     1 
  528   531   533     1 
  528   531   534     1 
  532   531   533     1 
  532   531   534     1 
  533   531   534     1 
  531   534   535     1 
  531   534   536     1 
  531   534   537     1 
  535   534   536     1 
  535   534   537     1 
  536   534   537     1 
  534   537   538     1 
  534   537   539     1 
  534   537   540     1 
  538   537   539     1 
  538   537   540     1 
  539   537   540     1 
  537   540   541     1 
  537   540   542     1 
  537   540   543     1 
  541   540   542     1 
  541   540   543     1 
  542   540   543     1 
  526   544   545     1 
  526   544   546     1 
  545   544   546     1 
  544   546   547     1 
  544   546   548     1 
  547   546   548     1 
  546   548   549     1 
  546   548   550     1 
  546   548   551     1 
  549   548   550     1 
  549   548   551     1 
  550   548   551     1 
  548   551   552     1 
  548   551   553     1 
  552   551   553     1 
  551   553   554     1 
  551   553   555     1 
  554   553   555     1 
  553   555   556     1 
  553   555   557     1 
  553   555   565     1 
  556   555   557     1 
  556   555   565     1 
  557   555   565     1 
  555   557   558     1 
  555   557   559     1 
  555   557   560     1 
  558   557   559     1 
  558   557   560     1 
  559   557   560     1 
  557   560   561     1 
  557   560   562     1 
  561   560   562     1 
  560   562   563     1 
  560   562   564     1 
  563   562   564     1 
  555   565   566     1 
  555   565   567     1 
  566   565   567     1 
  565   567   568     1 
  565   567   569     1 
  568   567   569     1 
  567   569   570     1 
  567   569   571     1 
  567   569   586     1 
  570   569   571     1 
  570   569   586     1 
  571   569   586     1 
  569   571   572     1 
  569   571   573     1 
  569   571   574     1 
  572   571   573     1 
  572   571   574     1 
  573   571   574     1 
  571   574   575     1 
  571   574   584     1 
  575   574   584     1 
  574   575   576     1 
  574   575   577     1 
  576   575   577     1 
  575   577   578     1 
  575   577   579     1 
  578   577   579     1 
  577   579   580     1 
  577   579   582     1 
  580   579   582     1 
  579   580   581     1 
  579   582   583     1 
  579   582   584     1 
  583   582   584     1 
  574   584   582     1 
  574   584   585     1 
  582   584   585     1 
  569   586   587     1 
  569   586   588     1 
  587   586   588     1 
  586   588   589     1 
  586   588   590     1 
  589   588   590     1 
  588   590   591     1 
  588   590   592     1 
  588   590   596     1 
  591   590   592     1 
  591   590   596     1 
  592   590   596     1 
  590   592   593     1 
  590   592   594     1 
  590   592   595     1 
  593   592   594     1 
  593   592   595     1 
  594   592   595     1 
  590   596   597     1 
  590   596   598     1 
  597   596   598     1 
  596   598   599     1 
  596   598   600     1 
  599   598   600     1 
  598   600   601     1 
  598   600   602     1 
  598   600   611     1 
  601   600   602     1 
  601   600   611     1 
  602   600   611     1 
  600   602   603     1 
  600   602   604     1 
  600   602   605     1 
  603   602   604     1 
  603   602   605     1 
  604   602   605     1 
  602   605   606     1 
  602   605   607     1 
  602   605   608     1 
  606   605   607     1 
  606   605   608     1 
  607   605   608     1 
  605   608   609     1 
  605   608   610     1 
  609   608   610     1 
  600   611   612     1 
  600   611   613     1 
  612   611   613     1 
  611   613   614     1 
  611   613   615     1 
  614   613   615     1 
  613   615   616     1 
  613   615   617     1 
  613   615   635     1 
  616   615   617     1 
  616   615   635     1 
  617   615   635     1 
  615   617   618     1 
  615   617   619     1 
  615   617   620     1 
  618   617   619     1 
  618   617   620     1 
  619   617   620     1 
  617   620   621     1 
  617   620   622     1 
  617   620   623     1 
  621   620   622     1 
  621   620   623     1 
  622   620   623     1 
  620   623   624     1 
  620   623   625     1 
  620   623   626     1 
  624   623   625     1 
  624   623   626     1 
  625   623   626     1 
  623   626   627     1 
  623   626   628     1 
  627   626   628     1 
  626   628   629     1 
  626   628   632     1 
  629   628   632     1 
  628   629   630     1 
  628   629   631     1 
  630   629   631     1 
  628   632   633     1 
  628   632   634     1 
  633   632   634     1 
  615   635   636     1 
  615   635   637     1 
  636   635   637     1 
  635   637   638     1 
  635   637   639     1 
  638   637   639     1 
  637   639   640     1 
  637   639   641     1 
  637   639   651     1 
  640   639   641     1 
  640   639   651     1 
  641   639   651     1 
  639   641   642     1 
  639   641   643     1 
  639   641   647     1 
  642   641   643     1 
  642   641   647     1 
  643   641   647     1 
  641   643   644     1 
  641   643   645     1 
  641   643   646     1 
  644   643   645     1 
  644   643   646     1 
  645   643   646     1 
  641   647   648     1 
  641   647   649     1 
  641   647   650     1 
  648   647   649     1 
  648   647   650     1 
  649   647   650     1 
  639   651   652     1 
  639   651   653     1 
  652   651   653     1 
  651   653   654     1 
  651   653   655     1 
  654   653   655     1 
  653   655   656     1 
  653   655   657     1 
  653   655   658     1 
  656   655   657     1 
  656   655   658     1 
  657   655   658     1 
  655   658   659     1 
  655   658   660     1 
  659   658   660     1 
  658   660   661     1 
  658   660   662     1 
  661   660   662     1 
  660   662   663     1 
  660   662   664     1 
  660   662   668     1 
  663   662   664     1 
  663   662   668     1 
  664   662   668     1 
  662   664   665     1 
  662   664   666     1 
  662   664   667     1 
  665   664   666     1 
  665   664   667     1 
  666   664   667     1 
  662   668   669     1 
  662   668   670     1 
  669   668   670     1 
  668   670   671     1 
  668   670   672     1 
  671   670   672     1 
  670   672   673     1 
  670   672   674     1 
  670   672   675     1 
  673   672   674     1 
  673   672   675     1 
  674   672   675     1 
  672   675   676     1 
  672   675   677     1 
  676   675   677     1 
  675   677   678     1 
  675   677   679     1 
  678   677   679     1 
  677   679   680     1 
  677   679   681     1 
  677   679   685     1 
  680   679   681     1 
  680   679   685     1 
  681   679   685     1 
  679   681   682     1 
  679   681   683     1 
  679   681   684     1 
  682   681   683     1 
  682   681   684     1 
  683   681   684     1 
  679   685   686     1 
  679   685   687     1 
  686   685   687     1 
  685   687   688     1 
  685   687   697     1 
  688   687   697     1 
  687   688   689     1 
  687   688   690     1 
  687   688   691     1 
  689   688   690     1 
  689   688   691     1 
  690   688   691     1 
  688   691   692     1 
  688   691   693     1 
  688   691   694     1 
  692   691   693     1 
  692   691   694     1 
  693   691   694     1 
  691   694   695     1 
  691   694   696     1 
  691   694   697     1 
  695   694   696     1 
  695   694   697     1 
  696   694   697     1 
  687   697   694     1 
  687   697   698     1 
  687   697   699     1 
  694   697   698     1 
  694   697   699     1 
  698   697   699     1 
  697   699   700     1 
  697   699   701     1 
  700   699   701     1 
  699   701   702     1 
  699   701   703     1 
  702   701   703     1 
  701   703   704     1 
  701   703   705     1 
  701   703   715     1 
  704   703   705     1 
  704   703   715     1 
  705   703   715     1 
  703   705   706     1 
  703   705   707     1 
  703   705   711     1 
  706   705   707     1 
  706   705   711     1 
  707   705   711     1 
  705   707   708     1 
  705   707   709     1 
  705   707   710     1 
  708   707   709     1 
  708   707   710     1 
  709   707   710     1 
  705   711   712     1 
  705   711   713     1 
  705   711   714     1 
  712   711   713     1 
  712   711   714     1 
  713   711   714     1 
  703   715   716     1 
  703   715   717     1 
  716   715   717     1 
  715   717   718     1 
  715   717   719     1 
  718   717   719     1 
  717   719   720     1 
  717   719   721     1 
  717   719   736     1 
  720   719   721     1 
  720   719   736     1 
  721   719   736     1 
  719   721   722     1 
  719   721   723     1 
  719   721   724     1 
  722   721   723     1 
  722   721   724     1 
  723   721   724     1 
  721   724   725     1 
  721   724   734     1 
  725   724   734     1 
  724   725   726     1 
  724   725   727     1 
  726   725   727     1 
  725   727   728     1 
  725   727   729     1 
  728   727   729     1 
  727   729   730     1 
  727   729   732     1 
  730   729   732     1 
  729   730   731     1 
  729   732   733     1 
  729   732   734     1 
  733   732   734     1 
  724   734   732     1 
  724   734   735     1 
  732   734   735     1 
  719   736   737     1 
  719   736   738     1 
  737   736   738     1 
  736   738   739     1 
  736   738   740     1 
  739   738   740     1 
  738   740   741     1 
  738   740   742     1 
  738   740   755     1 
  741   740   742     1 
  741   740   755     1 
  742   740   755     1 
  740   742   743     1 
  740   742   744     1 
  740   742   745     1 
  743   742   744     1 
  743   742   745     1 
  744   742   745     1 
  742   745   746     1 
  742   745   747     1 
  742   745   751     1 
  746   745   747     1 
  746   745   751     1 
  747   745   751     1 
  745   747   748     1 
  745   747   749     1 
  745   747   750     1 
  748   747   749     1 
  748   747   750     1 
  749   747   750     1 
  745   751   752     1 
  745   751   753     1 
  745   751   754     1 
  752   751   753     1 
  752   751   754     1 
  753   751   754     1 
  740   755   756     1 
  740   755   757     1 
  756   755   757     1 
  755   757   758     1 
  755   757   759     1 
  758   757   759     1 
  757   759   760     1 
  757   759   761     1 
  757   759   765     1 
  760   759   761     1 
  760   759   765     1 
  761   759   765     1 
  759   761   762     1 
  759   761   763     1 
  759   761   764     1 
  762   761   763     1 
  762   761   764     1 
  763   761   764     1 
  759   765   766     1 
  759   765   767     1 
  766   765   767     1 
  765   767   768     1 
  765   767   769     1 
  768   767   769     1 
  767   769   770     1 
  767   769   771     1 
  767   769   775     1 
  770   769   771     1 
  770   769   775     1 
  771   769   775     1 
  769   771   772     1 
  769   771   773     1 
  769   771   774     1 
  772   771   773     1 
  772   771   774     1 
  773   771   774     1 
  769   775   776     1 
  769   775   777     1 
  776   775   777     1 
  775   777   778     1 
  775   777   779     1 
  778   777   779     1 
  777   779   780     1 
  777   779   781     1 
  777   779   791     1 
  780   779   781     1 
  780   779   791     1 
  781   779   791     1 
  779   781   782     1 
  779   781   783     1 
  779   781   787     1 
  782   781   783     1 
  782   781   787     1 
  783   781   787     1 
  781   783   784     1 
  781   783   785     1 
  781   783   786     1 
  784   783   785     1 
  784   783   786     1 
  785   783   786     1 
  781   787   788     1 
  781   787   789     1 
  781   787   790     1 
  788   787   789     1 
  788   787   790     1 
  789   787   790     1 
  779   791   792     1 
  779   791   793     1 
  792   791   793     1 
  791   793   794     1 
  791   793   795     1 
  794   793   795     1 
  793   795   796     1 
  793   795   797     1 
  793   795   810     1 
  796   795   797     1 
  796   795   810     1 
  797   795   810     1 
  795   797   798     1 
  795   797   799     1 
  795   797   800     1 
  798   797   799     1 
  798   797   800     1 
  799   797   800     1 
  797   800   801     1 
  797   800   802     1 
  797   800   806     1 
  801   800   802     1 
  801   800   806     1 
  802   800   806     1 
  800   802   803     1 
  800   802   804     1 
  800   802   805     1 
  803   802   804     1 
  803   802   805     1 
  804   802   805     1 
  800   806   807     1 
  800   806   808     1 
  800   806   809     1 
  807   806   808     1 
  807   806   809     1 
  808   806   809     1 
  795   810   811     1 
  795   810   812     1 
  811   810   812     1 
  810   812   813     1 
  810   812   814     1 
  813   812   814     1 
  812   814   815     1 
  812   814   816     1 
  812   814   825     1 
  815   814   816     1 
  815   814   825     1 
  816   814   825     1 
  814   816   817     1 
  814   816   818     1 
  814   816   819     1 
  817   816   818     1 
  817   816   819     1 
  818   816   819     1 
  816   819   820     1 
  816   819   821     1 
  816   819   822     1 
  820   819   821     1 
  820   819   822     1 
  821   819   822     1 
  819   822   823     1 
  819   822   824     1 
  823   822   824     1 
  814   825   826     1 
  814   825   827     1 
  826   825   827     1 
  825   827   828     1 
  825   827   829     1 
  828   827   829     1 
  827   829   830     1 
  827   829   831     1 
  827   829   846     1 
  830   829   831     1 
  830   829   846     1 
  831   829   846     1 
  829   831   832     1 
  829   831   833     1 
  829   831   834     1 
  832   831   833     1 
  832   831   834     1 
  833   831   834     1 
  831   834   835     1 
  831   834   844     1 
  835   834   844     1 
  834   835   836     1 
  834   835   837     1 
  836   835   837     1 
  835   837   838     1 
  835   837   839     1 
  838   837   839     1 
  837   839   840     1 
  837   839   842     1 
  840   839   842     1 
  839   840   841     1 
  839   842   843     1 
  839   842   844     1 
  843   842   844     1 
  834   844   842     1 
  834   844   845     1 
  842   844   845     1 
  829   846   847     1 
  829   846   848     1 
  847   846   848     1 
  846   848   849     1 
  846   848   850     1 
  849   848   850     1 
  848   850   851     1 
  848   850   852     1 
  848   850   865     1 
  851   850   852     1 
  851   850   865     1 
  852   850   865     1 
  850   852   853     1 
  850   852   854     1 
  850   852   855     1 
  853   852   854     1 
  853   852   855     1 
  854   852   855     1 
  852   855   856     1 
  852   855   857     1 
  852   855   861     1 
  856   855   857     1 
  856   855   861     1 
  857   855   861     1 
  855   857   858     1 
  855   857   859     1 
  855   857   860     1 
  858   857   859     1 
  858   857   860     1 
  859   857   860     1 
  855   861   862     1 
  855   861   863     1 
  855   861   864     1 
  862   861   863     1 
  862   861   864     1 
  863   861   864     1 
  850   865   866     1 
  850   865   867     1 
  866   865   867     1 
  865   867   868     1 
  865   867   869     1 
  868   867   869     1 
  867   869   870     1 
  867   869   871     1 
  867   869   879     1 
  870   869   871     1 
  870   869   879     1 
  871   869   879     1 
  869   871   872     1 
  869   871   873     1 
  869   871   877     1 
  872   871   873     1 
  872   871   877     1 
  873   871   877     1 
  871   873   874     1 
  871   873   875     1 
  871   873   876     1 
  874   873   875     1 
  874   873   876     1 
  875   873   876     1 
  871   877   878     1 
  869   879   880     1 
  869   879   881     1 
  880   879   881     1 
  879   881   882     1 
  879   881   883     1 
  882   881   883     1 
  881   883   884     1 
  881   883   885     1 
  881   883   889     1 
  884   883   885     1 
  884   883   889     1 
  885   883   889     1 
  883   885   886     1 
  883   885   887     1 
  883   885   888     1 
  886   885   887     1 
  886   885   888     1 
  887   885   888     1 
  883   889   890     1 
  883   889   891     1 
  890   889   891     1 
  889   891   892     1 
  889   891   893     1 
  892   891   893     1 
  891   893   894     1 
  891   893   895     1 
  891   893   904     1 
  894   893   895     1 
  894   893   904     1 
  895   893   904     1 
  893   895   896     1 
  893   895   897     1 
  893   895   898     1 
  896   895   897     1 
  896   895   898     1 
  897   895   898     1 
  895   898   899     1 
  895   898   900     1 
  895   898   901     1 
  899   898   900     1 
  899   898   901     1 
  900   898   901     1 
  898   901   902     1 
  898   901   903     1 
  902   901   903     1 
  893   904   905     1 
  893   904   906     1 
  905   904   906     1 
  904   906   907     1 
  904   906   908     1 
  907   906   908     1 
  906   908   909     1 
  906   908   910     1 
  906   908   923     1 
  909   908   910     1 
  909   908   923     1 
  910   908   923     1 
  908   910   911     1 
  908   910   912     1 
  908   910   916     1 
  911   910   912     1 
  911   910   916     1 
  912   910   916     1 
  910   912   913     1 
  910   912   914     1 
  910   912   915     1 
  913   912   914     1 
  913   912   915     1 
  914   912   915     1 
  910   916   917     1 
  910   916   918     1 
  910   916   919     1 
  917   916   918     1 
  917   916   919     1 
  918   916   919     1 
  916   919   920     1 
  916   919   921     1 
  916   919   922     1 
  920   919   921     1 
  920   919   922     1 
  921   919   922     1 
  908   923   924     1 
  908   923   925     1 
  924   923   925     1 
  923   925   926     1 
  923   925   927     1 
  926   925   927     1 
  925   927   928     1 
  925   927   929     1 
  925   927   942     1 
  928   927   929     1 
  928   927   942     1 
  929   927   942     1 
  927   929   930     1 
  927   929   931     1 
  927   929   932     1 
  930   929   931     1 
  930   929   932     1 
  931   929   932     1 
  929   932   933     1 
  929   932   934     1 
  929   932   938     1 
  933   932   934     1 
  933   932   938     1 
  934   932   938     1 
  932   934   935     1 
  932   934   936     1 
  932   934   937     1 
  935   934   936     1 
  935   934   937     1 
  936   934   937     1 
  932   938   939     1 
  932   938   940     1 
  932   938   941     1 
  939   938   940     1 
  939   938   941     1 
  940   938   941     1 
  927   942   943     1 
  927   942   944     1 
  943   942   944     1 
  942   944   945     1 
  942   944   946     1 
  945   944   946     1 
  944   946   947     1 
  944   946   948     1 
  944   946   957     1 
  947   946   948     1 
  947   946   957     1 
  948   946   957     1 
  946   948   949     1 
  946   948   950     1 
  946   948   951     1 
  949   948   950     1 
  949   948   951     1 
  950   948   951     1 
  948   951   952     1 
  948   951   953     1 
  948   951   954     1 
  952   951   953     1 
  952   951   954     1 
  953   951   954     1 
  951   954   955     1 
  951   954   956     1 
  955   954   956     1 
  946   957   958     1 
  946   957   959     1 
  958   957   959     1 
  957   959   960     1 
  957   959   961     1 
  960   959   961     1 
  959   961   962     1 
  959   961   963     1 
  959   961   976     1 
  962   961   963     1 
  962   961   976     1 
  963   961   976     1 
  961   963   964     1 
  961   963   965     1 
  961   963   966     1 
  964   963   965     1 
  964   963   966     1 
  965   963   966     1 
  963   966   967     1 
  963   966   968     1 
  963   966   972     1 
  967   966   968     1 
  967   966   972     1 
  968   966   972     1 
  966   968   969     1 
  966   968   970     1 
  966   968   971     1 
  969   968   970     1 
  969   968   971     1 
  970   968   971     1 
  966   972   973     1 
  966   972   974     1 
  966   972   975     1 
  973   972   974     1 
  973   972   975     1 
  974   972   975     1 
  961   976   977     1 
  961   976   978     1 
  977   976   978     1 
  976   978   979     1 
  976   978   980     1 
  979   978   980     1 
  978   980   981     1 
  978   980   982     1 
  978   980   986     1 
  981   980   982     1 
  981   980   986     1 
  982   980   986     1 
  980   982   983     1 
  980   982   984     1 
  980   982   985     1 
  983   982   984     1 
  983   982   985     1 
  984   982   985     1 
  980   986   987     1 
  980   986   988     1 
  987   986   988     1 
  986   988   989     1 
  986   988   990     1 
  989   988   990     1 
  988   990   991     1 
  988   990   992     1 
  988   990   993     1 
  991   990   992     1 
  991   990   993     1 
  992   990   993     1 
  990   993   994     1 
  990   993   995     1 
  994   993   995     1 
  993   995   996     1 
  993   995   997     1 
  996   995   997     1 
  995   997   998     1 
  995   997   999     1 
  995   997  1007     1 
  998   997   999     1 
  998   997  1007     1 
  999   997  1007     1 
  997   999  1000     1 
  997   999  1001     1 
  997   999  1002     1 
 1000   999  1001     1 
 1000   999  1002     1 
 1001   999  1002     1 
  999  1002  1003     1 
  999  1002  1004     1 
 1003  1002  1004     1 
 1002  1004  1005     1 
 1002  1004  1006     1 
 1005  1004  1006     1 
  997  1007  1008     1 
  997  1007  1009     1 
 1008  1007  1009     1 
 1007  1009  1010     1 
 1007  1009  1011     1 
 1010  1009  1011     1 
 1009  1011  1012     1 
 1009  1011  1013     1 
 1009  1011  1017     1 
 1012  1011  1013     1 
 1012  1011  1017     1 
 1013  1011  1017     1 
 1011  1013  1014     1 
 1011  1013  1015     1 
 1011  1013  1016     1 
 1014  1013  1015     1 
 1014  1013  1016     1 
 1015  1013  1016     1 
 1011  1017  1018     1 
 1011  1017  1019     1 
 1018  1017  1019     1 
 1017  1019  1020     1 
 1017  1019  1021     1 
 1020  1019  1021     1 
 1019  1021  1022     1 
 1019  1021  1023     1 
 1019  1021  1027     1 
 1022  1021  1023     1 
 1022  1021  1027     1 
 1023  1021  1027     1 
 1021  1023  1024     1 
 1021  1023  1025     1 
 1021  1023  1026     1 
 1024  1023  1025     1 
 1024  1023  1026     1 
 1025  1023  1026     1 
 1021  1027  1028     1 
 1021  1027  1029     1 
 1028  1027  1029     1 
 1027  1029  1030     1 
 1027  1029  1031     1 
 1030  1029  1031     1 
 1029  1031  1032     1 
 1029  1031  1033     1 
 1029  1031  1051     1 
 1032  1031  1033     1 
 1032  1031  1051     1 
 1033  1031  1051     1 
 1031  1033  1034     1 
 1031  1033  1035     1 
 1031  1033  1036     1 
 1034  1033  1035     1 
 1034  1033  1036     1 
 1035  1033  1036     1 
 1033  1036  1037     1 
 1033  1036  1038     1 
 1033  1036  1039     1 
 1037  1036  1038     1 
 1037  1036  1039     1 
 1038  1036  1039     1 
 1036  1039  1040     1 
 1036  1039  1041     1 
 1036  1039  1042     1 
 1040  1039  1041     1 
 1040  1039  1042     1 
 1041  1039  1042     1 
 1039  1042  1043     1 
 1039  1042  1044     1 
 1043  1042  1044     1 
 1042  1044  1045     1 
 1042  1044  1048     1 
 1045  1044  1048     1 
 1044  1045  1046     1 
 1044  1045  1047     1 
 1046  1045  1047     1 
 1044  1048  1049     1 
 1044  1048  1050     1 
 1049  1048  1050     1 
 1031  1051  1052     1 
 1031  1051  1053     1 
 1052  1051  1053     1 
 1051  1053  1054     1 
 1051  1053  1055     1 
 1054  1053  1055     1 
 1053  1055  1056     1 
 1053  1055  1057     1 
 1053  1055  1063     1 
 1056  1055  1057     1 
 1056  1055  1063     1 
 1057  1055  1063     1 
 1055  1057  1058     1 
 1055  1057  1059     1 
 1055  1057  1060     1 
 1058  1057  1059     1 
 1058  1057  1060     1 
 1059  1057  1060     1 
 1057  1060  1061     1 
 1057  1060  1062     1 
 1061  1060  1062     1 
 1055  1063  1064     1 
 1055  1063  1065     1 
 1064  1063  1065     1 
 1063  1065  1066     1 
 1063  1065  1067     1 
 1066  1065  1067     1 
 1065  1067  1068     1 
 1065  1067  1069     1 
 1065  1067  1077     1 
 1068  1067  1069     1 
 1068  1067  1077     1 
 1069  1067  1077     1 
 1067  1069  1070     1 
 1067  1069  1071     1 
 1067  1069  1072     1 
 1070  1069  1071     1 
 1070  1069  1072     1 
 1071  1069  1072     1 
 1069  1072  1073     1 
 1069  1072  1074     1 
 1073  1072  1074     1 
 1072  1074  1075     1 
 1072  1074  1076     1 
 1075  1074  1076     1 
 1067  1077  1078     1 
 1067  1077  1079     1 
 1078  1077  1079     1 
 1077  1079  1080     1 
 1077  1079  1081     1 
 1080  1079  1081     1 
 1079  1081  1082     1 
 1079  1081  1083     1 
 1079  1081  1099     1 
 1082  1081  1083     1 
 1082  1081  1099     1 
 1083  1081  1099     1 
 1081  1083  1084     1 
 1081  1083  1085     1 
 1081  1083  1086     1 
 1084  1083  1085     1 
 1084  1083  1086     1 
 1085  1083  1086     1 
 1083  1086  1087     1 
 1083  1086  1088     1 
 1083  1086  1089     1 
 1087  1086  1088     1 
 1087  1086  1089     1 
 1088  1086  1089     1 
 1086  1089  1090     1 
 1086  1089  1091     1 
 1086  1089  1092     1 
 1090  1089  1091     1 
 1090  1089  1092     1 
 1091  1089  1092     1 
 1089  1092  1093     1 
 1089  1092  1094     1 
 1089  1092  1095     1 
 1093  1092  1094     1 
 1093  1092  1095     1 
 1094  1092  1095     1 
 1092  1095  1096     1 
 1092  1095  1097     1 
 1092  1095  1098     1 
 1096  1095  1097     1 
 1096  1095  1098     1 
 1097  1095  1098     1 
 1081  1099  1100     1 
 1081  1099  1101     1 
 1100  1099  1101     1 
 1099  1101  1102     1 
 1099  1101  1103     1 
 1102  1101  1103     1 
 1101  1103  1104     1 
 1101  1103  1105     1 
 1101  1103  1121     1 
 1104  1103  1105     1 
 1104  1103  1121     1 
 1105  1103  1121     1 
 1103  1105  1106     1 
 1103  1105  1107     1 
 1103  1105  1108     1 
 1106  1105  1107     1 
 1106  1105  1108     1 
 1107  1105  1108     1 
 1105  1108  1109     1 
 1105  1108  1110     1 
 1105  1108  1111     1 
 1109  1108  1110     1 
 1109  1108  1111     1 
 1110  1108  1111     1 
 1108  1111  1112     1 
 1108  1111  1113     1 
 1108  1111  1114     1 
 1112  1111  1113     1 
 1112  1111  1114     1 
 1113  1111  1114     1 
 1111  1114  1115     1 
 1111  1114  1116     1 
 1111  1114  1117     1 
 1115  1114  1116     1 
 1115  1114  1117     1 
 1116  1114  1117     1 
 1114  1117  1118     1 
 1114  1117  1119     1 
 1114  1117  1120     1 
 1118  1117  1119     1 
 1118  1117  1120     1 
 1119  1117  1120     1 
 1103  1121  1122     1 
 1103  1121  1123     1 
 1122  1121  1123     1 
 1121  1123  1124     1 
 1121  1123  1125     1 
 1124  1123  1125     1 
 1123  1125  1126     1 
 1123  1125  1127     1 
 1123  1125  1135     1 
 1126  1125  1127     1 
 1126  1125  1135     1 
 1127  1125  1135     1 
 1125  1127  1128     1 
 1125  1127  1129     1 
 1125  1127  1133     1 
 1128  1127  1129     1 
 1128  1127  1133     1 
 1129  1127  1133     1 
 1127  1129  1130     1 
 1127  1129  1131     1 
 1127  1129  1132     1 
 1130  1129  1131     1 
 1130  1129  1132     1 
 1131  1129  1132     1 
 1127  1133  1134     1 
 1125  1135  1136     1 
 1125  1135  1137     1 
 1136  1135  1137     1 
 1135  1137  1138     1 
 1135  1137  1139     1 
 1138  1137  1139     1 
 1137  1139  1140     1 
 1137  1139  1141     1 
 1137  1139  1159     1 
 1140  1139  1141     1 
 1140  1139  1159     1 
 1141  1139  1159     1 
 1139  1141  1142     1 
 1139  1141  1143     1 
 1139  1141  1144     1 
 1142  1141  1143     1 
 1142  1141  1144     1 
 1143  1141  1144     1 
 1141  1144  1145     1 
 1141  1144  1146     1 
 1141  1144  1147     1 
 1145  1144  1146     1 
 1145  1144  1147     1 
 1146  1144  1147     1 
 1144  1147  1148     1 
 1144  1147  1149     1 
 1144  1147  1150     1 
 1148  1147  1149     1 
 1148  1147  1150     1 
 1149  1147  1150     1 
 1147  1150  1151     1 
 1147  1150  1152     1 
 1151  1150  1152     1 
 1150  1152  1153     1 
 1150  1152  1156     1 
 1153  1152  1156     1 
 1152  1153  1154     1 
 1152  1153  1155     1 
 1154  1153  1155     1 
 1152  1156  1157     1 
 1152  1156  1158     1 
 1157  1156  1158     1 
 1139  1159  1160     1 
 1139  1159  1161     1 
 1160  1159  1161     1 
 1159  1161  1162     1 
 1159  1161  1163     1 
 1162  1161  1163     1 
 1161  1163  1164     1 
 1161  1163  1165     1 
 1161  1163  1178     1 
 1164  1163  1165     1 
 1164  1163  1178     1 
 1165  1163  1178     1 
 1163  1165  1166     1 
 1163  1165  1167     1 
 1163  1165  1171     1 
 1166  1165  1167     1 
 1166  1165  1171     1 
 1167  1165  1171     1 
 1165  1167  1168     1 
 1165  1167  1169     1 
 1165  1167  1170     1 
 1168  1167  1169     1 
 1168  1167  1170     1 
 1169  1167  1170     1 
 1165  1171  1172     1 
 1165  1171  1173     1 
 1165  1171  1174     1 
 1172  1171  1173     1 
 1172  1171  1174     1 
 1173  1171  1174     1 
 1171  1174  1175     1 
 1171  1174  1176     1 
 1171  1174  1177     1 
 1175  1174  1176     1 
 1175  1174  1177     1 
 1176  1174  1177     1 
 1163  1178  1179     1 
 1163  1178  1180     1 
 1179  1178  1180     1 
 1178  1180  1181     1 
 1178  1180  1182     1 
 1181  1180  1182     1 
 1180  1182  1183     1 
 1180  1182  1184     1 
 1180  1182  1197     1 
 1183  1182  1184     1 
 1183  1182  1197     1 
 1184  1182  1197     1 
 1182  1184  1185     1 
 1182  1184  1186     1 
 1182  1184  1190     1 
 1185  1184  1186     1 
 1185  1184  1190     1 
 1186  1184  1190     1 
 1184  1186  1187     1 
 1184  1186  1188     1 
 1184  1186  1189     1 
 1187  1186  1188     1 
 1187  1186  1189     1 
 1188  1186  1189     1 
 1184  1190  1191     1 
 1184  1190  1192     1 
 1184  1190  1193     1 
 1191  1190  1192     1 
 1191  1190  1193     1 
 1192  1190  1193     1 
 1190  1193  1194     1 
 1190  1193  1195     1 
 1190  1193  1196     1 
 1194  1193  1195     1 
 1194  1193  1196     1 
 1195  1193  1196     1 
 1182  1197  1198     1 
 1182  1197  1199     1 
 1198  1197  1199     1 
 1197  1199  1200     1 
 1197  1199  1209     1 
 1200  1199  1209     1 
 1199  1200  1201     1 
 1199  1200  1202     1 
 1199  1200  1203     1 
 1201  1200  1202     1 
 1201  1200  1203     1 
 1202  1200  1203     1 
 1200  1203  1204     1 
 1200  1203  1205     1 
 1200  1203  1206     1 
 1204  1203  1205     1 
 1204  1203  1206     1 
 1205  1203  1206     1 
 1203  1206  1207     1 
 1203  1206  1208     1 
 1203  1206  1209     1 
 1207  1206  1208     1 
 1207  1206  1209     1 
 1208  1206  1209     1 
 1199  1209  1206     1 
 1199  1209  1210     1 
 1199  1209  1211     1 
 1206  1209  1210     1 
 1206  1209  1211     1 
 1210  1209  1211     1 
 1209  1211  1212     1 
 1209  1211  1213     1 
 1212  1211  1213     1 
 1211  1213  1214     1 
 1211  1213  1215     1 
 1214  1213  1215     1 
 1213  1215  1216     1 
 1213  1215  1217     1 
 1213  1215  1235     1 
 1216  1215  1217     1 
 1216  1215  1235     1 
 1217  1215  1235     1 
 1215  1217  1218     1 
 1215  1217  1219     1 
 1215  1217  1220     1 
 1218  1217  1219     1 
 1218  1217  1220     1 
 1219  1217  1220     1 
 1217  1220  1221     1 
 1217  1220  1222     1 
 1217  1220  1223     1 
 1221  1220  1222     1 
 1221  1220  1223     1 
 1222  1220  1223     1 
 1220  1223  1224     1 
 1220  1223  1225     1 
 1220  1223  1226     1 
 1224  1223  1225     1 
 1224  1223  1226     1 
 1225  1223  1226     1 
 1223  1226  1227     1 
 1223  1226  1228     1 
 1227  1226  1228     1 
 1226  1228  1229     1 
 1226  1228  1232     1 
 1229  1228  1232     1 
 1228  1229  1230     1 
 1228  1229  1231     1 
 1230  1229  1231     1 
 1228  1232  1233     1 
 1228  1232  1234     1 
 1233  1232  1234     1 
 1215  1235  1236     1 
 1215  1235  1237     1 
 1236  1235  1237     1 
 1235  1237  1238     1 
 1235  1237  1239     1 
 1238  1237  1239     1 
 1237  1239  1240     1 
 1237  1239  1241     1 
 1237  1239  1252     1 
 1240  1239  1241     1 
 1240  1239  1252     1 
 1241  1239  1252     1 
 1239  1241  1242     1 
 1239  1241  1243     1 
 1239  1241  1244     1 
 1242  1241  1243     1 
 1242  1241  1244     1 
 1243  1241  1244     1 
 1241  1244  1245     1 
 1241  1244  1250     1 
 1245  1244  1250     1 
 1244  1245  1246     1 
 1245  1246  1247     1 
 1245  1246  1248     1 
 1247  1246  1248     1 
 1246  1248  1249     1 
 1246  1248  1250     1 
 1249  1248  1250     1 
 1244  1250  1248     1 
 1244  1250  1251     1 
 1248  1250  1251     1 
 1239  1252  1253     1 
 1239  1252  1254     1 
 1253  1252  1254     1 
 1252  1254  1255     1 
 1252  1254  1256     1 
 1255  1254  1256     1 
 1254  1256  1257     1 
 1254  1256  1258     1 
 1254  1256  1271     1 
 1257  1256  1258     1 
 1257  1256  1271     1 
 1258  1256  1271     1 
 1256  1258  1259     1 
 1256  1258  1260     1 
 1256  1258  1261     1 
 1259  1258  1260     1 
 1259  1258  1261     1 
 1260  1258  1261     1 
 1258  1261  1262     1 
 1258  1261  1263     1 
 1258  1261  1267     1 
 1262  1261  1263     1 
 1262  1261  1267     1 
 1263  1261  1267     1 
 1261  1263  1264     1 
 1261  1263  1265     1 
 1261  1263  1266     1 
 1264  1263  1265     1 
 1264  1263  1266     1 
 1265  1263  1266     1 
 1261  1267  1268     1 
 1261  1267  1269     1 
 1261  1267  1270     1 
 1268  1267  1269     1 
 1268  1267  1270     1 
 1269  1267  1270     1 
 1256  1271  1272     1 
 1256  1271  1273     1 
 1272  1271  1273     1 
 1271  1273  1274     1 
 1271  1273  1275     1 
 1274  1273  1275     1 
 1273  1275  1276     1 
 1273  1275  1277     1 
 1273  1275  1288     1 
 1276  1275  1277     1 
 1276  1275  1288     1 
 1277  1275  1288     1 
 1275  1277  1278     1 
 1275  1277  1279     1 
 1275  1277  1280     1 
 1278  1277  1279     1 
 1278  1277  1280     1 
 1279  1277  1280     1 
 1277  1280  1281     1 
 1277  1280  1282     1 
 1277  1280  1283     1 
 1281  1280  1282     1 
 1281  1280  1283     1 
 1282  1280  1283     1 
 1280  1283  1284     1 
 1280  1283  1285     1 
 1284  1283  1285     1 
 1283  1285  1286     1 
 1283  1285  1287     1 
 1286  1285  1287     1 
 1275  1288  1289     1 
 1275  1288  1290     1 
 1289  1288  1290     1 
 1288  1290  1291     1 
 1288  1290  1292     1 
 1291  1290  1292     1 
 1290  1292  1293     1 
 1290  1292  1294     1 
 1290  1292  1307     1 
 1293  1292  1294     1 
 1293  1292  1307     1 
 1294  1292  1307     1 
 1292  1294  1295     1 
 1292  1294  1296     1 
 1292  1294  1297     1 
 1295  1294  1296     1 
 1295  1294  1297     1 
 1296  1294  1297     1 
 1294  1297  1298     1 
 1294  1297  1299     1 
 1294  1297  1303     1 
 1298  1297  1299     1 
 1298  1297  1303     1 
 1299  1297  1303     1 
 1297  1299  1300     1 
 1297  1299  1301     1 
 1297  1299  1302     1 
 1300  1299  1301     1 
 1300  1299  1302     1 
 1301  1299  1302     1 
 1297  1303  1304     1 
 1297  1303  1305     1 
 1297  1303  1306     1 
 1304  1303  1305     1 
 1304  1303  1306     1 
 1305  1303  1306     1 
 1292  1307  1308     1 
 1292  1307  1309     1 
 1308  1307  1309     1 
 1307  1309  1310     1 
 1307  1309  1311     1 
 1310  1309  1311     1 
 1309  1311  1312     1 
 1309  1311  1313     1 
 1309  1311  1317     1 
 1312  1311  1313     1 
 1312  1311  1317     1 
 1313  1311  1317     1 
 1311  1313  1314     1 
 1311  1313  1315     1 
 1311  1313  1316     1 
 1314  1313  1315     1 
 1314  1313  1316     1 
 1315  1313  1316     1 
 1311  1317  1318     1 
 1311  1317  1319     1 
 1318  1317  1319     1 
 1317  1319  1320     1 
 1317  1319  1321     1 
 1320  1319  1321     1 
 1319  1321  1322     1 
 1319  1321  1323     1 
 1319  1321  1333     1 
 1322  1321  1323     1 
 1322  1321  1333     1 
 1323  1321  1333     1 
 1321  1323  1324     1 
 1321  1323  1325     1 
 1321  1323  1329     1 
 1324  1323  1325     1 
 1324  1323  1329     1 
 1325  1323  1329     1 
 1323  1325  1326     1 
 1323  1325  1327     1 
 1323  1325  1328     1 
 1326  1325  1327     1 
 1326  1325  1328     1 
 1327  1325  1328     1 
 1323  1329  1330     1 
 1323  1329  1331     1 
 1323  1329  1332     1 
 1330  1329  1331     1 
 1330  1329  1332     1 
 1331  1329  1332     1 
 1321  1333  1334     1 
 1321  1333  1335     1 
 1334  1333  1335     1 
 1333  1335  1336     1 
 1333  1335  1337     1 
 1336  1335  1337     1 
 1335  1337  1338     1 
 1335  1337  1339     1 
 1335  1337  1357     1 
 1338  1337  1339     1 
 1338  1337  1357     1 
 1339  1337  1357     1 
 1337  1339  1340     1 
 1337  1339  1341     1 
 1337  1339  1342     1 
 1340  1339  1341     1 
 1340  1339  1342     1 
 1341  1339  1342     1 
 1339  1342  1343     1 
 1339  1342  1344     1 
 1339  1342  1345     1 
 1343  1342  1344     1 
 1343  1342  1345     1 
 1344  1342  1345     1 
 1342  1345  1346     1 
 1342  1345  1347     1 
 1342  1345  1348     1 
 1346  1345  1347     1 
 1346  1345  1348     1 
 1347  1345  1348     1 
 1345  1348  1349     1 
 1345  1348  1350     1 
 1349  1348  1350     1 
 1348  1350  1351     1 
 1348  1350  1354     1 
 1351  1350  1354     1 
 1350  1351  1352     1 
 1350  1351  1353     1 
 1352  1351  1353     1 
 1350  1354  1355     1 
 1350  1354  1356     1 
 1355  1354  1356     1 
 1337  1357  1358     1 
 1337  1357  1359     1 
 1358  1357  1359     1 
 1357  1359  1360     1 
 1357  1359  1361     1 
 1360  1359  1361     1 
 1359  1361  1362     1 
 1359  1361  1363     1 
 1359  1361  1371     1 
 1362  1361  1363     1 
 1362  1361  1371     1 
 1363  1361  1371     1 
 1361  1363  1364     1 
 1361  1363  1365     1 
 1361  1363  1366     1 
 1364  1363  1365     1 
 1364  1363  1366     1 
 1365  1363  1366     1 
 1363  1366  1367     1 
 1363  1366  1368     1 
 1367  1366  1368     1 
 1366  1368  1369     1 
 1366  1368  1370     1 
 1369  1368  1370     1 
 1361  1371  1372     1 
 1361  1371  1373     1 
 1372  1371  1373     1 
 1371  1373  1374     1 
 1371  1373  1375     1 
 1374  1373  1375     1 
 1373  1375  1376     1 
 1373  1375  1377     1 
 1373  1375  1383     1 
 1376  1375  1377     1 
 1376  1375  1383     1 
 1377  1375  1383     1 
 1375  1377  1378     1 
 1375  1377  1379     1 
 1375  1377  1380     1 
 1378  1377  1379     1 
 1378  1377  1380     1 
 1379  1377  1380     1 
 1377  1380  1381     1 
 1377  1380  1382     1 
 1381  1380  1382     1 
 1375  1383  1384     1 
 1375  1383  1385     1 
 1384  1383  1385     1 
 1383  1385  1386     1 
 1383  1385  1387     1 
 1386  1385  1387     1 
 1385  1387  1388     1 
 1385  1387  1389     1 
 1385  1387  1398     1 
 1388  1387  1389     1 
 1388  1387  1398     1 
 1389  1387  1398     1 
 1387  1389  1390     1 
 1387  1389  1391     1 
 1387  1389  1392     1 
 1390  1389  1391     1 
 1390  1389  1392     1 
 1391  1389  1392     1 
 1389  1392  1393     1 
 1389  1392  1394     1 
 1389  1392  1395     1 
 1393  1392  1394     1 
 1393  1392  1395     1 
 1394  1392  1395     1 
 1392  1395  1396     1 
 1392  1395  1397     1 
 1396  1395  1397     1 
 1387  1398  1399     1 
 1387  1398  1400     1 
 1399  1398  1400     1 
 1398  1400  1401     1 
 1398  1400  1402     1 
 1401  1400  1402     1 
 1400  1402  1403     1 
 1400  1402  1404     1 
 1400  1402  1413     1 
 1403  1402  1404     1 
 1403  1402  1413     1 
 1404  1402  1413     1 
 1402  1404  1405     1 
 1402  1404  1406     1 
 1402  1404  1407     1 
 1405  1404  1406     1 
 1405  1404  1407     1 
 1406  1404  1407     1 
 1404  1407  1408     1 
 1404  1407  1409     1 
 1404  1407  1410     1 
 1408  1407  1409     1 
 1408  1407  1410     1 
 1409  1407  1410     1 
 1407  1410  1411     1 
 1407  1410  1412     1 
 1411  1410  1412     1 
 1402  1413  1414     1 
 1402  1413  1415     1 
 1414  1413  1415     1 
 1413  1415  1416     1 
 1413  1415  1417     1 
 1416  1415  1417     1 
 1415  1417  1418     1 
 1415  1417  1419     1 
 1415  1417  1432     1 
 1418  1417  1419     1 
 1418  1417  1432     1 
 1419  1417  1432     1 
 1417  1419  1420     1 
 1417  1419  1421     1 
 1417  1419  1422     1 
 1420  1419  1421     1 
 1420  1419  1422     1 
 1421  1419  1422     1 
 1419  1422  1423     1 
 1419  1422  1424     1 
 1419  1422  1428     1 
 1423  1422  1424     1 
 1423  1422  1428     1 
 1424  1422  1428     1 
 1422  1424  1425     1 
 1422  1424  1426     1 
 1422  1424  1427     1 
 1425  1424  1426     1 
 1425  1424  1427     1 
 1426  1424  1427     1 
 1422  1428  1429     1 
 1422  1428  1430     1 
 1422  1428  1431     1 
 1429  1428  1430     1 
 1429  1428  1431     1 
 1430  1428  1431     1 
 1417  1432  1433     1 
 1417  1432  1434     1 
 1433  1432  1434     1 
 1432  1434  1435     1 
 1432  1434  1436     1 
 1435  1434  1436     1 
 1434  1436  1437     1 
 1434  1436  1438     1 
 1434  1436  1446     1 
 1437  1436  1438     1 
 1437  1436  1446     1 
 1438  1436  1446     1 
 1436  1438  1439     1 
 1436  1438  1440     1 
 1436  1438  1441     1 
 1439  1438  1440     1 
 1439  1438  1441     1 
 1440  1438  1441     1 
 1438  1441  1442     1 
 1438  1441  1443     1 
 1442  1441  1443     1 
 1441  1443  1444     1 
 1441  1443  1445     1 
 1444  1443  1445     1 
 1436  1446  1447     1 
 1436  1446  1448     1 
 1447  1446  1448     1 
 1446  1448  1449     1 
 1446  1448  1450     1 
 1449  1448  1450     1 
 1448  1450  1451     1 
 1448  1450  1452     1 
 1448  1450  1468     1 
 1451  1450  1452     1 
 1451  1450  1468     1 
 1452  1450  1468     1 
 1450  1452  1453     1 
 1450  1452  1454     1 
 1450  1452  1455     1 
 1453  1452  1454     1 
 1453  1452  1455     1 
 1454  1452  1455     1 
 1452  1455  1456     1 
 1452  1455  1457     1 
 1452  1455  1458     1 
 1456  1455  1457     1 
 1456  1455  1458     1 
 1457  1455  1458     1 
 1455  1458  1459     1 
 1455  1458  1460     1 
 1455  1458  1461     1 
 1459  1458  1460     1 
 1459  1458  1461     1 
 1460  1458  1461     1 
 1458  1461  1462     1 
 1458  1461  1463     1 
 1458  1461  1464     1 
 1462  1461  1463     1 
 1462  1461  1464     1 
 1463  1461  1464     1 
 1461  1464  1465     1 
 1461  1464  1466     1 
 1461  1464  1467     1 
 1465  1464  1466     1 
 1465  1464  1467     1 
 1466  1464  1467     1 
 1450  1468  1469     1 
 1450  1468  1470     1 
 1469  1468  1470     1 
 1468  1470  1471     1 
 1468  1470  1472     1 
 1471  1470  1472     1 
 1470  1472  1473     1 
 1470  1472  1474     1 
 1470  1472  1487     1 
 1473  1472  1474     1 
 1473  1472  1487     1 
 1474  1472  1487     1 
 1472  1474  1475     1 
 1472  1474  1476     1 
 1472  1474  1477     1 
 1475  1474  1476     1 
 1475  1474  1477     1 
 1476  1474  1477     1 
 1474  1477  1478     1 
 1474  1477  1479     1 
 1474  1477  1483     1 
 1478  1477  1479     1 
 1478  1477  1483     1 
 1479  1477  1483     1 
 1477  1479  1480     1 
 1477  1479  1481     1 
 1477  1479  1482     1 
 1480  1479  1481     1 
 1480  1479  1482     1 
 1481  1479  1482     1 
 1477  1483  1484     1 
 1477  1483  1485     1 
 1477  1483  1486     1 
 1484  1483  1485     1 
 1484  1483  1486     1 
 1485  1483  1486     1 
 1472  1487  1488     1 
 1472  1487  1489     1 
 1488  1487  1489     1 
 1487  1489  1490     1 
 1487  1489  1491     1 
 1490  1489  1491     1 
 1489  1491  1492     1 
 1489  1491  1493     1 
 1489  1491  1506     1 
 1492  1491  1493     1 
 1492  1491  1506     1 
 1493  1491  1506     1 
 1491  1493  1494     1 
 1491  1493  1495     1 
 1491  1493  1496     1 
 1494  1493  1495     1 
 1494  1493  1496     1 
 1495  1493  1496     1 
 1493  1496  1497     1 
 1493  1496  1498     1 
 1493  1496  1502     1 
 1497  1496  1498     1 
 1497  1496  1502     1 
 1498  1496  1502     1 
 1496  1498  1499     1 
 1496  1498  1500     1 
 1496  1498  1501     1 
 1499  1498  1500     1 
 1499  1498  1501     1 
 1500  1498  1501     1 
 1496  1502  1503     1 
 1496  1502  1504     1 
 1496  1502  1505     1 
 1503  1502  1504     1 
 1503  1502  1505     1 
 1504  1502  1505     1 
 1491  1506  1507     1 
 1491  1506  1508     1 
 1507  1506  1508     1 
 1506  1508  1509     1 
 1506  1508  1510     1 
 1509  1508  1510     1 
 1508  1510  1511     1 
 1508  1510  1512     1 
 1508  1510  1513     1 
 1511  1510  1512     1 
 1511  1510  1513     1 
 1512  1510  1513     1 
 1510  1513  1514     1 
 1510  1513  1515     1 
 1514  1513  1515     1 
 1513  1515  1516     1 
 1513  1515  1517     1 
 1516  1515  1517     1 
 1515  1517  1518     1 
 1515  1517  1519     1 
 1515  1517  1537     1 
 1518  1517  1519     1 
 1518  1517  1537     1 
 1519  1517  1537     1 
 1517  1519  1520     1 
 1517  1519  1521     1 
 1517  1519  1522     1 
 1520  1519  1521     1 
 1520  1519  1522     1 
 1521  1519  1522     1 
 1519  1522  1523     1 
 1519  1522  1524     1 
 1519  1522  1525     1 
 1523  1522  1524     1 
 1523  1522  1525     1 
 1524  1522  1525     1 
 1522  1525  1526     1 
 1522  1525  1527     1 
 1522  1525  1528     1 
 1526  1525  1527     1 
 1526  1525  1528     1 
 1527  1525  1528     1 
 1525  1528  1529     1 
 1525  1528  1530     1 
 1529  1528  1530     1 
 1528  1530  1531     1 
 1528  1530  1534     1 
 1531  1530  1534     1 
 1530  1531  1532     1 
 1530  1531  1533     1 
 1532  1531  1533     1 
 1530  1534  1535     1 
 1530  1534  1536     1 
 1535  1534  1536     1 
 1517  1537  1538     1 
 1517  1537  1539     1 
 1538  1537  1539     1 
 1537  1539  1540     1 
 1537  1539  1541     1 
 1540  1539  1541     1 
 1539  1541  1542     1 
 1539  1541  1543     1 
 1539  1541  1553     1 
 1542  1541  1543     1 
 1542  1541  1553     1 
 1543  1541  1553     1 
 1541  1543  1544     1 
 1541  1543  1545     1 
 1541  1543  1549     1 
 1544  1543  1545     1 
 1544  1543  1549     1 
 1545  1543  1549     1 
 1543  1545  1546     1 
 1543  1545  1547     1 
 1543  1545  1548     1 
 1546  1545  1547     1 
 1546  1545  1548     1 
 1547  1545  1548     1 
 1543  1549  1550     1 
 1543  1549  1551     1 
 1543  1549  1552     1 
 1550  1549  1551     1 
 1550  1549  1552     1 
 1551  1549  1552     1 
 1541  1553  1554     1 
 1541  1553  1555     1 
 1554  1553  1555     1 
 1553  1555  1556     1 
 1553  1555  1557     1 
 1556  1555  1557     1 
 1555  1557  1558     1 
 1555  1557  1559     1 
 1555  1557  1567     1 
 1558  1557  1559     1 
 1558  1557  1567     1 
 1559  1557  1567     1 
 1557  1559  1560     1 
 1557  1559  1561     1 
 1557  1559  1565     1 
 1560  1559  1561     1 
 1560  1559  1565     1 
 1561  1559  1565     1 
 1559  1561  1562     1 
 1559  1561  1563     1 
 1559  1561  1564     1 
 1562  1561  1563     1 
 1562  1561  1564     1 
 1563  1561  1564     1 
 1559  1565  1566     1 
 1557  1567  1568     1 
 1557  1567  1569     1 
 1568  1567  1569     1 
 1567  1569  1570     1 
 1567  1569  1571     1 
 1570  1569  1571     1 
 1569  1571  1572     1 
 1569  1571  1573     1 
 1569  1571  1586     1 
 1572  1571  1573     1 
 1572  1571  1586     1 
 1573  1571  1586     1 
 1571  1573  1574     1 
 1571  1573  1575     1 
 1571  1573  1579     1 
 1574  1573  1575     1 
 1574  1573  1579     1 
 1575  1573  1579     1 
 1573  1575  1576     1 
 1573  1575  1577     1 
 1573  1575  1578     1 
 1576  1575  1577     1 
 1576  1575  1578     1 
 1577  1575  1578     1 
 1573  1579  1580     1 
 1573  1579  1581     1 
 1573  1579  1582     1 
 1580  1579  1581     1 
 1580  1579  1582     1 
 1581  1579  1582     1 
 1579  1582  1583     1 
 1579  1582  1584     1 
 1579  1582  1585     1 
 1583  1582  1584     1 
 1583  1582  1585     1 
 1584  1582  1585     1 
 1571  1586  1587     1 
 1571  1586  1588     1 
 1587  1586  1588     1 
 1586  1588  1589     1 
 1586  1588  1590     1 
 1589  1588  1590     1 
 1588  1590  1591     1 
 1588  1590  1592     1 
 1588  1590  1596     1 
 1591  1590  1592     1 
 1591  1590  1596     1 
 1592  1590  1596     1 
 1590  1592  1593     1 
 1590  1592  1594     1 
 1590  1592  1595     1 
 1593  1592  1594     1 
 1593  1592  1595     1 
 1594  1592  1595     1 
 1590  1596  1597     1 
 1590  1596  1598     1 
 1597  1596  1598     1 
 1596  1598  1599     1 
 1596  1598  1600     1 
 1599  1598  1600     1 
 1598  1600  1601     1 
 1598  1600  1602     1 
 1598  1600  1613     1 
 1601  1600  1602     1 
 1601  1600  1613     1 
 1602  1600  1613     1 
 1600  1602  1603     1 
 1600  1602  1604     1 
 1600  1602  1605     1 
 1603  1602  1604     1 
 1603  1602  1605     1 
 1604  1602  1605     1 
 1602  1605  1606     1 
 1602  1605  1607     1 
 1602  1605  1608     1 
 1606  1605  1607     1 
 1606  1605  1608     1 
 1607  1605  1608     1 
 1605  1608  1609     1 
 1605  1608  1610     1 
 1609  1608  1610     1 
 1608  1610  1611     1 
 1608  1610  1612     1 
 1611  1610  1612     1 
 1600  1613  1614     1 
 1600  1613  1615     1 
 1614  1613  1615     1 
 1613  1615  1616     1 
 1613  1615  1617     1 
 1616  1615  1617     1 
 1615  1617  1618     1 
 1615  1617  1619     1 
 1615  1617  1620     1 
 1618  1617  1619     1 
 1618  1617  1620     1 
 1619  1617  1620     1 
 1617  1620  1621     1 
 1617  1620  1622     1 
 1621  1620  1622     1 
 1620  1622  1623     1 
 1620  1622  1624     1 
 1623  1622  1624     1 
 1622  1624  1625     1 
 1622  1624  1626     1 
 1622  1624  1627     1 
 1625  1624  1626     1 
 1625  1624  1627     1 
 1626  1624  1627     1 
 1624  1627  1628     1 
 1624  1627  1629     1 
 1628  1627  1629     1 
 1627  1629  1630     1 
 1627  1629  1631     1 
 1630  1629  1631     1 
 1629  1631  1632     1 
 1629  1631  1633     1 
 1629  1631  1643     1 
 1632  1631  1633     1 
 1632  1631  1643     1 
 1633  1631  1643     1 
 1631  1633  1634     1 
 1631  1633  1635     1 
 1631  1633  1639     1 
 1634  1633  1635     1 
 1634  1633  1639     1 
 1635  1633  1639     1 
 1633  1635  1636     1 
 1633  1635  1637     1 
 1633  1635  1638     1 
 1636  1635  1637     1 
 1636  1635  1638     1 
 1637  1635  1638     1 
 1633  1639  1640     1 
 1633  1639  1641     1 
 1633  1639  1642     1 
 1640  1639  1641     1 
 1640  1639  1642     1 
 1641  1639  1642     1 
 1631  1643  1644     1 
 1631  1643  1645     1 
 1644  1643  1645     1 
 1643  1645  1646     1 
 1643  1645  1647     1 
 1646  1645  1647     1 
 1645  1647  1648     1 
 1645  1647  1649     1 
 1645  1647  1662     1 
 1648  1647  1649     1 
 1648  1647  1662     1 
 1649  1647  1662     1 
 1647  1649  1650     1 
 1647  1649  1651     1 
 1647  1649  1652     1 
 1650  1649  1651     1 
 1650  1649  1652     1 
 1651  1649  1652     1 
 1649  1652  1653     1 
 1649  1652  1654     1 
 1649  1652  1658     1 
 1653  1652  1654     1 
 1653  1652  1658     1 
 1654  1652  1658     1 
 1652  1654  1655     1 
 1652  1654  1656     1 
 1652  1654  1657     1 
 1655  1654  1656     1 
 1655  1654  1657     1 
 1656  1654  1657     1 
 1652  1658  1659     1 
 1652  1658  1660     1 
 1652  1658  1661     1 
 1659  1658  1660     1 
 1659  1658  1661     1 
 1660  1658  1661     1 
 1647  1662  1663     1 
 1647  1662  1664     1 
 1663  1662  1664     1 
 1662  1664  1665     1 
 1662  1664  1674     1 
 1665  1664  1674     1 
 1664  1665  1666     1 
 1664  1665  1667     1 
 1664  1665  1668     1 
 1666  1665  1667     1 
 1666  1665  1668     1 
 1667  1665  1668     1 
 1665  1668  1669     1 
 1665  1668  1670     1 
 1665  1668  1671     1 
 1669  1668  1670     1 
 1669  1668  1671     1 
 1670  1668  1671     1 
 1668  1671  1672     1 
 1668  1671  1673     1 
 1668  1671  1674     1 
 1672  1671  1673     1 
 1672  1671  1674     1 
 1673  1671  1674     1 
 1664  1674  1671     1 
 1664  1674  1675     1 
 1664  1674  1676     1 
 1671  1674  1675     1 
 1671  1674  1676     1 
 1675  1674  1676     1 
 1674  1676  1677     1 
 1674  1676  1678     1 
 1677  1676  1678     1 
 1676  1678  1679     1 
 1676  1678  1680     1 
 1679  1678  1680     1 
 1678  1680  1681     1 
 1678  1680  1682     1 
 1678  1680  1690     1 
 1681  1680  1682     1 
 1681  1680  1690     1 
 1682  1680  1690     1 
 1680  1682  1683     1 
 1680  1682  1684     1 
 1680  1682  1685     1 
 1683  1682  1684     1 
 1683  1682  1685     1 
 1684  1682  1685     1 
 1682  1685  1686     1 
 1682  1685  1687     1 
 1686  1685  1687     1 
 1685  1687  1688     1 
 1685  1687  1689     1 
 1688  1687  1689     1 
 1680  1690  1691     1 
 1680  1690  1692     1 
 1691  1690  1692     1 
 1690  1692  1693     1 
 1690  1692  1694     1 
 1693  1692  1694     1 
 1692  1694  1695     1 
 1692  1694  1696     1 
 1692  1694  1709     1 
 1695  1694  1696     1 
 1695  1694  1709     1 
 1696  1694  1709     1 
 1694  1696  1697     1 
 1694  1696  1698     1 
 1694  1696  1702     1 
 1697  1696  1698     1 
 1697  1696  1702     1 
 1698  1696  1702     1 
 1696  1698  1699     1 
 1696  1698  1700     1 
 1696  1698  1701     1 
 1699  1698  1700     1 
 1699  1698  1701     1 
 1700  1698  1701     1 
 1696  1702  1703     1 
 1696  1702  1704     1 
 1696  1702  1705     1 
 1703  1702  1704     1 
 1703  1702  1705     1 
 1704  1702  1705     1 
 1702  1705  1706     1 
 1702  1705  1707     1 
 1702  1705  1708     1 
 1706  1705  1707     1 
 1706  1705  1708     1 
 1707  1705  1708     1 
 1694  1709  1710     1 
 1694  1709  1711     1 
 1710  1709  1711     1 
 1709  1711  1712     1 
 1709  1711  1713     1 
 1712  1711  1713     1 
 1711  1713  1714     1 
 1711  1713  1715     1 
 1711  1713  1726     1 
 1714  1713  1715     1 
 1714  1713  1726     1 
 1715  1713  1726     1 
 1713  1715  1716     1 
 1713  1715  1717     1 
 1713  1715  1718     1 
 1716  1715  1717     1 
 1716  1715  1718     1 
 1717  1715  1718     1 
 1715  1718  1719     1 
 1715  1718  1720     1 
 1715  1718  1721     1 
 1719  1718  1720     1 
 1719  1718  1721     1 
 1720  1718  1721     1 
 1718  1721  1722     1 
 1718  1721  1723     1 
 1722  1721  1723     1 
 1721  1723  1724     1 
 1721  1723  1725     1 
 1724  1723  1725     1 
 1713  1726  1727     1 
 1713  1726  1728     1 
 1727  1726  1728     1 
 1726  1728  1729     1 
 1726  1728  1730     1 
 1729  1728  1730     1 
 1728  1730  1731     1 
 1728  1730  1732     1 
 1728  1730  1737     1 
 1731  1730  1732     1 
 1731  1730  1737     1 
 1732  1730  1737     1 
 1730  1732  1733     1 
 1730  1732  1734     1 
 1730  1732  1735     1 
 1733  1732  1734     1 
 1733  1732  1735     1 
 1734  1732  1735     1 
 1732  1735  1736     1 
 1730  1737  1738     1 
 1730  1737  1739     1 
 1738  1737  1739     1 
 1737  1739  1740     1 
 1737  1739  1741     1 
 1740  1739  1741     1 
 1739  1741  1742     1 
 1739  1741  1743     1 
 1739  1741  1753     1 
 1742  1741  1743     1 
 1742  1741  1753     1 
 1743  1741  1753     1 
 1741  1743  1744     1 
 1741  1743  1745     1 
 1741  1743  1749     1 
 1744  1743  1745     1 
 1744  1743  1749     1 
 1745  1743  1749     1 
 1743  1745  1746     1 
 1743  1745  1747     1 
 1743  1745  1748     1 
 1746  1745  1747     1 
 1746  1745  1748     1 
 1747  1745  1748     1 
 1743  1749  1750     1 
 1743  1749  1751     1 
 1743  1749  1752     1 
 1750  1749  1751     1 
 1750  1749  1752     1 
 1751  1749  1752     1 
 1741  1753  1754     1 
 1741  1753  1755     1 
 1754  1753  1755     1 
 1753  1755  1756     1 
 1753  1755  1757     1 
 1756  1755  1757     1 
 1755  1757  1758     1 
 1755  1757  1759     1 
 1755  1757  1772     1 
 1758  1757  1759     1 
 1758  1757  1772     1 
 1759  1757  1772     1 
 1757  1759  1760     1 
 1757  1759  1761     1 
 1757  1759  1762     1 
 1760  1759  1761     1 
 1760  1759  1762     1 
 1761  1759  1762     1 
 1759  1762  1763     1 
 1759  1762  1764     1 
 1759  1762  1768     1 
 1763  1762  1764     1 
 1763  1762  1768     1 
 1764  1762  1768     1 
 1762  1764  1765     1 
 1762  1764  1766     1 
 1762  1764  1767     1 
 1765  1764  1766     1 
 1765  1764  1767     1 
 1766  1764  1767     1 
 1762  1768  1769     1 
 1762  1768  1770     1 
 1762  1768  1771     1 
 1769  1768  1770     1 
 1769  1768  1771     1 
 1770  1768  1771     1 
 1757  1772  1773     1 
 1757  1772  1774     1 
 1773  1772  1774     1 
 1772  1774  1775     1 
 1772  1774  1776     1 
 1775  1774  1776     1 
 1774  1776  1777     1 
 1774  1776  1778     1 
 1774  1776  1791     1 
 1777  1776  1778     1 
 1777  1776  1791     1 
 1778  1776  1791     1 
 1776  1778  1779     1 
 1776  1778  1780     1 
 1776  1778  1781     1 
 1779  1778  1780     1 
 1779  1778  1781     1 
 1780  1778  1781     1 
 1778  1781  1782     1 
 1778  1781  1783     1 
 1778  1781  1787     1 
 1782  1781  1783     1 
 1782  1781  1787     1 
 1783  1781  1787     1 
 1781  1783  1784     1 
 1781  1783  1785     1 
 1781  1783  1786     1 
 1784  1783  1785     1 
 1784  1783  1786     1 
 1785  1783  1786     1 
 1781  1787  1788     1 
 1781  1787  1789     1 
 1781  1787  1790     1 
 1788  1787  1789     1 
 1788  1787  1790     1 
 1789  1787  1790     1 
 1776  1791  1792     1 
 1776  1791  1793     1 
 1792  1791  1793     1 
 1791  1793  1794     1 
 1791  1793  1803     1 
 1794  1793  1803     1 
 1793  1794  1795     1 
 1793  1794  1796     1 
 1793  1794  1797     1 
 1795  1794  1796     1 
 1795  1794  1797     1 
 1796  1794  1797     1 
 1794  1797  1798     1 
 1794  1797  1799     1 
 1794  1797  1800     1 
 1798  1797  1799     1 
 1798  1797  1800     1 
 1799  1797  1800     1 
 1797  1800  1801     1 
 1797  1800  1802     1 
 1797  1800  1803     1 
 1801  1800  1802     1 
 1801  1800  1803     1 
 1802  1800  1803     1 
 1793  1803  1800     1 
 1793  1803  1804     1 
 1793  1803  1805     1 
 1800  1803  1804     1 
 1800  1803  1805     1 
 1804  1803  1805     1 
 1803  1805  1806     1 
 1803  1805  1807     1 
 1806  1805  1807     1 
 1805  1807  1808     1 
 1805  1807  1809     1 
 1808  1807  1809     1 
 1807  1809  1810     1 
 1807  1809  1811     1 
 1807  1809  1827     1 
 1810  1809  1811     1 
 1810  1809  1827     1 
 1811  1809  1827     1 
 1809  1811  1812     1 
 1809  1811  1813     1 
 1809  1811  1814     1 
 1812  1811  1813     1 
 1812  1811  1814     1 
 1813  1811  1814     1 
 1811  1814  1815     1 
 1811  1814  1816     1 
 1811  1814  1817     1 
 1815  1814  1816     1 
 1815  1814  1817     1 
 1816  1814  1817     1 
 1814  1817  1818     1 
 1814  1817  1819     1 
 1814  1817  1820     1 
 1818  1817  1819     1 
 1818  1817  1820     1 
 1819  1817  1820     1 
 1817  1820  1821     1 
 1817  1820  1822     1 
 1817  1820  1823     1 
 1821  1820  1822     1 
 1821  1820  1823     1 
 1822  1820  1823     1 
 1820  1823  1824     1 
 1820  1823  1825     1 
 1820  1823  1826     1 
 1824  1823  1825     1 
 1824  1823  1826     1 
 1825  1823  1826     1 
 1809  1827  1828     1 
 1809  1827  1829     1 
 1828  1827  1829     1 

[ dihedrals ]
;  ai    aj    ak    al funct            c0            c1            c2            c3            c4            c5
    2     1     5     6     9 
    2     1     5     7     9 
    2     1     5     8     9 
    3     1     5     6     9 
    3     1     5     7     9 
    3     1     5     8     9 
    4     1     5     6     9 
    4     1     5     7     9 
    4     1     5     8     9 
    1     5     8     9     9 
    1     5     8    10     9 
    6     5     8     9     9 
    6     5     8    10     9 
    7     5     8     9     9 
    7     5     8    10     9 
    5     8    10    11     9 
    5     8    10    12     9 
    9     8    10    11     9 
    9     8    10    12     9 
    8    10    12    13     9 
    8    10    12    14     9 
    8    10    12    30     9 
   11    10    12    13     9 
   11    10    12    14     9 
   11    10    12    30     9 
   10    12    14    15     9 
   10    12    14    16     9 
   10    12    14    17     9 
   13    12    14    15     9 
   13    12    14    16     9 
   13    12    14    17     9 
   30    12    14    15     9 
   30    12    14    16     9 
   30    12    14    17     9 
   10    12    30    31     9 
   10    12    30    32     9 
   13    12    30    31     9 
   13    12    30    32     9 
   14    12    30    31     9 
   14    12    30    32     9 
   12    14    17    18     9 
   12    14    17    19     9 
   12    14    17    20     9 
   15    14    17    18     9 
   15    14    17    19     9 
   15    14    17    20     9 
   16    14    17    18     9 
   16    14    17    19     9 
   16    14    17    20     9 
   14    17    20    21     9 
   14    17    20    22     9 
   14    17    20    23     9 
   18    17    20    21     9 
   18    17    20    22     9 
   18    17    20    23     9 
   19    17    20    21     9 
   19    17    20    22     9 
   19    17    20    23     9 
   17    20    23    24     9 
   17    20    23    25     9 
   17    20    23    26     9 
   21    20    23    24     9 
   21    20    23    25     9 
   21    20    23    26     9 
   22    20    23    24     9 
   22    20    23    25     9 
   22    20    23    26     9 
   20    23    26    27     9 
   20    23    26    28     9 
   20    23    26    29     9 
   24    23    26    27     9 
   24    23    26    28     9 
   24    23    26    29     9 
   25    23    26    27     9 
   25    23    26    28     9 
   25    23    26    29     9 
   12    30    32    33     9 
   12    30    32    34     9 
   31    30    32    33     9 
   31    30    32    34     9 
   30    32    34    35     9 
   30    32    34    36     9 
   30    32    34    47     9 
   33    32    34    35     9 
   33    32    34    36     9 
   33    32    34    47     9 
   32    34    36    37     9 
   32    34    36    38     9 
   32    34    36    39     9 
   35    34    36    37     9 
   35    34    36    38     9 
   35    34    36    39     9 
   47    34    36    37     9 
   47    34    36    38     9 
   47    34    36    39     9 
   32    34    47    48     9 
   32    34    47    49     9 
   35    34    47    48     9 
   35    34    47    49     9 
   36    34    47    48     9 
   36    34    47    49     9 
   34    36    39    40     9 
   34    36    39    41     9 
   34    36    39    42     9 
   37    36    39    40     9 
   37    36    39    41     9 
   37    36    39    42     9 
   38    36    39    40     9 
   38    36    39    41     9 
   38    36    39    42     9 
   36    39    42    43     9 
   36    39    42    44     9 
   40    39    42    43     9 
   40    39    42    44     9 
   41    39    42    43     9 
   41    39    42    44     9 
   39    42    44    45     9 
   39    42    44    46     9 
   43    42    44    45     9 
   43    42    44    46     9 
   34    47    49    50     9 
   34    47    49    51     9 
   48    47    49    50     9 
   48    47    49    51     9 
   47    49    51    52     9 
   47    49    51    53     9 
   47    49    51    54     9 
   50    49    51    52     9 
   50    49    51    53     9 
   50    49    51    54     9 
   49    51    54    55     9 
   49    51    54    56     9 
   52    51    54    55     9 
   52    51    54    56     9 
   53    51    54    55     9 
   53    51    54    56     9 
   51    54    56    57     9 
   51    54    56    58     9 
   55    54    56    57     9 
   55    54    56    58     9 
   54    56    58    59     9 
   54    56    58    60     9 
   54    56    58    61     9 
   57    56    58    59     9 
   57    56    58    60     9 
   57    56    58    61     9 
   56    58    61    62     9 
   56    58    61    63     9 
   59    58    61    62     9 
   59    58    61    63     9 
   60    58    61    62     9 
   60    58    61    63     9 
   58    61    63    64     9 
   58    61    63    65     9 
   62    61    63    64     9 
   62    61    63    65     9 
   61    63    65    66     9 
   61    63    65    67     9 
   61    63    65    83     9 
   64    63    65    66     9 
   64    63    65    67     9 
   64    63    65    83     9 
   63    65    67    68     9 
   63    65    67    69     9 
   63    65    67    70     9 
   66    65    67    68     9 
   66    65    67    69     9 
   66    65    67    70     9 
   83    65    67    68     9 
   83    65    67    69     9 
   83    65    67    70     9 
   63    65    83    84     9 
   63    65    83    85     9 
   66    65    83    84     9 
   66    65    83    85     9 
   67    65    83    84     9 
   67    65    83    85     9 
   65    67    70    71     9 
   65    67    70    72     9 
   65    67    70    73     9 
   68    67    70    71     9 
   68    67    70    72     9 
   68    67    70    73     9 
   69    67    70    71     9 
   69    67    70    72     9 
   69    67    70    73     9 
   67    70    73    74     9 
   67    70    73    75     9 
   67    70    73    76     9 
   71    70    73    74     9 
   71    70    73    75     9 
   71    70    73    76     9 
   72    70    73    74     9 
   72    70    73    75     9 
   72    70    73    76     9 
   70    73    76    77     9 
   70    73    76    78     9 
   70    73    76    79     9 
   74    73    76    77     9 
   74    73    76    78     9 
   74    73    76    79     9 
   75    73    76    77     9 
   75    73    76    78     9 
   75    73    76    79     9 
   73    76    79    80     9 
   73    76    79    81     9 
   73    76    79    82     9 
   77    76    79    80     9 
   77    76    79    81     9 
   77    76    79    82     9 
   78    76    79    80     9 
   78    76    79    81     9 
   78    76    79    82     9 
   65    83    85    86     9 
   65    83    85    87     9 
   84    83    85    86     9 
   84    83    85    87     9 
   83    85    87    88     9 
   83    85    87    89     9 
   83    85    87    97     9 
   86    85    87    88     9 
   86    85    87    89     9 
   86    85    87    97     9 
   85    87    89    90     9 
   85    87    89    91     9 
   85    87    89    95     9 
   88    87    89    90     9 
   88    87    89    91     9 
   88    87    89    95     9 
   97    87    89    90     9 
   97    87    89    91     9 
   97    87    89    95     9 
   85    87    97    98     9 
   85    87    97    99     9 
   88    87    97    98     9 
   88    87    97    99     9 
   89    87    97    98     9 
   89    87    97    99     9 
   87    89    91    92     9 
   87    89    91    93     9 
   87    89    91    94     9 
   90    89    91    92     9 
   90    89    91    93     9 
   90    89    91    94     9 
   95    89    91    92     9 
   95    89    91    93     9 
   95    89    91    94     9 
   87    89    95    96     9 
   90    89    95    96     9 
   91    89    95    96     9 
   87    97    99   100     9 
   87    97    99   101     9 
   98    97    99   100     9 
   98    97    99   101     9 
   97    99   101   102     9 
   97    99   101   103     9 
   97    99   101   121     9 
  100    99   101   102     9 
  100    99   101   103     9 
  100    99   101   121     9 
   99   101   103   104     9 
   99   101   103   105     9 
   99   101   103   106     9 
  102   101   103   104     9 
  102   101   103   105     9 
  102   101   103   106     9 
  121   101   103   104     9 
  121   101   103   105     9 
  121   101   103   106     9 
   99   101   121   122     9 
   99   101   121   123     9 
  102   101   121   122     9 
  102   101   121   123     9 
  103   101   121   122     9 
  103   101   121   123     9 
  101   103   106   107     9 
  101   103   106   108     9 
  101   103   106   109     9 
  104   103   106   107     9 
  104   103   106   108     9 
  104   103   106   109     9 
  105   103   106   107     9 
  105   103   106   108     9 
  105   103   106   109     9 
  103   106   109   110     9 
  103   106   109   111     9 
  103   106   109   112     9 
  107   106   109   110     9 
  107   106   109   111     9 
  107   106   109   112     9 
  108   106   109   110     9 
  108   106   109   111     9 
  108   106   109   112     9 
  106   109   112   113     9 
  106   109   112   114     9 
  110   109   112   113     9 
  110   109   112   114     9 
  111   109   112   113     9 
  111   109   112   114     9 
  109   112   114   115     9 
  109   112   114   118     9 
  113   112   114   115     9 
  113   112   114   118     9 
  112   114   115   116     9 
  112   114   115   117     9 
  118   114   115   116     9 
  118   114   115   117     9 
  112   114   118   119     9 
  112   114   118   120     9 
  115   114   118   119     9 
  115   114   118   120     9 
  101   121   123   124     9 
  101   121   123   125     9 
  122   121   123   124     9 
  122   121   123   125     9 
  121   123   125   126     9 
  121   123   125   127     9 
  121   123   125   131     9 
  124   123   125   126     9 
  124   123   125   127     9 
  124   123   125   131     9 
  123   125   127   128     9 
  123   125   127   129     9 
  123   125   127   130     9 
  126   125   127   128     9 
  126   125   127   129     9 
  126   125   127   130     9 
  131   125   127   128     9 
  131   125   127   129     9 
  131   125   127   130     9 
  123   125   131   132     9 
  123   125   131   133     9 
  126   125   131   132     9 
  126   125   131   133     9 
  127   125   131   132     9 
  127   125   131   133     9 
  125   131   133   134     9 
  125   131   133   135     9 
  132   131   133   134     9 
  132   131   133   135     9 
  131   133   135   136     9 
  131   133   135   137     9 
  131   133   135   153     9 
  134   133   135   136     9 
  134   133   135   137     9 
  134   133   135   153     9 
  133   135   137   138     9 
  133   135   137   139     9 
  133   135   137   140     9 
  136   135   137   138     9 
  136   135   137   139     9 
  136   135   137   140     9 
  153   135   137   138     9 
  153   135   137   139     9 
  153   135   137   140     9 
  133   135   153   154     9 
  133   135   153   155     9 
  136   135   153   154     9 
  136   135   153   155     9 
  137   135   153   154     9 
  137   135   153   155     9 
  135   137   140   141     9 
  135   137   140   142     9 
  135   137   140   143     9 
  138   137   140   141     9 
  138   137   140   142     9 
  138   137   140   143     9 
  139   137   140   141     9 
  139   137   140   142     9 
  139   137   140   143     9 
  137   140   143   144     9 
  137   140   143   145     9 
  137   140   143   146     9 
  141   140   143   144     9 
  141   140   143   145     9 
  141   140   143   146     9 
  142   140   143   144     9 
  142   140   143   145     9 
  142   140   143   146     9 
  140   143   146   147     9 
  140   143   146   148     9 
  140   143   146   149     9 
  144   143   146   147     9 
  144   143   146   148     9 
  144   143   146   149     9 
  145   143   146   147     9 
  145   143   146   148     9 
  145   143   146   149     9 
  143   146   149   150     9 
  143   146   149   151     9 
  143   146   149   152     9 
  147   146   149   150     9 
  147   146   149   151     9 
  147   146   149   152     9 
  148   146   149   150     9 
  148   146   149   151     9 
  148   146   149   152     9 
  135   153   155   156     9 
  135   153   155   157     9 
  154   153   155   156     9 
  154   153   155   157     9 
  153   155   157   158     9 
  153   155   157   159     9 
  153   155   157   163     9 
  156   155   157   158     9 
  156   155   157   159     9 
  156   155   157   163     9 
  155   157   159   160     9 
  155   157   159   161     9 
  155   157   159   162     9 
  158   157   159   160     9 
  158   157   159   161     9 
  158   157   159   162     9 
  163   157   159   160     9 
  163   157   159   161     9 
  163   157   159   162     9 
  155   157   163   164     9 
  155   157   163   165     9 
  158   157   163   164     9 
  158   157   163   165     9 
  159   157   163   164     9 
  159   157   163   165     9 
  157   163   165   166     9 
  157   163   165   167     9 
  164   163   165   166     9 
  164   163   165   167     9 
  163   165   167   168     9 
  163   165   167   169     9 
  163   165   167   185     9 
  166   165   167   168     9 
  166   165   167   169     9 
  166   165   167   185     9 
  165   167   169   170     9 
  165   167   169   171     9 
  165   167   169   172     9 
  168   167   169   170     9 
  168   167   169   171     9 
  168   167   169   172     9 
  185   167   169   170     9 
  185   167   169   171     9 
  185   167   169   172     9 
  165   167   185   186     9 
  165   167   185   187     9 
  168   167   185   186     9 
  168   167   185   187     9 
  169   167   185   186     9 
  169   167   185   187     9 
  167   169   172   173     9 
  167   169   172   174     9 
  167   169   172   175     9 
  170   169   172   173     9 
  170   169   172   174     9 
  170   169   172   175     9 
  171   169   172   173     9 
  171   169   172   174     9 
  171   169   172   175     9 
  169   172   175   176     9 
  169   172   175   177     9 
  169   172   175   178     9 
  173   172   175   176     9 
  173   172   175   177     9 
  173   172   175   178     9 
  174   172   175   176     9 
  174   172   175   177     9 
  174   172   175   178     9 
  172   175   178   179     9 
  172   175   178   180     9 
  172   175   178   181     9 
  176   175   178   179     9 
  176   175   178   180     9 
  176   175   178   181     9 
  177   175   178   179     9 
  177   175   178   180     9 
  177   175   178   181     9 
  175   178   181   182     9 
  175   178   181   183     9 
  175   178   181   184     9 
  179   178   181   182     9 
  179   178   181   183     9 
  179   178   181   184     9 
  180   178   181   182     9 
  180   178   181   183     9 
  180   178   181   184     9 
  167   185   187   188     9 
  167   185   187   189     9 
  186   185   187   188     9 
  186   185   187   189     9 
  185   187   189   190     9 
  185   187   189   191     9 
  185   187   189   199     9 
  188   187   189   190     9 
  188   187   189   191     9 
  188   187   189   199     9 
  187   189   191   192     9 
  187   189   191   193     9 
  187   189   191   197     9 
  190   189   191   192     9 
  190   189   191   193     9 
  190   189   191   197     9 
  199   189   191   192     9 
  199   189   191   193     9 
  199   189   191   197     9 
  187   189   199   200     9 
  187   189   199   201     9 
  190   189   199   200     9 
  190   189   199   201     9 
  191   189   199   200     9 
  191   189   199   201     9 
  189   191   193   194     9 
  189   191   193   195     9 
  189   191   193   196     9 
  192   191   193   194     9 
  192   191   193   195     9 
  192   191   193   196     9 
  197   191   193   194     9 
  197   191   193   195     9 
  197   191   193   196     9 
  189   191   197   198     9 
  192   191   197   198     9 
  193   191   197   198     9 
  189   199   201   202     9 
  189   199   201   203     9 
  200   199   201   202     9 
  200   199   201   203     9 
  199   201   203   204     9 
  199   201   203   205     9 
  199   201   203   223     9 
  202   201   203   204     9 
  202   201   203   205     9 
  202   201   203   223     9 
  201   203   205   206     9 
  201   203   205   207     9 
  201   203   205   208     9 
  204   203   205   206     9 
  204   203   205   207     9 
  204   203   205   208     9 
  223   203   205   206     9 
  223   203   205   207     9 
  223   203   205   208     9 
  201   203   223   224     9 
  201   203   223   225     9 
  204   203   223   224     9 
  204   203   223   225     9 
  205   203   223   224     9 
  205   203   223   225     9 
  203   205   208   209     9 
  203   205   208   210     9 
  203   205   208   211     9 
  206   205   208   209     9 
  206   205   208   210     9 
  206   205   208   211     9 
  207   205   208   209     9 
  207   205   208   210     9 
  207   205   208   211     9 
  205   208   211   212     9 
  205   208   211   213     9 
  205   208   211   214     9 
  209   208   211   212     9 
  209   208   211   213     9 
  209   208   211   214     9 
  210   208   211   212     9 
  210   208   211   213     9 
  210   208   211   214     9 
  208   211   214   215     9 
  208   211   214   216     9 
  212   211   214   215     9 
  212   211   214   216     9 
  213   211   214   215     9 
  213   211   214   216     9 
  211   214   216   217     9 
  211   214   216   220     9 
  215   214   216   217     9 
  215   214   216   220     9 
  214   216   217   218     9 
  214   216   217   219     9 
  220   216   217   218     9 
  220   216   217   219     9 
  214   216   220   221     9 
  214   216   220   222     9 
  217   216   220   221     9 
  217   216   220   222     9 
  203   223   225   226     9 
  203   223   225   227     9 
  224   223   225   226     9 
  224   223   225   227     9 
  223   225   227   228     9 
  223   225   227   229     9 
  223   225   227   234     9 
  226   225   227   228     9 
  226   225   227   229     9 
  226   225   227   234     9 
  225   227   229   230     9 
  225   227   229   231     9 
  225   227   229   232     9 
  228   227   229   230     9 
  228   227   229   231     9 
  228   227   229   232     9 
  234   227   229   230     9 
  234   227   229   231     9 
  234   227   229   232     9 
  225   227   234   235     9 
  225   227   234   236     9 
  228   227   234   235     9 
  228   227   234   236     9 
  229   227   234   235     9 
  229   227   234   236     9 
  227   229   232   233     9 
  230   229   232   233     9 
  231   229   232   233     9 
  227   234   236   237     9 
  227   234   236   238     9 
  235   234   236   237     9 
  235   234   236   238     9 
  234   236   238   239     9 
  234   236   238   240     9 
  234   236   238   245     9 
  237   236   238   239     9 
  237   236   238   240     9 
  237   236   238   245     9 
  236   238   240   241     9 
  236   238   240   242     9 
  236   238   240   243     9 
  239   238   240   241     9 
  239   238   240   242     9 
  239   238   240   243     9 
  245   238   240   241     9 
  245   238   240   242     9 
  245   238   240   243     9 
  236   238   245   246     9 
  236   238   245   247     9 
  239   238   245   246     9 
  239   238   245   247     9 
  240   238   245   246     9 
  240   238   245   247     9 
  238   240   243   244     9 
  241   240   243   244     9 
  242   240   243   244     9 
  238   245   247   248     9 
  238   245   247   249     9 
  246   245   247   248     9 
  246   245   247   249     9 
  245   247   249   250     9 
  245   247   249   251     9 
  245   247   249   269     9 
  248   247   249   250     9 
  248   247   249   251     9 
  248   247   249   269     9 
  247   249   251   252     9 
  247   249   251   253     9 
  247   249   251   254     9 
  250   249   251   252     9 
  250   249   251   253     9 
  250   249   251   254     9 
  269   249   251   252     9 
  269   249   251   253     9 
  269   249   251   254     9 
  247   249   269   270     9 
  247   249   269   271     9 
  250   249   269   270     9 
  250   249   269   271     9 
  251   249   269   270     9 
  251   249   269   271     9 
  249   251   254   255     9 
  249   251   254   256     9 
  249   251   254   257     9 
  252   251   254   255     9 
  252   251   254   256     9 
  252   251   254   257     9 
  253   251   254   255     9 
  253   251   254   256     9 
  253   251   254   257     9 
  251   254   257   258     9 
  251   254   257   259     9 
  251   254   257   260     9 
  255   254   257   258     9 
  255   254   257   259     9 
  255   254   257   260     9 
  256   254   257   258     9 
  256   254   257   259     9 
  256   254   257   260     9 
  254   257   260   261     9 
  254   257   260   262     9 
  258   257   260   261     9 
  258   257   260   262     9 
  259   257   260   261     9 
  259   257   260   262     9 
  257   260   262   263     9 
  257   260   262   266     9 
  261   260   262   263     9 
  261   260   262   266     9 
  260   262   263   264     9 
  260   262   263   265     9 
  266   262   263   264     9 
  266   262   263   265     9 
  260   262   266   267     9 
  260   262   266   268     9 
  263   262   266   267     9 
  263   262   266   268     9 
  249   269   271   272     9 
  249   269   271   273     9 
  270   269   271   272     9 
  270   269   271   273     9 
  269   271   273   274     9 
  269   271   273   275     9 
  269   271   273   279     9 
  272   271   273   274     9 
  272   271   273   275     9 
  272   271   273   279     9 
  271   273   275   276     9 
  271   273   275   277     9 
  271   273   275   278     9 
  274   273   275   276     9 
  274   273   275   277     9 
  274   273   275   278     9 
  279   273   275   276     9 
  279   273   275   277     9 
  279   273   275   278     9 
  271   273   279   280     9 
  271   273   279   281     9 
  274   273   279   280     9 
  274   273   279   281     9 
  275   273   279   280     9 
  275   273   279   281     9 
  273   279   281   282     9 
  273   279   281   283     9 
  280   279   281   282     9 
  280   279   281   283     9 
  279   281   283   284     9 
  279   281   283   285     9 
  279   281   283   286     9 
  282   281   283   284     9 
  282   281   283   285     9 
  282   281   283   286     9 
  281   283   286   287     9 
  281   283   286   288     9 
  284   283   286   287     9 
  284   283   286   288     9 
  285   283   286   287     9 
  285   283   286   288     9 
  283   286   288   289     9 
  283   286   288   290     9 
  287   286   288   289     9 
  287   286   288   290     9 
  286   288   290   291     9 
  286   288   290   292     9 
  286   288   290   305     9 
  289   288   290   291     9 
  289   288   290   292     9 
  289   288   290   305     9 
  288   290   292   293     9 
  288   290   292   294     9 
  288   290   292   295     9 
  291   290   292   293     9 
  291   290   292   294     9 
  291   290   292   295     9 
  305   290   292   293     9 
  305   290   292   294     9 
  305   290   292   295     9 
  288   290   305   306     9 
  288   290   305   307     9 
  291   290   305   306     9 
  291   290   305   307     9 
  292   290   305   306     9 
  292   290   305   307     9 
  290   292   295   296     9 
  290   292   295   297     9 
  290   292   295   301     9 
  293   292   295   296     9 
  293   292   295   297     9 
  293   292   295   301     9 
  294   292   295   296     9 
  294   292   295   297     9 
  294   292   295   301     9 
  292   295   297   298     9 
  292   295   297   299     9 
  292   295   297   300     9 
  296   295   297   298     9 
  296   295   297   299     9 
  296   295   297   300     9 
  301   295   297   298     9 
  301   295   297   299     9 
  301   295   297   300     9 
  292   295   301   302     9 
  292   295   301   303     9 
  292   295   301   304     9 
  296   295   301   302     9 
  296   295   301   303     9 
  296   295   301   304     9 
  297   295   301   302     9 
  297   295   301   303     9 
  297   295   301   304     9 
  290   305   307   308     9 
  290   305   307   309     9 
  306   305   307   308     9 
  306   305   307   309     9 
  305   307   309   310     9 
  305   307   309   311     9 
  305   307   309   322     9 
  308   307   309   310     9 
  308   307   309   311     9 
  308   307   309   322     9 
  307   309   311   312     9 
  307   309   311   313     9 
  307   309   311   314     9 
  310   309   311   312     9 
  310   309   311   313     9 
  310   309   311   314     9 
  322   309   311   312     9 
  322   309   311   313     9 
  322   309   311   314     9 
  307   309   322   323     9 
  307   309   322   324     9 
  310   309   322   323     9 
  310   309   322   324     9 
  311   309   322   323     9 
  311   309   322   324     9 
  309   311   314   315     9 
  309   311   314   316     9 
  309   311   314   317     9 
  312   311   314   315     9 
  312   311   314   316     9 
  312   311   314   317     9 
  313   311   314   315     9 
  313   311   314   316     9 
  313   311   314   317     9 
  311   314   317   318     9 
  311   314   317   319     9 
  315   314   317   318     9 
  315   314   317   319     9 
  316   314   317   318     9 
  316   314   317   319     9 
  314   317   319   320     9 
  314   317   319   321     9 
  318   317   319   320     9 
  318   317   319   321     9 
  309   322   324   325     9 
  309   322   324   326     9 
  323   322   324   325     9 
  323   322   324   326     9 
  322   324   326   327     9 
  322   324   326   328     9 
  322   324   326   342     9 
  325   324   326   327     9 
  325   324   326   328     9 
  325   324   326   342     9 
  324   326   328   329     9 
  324   326   328   330     9 
  324   326   328   331     9 
  327   326   328   329     9 
  327   326   328   330     9 
  327   326   328   331     9 
  342   326   328   329     9 
  342   326   328   330     9 
  342   326   328   331     9 
  324   326   342   343     9 
  324   326   342   344     9 
  327   326   342   343     9 
  327   326   342   344     9 
  328   326   342   343     9 
  328   326   342   344     9 
  326   328   331   332     9 
  326   328   331   340     9 
  329   328   331   332     9 
  329   328   331   340     9 
  330   328   331   332     9 
  330   328   331   340     9 
  328   331   332   333     9 
  328   331   332   334     9 
  340   331   332   333     9 
  340   331   332   334     9 
  328   331   340   338     9 
  328   331   340   341     9 
  332   331   340   338     9 
  332   331   340   341     9 
  331   332   334   335     9 
  331   332   334   336     9 
  333   332   334   335     9 
  333   332   334   336     9 
  332   334   336   337     9 
  332   334   336   338     9 
  335   334   336   337     9 
  335   334   336   338     9 
  334   336   338   339     9 
  334   336   338   340     9 
  337   336   338   339     9 
  337   336   338   340     9 
  336   338   340   331     9 
  336   338   340   341     9 
  339   338   340   331     9 
  339   338   340   341     9 
  326   342   344   345     9 
  326   342   344   354     9 
  343   342   344   345     9 
  343   342   344   354     9 
  342   344   345   346     9 
  342   344   345   347     9 
  342   344   345   348     9 
  354   344   345   346     9 
  354   344   345   347     9 
  354   344   345   348     9 
  342   344   354   351     9 
  342   344   354   355     9 
  342   344   354   356     9 
  345   344   354   351     9 
  345   344   354   355     9 
  345   344   354   356     9 
  344   345   348   349     9 
  344   345   348   350     9 
  344   345   348   351     9 
  346   345   348   349     9 
  346   345   348   350     9 
  346   345   348   351     9 
  347   345   348   349     9 
  347   345   348   350     9 
  347   345   348   351     9 
  345   348   351   352     9 
  345   348   351   353     9 
  345   348   351   354     9 
  349   348   351   352     9 
  349   348   351   353     9 
  349   348   351   354     9 
  350   348   351   352     9 
  350   348   351   353     9 
  350   348   351   354     9 
  348   351   354   344     9 
  348   351   354   355     9 
  348   351   354   356     9 
  352   351   354   344     9 
  352   351   354   355     9 
  352   351   354   356     9 
  353   351   354   344     9 
  353   351   354   355     9 
  353   351   354   356     9 
  344   354   356   357     9 
  344   354   356   358     9 
  351   354   356   357     9 
  351   354   356   358     9 
  355   354   356   357     9 
  355   354   356   358     9 
  354   356   358   359     9 
  354   356   358   360     9 
  357   356   358   359     9 
  357   356   358   360     9 
  356   358   360   361     9 
  356   358   360   362     9 
  356   358   360   372     9 
  359   358   360   361     9 
  359   358   360   362     9 
  359   358   360   372     9 
  358   360   362   363     9 
  358   360   362   364     9 
  358   360   362   368     9 
  361   360   362   363     9 
  361   360   362   364     9 
  361   360   362   368     9 
  372   360   362   363     9 
  372   360   362   364     9 
  372   360   362   368     9 
  358   360   372   373     9 
  358   360   372   374     9 
  361   360   372   373     9 
  361   360   372   374     9 
  362   360   372   373     9 
  362   360   372   374     9 
  360   362   364   365     9 
  360   362   364   366     9 
  360   362   364   367     9 
  363   362   364   365     9 
  363   362   364   366     9 
  363   362   364   367     9 
  368   362   364   365     9 
  368   362   364   366     9 
  368   362   364   367     9 
  360   362   368   369     9 
  360   362   368   370     9 
  360   362   368   371     9 
  363   362   368   369     9 
  363   362   368   370     9 
  363   362   368   371     9 
  364   362   368   369     9 
  364   362   368   370     9 
  364   362   368   371     9 
  360   372   374   375     9 
  360   372   374   376     9 
  373   372   374   375     9 
  373   372   374   376     9 
  372   374   376   377     9 
  372   374   376   378     9 
  372   374   376   379     9 
  375   374   376   377     9 
  375   374   376   378     9 
  375   374   376   379     9 
  374   376   379   380     9 
  374   376   379   381     9 
  377   376   379   380     9 
  377   376   379   381     9 
  378   376   379   380     9 
  378   376   379   381     9 
  376   379   381   382     9 
  376   379   381   383     9 
  380   379   381   382     9 
  380   379   381   383     9 
  379   381   383   384     9 
  379   381   383   385     9 
  379   381   383   403     9 
  382   381   383   384     9 
  382   381   383   385     9 
  382   381   383   403     9 
  381   383   385   386     9 
  381   383   385   387     9 
  381   383   385   388     9 
  384   383   385   386     9 
  384   383   385   387     9 
  384   383   385   388     9 
  403   383   385   386     9 
  403   383   385   387     9 
  403   383   385   388     9 
  381   383   403   404     9 
  381   383   403   405     9 
  384   383   403   404     9 
  384   383   403   405     9 
  385   383   403   404     9 
  385   383   403   405     9 
  383   385   388   389     9 
  383   385   388   390     9 
  383   385   388   391     9 
  386   385   388   389     9 
  386   385   388   390     9 
  386   385   388   391     9 
  387   385   388   389     9 
  387   385   388   390     9 
  387   385   388   391     9 
  385   388   391   392     9 
  385   388   391   393     9 
  385   388   391   394     9 
  389   388   391   392     9 
  389   388   391   393     9 
  389   388   391   394     9 
  390   388   391   392     9 
  390   388   391   393     9 
  390   388   391   394     9 
  388   391   394   395     9 
  388   391   394   396     9 
  392   391   394   395     9 
  392   391   394   396     9 
  393   391   394   395     9 
  393   391   394   396     9 
  391   394   396   397     9 
  391   394   396   400     9 
  395   394   396   397     9 
  395   394   396   400     9 
  394   396   397   398     9 
  394   396   397   399     9 
  400   396   397   398     9 
  400   396   397   399     9 
  394   396   400   401     9 
  394   396   400   402     9 
  397   396   400   401     9 
  397   396   400   402     9 
  383   403   405   406     9 
  383   403   405   407     9 
  404   403   405   406     9 
  404   403   405   407     9 
  403   405   407   408     9 
  403   405   407   409     9 
  403   405   407   419     9 
  406   405   407   408     9 
  406   405   407   409     9 
  406   405   407   419     9 
  405   407   409   410     9 
  405   407   409   411     9 
  405   407   409   415     9 
  408   407   409   410     9 
  408   407   409   411     9 
  408   407   409   415     9 
  419   407   409   410     9 
  419   407   409   411     9 
  419   407   409   415     9 
  405   407   419   420     9 
  405   407   419   421     9 
  408   407   419   420     9 
  408   407   419   421     9 
  409   407   419   420     9 
  409   407   419   421     9 
  407   409   411   412     9 
  407   409   411   413     9 
  407   409   411   414     9 
  410   409   411   412     9 
  410   409   411   413     9 
  410   409   411   414     9 
  415   409   411   412     9 
  415   409   411   413     9 
  415   409   411   414     9 
  407   409   415   416     9 
  407   409   415   417     9 
  407   409   415   418     9 
  410   409   415   416     9 
  410   409   415   417     9 
  410   409   415   418     9 
  411   409   415   416     9 
  411   409   415   417     9 
  411   409   415   418     9 
  407   419   421   422     9 
  407   419   421   423     9 
  420   419   421   422     9 
  420   419   421   423     9 
  419   421   423   424     9 
  419   421   423   425     9 
  419   421   423   436     9 
  422   421   423   424     9 
  422   421   423   425     9 
  422   421   423   436     9 
  421   423   425   426     9 
  421   423   425   427     9 
  421   423   425   428     9 
  424   423   425   426     9 
  424   423   425   427     9 
  424   423   425   428     9 
  436   423   425   426     9 
  436   423   425   427     9 
  436   423   425   428     9 
  421   423   436   437     9 
  421   423   436   438     9 
  424   423   436   437     9 
  424   423   436   438     9 
  425   423   436   437     9 
  425   423   436   438     9 
  423   425   428   429     9 
  423   425   428   434     9 
  426   425   428   429     9 
  426   425   428   434     9 
  427   425   428   429     9 
  427   425   428   434     9 
  425   428   429   430     9 
  434   428   429   430     9 
  425   428   434   432     9 
  425   428   434   435     9 
  429   428   434   432     9 
  429   428   434   435     9 
  428   429   430   431     9 
  428   429   430   432     9 
  429   430   432   433     9 
  429   430   432   434     9 
  431   430   432   433     9 
  431   430   432   434     9 
  430   432   434   428     9 
  430   432   434   435     9 
  433   432   434   428     9 
  433   432   434   435     9 
  423   436   438   439     9 
  423   436   438   440     9 
  437   436   438   439     9 
  437   436   438   440     9 
  436   438   440   441     9 
  436   438   440   442     9 
  436   438   440   460     9 
  439   438   440   441     9 
  439   438   440   442     9 
  439   438   440   460     9 
  438   440   442   443     9 
  438   440   442   444     9 
  438   440   442   445     9 
  441   440   442   443     9 
  441   440   442   444     9 
  441   440   442   445     9 
  460   440   442   443     9 
  460   440   442   444     9 
  460   440   442   445     9 
  438   440   460   461     9 
  438   440   460   462     9 
  441   440   460   461     9 
  441   440   460   462     9 
  442   440   460   461     9 
  442   440   460   462     9 
  440   442   445   446     9 
  440   442   445   447     9 
  440   442   445   448     9 
  443   442   445   446     9 
  443   442   445   447     9 
  443   442   445   448     9 
  444   442   445   446     9 
  444   442   445   447     9 
  444   442   445   448     9 
  442   445   448   449     9 
  442   445   448   450     9 
  442   445   448   451     9 
  446   445   448   449     9 
  446   445   448   450     9 
  446   445   448   451     9 
  447   445   448   449     9 
  447   445   448   450     9 
  447   445   448   451     9 
  445   448   451   452     9 
  445   448   451   453     9 
  449   448   451   452     9 
  449   448   451   453     9 
  450   448   451   452     9 
  450   448   451   453     9 
  448   451   453   454     9 
  448   451   453   457     9 
  452   451   453   454     9 
  452   451   453   457     9 
  451   453   454   455     9 
  451   453   454   456     9 
  457   453   454   455     9 
  457   453   454   456     9 
  451   453   457   458     9 
  451   453   457   459     9 
  454   453   457   458     9 
  454   453   457   459     9 
  440   460   462   463     9 
  440   460   462   464     9 
  461   460   462   463     9 
  461   460   462   464     9 
  460   462   464   465     9 
  460   462   464   466     9 
  460   462   464   479     9 
  463   462   464   465     9 
  463   462   464   466     9 
  463   462   464   479     9 
  462   464   466   467     9 
  462   464   466   468     9 
  462   464   466   469     9 
  465   464   466   467     9 
  465   464   466   468     9 
  465   464   466   469     9 
  479   464   466   467     9 
  479   464   466   468     9 
  479   464   466   469     9 
  462   464   479   480     9 
  462   464   479   481     9 
  465   464   479   480     9 
  465   464   479   481     9 
  466   464   479   480     9 
  466   464   479   481     9 
  464   466   469   470     9 
  464   466   469   471     9 
  464   466   469   475     9 
  467   466   469   470     9 
  467   466   469   471     9 
  467   466   469   475     9 
  468   466   469   470     9 
  468   466   469   471     9 
  468   466   469   475     9 
  466   469   471   472     9 
  466   469   471   473     9 
  466   469   471   474     9 
  470   469   471   472     9 
  470   469   471   473     9 
  470   469   471   474     9 
  475   469   471   472     9 
  475   469   471   473     9 
  475   469   471   474     9 
  466   469   475   476     9 
  466   469   475   477     9 
  466   469   475   478     9 
  470   469   475   476     9 
  470   469   475   477     9 
  470   469   475   478     9 
  471   469   475   476     9 
  471   469   475   477     9 
  471   469   475   478     9 
  464   479   481   482     9 
  464   479   481   483     9 
  480   479   481   482     9 
  480   479   481   483     9 
  479   481   483   484     9 
  479   481   483   485     9 
  479   481   483   498     9 
  482   481   483   484     9 
  482   481   483   485     9 
  482   481   483   498     9 
  481   483   485   486     9 
  481   483   485   487     9 
  481   483   485   488     9 
  484   483   485   486     9 
  484   483   485   487     9 
  484   483   485   488     9 
  498   483   485   486     9 
  498   483   485   487     9 
  498   483   485   488     9 
  481   483   498   499     9 
  481   483   498   500     9 
  484   483   498   499     9 
  484   483   498   500     9 
  485   483   498   499     9 
  485   483   498   500     9 
  483   485   488   489     9 
  483   485   488   490     9 
  483   485   488   494     9 
  486   485   488   489     9 
  486   485   488   490     9 
  486   485   488   494     9 
  487   485   488   489     9 
  487   485   488   490     9 
  487   485   488   494     9 
  485   488   490   491     9 
  485   488   490   492     9 
  485   488   490   493     9 
  489   488   490   491     9 
  489   488   490   492     9 
  489   488   490   493     9 
  494   488   490   491     9 
  494   488   490   492     9 
  494   488   490   493     9 
  485   488   494   495     9 
  485   488   494   496     9 
  485   488   494   497     9 
  489   488   494   495     9 
  489   488   494   496     9 
  489   488   494   497     9 
  490   488   494   495     9 
  490   488   494   496     9 
  490   488   494   497     9 
  483   498   500   501     9 
  483   498   500   502     9 
  499   498   500   501     9 
  499   498   500   502     9 
  498   500   502   503     9 
  498   500   502   504     9 
  498   500   502   522     9 
  501   500   502   503     9 
  501   500   502   504     9 
  501   500   502   522     9 
  500   502   504   505     9 
  500   502   504   506     9 
  500   502   504   507     9 
  503   502   504   505     9 
  503   502   504   506     9 
  503   502   504   507     9 
  522   502   504   505     9 
  522   502   504   506     9 
  522   502   504   507     9 
  500   502   522   523     9 
  500   502   522   524     9 
  503   502   522   523     9 
  503   502   522   524     9 
  504   502   522   523     9 
  504   502   522   524     9 
  502   504   507   508     9 
  502   504   507   509     9 
  502   504   507   510     9 
  505   504   507   508     9 
  505   504   507   509     9 
  505   504   507   510     9 
  506   504   507   508     9 
  506   504   507   509     9 
  506   504   507   510     9 
  504   507   510   511     9 
  504   507   510   512     9 
  504   507   510   513     9 
  508   507   510   511     9 
  508   507   510   512     9 
  508   507   510   513     9 
  509   507   510   511     9 
  509   507   510   512     9 
  509   507   510   513     9 
  507   510   513   514     9 
  507   510   513   515     9 
  511   510   513   514     9 
  511   510   513   515     9 
  512   510   513   514     9 
  512   510   513   515     9 
  510   513   515   516     9 
  510   513   515   519     9 
  514   513   515   516     9 
  514   513   515   519     9 
  513   515   516   517     9 
  513   515   516   518     9 
  519   515   516   517     9 
  519   515   516   518     9 
  513   515   519   520     9 
  513   515   519   521     9 
  516   515   519   520     9 
  516   515   519   521     9 
  502   522   524   525     9 
  502   522   524   526     9 
  523   522   524   525     9 
  523   522   524   526     9 
  522   524   526   527     9 
  522   524   526   528     9 
  522   524   526   544     9 
  525   524   526   527     9 
  525   524   526   528     9 
  525   524   526   544     9 
  524   526   528   529     9 
  524   526   528   530     9 
  524   526   528   531     9 
  527   526   528   529     9 
  527   526   528   530     9 
  527   526   528   531     9 
  544   526   528   529     9 
  544   526   528   530     9 
  544   526   528   531     9 
  524   526   544   545     9 
  524   526   544   546     9 
  527   526   544   545     9 
  527   526   544   546     9 
  528   526   544   545     9 
  528   526   544   546     9 
  526   528   531   532     9 
  526   528   531   533     9 
  526   528   531   534     9 
  529   528   531   532     9 
  529   528   531   533     9 
  529   528   531   534     9 
  530   528   531   532     9 
  530   528   531   533     9 
  530   528   531   534     9 
  528   531   534   535     9 
  528   531   534   536     9 
  528   531   534   537     9 
  532   531   534   535     9 
  532   531   534   536     9 
  532   531   534   537     9 
  533   531   534   535     9 
  533   531   534   536     9 
  533   531   534   537     9 
  531   534   537   538     9 
  531   534   537   539     9 
  531   534   537   540     9 
  535   534   537   538     9 
  535   534   537   539     9 
  535   534   537   540     9 
  536   534   537   538     9 
  536   534   537   539     9 
  536   534   537   540     9 
  534   537   540   541     9 
  534   537   540   542     9 
  534   537   540   543     9 
  538   537   540   541     9 
  538   537   540   542     9 
  538   537   540   543     9 
  539   537   540   541     9 
  539   537   540   542     9 
  539   537   540   543     9 
  526   544   546   547     9 
  526   544   546   548     9 
  545   544   546   547     9 
  545   544   546   548     9 
  544   546   548   549     9 
  544   546   548   550     9 
  544   546   548   551     9 
  547   546   548   549     9 
  547   546   548   550     9 
  547   546   548   551     9 
  546   548   551   552     9 
  546   548   551   553     9 
  549   548   551   552     9 
  549   548   551   553     9 
  550   548   551   552     9 
  550   548   551   553     9 
  548   551   553   554     9 
  548   551   553   555     9 
  552   551   553   554     9 
  552   551   553   555     9 
  551   553   555   556     9 
  551   553   555   557     9 
  551   553   555   565     9 
  554   553   555   556     9 
  554   553   555   557     9 
  554   553   555   565     9 
  553   555   557   558     9 
  553   555   557   559     9 
  553   555   557   560     9 
  556   555   557   558     9 
  556   555   557   559     9 
  556   555   557   560     9 
  565   555   557   558     9 
  565   555   557   559     9 
  565   555   557   560     9 
  553   555   565   566     9 
  553   555   565   567     9 
  556   555   565   566     9 
  556   555   565   567     9 
  557   555   565   566     9 
  557   555   565   567     9 
  555   557   560   561     9 
  555   557   560   562     9 
  558   557   560   561     9 
  558   557   560   562     9 
  559   557   560   561     9 
  559   557   560   562     9 
  557   560   562   563     9 
  557   560   562   564     9 
  561   560   562   563     9 
  561   560   562   564     9 
  555   565   567   568     9 
  555   565   567   569     9 
  566   565   567   568     9 
  566   565   567   569     9 
  565   567   569   570     9 
  565   567   569   571     9 
  565   567   569   586     9 
  568   567   569   570     9 
  568   567   569   571     9 
  568   567   569   586     9 
  567   569   571   572     9 
  567   569   571   573     9 
  567   569   571   574     9 
  570   569   571   572     9 
  570   569   571   573     9 
  570   569   571   574     9 
  586   569   571   572     9 
  586   569   571   573     9 
  586   569   571   574     9 
  567   569   586   587     9 
  567   569   586   588     9 
  570   569   586   587     9 
  570   569   586   588     9 
  571   569   586   587     9 
  571   569   586   588     9 
  569   571   574   575     9 
  569   571   574   584     9 
  572   571   574   575     9 
  572   571   574   584     9 
  573   571   574   575     9 
  573   571   574   584     9 
  571   574   575   576     9 
  571   574   575   577     9 
  584   574   575   576     9 
  584   574   575   577     9 
  571   574   584   582     9 
  571   574   584   585     9 
  575   574   584   582     9 
  575   574   584   585     9 
  574   575   577   578     9 
  574   575   577   579     9 
  576   575   577   578     9 
  576   575   577   579     9 
  575   577   579   580     9 
  575   577   579   582     9 
  578   577   579   580     9 
  578   577   579   582     9 
  577   579   580   581     9 
  582   579   580   581     9 
  577   579   582   583     9 
  577   579   582   584     9 
  580   579   582   583     9 
  580   579   582   584     9 
  579   582   584   574     9 
  579   582   584   585     9 
  583   582   584   574     9 
  583   582   584   585     9 
  569   586   588   589     9 
  569   586   588   590     9 
  587   586   588   589     9 
  587   586   588   590     9 
  586   588   590   591     9 
  586   588   590   592     9 
  586   588   590   596     9 
  589   588   590   591     9 
  589   588   590   592     9 
  589   588   590   596     9 
  588   590   592   593     9 
  588   590   592   594     9 
  588   590   592   595     9 
  591   590   592   593     9 
  591   590   592   594     9 
  591   590   592   595     9 
  596   590   592   593     9 
  596   590   592   594     9 
  596   590   592   595     9 
  588   590   596   597     9 
  588   590   596   598     9 
  591   590   596   597     9 
  591   590   596   598     9 
  592   590   596   597     9 
  592   590   596   598     9 
  590   596   598   599     9 
  590   596   598   600     9 
  597   596   598   599     9 
  597   596   598   600     9 
  596   598   600   601     9 
  596   598   600   602     9 
  596   598   600   611     9 
  599   598   600   601     9 
  599   598   600   602     9 
  599   598   600   611     9 
  598   600   602   603     9 
  598   600   602   604     9 
  598   600   602   605     9 
  601   600   602   603     9 
  601   600   602   604     9 
  601   600   602   605     9 
  611   600   602   603     9 
  611   600   602   604     9 
  611   600   602   605     9 
  598   600   611   612     9 
  598   600   611   613     9 
  601   600   611   612     9 
  601   600   611   613     9 
  602   600   611   612     9 
  602   600   611   613     9 
  600   602   605   606     9 
  600   602   605   607     9 
  600   602   605   608     9 
  603   602   605   606     9 
  603   602   605   607     9 
  603   602   605   608     9 
  604   602   605   606     9 
  604   602   605   607     9 
  604   602   605   608     9 
  602   605   608   609     9 
  602   605   608   610     9 
  606   605   608   609     9 
  606   605   608   610     9 
  607   605   608   609     9 
  607   605   608   610     9 
  600   611   613   614     9 
  600   611   613   615     9 
  612   611   613   614     9 
  612   611   613   615     9 
  611   613   615   616     9 
  611   613   615   617     9 
  611   613   615   635     9 
  614   613   615   616     9 
  614   613   615   617     9 
  614   613   615   635     9 
  613   615   617   618     9 
  613   615   617   619     9 
  613   615   617   620     9 
  616   615   617   618     9 
  616   615   617   619     9 
  616   615   617   620     9 
  635   615   617   618     9 
  635   615   617   619     9 
  635   615   617   620     9 
  613   615   635   636     9 
  613   615   635   637     9 
  616   615   635   636     9 
  616   615   635   637     9 
  617   615   635   636     9 
  617   615   635   637     9 
  615   617   620   621     9 
  615   617   620   622     9 
  615   617   620   623     9 
  618   617   620   621     9 
  618   617   620   622     9 
  618   617   620   623     9 
  619   617   620   621     9 
  619   617   620   622     9 
  619   617   620   623     9 
  617   620   623   624     9 
  617   620   623   625     9 
  617   620   623   626     9 
  621   620   623   624     9 
  621   620   623   625     9 
  621   620   623   626     9 
  622   620   623   624     9 
  622   620   623   625     9 
  622   620   623   626     9 
  620   623   626   627     9 
  620   623   626   628     9 
  624   623   626   627     9 
  624   623   626   628     9 
  625   623   626   627     9 
  625   623   626   628     9 
  623   626   628   629     9 
  623   626   628   632     9 
  627   626   628   629     9 
  627   626   628   632     9 
  626   628   629   630     9 
  626   628   629   631     9 
  632   628   629   630     9 
  632   628   629   631     9 
  626   628   632   633     9 
  626   628   632   634     9 
  629   628   632   633     9 
  629   628   632   634     9 
  615   635   637   638     9 
  615   635   637   639     9 
  636   635   637   638     9 
  636   635   637   639     9 
  635   637   639   640     9 
  635   637   639   641     9 
  635   637   639   651     9 
  638   637   639   640     9 
  638   637   639   641     9 
  638   637   639   651     9 
  637   639   641   642     9 
  637   639   641   643     9 
  637   639   641   647     9 
  640   639   641   642     9 
  640   639   641   643     9 
  640   639   641   647     9 
  651   639   641   642     9 
  651   639   641   643     9 
  651   639   641   647     9 
  637   639   651   652     9 
  637   639   651   653     9 
  640   639   651   652     9 
  640   639   651   653     9 
  641   639   651   652     9 
  641   639   651   653     9 
  639   641   643   644     9 
  639   641   643   645     9 
  639   641   643   646     9 
  642   641   643   644     9 
  642   641   643   645     9 
  642   641   643   646     9 
  647   641   643   644     9 
  647   641   643   645     9 
  647   641   643   646     9 
  639   641   647   648     9 
  639   641   647   649     9 
  639   641   647   650     9 
  642   641   647   648     9 
  642   641   647   649     9 
  642   641   647   650     9 
  643   641   647   648     9 
  643   641   647   649     9 
  643   641   647   650     9 
  639   651   653   654     9 
  639   651   653   655     9 
  652   651   653   654     9 
  652   651   653   655     9 
  651   653   655   656     9 
  651   653   655   657     9 
  651   653   655   658     9 
  654   653   655   656     9 
  654   653   655   657     9 
  654   653   655   658     9 
  653   655   658   659     9 
  653   655   658   660     9 
  656   655   658   659     9 
  656   655   658   660     9 
  657   655   658   659     9 
  657   655   658   660     9 
  655   658   660   661     9 
  655   658   660   662     9 
  659   658   660   661     9 
  659   658   660   662     9 
  658   660   662   663     9 
  658   660   662   664     9 
  658   660   662   668     9 
  661   660   662   663     9 
  661   660   662   664     9 
  661   660   662   668     9 
  660   662   664   665     9 
  660   662   664   666     9 
  660   662   664   667     9 
  663   662   664   665     9 
  663   662   664   666     9 
  663   662   664   667     9 
  668   662   664   665     9 
  668   662   664   666     9 
  668   662   664   667     9 
  660   662   668   669     9 
  660   662   668   670     9 
  663   662   668   669     9 
  663   662   668   670     9 
  664   662   668   669     9 
  664   662   668   670     9 
  662   668   670   671     9 
  662   668   670   672     9 
  669   668   670   671     9 
  669   668   670   672     9 
  668   670   672   673     9 
  668   670   672   674     9 
  668   670   672   675     9 
  671   670   672   673     9 
  671   670   672   674     9 
  671   670   672   675     9 
  670   672   675   676     9 
  670   672   675   677     9 
  673   672   675   676     9 
  673   672   675   677     9 
  674   672   675   676     9 
  674   672   675   677     9 
  672   675   677   678     9 
  672   675   677   679     9 
  676   675   677   678     9 
  676   675   677   679     9 
  675   677   679   680     9 
  675   677   679   681     9 
  675   677   679   685     9 
  678   677   679   680     9 
  678   677   679   681     9 
  678   677   679   685     9 
  677   679   681   682     9 
  677   679   681   683     9 
  677   679   681   684     9 
  680   679   681   682     9 
  680   679   681   683     9 
  680   679   681   684     9 
  685   679   681   682     9 
  685   679   681   683     9 
  685   679   681   684     9 
  677   679   685   686     9 
  677   679   685   687     9 
  680   679   685   686     9 
  680   679   685   687     9 
  681   679   685   686     9 
  681   679   685   687     9 
  679   685   687   688     9 
  679   685   687   697     9 
  686   685   687   688     9 
  686   685   687   697     9 
  685   687   688   689     9 
  685   687   688   690     9 
  685   687   688   691     9 
  697   687   688   689     9 
  697   687   688   690     9 
  697   687   688   691     9 
  685   687   697   694     9 
  685   687   697   698     9 
  685   687   697   699     9 
  688   687   697   694     9 
  688   687   697   698     9 
  688   687   697   699     9 
  687   688   691   692     9 
  687   688   691   693     9 
  687   688   691   694     9 
  689   688   691   692     9 
  689   688   691   693     9 
  689   688   691   694     9 
  690   688   691   692     9 
  690   688   691   693     9 
  690   688   691   694     9 
  688   691   694   695     9 
  688   691   694   696     9 
  688   691   694   697     9 
  692   691   694   695     9 
  692   691   694   696     9 
  692   691   694   697     9 
  693   691   694   695     9 
  693   691   694   696     9 
  693   691   694   697     9 
  691   694   697   687     9 
  691   694   697   698     9 
  691   694   697   699     9 
  695   694   697   687     9 
  695   694   697   698     9 
  695   694   697   699     9 
  696   694   697   687     9 
  696   694   697   698     9 
  696   694   697   699     9 
  687   697   699   700     9 
  687   697   699   701     9 
  694   697   699   700     9 
  694   697   699   701     9 
  698   697   699   700     9 
  698   697   699   701     9 
  697   699   701   702     9 
  697   699   701   703     9 
  700   699   701   702     9 
  700   699   701   703     9 
  699   701   703   704     9 
  699   701   703   705     9 
  699   701   703   715     9 
  702   701   703   704     9 
  702   701   703   705     9 
  702   701   703   715     9 
  701   703   705   706     9 
  701   703   705   707     9 
  701   703   705   711     9 
  704   703   705   706     9 
  704   703   705   707     9 
  704   703   705   711     9 
  715   703   705   706     9 
  715   703   705   707     9 
  715   703   705   711     9 
  701   703   715   716     9 
  701   703   715   717     9 
  704   703   715   716     9 
  704   703   715   717     9 
  705   703   715   716     9 
  705   703   715   717     9 
  703   705   707   708     9 
  703   705   707   709     9 
  703   705   707   710     9 
  706   705   707   708     9 
  706   705   707   709     9 
  706   705   707   710     9 
  711   705   707   708     9 
  711   705   707   709     9 
  711   705   707   710     9 
  703   705   711   712     9 
  703   705   711   713     9 
  703   705   711   714     9 
  706   705   711   712     9 
  706   705   711   713     9 
  706   705   711   714     9 
  707   705   711   712     9 
  707   705   711   713     9 
  707   705   711   714     9 
  703   715   717   718     9 
  703   715   717   719     9 
  716   715   717   718     9 
  716   715   717   719     9 
  715   717   719   720     9 
  715   717   719   721     9 
  715   717   719   736     9 
  718   717   719   720     9 
  718   717   719   721     9 
  718   717   719   736     9 
  717   719   721   722     9 
  717   719   721   723     9 
  717   719   721   724     9 
  720   719   721   722     9 
  720   719   721   723     9 
  720   719   721   724     9
[truncated: 102,590 more chars]
