# Supplementary material for: Redox-Based Defect Detection in Packed DNA: Insights from Hybrid Quantum Mechanical/Molecular Mechanics Molecular Dynamics Simulations
Source: J Chem Theory Comput. 2023 Nov 14;19(22):8434–45. doi: 10.1021/acs.jctc.3c01013 (PMC10687876; doi:10.1021/acs.jctc.3c01013)
Supplement: Supplementary file 2 — ct3c01013_si_002.zip [file ct3c01013_si_002.zip › packed_dna_8oxog-main/classical_MD/rmsf/r1_res_sec1_rmsf.csv]

bases	rmsf
32	0.1193
33	0.1585
34	0.2171
35	0.2436
36	0.2307
37	0.2055
38	0.1942
39	0.1492
40	0.1156
41	0.1248
42	0.1483
43	0.1557
44	0.1567
45	0.1574
46	0.1590
47	0.1546
48	0.1476
49	0.1209
50	0.1114
51	0.1219
52	0.1484
241	0.1567
242	0.1696
243	0.1607
244	0.1468
245	0.1321
246	0.1093
247	0.1014
248	0.1307
249	0.1475
250	0.1563
251	0.1706
252	0.1821
253	0.1804
254	0.2124
255	0.1889
256	0.1447
257	0.1215
258	0.1425
259	0.1924
260	0.2110
261	0.1938
