# Supplementary material for: Redox-Based Defect Detection in Packed DNA: Insights from Hybrid Quantum Mechanical/Molecular Mechanics Molecular Dynamics Simulations
Source: J Chem Theory Comput. 2023 Nov 14;19(22):8434–45. doi: 10.1021/acs.jctc.3c01013 (PMC10687876; doi:10.1021/acs.jctc.3c01013)
Supplement: Supplementary file 2 — ct3c01013_si_002.zip [file ct3c01013_si_002.zip › packed_dna_8oxog-main/classical_MD/rmsf/r1_res_sec2_rmsf.csv]

bases	rmsf
53	0.1709
54	0.1801
55	0.1783
56	0.1764
57	0.1682
58	0.1592
59	0.4635
60	0.0990
61	0.1171
62	0.1416
63	0.1543
64	0.1488
65	0.1339
66	0.1251
67	0.1112
68	0.1297
69	0.1198
70	0.1017
71	0.1247
72	0.1404
73	0.1543
220	0.1430
221	0.1529
222	0.1695
223	0.1713
224	0.1732
225	0.1492
226	0.1063
227	0.0862
228	0.0852
229	0.0888
230	0.1119
231	0.1388
232	0.1608
233	0.1556
234	0.1550
235	0.1727
236	0.1514
237	0.1180
238	0.1094
239	0.1372
240	0.1558
