# Supplementary material for: Redox-Based Defect Detection in Packed DNA: Insights from Hybrid Quantum Mechanical/Molecular Mechanics Molecular Dynamics Simulations
Source: J Chem Theory Comput. 2023 Nov 14;19(22):8434–45. doi: 10.1021/acs.jctc.3c01013 (PMC10687876; doi:10.1021/acs.jctc.3c01013)
Supplement: Supplementary file 2 — ct3c01013_si_002.zip [file ct3c01013_si_002.zip › packed_dna_8oxog-main/classical_MD/rmsf/r1_res_sec3_rmsf.csv]

bases	rmsf
74	0.1527
75	0.1514
76	0.1536
77	0.1378
78	0.1192
79	0.1052
80	0.0841
81	0.0803
82	0.0895
83	0.1250
84	0.1482
85	0.1518
86	0.1527
87	0.1503
88	0.1489
89	0.1364
90	0.1222
91	0.1389
92	0.1650
93	0.1881
94	0.2021
199	0.1995
200	0.1928
201	0.2020
202	0.2030
203	0.1944
204	0.1823
205	0.1485
206	0.1220
207	0.1035
208	0.1278
209	0.1523
210	0.1593
211	0.1540
212	0.1516
213	0.1172
214	0.0992
215	0.0976
216	0.1029
217	0.0957
218	0.1177
219	0.1315
