# Supplementary material for: Redox-Based Defect Detection in Packed DNA: Insights from Hybrid Quantum Mechanical/Molecular Mechanics Molecular Dynamics Simulations
Source: J Chem Theory Comput. 2023 Nov 14;19(22):8434–45. doi: 10.1021/acs.jctc.3c01013 (PMC10687876; doi:10.1021/acs.jctc.3c01013)
Supplement: Supplementary file 2 — ct3c01013_si_002.zip [file ct3c01013_si_002.zip › packed_dna_8oxog-main/classical_MD/rmsf/r1_res_sec4_rmsf.csv]

bases	rmsf
95	0.2258
96	0.1972
97	0.1806
98	0.1647
99	0.1304
100	0.1072
101	0.1004
102	0.1105
103	0.1088
104	0.1185
105	0.1483
106	0.1697
107	0.1755
108	0.1731
109	0.1796
110	0.1527
111	0.1197
112	0.1308
113	0.1678
114	0.1848
115	0.1880
178	0.1563
179	0.1786
180	0.1998
181	0.2113
182	0.1994
183	0.1957
184	0.1792
185	0.1486
186	0.1213
187	0.1457
188	0.1470
189	0.1380
190	0.1277
191	0.1187
192	0.1216
193	0.1550
194	0.1512
195	0.1268
196	0.1194
197	0.1375
198	0.1546
