# Supplementary material for: Redox-Based Defect Detection in Packed DNA: Insights from Hybrid Quantum Mechanical/Molecular Mechanics Molecular Dynamics Simulations
Source: J Chem Theory Comput. 2023 Nov 14;19(22):8434–45. doi: 10.1021/acs.jctc.3c01013 (PMC10687876; doi:10.1021/acs.jctc.3c01013)
Supplement: Supplementary file 2 — ct3c01013_si_002.zip [file ct3c01013_si_002.zip › packed_dna_8oxog-main/classical_MD/rmsf/r2_res_sec1_rmsf.csv]

bases	rmsf
32	0.1221
33	0.1360
34	0.1583
35	0.1672
36	0.1700
37	0.1672
38	0.1540
39	0.1235
40	0.1138
41	0.1325
42	0.1322
43	0.1244
44	0.1116
45	0.1030
46	0.0933
47	0.1078
48	0.1086
49	0.1030
50	0.1064
51	0.1291
52	0.1493
241	0.1530
242	0.1700
243	0.1529
244	0.1256
245	0.1073
246	0.0928
247	0.0866
248	0.0930
249	0.0902
250	0.0916
251	0.1018
252	0.1298
253	0.1562
254	0.1531
255	0.1604
256	0.1298
257	0.1068
258	0.1256
259	0.1494
260	0.1555
261	0.1601
