# Supplementary material for: Redox-Based Defect Detection in Packed DNA: Insights from Hybrid Quantum Mechanical/Molecular Mechanics Molecular Dynamics Simulations
Source: J Chem Theory Comput. 2023 Nov 14;19(22):8434–45. doi: 10.1021/acs.jctc.3c01013 (PMC10687876; doi:10.1021/acs.jctc.3c01013)
Supplement: Supplementary file 2 — ct3c01013_si_002.zip [file ct3c01013_si_002.zip › packed_dna_8oxog-main/classical_MD/rmsf/r2_res_sec2_rmsf.csv]

bases	rmsf
53	0.1758
54	0.1901
55	0.1866
56	0.1823
57	0.1704
58	0.1548
59	0.1234
60	0.1096
61	0.1411
62	0.1786
63	0.1697
64	0.1562
65	0.1428
66	0.1353
67	0.1147
68	0.1136
69	0.1071
70	0.0951
71	0.1263
72	0.1420
73	0.1573
220	0.1487
221	0.1607
222	0.1864
223	0.1816
224	0.1525
225	0.1280
226	0.1042
227	0.0848
228	0.0837
229	0.0900
230	0.1149
231	0.1439
232	0.1774
233	0.1870
234	0.1801
235	0.1811
236	0.1673
237	0.1390
238	0.1107
239	0.1315
240	0.1553
