# Supplementary material for: Redox-Based Defect Detection in Packed DNA: Insights from Hybrid Quantum Mechanical/Molecular Mechanics Molecular Dynamics Simulations
Source: J Chem Theory Comput. 2023 Nov 14;19(22):8434–45. doi: 10.1021/acs.jctc.3c01013 (PMC10687876; doi:10.1021/acs.jctc.3c01013)
Supplement: Supplementary file 2 — ct3c01013_si_002.zip [file ct3c01013_si_002.zip › packed_dna_8oxog-main/classical_MD/rmsf/r2_res_sec3_rmsf.csv]

bases	rmsf
74	0.1563
75	0.1505
76	0.1486
77	0.1366
78	0.1147
79	0.1139
80	0.0882
81	0.0854
82	0.0926
83	0.1183
84	0.1527
85	0.1659
86	0.1651
87	0.1769
88	0.1932
89	0.1643
90	0.1061
91	0.1017
92	0.1305
93	0.1596
94	0.1754
199	0.1612
200	0.1816
201	0.1848
202	0.1826
203	0.1738
204	0.1923
205	0.1593
206	0.1190
207	0.0983
208	0.1221
209	0.1512
210	0.1470
211	0.1457
212	0.1712
213	0.1664
214	0.1100
215	0.0974
216	0.0896
217	0.0907
218	0.1169
219	0.1340
