# Supplementary material for: Redox-Based Defect Detection in Packed DNA: Insights from Hybrid Quantum Mechanical/Molecular Mechanics Molecular Dynamics Simulations
Source: J Chem Theory Comput. 2023 Nov 14;19(22):8434–45. doi: 10.1021/acs.jctc.3c01013 (PMC10687876; doi:10.1021/acs.jctc.3c01013)
Supplement: Supplementary file 2 — ct3c01013_si_002.zip [file ct3c01013_si_002.zip › packed_dna_8oxog-main/classical_MD/rmsf/r2_res_sec4_rmsf.csv]

bases	rmsf
95	0.1657
96	0.1745
97	0.1685
98	0.1493
99	0.1235
100	0.0978
101	0.0883
102	0.1099
103	0.1110
104	0.1244
105	0.1368
106	0.1429
107	0.1588
108	0.1677
109	0.1592
110	0.1320
111	0.1208
112	0.1334
113	0.1755
114	0.1876
115	0.1792
178	0.1125
179	0.1543
180	0.1996
181	0.2097
182	0.1965
183	0.1739
184	0.1536
185	0.1236
186	0.1075
187	0.1187
188	0.1389
189	0.1434
190	0.1412
191	0.1464
192	0.1399
193	0.1455
194	0.1261
195	0.1063
196	0.1016
197	0.1258
198	0.1210
