# Supplementary material for: Redox-Based Defect Detection in Packed DNA: Insights from Hybrid Quantum Mechanical/Molecular Mechanics Molecular Dynamics Simulations
Source: J Chem Theory Comput. 2023 Nov 14;19(22):8434–45. doi: 10.1021/acs.jctc.3c01013 (PMC10687876; doi:10.1021/acs.jctc.3c01013)
Supplement: Supplementary file 2 — ct3c01013_si_002.zip [file ct3c01013_si_002.zip › packed_dna_8oxog-main/classical_MD/rmsf/wt_res_sec1_rmsf.csv]

bases	rmsf
32	0.1643
33	0.1581
34	0.1655
35	0.1656
36	0.1670
37	0.1505
38	0.1364
39	0.1048
40	0.1029
41	0.1194
42	0.1323
43	0.1334
44	0.1344
45	0.1371
46	0.1286
47	0.1279
48	0.1240
49	0.1185
50	0.1173
51	0.1346
52	0.1562
241	0.1540
242	0.1753
243	0.1593
244	0.1294
245	0.1093
246	0.0905
247	0.0910
248	0.1112
249	0.1157
250	0.1260
251	0.1410
252	0.1510
253	0.1607
254	0.1621
255	0.1517
256	0.1139
257	0.0940
258	0.1165
259	0.1413
260	0.1583
261	0.1674
