# Supplementary material for: Redox-Based Defect Detection in Packed DNA: Insights from Hybrid Quantum Mechanical/Molecular Mechanics Molecular Dynamics Simulations
Source: J Chem Theory Comput. 2023 Nov 14;19(22):8434–45. doi: 10.1021/acs.jctc.3c01013 (PMC10687876; doi:10.1021/acs.jctc.3c01013)
Supplement: Supplementary file 2 — ct3c01013_si_002.zip [file ct3c01013_si_002.zip › packed_dna_8oxog-main/classical_MD/rmsf/wt_res_sec2_rmsf.csv]

bases	rmsf
53	0.1782
54	0.1880
55	0.1757
56	0.1637
57	0.1450
58	0.1199
59	0.1049
60	0.0916
61	0.1007
62	0.1261
63	0.1411
64	0.1338
65	0.1201
66	0.1168
67	0.1012
68	0.1268
69	0.1157
70	0.0953
71	0.1255
72	0.1427
73	0.1579
220	0.1511
221	0.1619
222	0.1789
223	0.1774
224	0.1752
225	0.1527
226	0.0974
227	0.0817
228	0.0753
229	0.0790
230	0.1044
231	0.1225
232	0.1456
233	0.1454
234	0.1255
235	0.1201
236	0.1156
237	0.0996
238	0.0968
239	0.1257
240	0.1525
