# Supplementary material for: Redox-Based Defect Detection in Packed DNA: Insights from Hybrid Quantum Mechanical/Molecular Mechanics Molecular Dynamics Simulations
Source: J Chem Theory Comput. 2023 Nov 14;19(22):8434–45. doi: 10.1021/acs.jctc.3c01013 (PMC10687876; doi:10.1021/acs.jctc.3c01013)
Supplement: Supplementary file 2 — ct3c01013_si_002.zip [file ct3c01013_si_002.zip › packed_dna_8oxog-main/classical_MD/rmsf/wt_res_sec3_rmsf.csv]

bases	rmsf
74	0.1583
75	0.1542
76	0.1567
77	0.1448
78	0.1368
79	0.1357
80	0.0893
81	0.0799
82	0.0836
83	0.1074
84	0.1503
85	0.1701
86	0.1642
87	0.1614
88	0.1479
89	0.1213
90	0.0955
91	0.0963
92	0.1250
93	0.1550
94	0.1747
199	0.1579
200	0.1754
201	0.1779
202	0.1738
203	0.1580
204	0.1437
205	0.1284
206	0.1169
207	0.0948
208	0.1185
209	0.1528
210	0.1534
211	0.1534
212	0.1623
213	0.1426
214	0.1182
215	0.1110
216	0.0988
217	0.0956
218	0.1212
219	0.1359
