# Supplementary material for: Redox-Based Defect Detection in Packed DNA: Insights from Hybrid Quantum Mechanical/Molecular Mechanics Molecular Dynamics Simulations
Source: J Chem Theory Comput. 2023 Nov 14;19(22):8434–45. doi: 10.1021/acs.jctc.3c01013 (PMC10687876; doi:10.1021/acs.jctc.3c01013)
Supplement: Supplementary file 2 — ct3c01013_si_002.zip [file ct3c01013_si_002.zip › packed_dna_8oxog-main/classical_MD/rmsf/wt_res_sec4_rmsf.csv]

bases	rmsf
95	0.1702
96	0.1796
97	0.1584
98	0.1318
99	0.1007
100	0.0862
101	0.0798
102	0.0970
103	0.0961
104	0.1011
105	0.1336
106	0.1497
107	0.1681
108	0.1720
109	0.1575
110	0.1244
111	0.1082
112	0.1068
113	0.1331
114	0.1505
115	0.1536
178	0.1122
179	0.1335
180	0.1574
181	0.1620
182	0.1555
183	0.1504
184	0.1575
185	0.1345
186	0.1372
187	0.1374
188	0.1530
189	0.1449
190	0.1339
191	0.1363
192	0.1229
193	0.1402
194	0.1298
195	0.1052
196	0.0958
197	0.1398
198	0.1556
