# Supplementary material for: Redox-Based Defect Detection in Packed DNA: Insights from Hybrid Quantum Mechanical/Molecular Mechanics Molecular Dynamics Simulations
Source: J Chem Theory Comput. 2023 Nov 14;19(22):8434–45. doi: 10.1021/acs.jctc.3c01013 (PMC10687876; doi:10.1021/acs.jctc.3c01013)
Supplement: Supplementary file 2 — ct3c01013_si_002.zip [file ct3c01013_si_002.zip › packed_dna_8oxog-main/classical_MD/wildtype/wt_oxidized_reg1/wt_ox_reg1_structure.gro]

Protein
252465
    1DA5    O5'    1   8.319   7.132   0.464 -0.3973 -0.6767  0.6138
    1DA5    H5T    2   8.316   7.080   0.384 -0.3401  0.5947 -0.2479
    1DA5    C5'    3   8.271   7.051   0.564 -0.5412 -0.0719  0.1025
    1DA5   H5'1    4   8.163   7.060   0.568 -0.4968  0.9158 -0.5529
    1DA5   H5'2    5   8.300   7.104   0.655 -0.0200 -0.1603 -0.0048
    1DA5    C4'    6   8.312   6.908   0.563  0.3402 -0.0280 -0.5160
    1DA5    H4'    7   8.280   6.862   0.657 -0.8304  1.3157 -0.2155
    1DA5    O4'    8   8.254   6.839   0.449 -0.2261  0.0132  0.0113
    1DA5    C1'    9   8.352   6.778   0.375  0.0428 -0.3427 -0.3761
    1DA5    H1'   10   8.365   6.677   0.413  3.1266  0.0231 -0.2500
    1DA5     N9   11   8.309   6.775   0.231 -0.3078 -0.2010  0.3258
    1DA5     C8   12   8.285   6.663   0.160  0.5978 -0.1325  0.3959
    1DA5     H8   13   8.312   6.562   0.190  0.6293 -0.6162 -1.1619
    1DA5     N7   14   8.236   6.692   0.041 -0.5544 -0.2163  0.0843
    1DA5     C5   15   8.221   6.833   0.039  0.6263  0.3471 -0.3041
    1DA5     C6   16   8.162   6.921  10.621  0.3234 -0.7467  0.2449
    1DA5     N6   17   8.133   6.887  10.494  0.3462  0.4248  0.5530
    1DA5    H61   18   8.157   6.794  10.462 -2.2953  0.0013 -0.4857
    1DA5    H62   19   8.074   6.947  10.438 -0.3912  0.3659  1.2481
    1DA5     N1   20   8.135   7.050  10.660 -0.2483  0.0141  0.4936
    1DA5     C2   21   8.180   7.087   0.104 -0.4770 -0.9474 -0.1288
    1DA5     H2   22   8.174   7.192   0.129  1.5787 -1.0414  0.9745
    1DA5     N3   23   8.240   7.013   0.196  0.4213  0.0406  0.0313
    1DA5     C4   24   8.260   6.883   0.159  0.4581  0.4269  0.6246
    1DA5    C3'   25   8.469   6.896   0.549  0.2546 -0.0494  0.1757
    1DA5    H3'   26   8.509   6.995   0.568  0.6563 -0.1267 -0.2726
    1DA5    C2'   27   8.486   6.856   0.403  0.4744 -0.3116  0.4950
    1DA5   H2'1   28   8.470   6.943   0.339 -0.7013  1.1608  2.6388
    1DA5   H2'2   29   8.568   6.793   0.369 -0.9475 -1.3650 -1.1422
    1DA5    O3'   30   8.527   6.792   0.630 -0.1480  0.5743  0.0662
    2DT       P   31   8.679   6.778   0.666 -0.7204  0.7248 -0.0324
    2DT     O1P   32   8.695   6.706   0.795  0.0866  0.0190  0.8287
    2DT     O2P   33   8.737   6.911   0.647  0.1338 -0.3473  0.0730
    2DT     O5'   34   8.731   6.679   0.546 -0.1898 -0.0671  0.0945
    2DT     C5'   35   8.694   6.540   0.544 -0.5513 -0.7441  0.1077
    2DT    H5'1   36   8.595   6.502   0.570  0.2607 -2.4638  0.8780
    2DT    H5'2   37   8.757   6.487   0.617 -0.5020  0.9799  1.3840
    2DT     C4'   38   8.713   6.469   0.407  0.4451 -0.4579 -0.2556
    2DT     H4'   39   8.690   6.363   0.418 -2.6628  0.3404  3.3474
    2DT     O4'   40   8.620   6.525   0.314 -0.3823  0.0271 -0.2687
    2DT     C1'   41   8.694   6.539   0.196  0.0210 -0.2570  0.2516
    2DT     H1'   42   8.704   6.439   0.153  0.0173 -0.4434  0.6770
    2DT      N1   43   8.626   6.609   0.083 -0.2358 -0.0329  0.1603
    2DT      C6   44   8.615   6.746   0.086  0.2473  0.2963  0.1403
    2DT      H6   45   8.653   6.801   0.170 -2.4744  2.1908  0.2575
    2DT      C5   46   8.555   6.822  10.665  0.0281  0.2001  0.3243
    2DT      C7   47   8.562   6.973   0.000  0.2335 -0.5840  0.3037
    2DT     H71   48   8.625   7.014   0.079  1.1880 -0.5080 -0.4839
    2DT     H72   49   8.615   7.005  10.582 -1.4502  0.6236 -0.2996
    2DT     H73   50   8.459   7.010   0.000 -0.6541 -2.8870 -0.7339
    2DT      C4   51   8.508   6.753  10.546 -0.2213  0.4558  0.1671
    2DT      O4   52   8.466   6.800  10.445 -0.2251  0.2849 -0.2052
    2DT      N3   53   8.519   6.618  10.545  0.2503 -0.4483 -0.2592
    2DT      H3   54   8.494   6.562  10.465  2.8355 -2.2479  0.0679
    2DT      C2   55   8.569   6.540  10.650 -0.0403  0.3066  0.3577
    2DT      O2   56   8.571   6.414  10.645 -0.1439 -0.1266  0.3109
    2DT     C3'   57   8.852   6.490   0.348 -0.2939  0.4618  0.3423
    2DT     H3'   58   8.922   6.523   0.426 -1.1906 -2.1124  2.3688
    2DT     C2'   59   8.831   6.591   0.236  0.3985  0.1877 -0.1265
    2DT    H2'1   60   8.831   6.695   0.270  0.1785 -0.1183  0.8411
    2DT    H2'2   61   8.906   6.579   0.158  1.1240 -0.0123  0.5883
    2DT     O3'   62   8.885   6.368   0.287  0.5326 -0.5052 -0.3255
    3DC       P   63   9.001   6.280   0.328  0.2962 -0.5808  0.0969
    3DC     O1P   64   8.979   6.236   0.469 -0.1053  0.9273  0.0428
    3DC     O2P   65   9.122   6.343   0.282 -0.2156  0.3189 -0.1905
    3DC     O5'   66   8.968   6.151   0.239  0.1218  0.0092 -0.1221
    3DC     C5'   67   8.852   6.070   0.265  0.2258  0.9629 -0.4684
    3DC    H5'1   68   8.767   6.130   0.297  0.9398  2.1075 -0.6848
    3DC    H5'2   69   8.886   6.001   0.343  3.3765  3.2140  0.3496
    3DC     C4'   70   8.821   5.991   0.141 -0.0178 -0.8407  0.3814
    3DC     H4'   71   8.761   5.905   0.170  0.2182 -1.1477 -0.0361
    3DC     O4'   72   8.744   6.078   0.059 -0.5715  0.0495  0.1784
    3DC     C1'   73   8.804   6.088  10.600 -0.8039  0.6331 -0.6495
    3DC     H1'   74   8.755   6.021  10.530 -1.5617  1.3404 -0.8154
    3DC      N1   75   8.796   6.223  10.547  0.4449  0.0279  0.2075
    3DC      C6   76   8.865   6.321  10.609 -0.4135  0.2473  0.0268
    3DC      H6   77   8.902   6.303   0.036 -3.6340  0.8148  1.4721
    3DC      C5   78   8.894   6.439  10.550  0.6738  0.0352  0.0006
    3DC      H5   79   8.936   6.520  10.608  0.3407  1.1722 -1.3045
    3DC      C4   80   8.828   6.467  10.430 -0.5137 -0.0368 -0.1601
    3DC      N4   81   8.823   6.594  10.384  0.1534  0.2092  0.4722
    3DC     H41   82   8.834   6.669  10.451 -0.9831  0.1587  0.7411
    3DC     H42   83   8.788   6.618  10.292  2.3264 -0.9640 -0.7383
    3DC      N3   84   8.761   6.381  10.358  0.1116  0.7016  0.1255
    3DC      C2   85   8.747   6.255  10.416  0.2818 -0.8936 -0.1566
    3DC      O2   86   8.674   6.175  10.355  0.5188 -0.1524 -0.1050
    3DC     C3'   87   8.942   5.935   0.060  0.4100 -0.2127 -0.1870
    3DC     H3'   88   9.031   5.951   0.120 -1.5926  3.4923  2.2428
    3DC     C2'   89   8.944   6.035  10.614  0.0067  0.3841  0.3009
    3DC    H2'1   90   9.013   6.113  10.647 -0.4972  0.1908  1.8920
    3DC    H2'2   91   8.977   5.984  10.523 -0.0289 -2.7834  1.9392
    3DC     O3'   92   8.927   5.805   0.005  0.3872 -0.4662 -0.3988
    4DA       P   93   9.058   5.717  10.629  0.0634 -0.1108 -0.2590
    4DA     O1P   94   9.028   5.570  10.637  0.1795  0.0839  0.3246
    4DA     O2P   95   9.182   5.760   0.027 -0.4701  0.0820 -0.2662
    4DA     O5'   96   9.077   5.755  10.482  0.4809  0.1048 -0.4284
    4DA     C5'   97   8.989   5.698  10.381 -0.1667 -0.6613 -0.4410
    4DA    H5'1   98   8.888   5.724  10.411  1.1360  3.3007  1.1960
    4DA    H5'2   99   8.989   5.589  10.376  0.6307 -0.6215 -2.3438
    4DA     C4'  100   9.020   5.751  10.242 -0.1731  0.0141 -0.1314
    4DA     H4'  101   8.969   5.688  10.170 -0.3904 -0.2726  0.2685
    4DA     O4'  102   8.988   5.891  10.235  0.0091 -0.1019 -0.1931
    4DA     C1'  103   9.092   5.958  10.168  0.9003 -0.4684 -0.1386
    4DA     H1'  104   9.087   5.944  10.060 -0.4710  1.2049 -0.3402
    4DA      N9  105   9.083   6.101  10.194 -0.0587  0.2538 -0.6048
    4DA      C8  106   9.121   6.174  10.303 -0.3107  0.0795 -0.2525
    4DA      H8  107   9.165   6.122  10.387  0.7220  0.2345 -0.6797
    4DA      N7  108   9.103   6.302  10.292 -0.3097 -0.0289  0.4885
    4DA      C5  109   9.043   6.317  10.170 -0.4867 -0.1232  0.8203
    4DA      C6  110   8.992   6.422  10.085 -0.0085 -0.1743 -0.3316
    4DA      N6  111   8.993   6.551  10.116  0.3871  0.5957  0.3353
    4DA     H61  112   9.046   6.577  10.198  0.1975  1.5681  0.1570
    4DA     H62  113   8.956   6.626  10.060  0.6635 -0.0783 -0.7696
    4DA      N1  114   8.935   6.400   9.968 -0.0266  0.4725  0.4570
    4DA      C2  115   8.940   6.275   9.927 -0.1171  0.0459 -0.5802
    4DA      H2  116   8.892   6.249   9.834 -3.0638 -2.3289  1.4220
    4DA      N3  117   8.986   6.166   9.985 -0.2594 -0.4027  0.0465
    4DA      C4  118   9.035   6.194  10.105  0.3755  0.3583  0.2769
    4DA     C3'  119   9.169   5.746  10.202  0.5600 -0.2588  0.9908
    4DA     H3'  120   9.224   5.673  10.261  1.1382  0.2602  1.0980
    4DA     C2'  121   9.215   5.887  10.220 -0.1880 -0.2484 -0.4987
    4DA    H2'1  122   9.235   5.921  10.322  0.5408  0.1757 -0.7752
    4DA    H2'2  123   9.292   5.923  10.153 -1.1254  1.9643 -0.4657
    4DA     O3'  124   9.170   5.726  10.057  0.3163 -0.2379 -0.0479
    5DA       P  125   9.217   5.589   9.990  0.0122 -0.2410  0.1889
    5DA     O1P  126   9.121   5.484  10.033  0.1376 -0.1519 -0.3937
    5DA     O2P  127   9.363   5.573  10.025  0.0556  0.3962  0.2746
    5DA     O5'  128   9.203   5.612   9.836  0.7355  0.3236  0.3276
    5DA     C5'  129   9.074   5.603   9.778 -0.0205  0.1282 -0.0579
    5DA    H5'1  130   9.007   5.660   9.842 -1.1694 -1.3427  0.0930
    5DA    H5'2  131   9.042   5.499   9.770  0.7241 -0.1630  0.6460
    5DA     C4'  132   9.062   5.671   9.637 -0.0493  0.0465  0.3789
    5DA     H4'  133   8.969   5.636   9.591 -0.0132  0.2067  0.1832
    5DA     O4'  134   9.067   5.812   9.652 -0.0683  0.0429  0.3804
    5DA     C1'  135   9.187   5.864   9.601  0.3885  0.3478  0.3770
    5DA     H1'  136   9.166   5.904   9.502 -1.2746  1.7492  1.2269
    5DA      N9  137   9.230   5.961   9.702  0.3196 -0.4318 -0.3398
    5DA      C8  138   9.297   5.945   9.819 -0.5913 -0.0061  0.1537
    5DA      H8  139   9.317   5.853   9.873  0.4814  0.9408  1.4076
    5DA      N7  140   9.318   6.063   9.884 -0.1647  0.4179  0.7775
    5DA      C5  141   9.256   6.155   9.801 -0.5257 -1.0926  0.4011
    5DA      C6  142   9.244   6.293   9.803 -0.7082 -0.4540 -0.8607
    5DA      N6  143   9.289   6.367   9.907  0.5095 -0.2572 -0.9685
    5DA     H61  144   9.349   6.322   9.975 -1.0039 -0.2799  0.4242
    5DA     H62  145   9.293   6.468   9.907  2.1728 -0.1855  2.3680
    5DA      N1  146   9.182   6.362   9.706  0.3859  0.0444 -0.5302
    5DA      C2  147   9.131   6.294   9.611 -0.3583 -0.1503 -0.1463
    5DA      H2  148   9.079   6.353   9.536 -0.5543 -0.4066 -0.2110
    5DA      N3  149   9.136   6.164   9.590  0.3088 -0.0819  0.2049
    5DA      C4  150   9.203   6.095   9.689 -0.0762 -0.7438 -0.5417
    5DA     C3'  151   9.172   5.634   9.539 -0.4746 -0.1544  0.5125
    5DA     H3'  152   9.202   5.530   9.556  2.5945  0.0467 -2.5115
    5DA     C2'  153   9.280   5.739   9.575  0.4239  0.2479 -0.6360
    5DA    H2'1  154   9.333   5.703   9.663 -0.6801  0.5709  0.1746
    5DA    H2'2  155   9.354   5.759   9.497  1.4034 -1.2077 -0.1135
    5DA     O3'  156   9.135   5.650   9.403  0.1090  0.6358 -0.2637
    6DT       P  157   9.233   5.591   9.289  0.0637  0.3212  0.0464
    6DT     O1P  158   9.147   5.521   9.191 -1.0255  0.2660  0.2248
    6DT     O2P  159   9.340   5.509   9.342  0.1815  0.4821 -0.0530
    6DT     O5'  160   9.277   5.738   9.231 -0.1945  0.0588 -0.4160
    6DT     C5'  161   9.198   5.829   9.166  0.0807  0.1892  0.1349
    6DT    H5'1  162   9.112   5.852   9.228  1.0817 -1.2679  2.1593
    6DT    H5'2  163   9.163   5.782   9.075  1.3218 -3.1584  1.2507
    6DT     C4'  164   9.259   5.969   9.149  0.2180  0.4054 -0.4041
    6DT     H4'  165   9.188   6.021   9.085  0.8181  0.9290 -0.6607
    6DT     O4'  166   9.267   6.039   9.272 -0.2281  0.2086  0.2014
    6DT     C1'  167   9.394   6.102   9.266  0.3790  0.2447  0.0998
    6DT     H1'  168   9.377   6.194   9.210 -0.3460 -0.1340 -0.3151
    6DT      N1  169   9.441   6.144   9.405 -0.5247  0.0070 -0.3285
    6DT      C6  170   9.509   6.054   9.487  0.1434 -0.4115 -0.2006
    6DT      H6  171   9.521   5.952   9.455  2.6796 -0.5699  1.0433
    6DT      C5  172   9.567   6.100   9.606 -0.3515  0.3472  0.6243
    6DT      C7  173   9.649   5.994   9.689  0.3571 -0.3258  0.3704
    6DT     H71  174   9.753   6.000   9.658 -0.0130 -1.0747 -1.1500
    6DT     H72  175   9.639   6.012   9.796  0.2717  0.9919  0.1609
    6DT     H73  176   9.598   5.901   9.665 -1.2588  0.4807  0.5067
    6DT      C4  177   9.565   6.234   9.649  0.6985  0.5964  0.3852
    6DT      O4  178   9.604   6.281   9.758  0.2491  0.4024 -0.2160
    6DT      N3  179   9.497   6.314   9.557 -0.2403  0.1114 -0.1395
    6DT      H3  180   9.507   6.410   9.585  0.8561  0.7415 -2.4630
    6DT      C2  181   9.430   6.286   9.443 -0.5027  1.0854 -0.1488
    6DT      O2  182   9.378   6.371   9.373 -0.2092 -0.0729  0.6785
    6DT     C3'  183   9.397   5.959   9.081 -0.8531 -0.3382 -0.5174
    6DT     H3'  184   9.425   5.863   9.038  0.3371 -0.2572  0.0580
    6DT     C2'  185   9.488   6.000   9.197  0.1047 -0.7762  0.5136
    6DT    H2'1  186   9.502   5.907   9.253 -0.2999 -1.9079 -1.1646
    6DT    H2'2  187   9.581   6.040   9.156  0.3178 -0.1584  1.5743
    6DT     O3'  188   9.388   6.052   8.972  0.3079 -0.5182 -0.0370
    7DA       P  189   9.508   6.076   8.872 -0.1491 -0.1042 -0.0832
    7DA     O1P  190   9.450   6.107   8.742 -0.0945  0.5509 -0.1589
    7DA     O2P  191   9.609   5.974   8.888  0.2262 -0.1787  0.4225
    7DA     O5'  192   9.548   6.218   8.938  0.0607  0.4013 -0.4659
    7DA     C5'  193   9.459   6.335   8.930  0.2369  0.1638 -0.4888
    7DA    H5'1  194   9.372   6.311   8.991  0.3697  4.2726  1.6809
    7DA    H5'2  195   9.427   6.357   8.829  0.9148  2.8202 -0.1934
    7DA     C4'  196   9.528   6.454   8.988 -0.0584 -0.1765 -0.3533
    7DA     H4'  197   9.463   6.541   8.979 -0.1519  0.0967  2.2378
    7DA     O4'  198   9.555   6.440   9.126 -0.3711  0.0820 -0.5141
    7DA     C1'  199   9.686   6.491   9.145  0.9006  0.8326 -0.0560
    7DA     H1'  200   9.685   6.600   9.139  2.7533  0.8898  0.0515
    7DA      N9  201   9.735   6.434   9.271 -0.1040  0.0176 -0.1484
    7DA      C8  202   9.754   6.297   9.302  0.9163 -0.4415  0.7258
    7DA      H8  203   9.717   6.221   9.235  1.8899  0.5833 -1.0463
    7DA      N7  204   9.800   6.281   9.427 -0.0740  0.0873  0.1007
    7DA      C5  205   9.827   6.413   9.471 -0.0034 -0.1198 -0.6726
    7DA      C6  206   9.880   6.470   9.589  0.5652  0.1779 -0.2606
    7DA      N6  207   9.936   6.402   9.688 -0.2257 -0.1055  0.4451
    7DA     H61  208   9.937   6.302   9.677 -1.7151 -0.0599 -0.3486
    7DA     H62  209   9.967   6.452   9.770 -0.8508  0.3935  0.3822
    7DA      N1  210   9.884   6.604   9.603  0.4030 -0.9295 -0.0495
    7DA      C2  211   9.830   6.679   9.510 -0.3646 -0.1516  0.2450
    7DA      H2  212   9.836   6.785   9.532  3.1009 -0.5346  1.7463
    7DA      N3  213   9.774   6.641   9.395 -0.4978 -0.0290 -0.5286
    7DA      C4  214   9.777   6.507   9.386 -0.1071 -0.1104  0.5315
    7DA     C3'  215   9.662   6.487   8.915  0.6420 -0.1016  0.3701
    7DA     H3'  216   9.676   6.432   8.821  0.2438  1.8066 -0.8548
    7DA     C2'  217   9.760   6.439   9.027 -0.3633 -0.9129  1.1293
    7DA    H2'1  218   9.774   6.331   9.022  1.0467 -0.7291  0.3546
    7DA    H2'2  219   9.853   6.496   9.025  0.8018 -2.6570  2.1933
    7DA     O3'  220   9.659   6.627   8.884 -0.0556 -0.1687  0.6796
    8DT       P  221   9.782   6.704   8.823 -0.1472  0.0679  0.2877
    8DT     O1P  222   9.726   6.819   8.749 -0.7486 -0.3092  0.0740
    8DT     O2P  223   9.856   6.613   8.732  0.0713  0.5191  0.0789
    8DT     O5'  224   9.873   6.759   8.941 -0.0901  0.3251  0.8123
    8DT     C5'  225   9.827   6.868   9.024  0.6761  0.4579  0.4311
    8DT    H5'1  226   9.744   6.835   9.087  0.4211 -0.7014 -0.4822
    8DT    H5'2  227   9.782   6.940   8.955 -2.0658 -1.0083  0.5339
    8DT     C4'  228   9.936   6.918   9.111  0.3737 -1.1429  0.6225
    8DT     H4'  229   9.891   7.007   9.155  2.2520  0.5668 -0.7757
    8DT     O4'  230   9.951   6.818   9.205 -0.2052  0.3742 -0.5873
    8DT     C1'  231  10.087   6.810   9.247  0.1165 -0.3633 -0.4407
    8DT     H1'  232  10.096   6.891   9.320 -0.0448 -0.5310 -0.2339
    8DT      N1  233  10.110   6.676   9.300  0.7577 -0.3251 -0.5666
    8DT      C6  234  10.080   6.565   9.219  0.0958 -0.3428  0.0206
    8DT      H6  235  10.040   6.574   9.120  0.2004 -1.8716 -0.1897
    8DT      C5  236  10.122   6.445   9.260 -0.9030 -0.0308  0.9392
    8DT      C7  237  10.093   6.325   9.173  0.5277 -0.0036  0.0026
    8DT     H71  238  10.057   6.239   9.231 -2.2520  0.5612 -0.7265
    8DT     H72  239  10.028   6.344   9.088  2.0041 -1.0223 -1.4002
    8DT     H73  240  10.184   6.280   9.132 -0.7498 -4.5412  1.4702
    8DT      C4  241  10.175   6.418   9.396  0.7752 -0.5745 -0.0047
    8DT      O4  242  10.217   6.310   9.441  0.0053  0.2072  0.0927
    8DT      N3  243  10.195   6.532   9.471  0.1315 -0.7175  0.3757
    8DT      H3  244  10.234   6.526   9.564 -0.0211 -0.5210  0.4533
    8DT      C2  245  10.178   6.663   9.420  0.1329  0.3207  0.3398
    8DT      O2  246  10.229   6.756   9.480 -0.3246  0.2587 -0.2836
    8DT     C3'  247  10.077   6.951   9.055  0.2683 -0.1941 -0.3201
    8DT     H3'  248  10.077   6.943   8.946  0.9365 -0.1370 -0.3247
    8DT     C2'  249  10.162   6.838   9.116  0.2783  0.3135  0.0513
    8DT    H2'1  250  10.181   6.751   9.053 -0.2486  0.4310 -0.2747
    8DT    H2'2  251  10.258   6.879   9.146  0.2385 -0.7266  1.7183
    8DT     O3'  252  10.130   7.080   9.093  0.1382  0.6137 -0.1139
    9DC       P  253  10.249   7.155   9.012 -0.4671  0.1667  0.2172
    9DC     O1P  254  10.210   7.295   8.987 -0.0756 -0.0419  0.6491
    9DC     O2P  255  10.298   7.082   8.896 -0.4232  0.5229  0.3770
    9DC     O5'  256  10.361   7.151   9.118  0.2869 -0.1958 -0.2867
    9DC     C5'  257  10.362   7.257   9.220  0.1824 -0.3563  0.1168
    9DC    H5'1  258  10.266   7.264   9.273  0.0880  1.7739 -0.2249
    9DC    H5'2  259  10.377   7.356   9.176 -0.9427  1.4289  3.3522
    9DC     C4'  260  10.461   7.225   9.329  0.3209 -0.1624  0.3722
    9DC     H4'  261  10.452   7.296   9.412  0.3052 -0.9201  1.0365
    9DC     O4'  262  10.440   7.095   9.391  0.1243 -0.0507 -0.0011
    9DC     C1'  263  10.560   7.037   9.416  0.1320  0.1336 -0.1101
    9DC     H1'  264  10.597   7.075   9.511  0.7421 -0.8077  0.0429
    9DC      N1  265  10.549   6.891   9.415  0.0408 -0.2376 -0.4238
    9DC      C6  266  10.530   6.824   9.302 -0.7878  0.7427  0.5575
    9DC      H6  267  10.498   6.876   9.213  0.3204  2.6048  1.1931
    9DC      C5  268  10.526   6.687   9.300 -0.9217 -0.7095  0.3799
    9DC      H5  269  10.503   6.643   9.204 -1.1128  3.8149 -1.9001
    9DC      C4  270  10.548   6.627   9.425 -0.6127  0.3994  0.4431
    9DC      N4  271  10.529   6.502   9.437 -0.7074  0.2564  0.0200
    9DC     H41  272  10.519   6.441   9.357  0.8624 -1.6466  1.1781
    9DC     H42  273  10.544   6.464   9.530 -0.3950  1.7156  0.6037
    9DC      N3  274  10.574   6.688   9.542 -0.4890  0.3764 -0.9054
    9DC      C2  275  10.568   6.824   9.537 -0.5026  0.3696 -0.3736
    9DC      O2  276  10.590   6.877   9.645 -0.1724  0.5218  0.1992
    9DC     C3'  277  10.600   7.234   9.270 -0.3584  0.0938 -0.3334
    9DC     H3'  278  10.594   7.252   9.163 -0.0536 -0.0119 -0.3685
    9DC     C2'  279  10.654   7.093   9.308  0.1600  0.4105 -0.1513
    9DC    H2'1  280  10.651   7.028   9.220  1.5266 -1.4385  1.0885
    9DC    H2'2  281  10.756   7.102   9.344  0.5949  0.5036 -1.3690
    9DC     O3'  282  10.673   7.335   9.343 -0.1471 -0.1170  0.1037
   10DC       P  283  10.802   7.407   9.283 -0.1251 -0.4929 -0.0812
   10DC     O1P  284  10.825   7.535   9.346 -0.4746  0.0963  0.1943
   10DC     O2P  285  10.792   7.398   9.131  0.2170 -0.1482  0.0402
   10DC     O5'  286  10.922   7.314   9.320  0.5848 -0.3271  0.3493
   10DC     C5'  287  10.961   7.305   9.457 -0.1992  0.2595 -0.2009
   10DC    H5'1  288  10.873   7.306   9.521 -0.6021  1.5871 -0.7355
   10DC    H5'2  289  11.018   7.394   9.484 -1.3894  0.4198  2.0269
   10DC     C4'  290  11.048   7.178   9.498  0.0004 -0.2010 -0.1258
   10DC     H4'  291  11.088   7.202   9.597 -0.0228  1.4431 -0.4781
   10DC     O4'  292  10.976   7.056   9.492 -0.1077 -0.4146 -0.5408
   10DC     C1'  293  11.048   6.957   9.436 -0.3100  0.2683  0.8305
   10DC     H1'  294  11.120   6.923   9.511  0.6019  2.2100  0.8807
   10DC      N1  295  10.967   6.847   9.377  0.2882  0.6225 -0.1055
   10DC      C6  296  10.914   6.854   9.252 -0.2249 -0.4253  0.2420
   10DC      H6  297  10.933   6.943   9.194  1.1104 -1.6319 -1.2576
   10DC      C5  298  10.868   6.741   9.195  1.0081  0.6323  0.4376
   10DC      H5  299  10.832   6.743   9.093 -1.7597 -0.1477  1.3204
   10DC      C4  300  10.849   6.622   9.274  0.3986  0.5655  0.7046
   10DC      N4  301  10.788   6.520   9.220 -0.0499 -0.7749  0.2804
   10DC     H41  302  10.767   6.535   9.123  1.8430  3.0868  0.3178
   10DC     H42  303  10.753   6.446   9.281 -0.3973  0.8104  2.1096
   10DC      N3  304  10.876   6.624   9.402 -0.1490  0.3879 -0.2592
   10DC      C2  305  10.935   6.730   9.450  0.0711 -0.1636 -0.5525
   10DC      O2  306  10.984   6.718   9.565  0.1032 -0.4058 -0.1253
   10DC     C3'  307  11.175   7.150   9.415  0.1478 -0.2460  0.2294
   10DC     H3'  308  11.193   7.231   9.344  0.6593 -0.7555 -0.2315
   10DC     C2'  309  11.126   7.035   9.330 -0.3887 -0.1112  0.5868
   10DC    H2'1  310  11.069   7.075   9.247 -1.3137 -2.8366 -0.1930
   10DC    H2'2  311  11.210   6.971   9.301 -0.3513  0.3728 -0.4025
   10DC     O3'  312  11.297   7.115   9.484  0.2826 -0.4722  0.3995
   11DA       P  313  11.433   7.187   9.444  0.0457 -0.1622  0.0763
   11DA     O1P  314  11.442   7.318   9.512  0.5403  0.3361 -0.0344
   11DA     O2P  315  11.447   7.185   9.297 -0.0963  0.5391  0.2765
   11DA     O5'  316  11.540   7.083   9.499 -0.0564  0.4012 -0.4223
   11DA     C5'  317  11.570   7.078   9.641  0.3314 -0.8944  0.1919
   11DA    H5'1  318  11.478   7.097   9.695  0.3281 -1.4039  0.3663
   11DA    H5'2  319  11.650   7.148   9.666  1.8483 -2.9507  1.3549
   11DA     C4'  320  11.623   6.939   9.665 -0.1022  0.3447 -0.1727
   11DA     H4'  321  11.665   6.931   9.765 -0.8706 -2.9531 -0.0017
   11DA     O4'  322  11.512   6.849   9.657 -0.4869  0.1708 -0.6391
   11DA     C1'  323  11.544   6.737   9.574 -0.4249 -0.5027 -0.6341
   11DA     H1'  324  11.562   6.654   9.643 -2.0073 -0.6881 -0.3970
   11DA      N9  325  11.425   6.692   9.502  0.0715 -0.6204  0.0621
   11DA      C8  326  11.348   6.772   9.422 -0.1799 -0.3486  0.5001
   11DA      H8  327  11.366   6.879   9.418 -2.3753  0.1724  2.4548
   11DA      N7  328  11.267   6.703   9.347  0.3616 -0.2243  0.0768
   11DA      C5  329  11.283   6.571   9.389  0.2674  0.9141 -0.0679
   11DA      C6  330  11.223   6.446   9.355  0.2276  0.5672  0.0191
   11DA      N6  331  11.125   6.420   9.267 -0.0439 -0.0448 -0.7529
   11DA     H61  332  11.113   6.493   9.199 -0.0421  1.7773  1.0929
   11DA     H62  333  11.087   6.326   9.260  0.6942 -0.3734 -0.5352
   11DA      N1  334  11.254   6.335   9.417  0.3833  0.3071 -0.4702
   11DA      C2  335  11.346   6.339   9.512 -0.2377 -0.7651  0.2376
   11DA      H2  336  11.371   6.251   9.569  1.8217  1.5679  3.2935
   11DA      N3  337  11.412   6.452   9.550  0.1018  0.0134  0.3468
   11DA      C4  338  11.375   6.565   9.483 -0.9203  0.0319  0.0431
   11DA     C3'  339  11.730   6.886   9.573 -0.1938  0.7268 -0.0997
   11DA     H3'  340  11.768   6.962   9.505  0.5789  1.2611  0.8916
   11DA     C2'  341  11.662   6.779   9.493  0.6653 -0.1895  1.2483
   11DA    H2'1  342  11.616   6.820   9.404 -2.7207  0.4675  3.1192
   11DA    H2'2  343  11.733   6.703   9.462  1.6036  0.4798  1.7237
   11DA     O3'  344  11.828   6.819   9.652 -0.0522 -0.7089 -0.2045
   12DC       P  345  11.986   6.813   9.613  0.1253  0.0709 -0.0191
   12DC     O1P  346  12.062   6.819   9.743  0.2500  0.9151  0.3116
   12DC     O2P  347  12.019   6.916   9.508  0.8913  0.1418  0.0799
   12DC     O5'  348  12.013   6.669   9.554 -0.7387 -0.0351  0.4317
   12DC     C5'  349  12.018   6.552   9.626 -0.0945 -0.2916 -0.3583
   12DC    H5'1  350  11.952   6.553   9.713  0.4361 -3.2061  0.1823
   12DC    H5'2  351  12.121   6.527   9.652 -0.1242  1.4117  1.7126
   12DC     C4'  352  11.975   6.430   9.547  0.2787  0.9311  0.6102
   12DC     H4'  353  11.986   6.349   9.619 -1.3335  0.9358  0.8936
   12DC     O4'  354  11.842   6.440   9.505  0.1805  0.5415 -0.2272
   12DC     C1'  355  11.834   6.393   9.364  0.1449 -0.0513 -0.2062
   12DC     H1'  356  11.825   6.285   9.371  0.3041 -0.0380  0.2724
   12DC      N1  357  11.705   6.437   9.295 -0.1740 -0.7662  0.2191
   12DC      C6  358  11.702   6.550   9.222  0.1536 -0.4772  0.2285
   12DC      H6  359  11.778   6.627   9.228 -0.0703 -0.3103  0.9868
   12DC      C5  360  11.596   6.568   9.137 -0.7220  0.3710 -0.6137
   12DC      H5  361  11.586   6.661   9.083 -1.4109  0.4858 -0.3015
   12DC      C4  362  11.497   6.466   9.127 -0.0722  0.4086 -0.2782
   12DC      N4  363  11.390   6.481   9.056 -0.1894  0.1711  0.5345
   12DC     H41  364  11.380   6.560   8.993  0.8076 -0.9346 -1.0810
   12DC     H42  365  11.327   6.403   9.045  0.1150  0.0211 -0.2209
   12DC      N3  366  11.496   6.353   9.200 -0.3359  0.0436 -0.2905
   12DC      C2  367  11.600   6.340   9.287 -0.4950 -0.1071 -0.7578
   12DC      O2  368  11.592   6.236   9.360  0.4926 -0.6692 -0.1330
   12DC     C3'  369  12.060   6.389   9.424  1.2430 -0.4829  0.3072
   12DC     H3'  370  12.154   6.444   9.422  1.3171 -0.5822  0.8852
   12DC     C2'  371  11.967   6.429   9.304  0.4547  0.1268 -0.3881
   12DC    H2'1  372  11.967   6.538   9.294  0.3118  0.0725 -1.0209
   12DC    H2'2  373  11.997   6.385   9.209 -0.5622 -0.1793 -0.5677
   12DC     O3'  374  12.073   6.248   9.420 -0.0365  0.4002 -0.2493
   13DC       P  375  12.210   6.191   9.355 -0.2887  0.2062 -0.2662
   13DC     O1P  376  12.314   6.176   9.465 -0.4422 -0.2208 -0.0082
   13DC     O2P  377  12.234   6.270   9.235 -0.1034 -0.4783 -0.1688
   13DC     O5'  378  12.159   6.043   9.314 -0.1125 -0.5291 -0.2079
   13DC     C5'  379  12.132   5.936   9.417  0.4240 -1.1416  0.3364
   13DC    H5'1  380  12.092   5.998   9.496  0.7232  1.3841 -1.3657
   13DC    H5'2  381  12.228   5.891   9.443  1.2408  0.7647  0.8227
   13DC     C4'  382  12.031   5.832   9.362 -0.2653 -0.4258 -0.1950
   13DC     H4'  383  12.022   5.759   9.442  3.1420 -0.2543  0.4720
   13DC     O4'  384  11.904   5.889   9.332 -0.5882 -0.3089 -0.2623
   13DC     C1'  385  11.854   5.858   9.203 -0.1803  0.1784  0.1163
   13DC     H1'  386  11.799   5.765   9.191  1.1491 -0.6404  0.2307
   13DC      N1  387  11.783   5.965   9.130  0.2618 -0.2015 -0.6390
   13DC      C6  388  11.845   6.089   9.130 -0.3003 -0.2415 -0.0728
   13DC      H6  389  11.922   6.107   9.203 -0.2729  0.2391 -0.2190
   13DC      C5  390  11.793   6.188   9.051 -0.3587  0.2345 -0.2518
   13DC      H5  391  11.839   6.286   9.061  1.6608 -0.8382  2.1503
   13DC      C4  392  11.679   6.157   8.974 -0.2897 -0.7729  0.3835
   13DC      N4  393  11.630   6.254   8.902 -0.2957 -0.7188 -0.4268
   13DC     H41  394  11.677   6.342   8.918 -0.5430 -0.5564 -0.5809
   13DC     H42  395  11.541   6.243   8.854 -3.2841  4.3779  2.9605
   13DC      N3  396  11.615   6.041   8.969 -0.4274 -0.2063 -0.5567
   13DC      C2  397  11.671   5.940   9.042 -1.0107 -0.4022  0.1753
   13DC      O2  398  11.624   5.828   9.031 -0.4272 -0.3881  0.8541
   13DC     C3'  399  12.070   5.758   9.239 -0.2576 -0.1707  0.5485
   13DC     H3'  400  12.176   5.777   9.223 -0.1825 -0.2401  0.9543
   13DC     C2'  401  11.996   5.836   9.132 -0.5159 -0.0572  0.4178
   13DC    H2'1  402  12.061   5.922   9.113  1.4941 -1.4570  0.7062
   13DC    H2'2  403  11.982   5.778   9.041 -0.7193 -1.2547  1.1911
   13DC     O3'  404  12.034   5.623   9.242 -0.3852  0.2899 -0.2755
   14DT       P  405  12.095   5.526   9.127  0.0462 -0.2996 -0.0206
   14DT     O1P  406  12.114   5.399   9.188 -0.1957  0.4453  0.3741
   14DT     O2P  407  12.209   5.597   9.068  0.4775  0.0046  0.4224
   14DT     O5'  408  11.973   5.523   9.015  0.1473 -0.4284  0.4458
   14DT     C5'  409  11.843   5.472   9.054  0.7082  0.0579  0.1267
   14DT    H5'1  410  11.795   5.539   9.125  1.6707  0.1817  0.6702
   14DT    H5'2  411  11.863   5.381   9.110  0.1615 -0.3020 -0.2476
   14DT     C4'  412  11.744   5.423   8.949 -0.1850  0.0139 -0.2756
   14DT     H4'  413  11.665   5.359   8.989 -0.4743 -0.0400 -0.9261
   14DT     O4'  414  11.685   5.533   8.883 -0.0560 -0.3495 -0.1513
   14DT     C1'  415  11.709   5.524   8.744 -0.1052 -0.0994 -0.1974
   14DT     H1'  416  11.621   5.482   8.696  0.0321 -0.0463 -0.4949
   14DT      N1  417  11.753   5.661   8.698  0.5668 -0.4995  0.1021
   14DT      C6  418  11.859   5.732   8.763  0.0339 -0.5551  0.2316
   14DT      H6  419  11.914   5.683   8.842 -0.5929 -1.8567 -0.1138
   14DT      C5  420  11.871   5.864   8.727  0.1293 -0.0452 -0.7971
   14DT      C7  421  11.967   5.952   8.804  0.3804  0.8844 -0.5231
   14DT     H71  422  12.056   5.899   8.838  0.8737  1.2605 -1.2038
   14DT     H72  423  12.002   6.019   8.725 -1.1245  2.6551  0.2630
   14DT     H73  424  11.919   6.005   8.885  2.8282 -1.4083  2.6871
   14DT      C4  425  11.779   5.928   8.638 -0.6420  0.4655  0.0693
   14DT      O4  426  11.781   6.047   8.603  0.0677  0.5110  0.1057
   14DT      N3  427  11.683   5.845   8.581 -0.0058 -0.1636  0.4151
   14DT      H3  428  11.616   5.883   8.516  1.3059 -1.3647 -1.7279
   14DT      C2  429  11.669   5.716   8.602  0.1829  1.1707  0.3368
   14DT      O2  430  11.585   5.649   8.547  0.2857 -0.5355  0.1754
   14DT     C3'  431  11.803   5.323   8.845 -0.1123 -0.3419 -0.0728
   14DT     H3'  432  11.903   5.287   8.871 -0.1128  0.0723  0.5150
   14DT     C2'  433  11.814   5.420   8.735  0.1326  0.0350 -0.3503
   14DT    H2'1  434  11.908   5.475   8.747 -0.4947  0.6460  2.3582
   14DT    H2'2  435  11.813   5.378   8.635 -2.5875  1.6588 -1.1012
   14DT     O3'  436  11.703   5.227   8.804  0.0350  0.6065 -0.1212
   15DG       P  437  11.745   5.091   8.728  0.0650  0.4140 -0.6286
   15DG     O1P  438  11.630   4.995   8.729 -0.4510  0.3276 -0.0618
   15DG     O2P  439  11.876   5.051   8.781  0.7689  0.0475 -0.1361
   15DG     O5'  440  11.751   5.142   8.573 -0.1909 -0.6162 -0.4495
   15DG     C5'  441  11.640   5.179   8.501 -0.1686 -0.0638  0.0153
   15DG    H5'1  442  11.571   5.248   8.549  0.7235  1.1886 -0.4171
   15DG    H5'2  443  11.575   5.096   8.475 -1.9039  1.7661 -1.9752
   15DG     C4'  444  11.669   5.246   8.361 -0.2602  0.1948 -0.3471
   15DG     H4'  445  11.581   5.230   8.299  0.2147 -0.3831 -0.8913
   15DG     O4'  446  11.674   5.385   8.365 -0.2263 -0.0325 -0.3604
   15DG     C1'  447  11.784   5.434   8.289 -0.0873  0.7868 -0.0552
   15DG     H1'  448  11.753   5.434   8.185  0.8867 -1.2158 -0.4131
   15DG      N9  449  11.826   5.567   8.341  0.7065 -0.9194  0.4179
   15DG      C8  450  11.921   5.594   8.435 -0.1263  0.6092  0.9801
   15DG      H8  451  11.953   5.514   8.500 -1.2799  0.3637  1.2797
   15DG      N7  452  11.964   5.720   8.431 -0.0893  0.4174 -0.6412
   15DG      C5  453  11.890   5.776   8.330  0.1992  0.5992  0.0240
   15DG      C6  454  11.883   5.913   8.290 -0.0399  0.3938 -0.1041
   15DG      O6  455  11.940   6.008   8.336  0.4261  0.0237  0.4854
   15DG      N1  456  11.776   5.940   8.211  0.0450 -0.1608 -0.3865
   15DG      H1  457  11.760   6.037   8.191 -0.4016 -0.2617 -0.5404
   15DG      C2  458  11.702   5.844   8.151  0.3494 -0.0598  0.0341
   15DG      N2  459  11.606   5.879   8.075 -0.1832 -0.0869 -0.0650
   15DG     H21  460  11.598   5.974   8.041  1.7372  0.0467 -0.2488
   15DG     H22  461  11.553   5.802   8.036  0.2545 -0.2052 -0.4521
   15DG      N3  462  11.700   5.718   8.195  0.2241 -0.3357 -0.1819
   15DG      C4  463  11.799   5.690   8.284  0.3885  0.3898 -0.3049
   15DG     C3'  464  11.790   5.196   8.276  0.4969  0.1103  0.7080
   15DG     H3'  465  11.824   5.097   8.306 -1.4659 -1.0806 -0.7854
   15DG     C2'  466  11.881   5.310   8.314 -0.3104  0.1896 -0.2944
   15DG    H2'1  467  11.913   5.298   8.418 -1.2830  0.5720  0.0530
   15DG    H2'2  468  11.966   5.314   8.246 -0.3829 -1.0940 -0.4727
   15DG     O3'  469  11.751   5.198   8.139  0.1356  0.0412 -0.2793
   16DC       P  470  11.782   5.077   8.051  0.2215 -0.2689  0.2441
   16DC     O1P  471  11.733   4.949   8.105 -0.3339  0.0926  0.0628
   16DC     O2P  472  11.923   5.087   8.002  0.8956 -0.3450 -0.2169
   16DC     O5'  473  11.691   5.099   7.922 -0.6285 -0.3418 -0.0644
   16DC     C5'  474  11.553   5.139   7.937  0.5857 -0.0809 -0.1675
   16DC    H5'1  475  11.528   5.133   8.043  0.2161 -2.3231 -0.3400
   16DC    H5'2  476  11.487   5.062   7.899 -0.2887  1.0199 -0.9298
   16DC     C4'  477  11.508   5.265   7.864 -0.9067 -0.1317  0.2647
   16DC     H4'  478  11.401   5.283   7.867 -0.6136  1.6487  1.8064
   16DC     O4'  479  11.569   5.382   7.915 -0.4664 -0.1311 -0.5917
   16DC     C1'  480  11.633   5.461   7.818 -0.1146 -0.3962 -0.3356
   16DC     H1'  481  11.570   5.534   7.768  0.7766  2.0119  1.8089
   16DC      N1  482  11.759   5.524   7.878 -0.7847  0.0710 -0.3482
   16DC      C6  483  11.845   5.450   7.954 -0.1017  0.1028 -0.1923
   16DC      H6  484  11.822   5.346   7.968  1.1383 -0.2774 -0.8104
   16DC      C5  485  11.960   5.514   8.007 -0.0160 -0.4153  0.3312
   16DC      H5  486  12.037   5.457   8.056 -0.3168 -1.7208 -0.6509
   16DC      C4  487  11.970   5.653   7.983 -0.1626 -0.2477 -0.4822
   16DC      N4  488  12.064   5.715   8.045  0.2502  0.2486 -0.2114
   16DC     H41  489  12.121   5.656   8.103 -0.3863  0.3407  0.5332
   16DC     H42  490  12.084   5.807   8.008 -0.4062  0.8918  0.9684
   16DC      N3  491  11.888   5.726   7.910  0.3694  0.0982 -0.3077
   16DC      C2  492  11.782   5.661   7.857  0.7318 -0.2701 -0.5330
   16DC      O2  493  11.704   5.726   7.788 -0.2298 -0.0091 -0.1005
   16DC     C3'  494  11.537   5.269   7.708  0.0589 -0.4870 -0.6375
   16DC     H3'  495  11.553   5.171   7.662  1.3755 -0.1099 -1.0146
   16DC     C2'  496  11.663   5.357   7.709 -0.4808 -0.1380  0.5526
   16DC    H2'1  497  11.747   5.301   7.752 -0.9014  0.4162  2.1657
   16DC    H2'2  498  11.677   5.397   7.609 -0.6024 -0.2777  0.4803
   16DC     O3'  499  11.440   5.354   7.636  0.5369  0.5104 -0.1076
   17DA       P  500  11.392   5.322   7.485  0.1361  0.0325  0.1508
   17DA     O1P  501  11.258   5.377   7.445  0.1601  0.5404 -0.2900
   17DA     O2P  502  11.416   5.176   7.452  0.5344 -0.1841 -0.2413
   17DA     O5'  503  11.498   5.406   7.402 -0.2367  0.4238  0.0969
   17DA     C5'  504  11.478   5.548   7.390 -0.0119 -0.0743 -0.3998
   17DA    H5'1  505  11.454   5.590   7.487 -1.7208  1.6196 -1.4838
   17DA    H5'2  506  11.395   5.574   7.324  0.4286 -0.1865 -1.0108
   17DA     C4'  507  11.608   5.624   7.347  0.0374  0.5628  0.5121
   17DA     H4'  508  11.579   5.718   7.301  0.3936  0.6891  0.5364
   17DA     O4'  509  11.709   5.651   7.447 -0.0544  0.0664 -0.2344
   17DA     C1'  510  11.827   5.612   7.395  0.1013  0.4733  0.8094
   17DA     H1'  511  11.871   5.694   7.339  1.1455 -0.1310  0.7033
   17DA      N9  512  11.915   5.590   7.508  0.6968  0.7004 -0.4321
   17DA      C8  513  11.956   5.466   7.560  0.1140 -0.1475 -0.4714
   17DA      H8  514  11.900   5.376   7.538  0.8508 -0.9519  0.8590
   17DA      N7  515  12.064   5.471   7.632 -0.0707  0.1797 -0.3954
   17DA      C5  516  12.087   5.606   7.645  0.2978 -0.0685 -0.2049
   17DA      C6  517  12.168   5.688   7.718 -0.8099  0.4770  0.1622
   17DA      N6  518  12.268   5.651   7.796 -0.2899 -0.2463 -0.1766
   17DA     H61  519  12.263   5.556   7.830 -0.8739 -0.7406 -1.5446
   17DA     H62  520  12.328   5.724   7.831 -0.4023 -0.1661 -0.1508
   17DA      N1  521  12.149   5.822   7.721 -0.2458  0.3367  0.0421
   17DA      C2  522  12.057   5.876   7.646 -0.9577 -0.1082 -0.3865
   17DA      H2  523  12.057   5.984   7.656  1.4085 -0.1618  0.8373
   17DA      N3  524  11.972   5.815   7.563  1.2052  1.2816 -0.4135
   17DA      C4  525  11.988   5.682   7.575 -0.0057  0.2999 -0.1085
   17DA     C3'  526  11.676   5.547   7.232  0.8886 -0.8274  0.1718
   17DA     H3'  527  11.621   5.464   7.187  1.3574 -0.7451 -0.5707
   17DA     C2'  528  11.792   5.491   7.316  0.6129 -0.2128 -0.3951
   17DA    H2'1  529  11.755   5.409   7.378 -0.5420  0.2262 -0.4603
   17DA    H2'2  530  11.872   5.449   7.255 -1.2596 -1.8743 -1.8720
   17DA     O3'  531  11.717   5.638   7.134  0.1965  0.0808 -0.1368
   18DG       P  532  11.623   5.667   7.010 -0.3141 -0.1332 -0.2380
   18DG     O1P  533  11.481   5.679   7.051 -0.4430  0.3103  0.2189
   18DG     O2P  534  11.661   5.575   6.897 -0.2328  0.0328  0.5174
   18DG     O5'  535  11.663   5.814   6.952  0.1790 -0.6366  0.4489
   18DG     C5'  536  11.659   5.929   7.031 -0.2653  0.0968  0.1814
   18DG    H5'1  537  11.619   5.907   7.130 -1.6408 -2.2539 -0.8058
   18DG    H5'2  538  11.576   5.985   6.988  1.7680  1.5905 -2.0323
   18DG     C4'  539  11.795   6.002   7.033  0.2685  0.0172 -0.4969
   18DG     H4'  540  11.774   6.105   7.062 -2.4295 -0.2017 -1.3888
   18DG     O4'  541  11.877   5.937   7.133 -0.7117  0.3639  0.2149
   18DG     C1'  542  11.998   5.908   7.060 -0.3649  0.4504 -0.3323
   18DG     H1'  543  12.067   5.992   7.059  1.9979 -1.3658  0.4164
   18DG      N9  544  12.058   5.811   7.145  0.4777  0.2877 -0.2345
   18DG      C8  545  12.036   5.675   7.154 -0.0174  0.3036 -0.2139
   18DG      H8  546  11.977   5.617   7.085  0.8831  0.5753 -1.2353
   18DG      N7  547  12.116   5.618   7.244  0.1930 -0.0471  0.4595
   18DG      C5  548  12.182   5.726   7.304  0.4771  0.5103  0.2597
   18DG      C6  549  12.282   5.733   7.410 -0.2921  0.2823  0.0719
   18DG      O6  550  12.333   5.642   7.478 -0.3021 -0.3598  0.1905
   18DG      N1  551  12.317   5.866   7.436  0.1752  0.5065 -0.1831
   18DG      H1  552  12.384   5.878   7.511  2.3477  0.0948 -1.9475
   18DG      C2  553  12.254   5.973   7.392  0.3214 -1.1816 -0.1283
   18DG      N2  554  12.298   6.089   7.440 -0.3399 -0.0292 -0.2967
   18DG     H21  555  12.387   6.092   7.487 -0.4620 -0.2926 -0.0462
   18DG     H22  556  12.245   6.175   7.433 -0.5023  0.4531  4.1675
   18DG      N3  557  12.165   5.975   7.296 -0.3267  0.9490 -0.1861
   18DG      C4  558  12.132   5.844   7.255 -0.0698  0.0444 -0.4180
   18DG     C3'  559  11.868   5.997   6.896 -0.6853 -0.1553 -0.2325
   18DG     H3'  560  11.790   5.974   6.823 -0.1242  0.0903 -0.9141
   18DG     C2'  561  11.960   5.874   6.912  0.1948 -0.4219  0.2523
   18DG    H2'1  562  11.907   5.779   6.911  0.0086 -0.3230  0.6628
   18DG    H2'2  563  12.045   5.884   6.844 -1.5858  1.3053 -1.8769
   18DG     O3'  564  11.945   6.115   6.874 -0.4941  0.3391  0.6648
   19DA       P  565  11.927   6.185   6.730  0.0329 -0.2476 -0.4203
   19DA     O1P  566  11.783   6.233   6.727 -0.5760 -0.1364 -0.1270
   19DA     O2P  567  11.972   6.091   6.629  0.0410 -0.0949  0.4131
   19DA     O5'  568  12.017   6.316   6.731  0.8849 -0.5773  0.0836
   19DA     C5'  569  11.996   6.411   6.838 -0.4649  0.3030  0.1383
   19DA    H5'1  570  11.922   6.380   6.912 -0.4774  0.7761  0.3316
   19DA    H5'2  571  11.956   6.505   6.799  0.5474  1.5629  1.9371
   19DA     C4'  572  12.125   6.440   6.909 -0.9858 -0.7681 -0.7297
   19DA     H4'  573  12.105   6.527   6.972  0.1903 -1.1780  0.2418
   19DA     O4'  574  12.162   6.329   6.990 -0.1642  0.0745  0.5592
   19DA     C1'  575  12.295   6.293   6.956 -0.3940 -0.0412 -0.2477
   19DA     H1'  576  12.360   6.340   7.030  1.1613 -0.9062 -1.0192
   19DA      N9  577  12.304   6.152   6.974  0.5842  0.2472  0.2464
   19DA      C8  578  12.256   6.050   6.894 -0.0547 -0.8742  0.8651
   19DA      H8  579  12.185   6.065   6.814 -0.4570  0.5570  1.4463
   19DA      N7  580  12.292   5.934   6.927  0.4055  0.0160  0.2106
   19DA      C5  581  12.382   5.957   7.033 -0.0369 -0.1161 -0.3787
   19DA      C6  582  12.453   5.874   7.117  0.0015  0.3589  0.0586
   19DA      N6  583  12.448   5.742   7.122  0.0892  0.5423 -0.1818
   19DA     H61  584  12.404   5.689   7.048 -0.1957  0.4655  0.0421
   19DA     H62  585  12.508   5.704   7.195 -1.5381  1.1680  1.5795
   19DA      N1  586  12.533   5.925   7.210 -0.5841  0.3567 -0.2586
   19DA      C2  587  12.541   6.054   7.224 -0.0039  0.7009 -0.0640
   19DA      H2  588  12.602   6.100   7.300  0.1382 -1.1701  0.9915
   19DA      N3  589  12.468   6.145   7.158 -0.0795 -0.1875 -0.1879
   19DA      C4  590  12.394   6.093   7.056 -0.4245  0.4409  0.1136
   19DA     C3'  591  12.244   6.469   6.814  0.0676  0.4358 -0.5065
   19DA     H3'  592  12.214   6.482   6.710 -0.2860 -0.3599 -0.5121
   19DA     C2'  593  12.327   6.339   6.814  0.6932 -0.0498 -0.6001
   19DA    H2'1  594  12.283   6.282   6.732 -2.1986  0.4926  0.4572
   19DA    H2'2  595  12.433   6.357   6.799  0.6139 -0.2439 -1.4486
   19DA     O3'  596  12.298   6.588   6.865 -0.0757 -0.2936 -0.1213
   20DT       P  597  12.424   6.654   6.801  0.0528  0.0334 -0.4233
   20DT     O1P  598  12.427   6.797   6.837  0.1847 -0.2092 -0.2686
   20DT     O2P  599  12.428   6.623   6.659  0.7643  0.1779  0.2709
   20DT     O5'  600  12.538   6.575   6.886 -0.0194 -0.5699 -0.0354
   20DT     C5'  601  12.553   6.612   7.020 -0.3978  0.1442 -0.1403
   20DT    H5'1  602  12.468   6.567   7.071 -1.7339  1.7561 -0.8433
   20DT    H5'2  603  12.561   6.720   7.033  0.0623 -0.0423  1.4341
   20DT     C4'  604  12.683   6.560   7.078  0.1623  0.5588 -0.1397
   20DT     H4'  605  12.682   6.597   7.181 -0.7224  1.0656 -0.3205
   20DT     O4'  606  12.697   6.416   7.087  0.2177 -0.6567  0.2162
   20DT     C1'  607  12.804   6.378   7.009 -0.2649  0.5563  0.3012
   20DT     H1'  608  12.889   6.368   7.077 -0.2595 -0.5266  0.1583
   20DT      N1  609  12.768   6.242   6.946  0.7312 -0.2333 -0.5519
   20DT      C6  610  12.685   6.226   6.835  0.0268  0.2212 -0.3079
   20DT      H6  611  12.639   6.305   6.779  0.3652 -0.3059 -1.3582
   20DT      C5  612  12.651   6.103   6.791 -0.3489 -0.1384  0.1748
   20DT      C7  613  12.567   6.092   6.663  0.1419 -0.1545  0.1958
   20DT     H71  614  12.464   6.084   6.697  0.3143  0.0757  0.7833
   20DT     H72  615  12.577   6.183   6.604 -1.8187 -1.8915 -3.1167
   20DT     H73  616  12.589   6.008   6.597  0.2091  1.9303 -2.5928
   20DT      C4  617  12.695   5.982   6.862  0.4673 -0.5726 -0.3146
   20DT      O4  618  12.679   5.865   6.830 -0.0602  0.1969  0.6393
   20DT      N3  619  12.764   6.008   6.976  0.2245  0.0631  0.4025
   20DT      H3  620  12.804   5.922   7.011 -0.4896 -1.1334 -1.5641
   20DT      C2  621  12.797   6.134   7.026 -0.2227 -0.4905  0.8716
   20DT      O2  622  12.859   6.138   7.135  0.0781 -0.4086 -0.2165
   20DT     C3'  623  12.803   6.612   7.000 -0.0528  0.3403  0.3018
   20DT     H3'  624  12.765   6.691   6.936 -2.7048 -0.7121  0.4493
   20DT     C2'  625  12.838   6.490   6.910  0.0834 -0.4206 -0.1005
   20DT    H2'1  626  12.772   6.488   6.824 -2.9112 -1.0718  2.0367
   20DT    H2'2  627  12.943   6.491   6.882  0.2587  2.2673  0.4450
   20DT     O3'  628  12.913   6.642   7.089 -0.2483 -0.3830  0.5980
   21DT       P  629  13.047   6.713   7.044  0.2090  0.1893  0.0464
   21DT     O1P  630  13.096   6.789   7.158  0.5354 -0.1699  0.2762
   21DT     O2P  631  13.027   6.789   6.919  0.1119  0.7280 -0.1942
   21DT     O5'  632  13.144   6.587   7.009  1.0439  0.1065  0.1103
   21DT     C5'  633  13.206   6.510   7.118  0.0201  0.1802 -0.2929
   21DT    H5'1  634  13.135   6.467   7.190  0.3806 -2.4567 -1.4061
   21DT    H5'2  635  13.276   6.569   7.178 -0.1195  1.5298 -1.4046
   21DT     C4'  636  13.282   6.394   7.057  0.1324 -0.7959  0.4814
   21DT     H4'  637  13.327   6.362   7.151 -0.7442 -0.8220  0.9047
   21DT     O4'  638  13.176   6.315   7.006  0.0927  0.6898  0.1701
   21DT     C1'  639  13.237   6.269   6.882 -0.2800 -0.1279 -0.5822
   21DT     H1'  640  13.311   6.198   6.919 -0.5417  1.1094  2.6734
   21DT      N1  641  13.132   6.199   6.798 -0.3719 -0.5194 -0.5260
   21DT      C6  642  13.052   6.272   6.716  0.4248 -0.3339 -0.4353
   21DT      H6  643  13.044   6.380   6.717 -0.7591 -0.3141 -2.9092
   21DT      C5  644  12.965   6.204   6.632  0.1744 -0.5666  0.4822
   21DT      C7  645  12.875   6.286   6.546  0.6739  0.0819 -0.3890
   21DT     H71  646  12.879   6.391   6.572 -0.2291  0.7325 -2.6057
   21DT     H72  647  12.882   6.267   6.438 -0.6227 -2.8622 -0.0575
   21DT     H73  648  12.782   6.238   6.577  0.6025 -1.0366 -2.1885
   21DT      C4  649  12.957   6.057   6.631  0.0715 -0.1325  0.0088
   21DT      O4  650  12.884   5.989   6.567 -0.0543 -0.1141  0.1494
   21DT      N3  651  13.026   5.999   6.734  1.1367 -0.3154 -0.5562
   21DT      H3  652  13.027   5.898   6.731  2.2317 -0.3769  0.9192
   21DT      C2  653  13.120   6.060   6.811  0.0572  0.6022 -0.0152
   21DT      O2  654  13.196   5.988   6.881  0.0266 -0.2265 -0.5288
   21DT     C3'  655  13.383   6.430   6.946  0.4378  0.2161  0.0765
   21DT     H3'  656  13.405   6.536   6.943 -2.8061  0.9949 -0.2136
   21DT     C2'  657  13.305   6.393   6.829 -0.0500 -0.4481  0.2699
   21DT    H2'1  658  13.243   6.475   6.792  1.3866  0.6798  0.2945
   21DT    H2'2  659  13.377   6.375   6.750  1.6310  1.4880  1.2742
   21DT     O3'  660  13.504   6.354   6.973  0.4509  0.1741  0.0737
   22DC       P  661  13.638   6.392   6.896 -0.0623  0.1191  0.2794
   22DC     O1P  662  13.725   6.466   6.989 -0.0049  0.0711  0.1502
   22DC     O2P  663  13.606   6.440   6.759 -0.2669 -0.6333 -0.3622
   22DC     O5'  664  13.690   6.240   6.885 -0.1648 -0.6148  0.3313
   22DC     C5'  665  13.712   6.157   7.000  0.2413 -0.2797 -0.0849
   22DC    H5'1  666  13.629   6.157   7.071  0.4187  0.8843  0.1461
   22DC    H5'2  667  13.790   6.200   7.062 -0.0362  0.2973 -0.1307
   22DC     C4'  668  13.756   6.019   6.952  0.6358 -0.3108 -0.6099
   22DC     H4'  669  13.778   5.953   7.036 -3.5447 -1.1043  0.0655
   22DC     O4'  670  13.641   5.962   6.892 -0.3153  0.8516 -0.4506
   22DC     C1'  671  13.680   5.906   6.767  0.3264  0.7545  0.5672
   22DC     H1'  672  13.714   5.803   6.768 -0.2117  0.4605 -2.1719
   22DC      N1  673  13.554   5.928   6.688  0.1086  0.4895  0.3495
   22DC      C6  674  13.499   6.049   6.664  0.4069  0.5050 -0.4771
   22DC      H6  675  13.548   6.136   6.705 -0.8887  0.2684  1.6999
   22DC      C5  676  13.385   6.061   6.594 -0.5035 -0.0408  0.4605
   22DC      H5  677  13.354   6.160   6.564 -0.5901  0.1642  1.2063
   22DC      C4  678  13.328   5.942   6.541  0.7697 -0.3415  0.6943
   22DC      N4  679  13.229   5.944   6.463  0.0556  0.0050 -0.0916
   22DC     H41  680  13.203   6.034   6.425 -0.9015  0.5735  1.7505
   22DC     H42  681  13.196   5.858   6.422 -0.3613  0.2975 -0.3867
   22DC      N3  682  13.378   5.823   6.562  0.0618 -0.0032 -1.0252
   22DC      C2  683  13.492   5.812   6.634  0.1637  0.0806  0.6960
   22DC      O2  684  13.538   5.695   6.645  0.4048 -0.3328  0.2679
   22DC     C3'  685  13.866   6.013   6.848 -0.7417  0.1826 -0.2823
   22DC     H3'  686  13.918   6.107   6.838  1.0886 -0.9299 -1.8780
   22DC     C2'  687  13.792   5.994   6.722 -0.5070  0.3540  1.2260
   22DC    H2'1  688  13.748   6.086   6.682  0.1247 -0.2318 -0.9404
   22DC    H2'2  689  13.847   5.948   6.641 -2.1948  0.0747  0.1924
   22DC     O3'  690  13.946   5.899   6.877 -0.1826 -0.1524 -0.1661
   23DT       P  691  14.091   5.865   6.814  0.0591 -0.1463 -0.1533
   23DT     O1P  692  14.138   5.740   6.866  0.6521  0.0355 -0.3014
   23DT     O2P  693  14.184   5.980   6.823  0.5142 -0.1937  0.3671
   23DT     O5'  694  14.052   5.842   6.662  0.3877  0.9706  0.1656
   23DT     C5'  695  14.021   5.715   6.610  0.9242  0.1748 -0.0970
   23DT    H5'1  696  13.939   5.665   6.661  2.0291 -2.3217 -0.6288
   23DT    H5'2  697  14.115   5.661   6.622  1.3028  0.9296  0.4049
   23DT     C4'  698  13.974   5.716   6.463 -0.5407  0.3955  0.4988
   23DT     H4'  699  13.985   5.612   6.433  0.5275  0.8770 -0.8827
   23DT     O4'  700  13.833   5.756   6.452  0.6403  0.0565  0.3997
   23DT     C1'  701  13.827   5.826   6.327  0.0712  1.2918 -0.2881
   23DT     H1'  702  13.832   5.747   6.252  2.9727  0.4456  0.6591
   23DT      N1  703  13.691   5.896   6.313 -0.2041 -0.2868 -0.3755
   23DT      C6  704  13.677   6.026   6.353  0.0364  0.1869  0.0747
   23DT      H6  705  13.762   6.076   6.399 -0.5646  1.0368  0.2960
   23DT      C5  706  13.570   6.095   6.312  0.1443 -0.7010  0.0790
   23DT      C7  707  13.568   6.249   6.331 -0.1287 -0.4745 -0.2684
   23DT     H71  708  13.484   6.279   6.394 -0.2474  0.4032 -0.8358
   23DT     H72  709  13.661   6.285   6.374  1.3499 -2.5557 -1.5022
   23DT     H73  710  13.551   6.297   6.235  0.3306 -1.4887 -0.8750
   23DT      C4  711  13.466   6.034   6.233 -0.7369 -1.1622  0.3715
   23DT      O4  712  13.362   6.087   6.199  0.3856 -0.7725 -0.1636
   23DT      N3  713  13.481   5.901   6.214  0.3387  0.3707 -0.1539
   23DT      H3  714  13.407   5.858   6.160 -0.8816 -0.0441  1.7437
   23DT      C2  715  13.594   5.825   6.244 -0.2735  0.6797  0.2000
   23DT      O2  716  13.597   5.708   6.206 -0.6617 -0.3365 -0.5099
   23DT     C3'  717  14.056   5.802   6.365  0.2653 -0.1207 -0.9697
   23DT     H3'  718  14.138   5.851   6.417  0.5861 -2.5165  0.9648
   23DT     C2'  719  13.957   5.903   6.322 -0.1359 -0.7210  0.0315
   23DT    H2'1  720  13.944   5.977   6.401 -1.5799 -0.9353  0.0155
   23DT    H2'2  721  13.978   5.951   6.227 -2.2157  1.7447  0.6906
   23DT     O3'  722  14.097   5.721   6.251  0.7955 -0.1950  0.0846
   24DA       P  723  14.249   5.725   6.202 -0.2008  0.2464  0.4347
   24DA     O1P  724  14.333   5.662   6.304  0.5131 -0.2970  0.1963
   24DA     O2P  725  14.272   5.859   6.159 -0.4938 -0.8395  0.0476
   24DA     O5'  726  14.247   5.642   6.069 -0.1455 -0.2721 -0.8839
   24DA     C5'  727  14.283   5.502   6.064  0.3862  0.3436 -0.3958
   24DA    H5'1  728  14.262   5.438   6.149  2.2512  0.6667  0.3651
   24DA    H5'2  729  14.389   5.503   6.038 -0.1409  2.2749 -2.9020
   24DA     C4'  730  14.213   5.422   5.951 -0.5599  0.6182  0.1211
   24DA     H4'  731  14.239   5.317   5.963 -0.0896  0.9598  2.5551
   24DA     O4'  732  14.070   5.452   5.967 -0.5498 -0.5828 -0.0859
   24DA     C1'  733  14.013   5.533   5.865 -0.9611  0.0326 -0.7195
   24DA     H1'  734  13.967   5.469   5.790  1.1562 -1.3078 -0.9569
   24DA      N9  735  13.920   5.644   5.918  0.5702  0.7879 -0.1087
   24DA      C8  736  13.959   5.759   5.983 -0.8175  0.2020  0.6711
   24DA      H8  737  14.061   5.775   6.015 -0.3990 -0.2515 -0.3869
   24DA      N7  738  13.868   5.856   5.985  0.3213 -0.1107 -0.8163
   24DA      C5  739  13.753   5.790   5.923 -0.4623 -0.5822 -0.0958
   24DA      C6  740  13.619   5.832   5.883 -0.4629  0.1359 -0.3480
   24DA      N6  741  13.567   5.954   5.907 -0.9488  0.5102  0.7040
   24DA     H61  742  13.627   6.027   5.941  1.9469 -2.0678  1.6033
   24DA     H62  743  13.482   5.979   5.860 -1.3306  0.8480  1.5447
   24DA      N1  744  13.535   5.743   5.826 -0.4564 -0.5990  0.3812
   24DA      C2  745  13.574   5.626   5.792 -0.3412  0.0785  0.7119
   24DA      H2  746  13.502   5.553   5.758 -0.7681 -0.1481  2.0558
   24DA      N3  747  13.697   5.578   5.813 -0.5801 -0.2567 -0.1243
   24DA      C4  748  13.784   5.664   5.880 -0.0383  0.2542 -0.3341
   24DA     C3'  749  14.242   5.468   5.810  0.3374 -0.7942 -0.4454
   24DA     H3'  750  14.345   5.502   5.799 -0.0640  0.0071 -2.1466
   24DA     C2'  751  14.142   5.585   5.797  0.4891  0.1958  0.4871
   24DA    H2'1  752  14.185   5.673   5.844 -1.8328  1.3640  0.5948
   24DA    H2'2  753  14.128   5.614   5.693  1.9961 -1.9271 -0.3606
   24DA     O3'  754  14.207   5.368   5.719 -0.5486  0.1862  0.0724
   25DC       P  755  14.221   5.375   5.561 -0.0941  0.0818  0.2504
   25DC     O1P  756  14.235   5.238   5.516 -0.5109  0.1415 -0.2562
   25DC     O2P  757  14.328   5.476   5.526  0.1998  1.1457 -0.1572
   25DC     O5'  758  14.080   5.433   5.519 -0.7616  0.0997  0.8666
   25DC     C5'  759  13.971   5.351   5.514  0.0547 -0.3207  0.1901
   25DC    H5'1  760  13.942   5.306   5.608 -1.4434  1.2365  0.5306
   25DC    H5'2  761  13.985   5.268   5.445  1.2105 -0.8082  0.9813
   25DC     C4'  762  13.850   5.432   5.465 -0.1536  0.4306 -0.6132
   25DC     H4'  763  13.767   5.360   5.464  0.8097 -0.7119 -1.0514
   25DC     O4'  764  13.816   5.548   5.544  0.4963  0.8095  0.5470
   25DC     C1'  765  13.750   5.635   5.458  0.1814  0.0931  0.0319
   25DC     H1'  766  13.656   5.587   5.429 -1.0284  1.1608  1.9470
   25DC      N1  767  13.738   5.773   5.506  0.1144 -0.4651 -0.0387
   25DC      C6  768  13.842   5.829   5.571  0.1392  0.0396  0.6695
   25DC      H6  769  13.934   5.772   5.578 -0.1585 -0.4173  0.8952
   25DC      C5  770  13.823   5.951   5.622  0.2067 -0.3230  0.7052
   25DC      H5  771  13.906   6.004   5.667  0.2657  1.4521 -1.3134
   25DC      C4  772  13.700   6.010   5.593  0.1084  0.0833  0.1240
   25DC      N4  773  13.680   6.128   5.640  0.6763  0.1226  0.9589
   25DC     H41  774  13.758   6.174   5.684 -0.9273  0.6618  3.4632
   25DC     H42  775  13.588   6.169   5.629 -0.3127 -2.3974 -0.9857
   25DC      N3  776  13.602   5.964   5.529  0.4649  0.2436  0.7952
   25DC      C2  777  13.619   5.836   5.484  0.5117 -0.7070 -0.2175
   25DC      O2  778  13.527   5.779   5.422  0.3460 -0.4769 -0.0828
   25DC     C3'  779  13.868   5.483   5.319  0.2936  0.3449  0.2183
   25DC     H3'  780  13.969   5.459   5.283 -0.2069  1.2497 -1.9491
   25DC     C2'  781  13.834   5.633   5.328 -0.3544 -0.8559  0.5564
   25DC    H2'1  782  13.919   5.698   5.349 -1.3291  0.6857 -0.1218
   25DC    H2'2  783  13.779   5.670   5.242  0.6126 -0.9833 -0.1318
   25DC     O3'  784  13.768   5.414   5.232  0.1649 -0.3905 -0.4399
   26DC       P  785  13.761   5.449   5.074 -0.2437  0.2230 -0.2100
   26DC     O1P  786  13.747   5.311   5.016 -0.2316 -0.1176  0.2207
   26DC     O2P  787  13.877   5.531   5.030 -0.4416 -0.0341  0.0902
   26DC     O5'  788  13.626   5.530   5.052  0.2416  0.0993 -0.2809
   26DC     C5'  789  13.499   5.479   5.092  0.5353 -0.4906 -0.0217
   26DC    H5'1  790  13.488   5.456   5.199  1.1816  0.4737  0.2589
   26DC    H5'2  791  13.487   5.383   5.041  0.6439  1.1551 -3.3996
   26DC     C4'  792  13.377   5.567   5.046 -0.2777  0.1902  0.6333
   26DC     H4'  793  13.285   5.519   5.080 -0.7652 -0.9364 -2.0054
   26DC     O4'  794  13.373   5.689   5.102 -0.7464  0.4450  0.4235
   26DC     C1'  795  13.360   5.792   5.002 -0.5659 -0.3408  0.3550
   26DC     H1'  796  13.256   5.813   4.975 -0.1985  1.9998  0.5283
   26DC      N1  797  13.437   5.909   5.048  0.4316 -0.1840 -0.4025
   26DC      C6  798  13.559   5.888   5.106  0.0059 -0.3851 -0.3624
   26DC      H6  799  13.589   5.787   5.128  0.5589 -0.0340  0.5784
   26DC      C5  800  13.634   5.989   5.160  0.1367  0.2848  0.1121
   26DC      H5  801  13.725   5.966   5.213 -0.9083 -3.0122  0.6967
   26DC      C4  802  13.577   6.118   5.140 -0.1027 -0.6888 -0.1464
   26DC      N4  803  13.648   6.228   5.165  0.0152  0.7593 -0.3899
   26DC     H41  804  13.731   6.218   5.221 -1.1507 -1.9738  1.0502
   26DC     H42  805  13.608   6.320   5.155  0.0526  0.7369 -0.7875
   26DC      N3  806  13.456   6.143   5.078  0.3570  0.3417 -0.1218
   26DC      C2  807  13.386   6.039   5.039  0.3671  0.4022  0.3959
   26DC      O2  808  13.279   6.055   4.984 -0.1237 -0.1429 -0.2252
   26DC     C3'  809  13.375   5.587   4.893 -0.2586 -0.6470 -0.1245
   26DC     H3'  810  13.442   5.513   4.850  0.3445  0.2909 -0.8290
   26DC     C2'  811  13.425   5.733   4.874 -0.1881 -0.0652 -0.5777
   26DC    H2'1  812  13.532   5.742   4.893 -0.4495  0.6873  0.6575
   26DC    H2'2  813  13.392   5.776   4.779 -0.5901 -1.0308 -0.8902
   26DC     O3'  814  13.247   5.562   4.836 -0.4183 -0.3176 -0.3434
   27DA       P  815  13.231   5.554   4.680  0.0594 -0.0757  0.0852
   27DA     O1P  816  13.119   5.467   4.654 -0.1286  0.0452 -0.3494
   27DA     O2P  817  13.361   5.507   4.630 -0.4779 -0.1427 -0.2111
   27DA     O5'  818  13.202   5.706   4.623  0.1812  0.4747 -0.4145
   27DA     C5'  819  13.076   5.761   4.634 -0.2779 -0.4110  0.9263
   27DA    H5'1  820  13.031   5.731   4.729 -3.0808 -0.6830 -0.4125
   27DA    H5'2  821  13.004   5.720   4.564 -0.4566  0.8171  0.3736
   27DA     C4'  822  13.070   5.910   4.615 -0.5079 -0.4779  0.0074
   27DA     H4'  823  12.974   5.951   4.646  0.4478  0.7846  1.4355
   27DA     O4'  824  13.167   5.981   4.697 -0.6833 -0.2643 -0.1569
   27DA     C1'  825  13.232   6.073   4.612  0.1324 -0.2333  0.1945
   27DA     H1'  826  13.179   6.167   4.598  0.2842 -0.0269  0.9151
   27DA      N9  827  13.353   6.115   4.680 -0.7560  0.2872  0.5242
   27DA      C8  828  13.468   6.039   4.678  0.1247 -0.5578  0.6082
   27DA      H8  829  13.483   5.941   4.634  1.2262  0.0825 -0.5352
   27DA      N7  830  13.563   6.111   4.729  0.2189  0.1415 -0.0065
   27DA      C5  831  13.517   6.238   4.763  0.0921  0.3613  0.6159
   27DA      C6  832  13.572   6.363   4.801 -0.3893  0.4018 -0.4068
   27DA      N6  833  13.696   6.387   4.828 -0.8449  0.1689  0.1848
   27DA     H61  834  13.767   6.317   4.814  1.4634  2.4241 -0.2151
   27DA     H62  835  13.715   6.481   4.861 -0.8909  0.6569 -1.1297
   27DA      N1  836  13.495   6.463   4.825  0.0800 -0.1405  0.2927
   27DA      C2  837  13.364   6.452   4.803  0.0329  0.7148  0.5810
   27DA      H2  838  13.307   6.542   4.820 -1.7360 -0.5231  1.4539
   27DA      N3  839  13.305   6.345   4.747 -0.3949 -0.0588  0.1634
   27DA      C4  840  13.385   6.240   4.733 -0.6685 -0.1975  0.2133
   27DA     C3'  841  13.102   5.940   4.465 -0.0495 -0.1372  0.6330
   27DA     H3'  842  13.117   5.848   4.409 -1.6580 -0.2767  0.4113
   27DA     C2'  843  13.237   6.008   4.479  0.2270 -0.0576  0.1940
   27DA    H2'1  844  13.314   5.930   4.479  1.9143  1.5250  0.8906
   27DA    H2'2  845  13.256   6.073   4.394  2.4214  0.6208  1.1276
   27DA     O3'  846  13.002   6.026   4.417 -0.1937  0.5273 -0.0834
   28DA       P  847  12.914   5.986   4.287  0.5932 -0.1516 -0.1737
   28DA     O1P  848  12.822   5.878   4.328 -0.0055 -0.2129  0.2467
   28DA     O2P  849  13.002   5.977   4.174 -0.2851  0.4890  0.2761
   28DA     O5'  850  12.837   6.125   4.278 -0.1751  0.0667  0.3957
   28DA     C5'  851  12.728   6.151   4.369  0.7769  0.3672 -0.2774
   28DA    H5'1  852  12.748   6.112   4.469  0.6102  1.1324  0.0583
   28DA    H5'2  853  12.634   6.106   4.337  0.7066 -0.1380  0.6028
   28DA     C4'  854  12.695   6.302   4.403 -0.3756 -0.8357  0.3539
   28DA     H4'  855  12.605   6.291   4.463  0.8861 -0.4726  2.4470
   28DA     O4'  856  12.802   6.365   4.475 -0.0959  0.9577  0.8012
   28DA     C1'  857  12.859   6.480   4.406 -0.1338 -0.2108 -0.2471
   28DA     H1'  858  12.827   6.576   4.445  2.6117  1.1795 -1.1567
   28DA      N9  859  13.003   6.472   4.404 -0.1058 -0.0556 -0.1332
   28DA      C8  860  13.079   6.367   4.360  0.0317  0.5951  0.1151
   28DA      H8  861  13.034   6.277   4.321  3.9753 -0.2611 -3.1000
   28DA      N7  862  13.207   6.371   4.390 -0.0646  0.6813  0.0345
   28DA      C5  863  13.219   6.498   4.447 -0.2677 -0.5326 -0.2454
   28DA      C6  864  13.328   6.570   4.507 -0.3557 -0.4370 -0.3701
   28DA      N6  865  13.456   6.541   4.489  0.0018  0.5464  0.4961
   28DA     H61  866  13.476   6.447   4.459 -2.0664  0.3191 -0.3284
   28DA     H62  867  13.528   6.604   4.523 -0.3228  1.2469 -0.0907
   28DA      N1  868  13.299   6.684   4.575 -0.3561 -0.6294 -0.6475
   28DA      C2  869  13.172   6.719   4.586 -0.8908  0.0929 -0.2517
   28DA      H2  870  13.159   6.818   4.628 -2.6989  0.0620 -0.6789
   28DA      N3  871  13.064   6.669   4.540  0.5900 -0.3684 -0.0317
   28DA      C4  872  13.093   6.549   4.470 -0.1714 -0.3175 -0.7768
   28DA     C3'  873  12.660   6.393   4.281 -0.3293 -0.8233 -0.4897
   28DA     H3'  874  12.639   6.342   4.187 -1.3373  1.3382 -1.5033
   28DA     C2'  875  12.789   6.469   4.263 -0.3386 -0.3813 -1.0481
   28DA    H2'1  876  12.861   6.423   4.196  1.2267  0.8498 -0.2694
   28DA    H2'2  877  12.781   6.575   4.236  1.7213  0.0057 -0.3298
   28DA     O3'  878  12.549   6.476   4.322  0.0320 -0.2107  0.6515
   29DA       P  879  12.491   6.582   4.215 -0.3979 -0.4827 -0.1693
   29DA     O1P  880  12.356   6.613   4.263 -1.0263 -0.6399 -0.2809
   29DA     O2P  881  12.498   6.538   4.078 -0.2445 -0.1606  0.4251
   29DA     O5'  882  12.576   6.716   4.241 -0.2559  0.3443  0.3351
   29DA     C5'  883  12.591   6.769   4.368  0.3849 -1.1076  0.0921
   29DA    H5'1  884  12.644   6.712   4.444  0.3915 -0.3332  0.6826
   29DA    H5'2  885  12.495   6.796   4.412  0.1274 -0.4315 -0.8682
   29DA     C4'  886  12.678   6.893   4.352  0.3463 -0.0342 -0.5664
   29DA     H4'  887  12.656   6.953   4.440 -1.1088 -2.1550  0.5965
   29DA     O4'  888  12.820   6.856   4.349  1.0705  0.6808 -0.4552
   29DA     C1'  889  12.891   6.912   4.242 -0.1801  0.0983 -0.5808
   29DA     H1'  890  12.911   7.016   4.270 -1.0321  0.8028 -2.4620
   29DA      N9  891  13.008   6.838   4.199 -0.6049 -0.3399  0.3721
   29DA      C8  892  13.016   6.721   4.123 -0.3954  0.6689  0.6487
   29DA      H8  893  12.929   6.675   4.078 -1.7612 -0.2244  3.9213
   29DA      N7  894  13.132   6.673   4.107 -0.3973  0.0284 -0.2005
   29DA      C5  895  13.216   6.764   4.179  0.4781 -0.6276 -0.0166
   29DA      C6  896  13.354   6.784   4.184  0.1074  0.4146 -0.3874
   29DA      N6  897  13.443   6.692   4.145  0.1555 -0.0039  0.0399
   29DA     H61  898  13.411   6.596   4.139 -1.8507  0.6473 -0.4433
   29DA     H62  899  13.542   6.711   4.154 -0.2545  1.2829  2.5492
   29DA      N1  900  13.406   6.880   4.259 -0.1433 -0.5753 -0.3925
   29DA      C2  901  13.320   6.967   4.320  0.1616 -0.8653  0.5835
   29DA      H2  902  13.369   7.042   4.380  2.8500  0.7202 -3.1778
   29DA      N3  903  13.185   6.975   4.305 -0.4115 -0.6024 -0.5589
   29DA      C4  904  13.139   6.866   4.237  0.4704 -0.0820 -0.2975
   29DA     C3'  905  12.670   6.971   4.223  0.2379  0.0913 -0.1461
   29DA     H3'  906  12.575   6.956   4.173  1.2560 -2.2824 -1.5340
   29DA     C2'  907  12.783   6.920   4.134 -0.2124  0.4167  0.7048
   29DA    H2'1  908  12.755   6.822   4.095  0.8247  0.3388  0.1377
   29DA    H2'2  909  12.792   6.987   4.049 -3.2068 -1.3268 -1.1573
   29DA     O3'  910  12.695   7.109   4.236  0.2357 -0.9161 -0.0424
   30DA       P  911  12.569   7.212   4.243  0.0724 -0.6283  0.0549
   30DA     O1P  912  12.469   7.165   4.340  0.1683 -0.0123  0.0980
   30DA     O2P  913  12.523   7.247   4.105  0.3563 -0.7838  0.6003
   30DA     O5'  914  12.636   7.350   4.290  0.4405 -0.2095 -0.5065
   30DA     C5'  915  12.705   7.354   4.415 -0.0838 -0.0512 -0.1766
   30DA    H5'1  916  12.677   7.264   4.469 -3.4050  1.0292  0.1602
   30DA    H5'2  917  12.666   7.438   4.473  0.1031 -0.2593  0.2510
   30DA     C4'  918  12.858   7.375   4.401  0.3508 -1.0756 -0.4330
   30DA     H4'  919  12.892   7.403   4.500  0.5467  0.3755 -0.8805
   30DA     O4'  920  12.934   7.278   4.338  0.7900  0.7426  0.2446
   30DA     C1'  921  13.030   7.339   4.255 -0.3621 -0.6852  0.4740
   30DA     H1'  922  13.112   7.377   4.316 -2.3442  0.4312  2.5653
   30DA      N9  923  13.076   7.249   4.148  0.3438  0.0638 -0.3403
   30DA      C8  924  12.993   7.169   4.071 -0.4934 -0.4093 -0.2935
   30DA      H8  925  12.886   7.184   4.071 -0.5100  0.3993  3.5998
   30DA      N7  926  13.053   7.082   3.993 -0.3200  0.3577  0.1509
   30DA      C5  927  13.191   7.107   4.021 -0.1452 -0.2888 -0.1793
   30DA      C6  928  13.316   7.056   3.971  0.1033 -0.6621  0.3570
   30DA      N6  929  13.326   6.963   3.881 -0.3772 -0.0675 -0.0367
   30DA     H61  930  13.247   6.919   3.836 -1.5474 -0.7720  2.5178
   30DA     H62  931  13.419   6.944   3.845 -0.4737 -1.5322  0.4041
   30DA      N1  932  13.431   7.112   4.004 -0.4820 -0.4851  0.3408
   30DA      C2  933  13.429   7.210   4.098  0.7296 -0.4340  0.3357
   30DA      H2  934  13.523   7.259   4.120 -0.7087  1.8537  1.8893
   30DA      N3  935  13.327   7.267   4.153  0.2768 -0.0553 -0.8958
   30DA      C4  936  13.203   7.214   4.111 -0.7314  0.2990 -0.5869
   30DA     C3'  937  12.871   7.505   4.312 -0.8549  0.1626  0.6299
   30DA     H3'  938  12.773   7.541   4.280 -2.2710 -3.1101  0.9246
   30DA     C2'  939  12.954   7.457   4.193  0.1643 -0.0985 -0.1246
   30DA    H2'1  940  12.896   7.428   4.106  0.5569  1.1423 -0.8146
   30DA    H2'2  941  13.030   7.528   4.160 -1.7173  1.7361 -0.6773
   30DA     O3'  942  12.940   7.598   4.387 -0.3656  0.1385  0.7542
   31DG       P  943  12.968   7.750   4.333  0.2847 -0.0253 -0.3987
   31DG     O1P  944  12.980   7.837   4.447 -0.6382 -0.1877  0.7740
   31DG     O2P  945  12.869   7.786   4.230 -0.1252 -0.0547 -0.6641
   31DG     O5'  946  13.108   7.743   4.263  0.2413 -0.9029 -0.5457
   31DG     C5'  947  13.236   7.742   4.346  0.4998  0.3739  0.7503
   31DG    H5'1  948  13.244   7.649   4.403 -0.3034 -1.1855 -1.5326
   31DG    H5'2  949  13.239   7.824   4.418  1.5850  0.7186  0.3265
   31DG     C4'  950  13.364   7.743   4.256  0.4556  0.3708 -0.2966
   31DG     H4'  951  13.447   7.736   4.326 -1.1325 -0.1923  1.6155
   31DG     O4'  952  13.349   7.638   4.164 -0.0538  0.6575 -0.0320
   31DG     C1'  953  13.400   7.683   4.038 -0.4907  0.0661 -0.0084
   31DG     H1'  954  13.508   7.668   4.040 -0.8282 -3.2044  0.6505
   31DG      N9  955  13.337   7.596   3.933  0.0847  0.7900  0.1793
   31DG      C8  956  13.208   7.564   3.915  0.1825 -0.1182 -0.1301
   31DG      H8  957  13.125   7.600   3.974  1.6614 -0.3319  2.2174
   31DG      N7  958  13.180   7.458   3.844 -0.3478 -0.3972  0.0436
   31DG      C5  959  13.307   7.415   3.797  0.0247  0.9885  0.2099
   31DG      C6  960  13.346   7.309   3.714  0.0977 -0.0473  0.1421
   31DG      O6  961  13.280   7.228   3.654 -0.9101 -0.0263  0.3232
   31DG      N1  962  13.481   7.312   3.693 -0.2852  0.1383  0.0420
   31DG      H1  963  13.521   7.239   3.636 -0.4251  2.1388 -2.8586
   31DG      C2  964  13.571   7.410   3.742 -0.3573 -0.2835 -0.2958
   31DG      N2  965  13.687   7.412   3.679 -0.5934 -0.3457  0.0999
   31DG     H21  966  13.713   7.344   3.609  2.7142  1.0854 -0.2563
   31DG     H22  967  13.753   7.482   3.710 -2.3701  1.4602  0.0233
   31DG      N3  968  13.535   7.511   3.824  0.5921 -0.0249 -0.2935
   31DG      C4  969  13.399   7.501   3.851 -0.3121  0.2643  0.7896
   31DG     C3'  970  13.367   7.877   4.175 -0.3020 -0.9378 -1.0772
   31DG     H3'  971  13.281   7.932   4.213  0.3711 -0.3829 -0.3319
   31DG     C2'  972  13.354   7.829   4.031  0.4046 -1.5131 -0.2829
   31DG    H2'1  973  13.249   7.841   4.002  0.5211 -1.2021 -0.5875
   31DG    H2'2  974  13.421   7.880   3.962 -1.8404 -0.1033 -1.5904
   31DG     O3'  975  13.488   7.953   4.196 -0.2278  0.0484 -0.2750
   32DT       P  976  13.502   8.102   4.132  0.1484 -0.0578  0.0619
   32DT     O1P  977  13.607   8.161   4.220  0.6551  0.6741  0.2076
   32DT     O2P  978  13.375   8.168   4.120  0.5384 -0.9492 -0.0352
   32DT     O5'  979  13.557   8.074   3.986  0.2530  0.2064 -0.5710
   32DT     C5'  980  13.698   8.078   3.958  0.5628 -0.0677  0.4306
   32DT    H5'1  981  13.753   8.015   4.028 -1.7111 -3.8185 -0.8899
   32DT    H5'2  982  13.726   8.180   3.987 -1.1706  0.4183  0.5208
   32DT     C4'  983  13.750   8.034   3.821  0.1829  0.5848  0.2409
   32DT     H4'  984  13.858   8.027   3.825  0.1206 -1.3314 -0.2511
   32DT     O4'  985  13.713   7.900   3.784  0.0794  0.0549  0.1291
   32DT     C1'  986  13.699   7.877   3.647  0.5149 -0.0013  0.6387
   32DT     H1'  987  13.785   7.813   3.625  0.6381  1.0715 -2.4280
   32DT      N1  988  13.572   7.808   3.601  0.3177  0.0723  0.0666
   32DT      C6  989  13.444   7.841   3.651  0.0364  0.1959 -0.1555
   32DT      H6  990  13.440   7.930   3.711  1.6445 -0.3438  0.8225
   32DT      C5  991  13.333   7.764   3.618 -0.1112 -0.5243 -0.1129
   32DT      C7  992  13.200   7.817   3.659  0.4572 -0.2722  0.0710
   32DT     H71  993  13.198   7.889   3.741 -1.5899  2.1345 -1.9260
   32DT     H72  994  13.161   7.864   3.569  1.8494  0.3978 -0.2007
   32DT     H73  995  13.129   7.739   3.688 -0.1418  0.7457  1.4400
   32DT      C4  996  13.348   7.652   3.522  0.3153 -0.1077  0.3280
   32DT      O4  997  13.259   7.569   3.489  0.1144  0.2459 -0.3211
   32DT      N3  998  13.476   7.626   3.483  0.6936 -0.6757 -0.2043
   32DT      H3  999  13.489   7.554   3.414  1.5161 -1.1995  0.4752
   32DT      C2 1000  13.589   7.691   3.526  0.3962 -0.0804 -0.0885
   32DT      O2 1001  13.696   7.644   3.488 -0.4270  0.1626  0.0600
   32DT     C3' 1002  13.711   8.113   3.701  0.6214  0.5306 -0.7893
   32DT     H3' 1003  13.605   8.136   3.707  0.3816 -0.7606  0.2677
   32DT     C2' 1004  13.740   8.012   3.587  0.0019 -0.2578 -0.5158
   32DT    H2'1 1005  13.680   8.032   3.498 -0.0470 -0.3591 -0.5046
   32DT    H2'2 1006  13.846   8.006   3.562  0.0680  0.0140 -0.3205
   32DT     O3' 1007  13.791   8.233   3.697  0.8151  0.2052 -0.0446
   33DG       P 1008  13.738   8.363   3.618  0.3458  0.1946 -0.2648
   33DG     O1P 1009  13.820   8.470   3.670 -0.1923  0.1293  0.3278
   33DG     O2P 1010  13.594   8.377   3.641  0.5993 -0.2678  0.2261
   33DG     O5' 1011  13.762   8.335   3.467  0.3512 -0.3327 -0.5245
   33DG     C5' 1012  13.895   8.330   3.416  0.0250 -0.3575 -0.6564
   33DG    H5'1 1013  13.956   8.281   3.492  0.2214 -1.1095 -1.2827
   33DG    H5'2 1014  13.934   8.431   3.408  1.9766 -1.0531 -0.4708
   33DG     C4' 1015  13.921   8.240   3.293 -0.6789 -0.1033 -0.1863
   33DG     H4' 1016  14.028   8.217   3.288 -0.4620  1.0958 -2.0918
   33DG     O4' 1017  13.843   8.122   3.292  0.4727  0.0097  0.1695
   33DG     C1' 1018  13.747   8.133   3.190 -0.3910 -0.4638  0.0066
   33DG     H1' 1019  13.795   8.074   3.111  1.9725 -1.1664  1.8570
   33DG      N9 1020  13.617   8.080   3.224  0.2492  0.1866 -0.3674
   33DG      C8 1021  13.534   8.137   3.316  0.0668 -0.6145  0.4418
   33DG      H8 1022  13.554   8.228   3.371 -2.1958 -1.5283  2.9991
   33DG      N7 1023  13.427   8.059   3.345 -0.2766 -0.9574 -0.0935
   33DG      C5 1024  13.440   7.950   3.260 -0.8623 -0.7061  0.0402
   33DG      C6 1025  13.354   7.841   3.234  0.1041 -0.3882  0.4879
   33DG      O6 1026  13.239   7.830   3.276 -0.0809 -0.1220 -0.1662
   33DG      N1 1027  13.401   7.743   3.150 -0.3234 -0.0792  0.3126
   33DG      H1 1028  13.343   7.666   3.119  0.1246  0.1044 -1.0398
   33DG      C2 1029  13.518   7.766   3.087  0.3396  0.3309  0.0877
   33DG      N2 1030  13.556   7.674   3.002 -0.6780 -0.4594  0.1507
   33DG     H21 1031  13.484   7.603   2.992 -1.1166 -0.0654  0.4796
   33DG     H22 1032  13.647   7.670   2.959 -1.3768 -0.1262 -1.4404
   33DG      N3 1033  13.607   7.863   3.101 -0.3821 -0.0869  0.3709
   33DG      C4 1034  13.557   7.960   3.192 -0.7131 -0.0374  0.0625
   33DG     C3' 1035  13.897   8.313   3.161 -0.5507  0.0257  0.0020
   33DG     H3' 1036  13.904   8.421   3.174  0.0321  0.0957 -0.7759
   33DG     C2' 1037  13.753   8.279   3.138 -0.5624  0.0999 -0.4388
   33DG    H2'1 1038  13.693   8.345   3.201  0.7305 -0.0886  1.0428
   33DG    H2'2 1039  13.713   8.279   3.036 -0.4347 -3.7524 -0.6212
   33DG     O3' 1040  13.982   8.263   3.058 -0.3481  0.0543  0.4291
   34DT       P 1041  13.978   8.327   2.911  0.1297  0.4613  0.3283
   34DT     O1P 1042  14.112   8.344   2.863  0.2151  0.0869  0.0791
   34DT     O2P 1043  13.890   8.445   2.914 -0.0597  0.0549  0.2291
   34DT     O5' 1044  13.901   8.225   2.811 -0.3162  0.0745 -0.4163
   34DT     C5' 1045  13.950   8.093   2.809 -0.6472  0.1061  0.1620
   34DT    H5'1 1046  13.959   8.069   2.915  1.7181  1.4815  0.3329
   34DT    H5'2 1047  14.045   8.088   2.756 -0.4853 -2.1383  0.5317
   34DT     C4' 1048  13.850   7.995   2.747 -0.1701 -0.2728 -0.1394
   34DT     H4' 1049  13.908   7.904   2.738  0.4375 -0.1150  1.7436
   34DT     O4' 1050  13.734   7.971   2.826 -0.1860  0.8734 -0.1380
   34DT     C1' 1051  13.626   7.969   2.735 -0.1851 -0.7348 -0.2047
   34DT     H1' 1052  13.606   7.871   2.693  1.3414 -0.5872 -1.3868
   34DT      N1 1053  13.497   8.010   2.813 -0.1464  0.7067  0.7397
   34DT      C6 1054  13.494   8.129   2.875 -0.1213 -0.1051 -0.5214
   34DT      H6 1055  13.579   8.194   2.861 -0.0464  0.2062  1.1978
   34DT      C5 1056  13.394   8.162   2.957  0.2921  0.4493  0.8962
   34DT      C7 1057  13.394   8.301   3.005  0.9050 -0.1197  0.0977
   34DT     H71 1058  13.479   8.357   2.969 -0.3722  0.6347 -1.8972
   34DT     H72 1059  13.308   8.348   2.957 -0.2690  0.0115  2.1930
   34DT     H73 1060  13.381   8.305   3.114 -0.6259 -0.1603 -0.0625
   34DT      C4 1061  13.281   8.073   2.984 -0.1941 -0.1066 -0.6675
   34DT      O4 1062  13.180   8.098   3.043 -0.4808 -0.7454 -0.5443
   34DT      N3 1063  13.296   7.952   2.928 -0.5305  0.4939 -0.7064
   34DT      H3 1064  13.214   7.894   2.919  0.3120 -1.6164  3.1499
   34DT      C2 1065  13.393   7.922   2.832  0.0624 -0.1953 -0.0373
   34DT      O2 1066  13.386   7.826   2.759 -0.4556 -0.0533  0.6080
   34DT     C3' 1067  13.813   8.041   2.599 -0.1804  0.3370  0.4791
   34DT     H3' 1068  13.854   8.140   2.576 -0.6096  0.1531 -1.2247
   34DT     C2' 1069  13.669   8.070   2.623  0.0209  0.2883  0.4806
   34DT    H2'1 1070  13.651   8.172   2.654 -2.0268  0.6303 -1.5711
   34DT    H2'2 1071  13.611   8.053   2.532  1.0142  2.3826 -0.6016
   34DT     O3' 1072  13.841   7.941   2.505 -0.1759 -0.0959 -0.3201
   35DA       P 1073  13.846   7.969   2.353  0.1581  0.1592 -0.4641
   35DA     O1P 1074  13.929   7.859   2.309 -0.0329 -0.0416  0.2774
   35DA     O2P 1075  13.891   8.112   2.334  0.4192 -0.0267  0.1168
   35DA     O5' 1076  13.693   7.951   2.315 -0.0503  0.3573 -0.0547
   35DA     C5' 1077  13.630   7.825   2.310 -0.0142 -0.0282 -0.3123
   35DA    H5'1 1078  13.643   7.779   2.408 -1.5442 -2.0429 -1.0019
   35DA    H5'2 1079  13.686   7.777   2.230  3.6029  2.3890  0.5035
   35DA     C4' 1080  13.477   7.830   2.284  0.2533 -0.2001  0.2740
   35DA     H4' 1081  13.459   7.724   2.266  0.5475  0.0101 -1.4659
   35DA     O4' 1082  13.414   7.885   2.395 -0.1020 -0.7809 -0.0285
   35DA     C1' 1083  13.327   7.989   2.350 -0.4441  0.2059  0.5482
   35DA     H1' 1084  13.235   7.938   2.322  0.4186 -0.1681 -1.8725
   35DA      N9 1085  13.307   8.087   2.459 -0.4788 -0.5337 -0.0346
   35DA      C8 1086  13.381   8.202   2.488  0.0303 -0.7751  0.4265
   35DA      H8 1087  13.475   8.222   2.439 -0.5166  2.3808  0.4934
   35DA      N7 1088  13.336   8.282   2.578  0.1901 -1.0172  0.0981
   35DA      C5 1089  13.220   8.206   2.616  0.2499 -0.2387 -0.3836
   35DA      C6 1090  13.108   8.231   2.703 -0.0077 -0.2282 -0.7990
   35DA      N6 1091  13.094   8.343   2.774  0.2691 -0.2009  0.3185
   35DA     H61 1092  13.148   8.419   2.736  1.0017 -1.1840 -0.6579
   35DA     H62 1093  13.003   8.359   2.814  0.2921 -0.6450  0.5587
   35DA      N1 1094  13.007   8.144   2.713 -0.3635  0.0894  0.6339
   35DA      C2 1095  13.017   8.030   2.647  0.6689 -0.3594  0.3781
   35DA      H2 1096  12.934   7.962   2.644  0.0647  0.3598  0.3454
   35DA      N3 1097  13.114   7.992   2.565  0.1005  0.4543 -0.2045
   35DA      C4 1098  13.209   8.086   2.551  0.8127 -0.5460  0.5346
   35DA     C3' 1099  13.434   7.906   2.160  0.2133  0.6477  0.2601
   35DA     H3' 1100  13.520   7.918   2.094 -0.2128 -0.8633 -0.6120
   35DA     C2' 1101  13.389   8.037   2.215 -0.4928  0.1006 -0.8668
   35DA    H2'1 1102  13.474   8.102   2.240 -1.4569  1.0277  0.1112
   35DA    H2'2 1103  13.320   8.095   2.153 -1.1278  0.1869 -0.0909
   35DA     O3' 1104  13.330   7.832   2.093 -0.6346 -0.0256  0.1628
   36DT       P 1105  13.309   7.860   1.932 -0.2812  0.0019  0.0892
   36DT     O1P 1106  13.238   7.748   1.869  0.6159 -0.6331 -0.2027
   36DT     O2P 1107  13.440   7.902   1.864  0.3505  0.4273 -0.2255
   36DT     O5' 1108  13.218   7.992   1.930  0.0979  0.3902  0.4939
   36DT     C5' 1109  13.074   7.981   1.934  0.5041  0.0757  0.2611
   36DT    H5'1 1110  13.041   7.958   1.833 -0.0782  1.8593  0.0129
   36DT    H5'2 1111  13.042   8.082   1.958  2.1538  0.5880  0.4005
   36DT     C4' 1112  13.013   7.896   2.048 -0.2417  0.7521 -0.3133
   36DT     H4' 1113  13.043   7.791   2.049  0.4032  0.9302  0.5607
   36DT     O4' 1114  13.048   7.951   2.176 -0.0378 -0.0024  0.2153
   36DT     C1' 1115  12.937   8.015   2.238  0.0436 -0.5196 -0.0282
   36DT     H1' 1116  12.900   7.944   2.312  1.3979 -0.7223  0.4811
   36DT      N1 1117  12.951   8.150   2.296 -0.2927  0.1653  0.8583
   36DT      C6 1118  13.053   8.232   2.253  0.8088  0.0672 -0.8634
   36DT      H6 1119  13.123   8.194   2.180 -0.7479 -0.8896 -1.9508
   36DT      C5 1120  13.075   8.349   2.318 -0.2452  0.0326  0.3910
   36DT      C7 1121  13.186   8.437   2.264  0.1495 -0.2542 -0.3903
   36DT     H71 1122  13.147   8.536   2.239  1.4419  0.3455 -0.1443
   36DT     H72 1123  13.267   8.455   2.335  1.0677 -2.6769 -0.7308
   36DT     H73 1124  13.225   8.402   2.168  2.4491 -0.2548  0.4849
   36DT      C4 1125  12.978   8.398   2.426 -0.4086  0.3010  0.2708
   36DT      O4 1126  12.974   8.508   2.477 -0.4741 -0.0735  0.6408
   36DT      N3 1127  12.883   8.303   2.455  0.0536  0.4797 -0.4434
   36DT      H3 1128  12.823   8.321   2.535 -0.2603 -0.4208 -0.4663
   36DT      C2 1129  12.855   8.186   2.389 -0.2392  0.2377  0.3312
   36DT      O2 1130  12.769   8.107   2.435 -0.6822  0.1633  0.0973
   36DT     C3' 1131  12.861   7.904   2.052  0.0327  0.1542  0.9777
   36DT     H3' 1132  12.833   7.910   1.947  2.2614 -1.4445  0.2209
   36DT     C2' 1133  12.835   8.031   2.124 -0.1009  0.0439  0.2041
   36DT    H2'1 1134  12.854   8.116   2.059  0.7249  0.4609  0.9636
   36DT    H2'2 1135  12.732   8.040   2.159 -0.1464 -0.6980  0.2916
   36DT     O3' 1136  12.787   7.790   2.117  0.1878  0.2601  0.6072
   37DT       P 1137  12.635   7.774   2.069 -0.5358  0.6669 -0.2122
   37DT     O1P 1138  12.609   7.626   2.079 -0.0583  0.0924 -0.3691
   37DT     O2P 1139  12.611   7.833   1.934  0.1942 -0.1000  0.6052
   37DT     O5' 1140  12.547   7.849   2.168 -0.0186  0.1754 -0.0759
   37DT     C5' 1141  12.544   7.814   2.305 -0.1503  0.2452 -1.1845
   37DT    H5'1 1142  12.642   7.831   2.350  0.2484 -2.9591 -0.6302
   37DT    H5'2 1143  12.534   7.706   2.317 -0.1934  0.4250  0.7757
   37DT     C4' 1144  12.430   7.875   2.377 -0.0338  0.3799 -0.0269
   37DT     H4' 1145  12.413   7.800   2.454 -0.0793  0.0156 -0.3870
   37DT     O4' 1146  12.460   7.995   2.440  0.3655 -0.2514  0.2183
   37DT     C1' 1147  12.372   8.096   2.389  0.1195 -0.2438 -0.2454
   37DT     H1' 1148  12.290   8.114   2.457 -0.4690  2.1931 -1.4685
   37DT      N1 1149  12.451   8.220   2.347  0.1238 -0.1610  0.0877
   37DT      C6 1150  12.521   8.230   2.228 -0.2666 -0.6486 -0.7050
   37DT      H6 1151  12.544   8.139   2.175  0.0406 -0.6965 -0.4948
   37DT      C5 1152  12.582   8.350   2.195  0.1664 -0.1442  0.1317
   37DT      C7 1153  12.677   8.352   2.072  0.6821  0.0498  0.3788
   37DT     H71 1154  12.646   8.442   2.019 -0.1339  0.3313  1.2932
   37DT     H72 1155  12.782   8.365   2.099  0.5991 -0.3762  0.9150
   37DT     H73 1156  12.664   8.263   2.010  0.5013 -1.0530  1.9389
   37DT      C4 1157  12.567   8.468   2.285 -0.2918 -0.5399  0.0621
   37DT      O4 1158  12.613   8.580   2.270  0.0799  0.6795  0.3119
   37DT      N3 1159  12.487   8.450   2.391  0.1792  0.6508 -0.3353
   37DT      H3 1160  12.479   8.526   2.456 -2.9940 -0.7702  1.1251
   37DT      C2 1161  12.429   8.331   2.431 -0.4804 -0.4990  0.0517
   37DT      O2 1162  12.363   8.324   2.535 -0.2430  0.2802 -0.3284
   37DT     C3' 1163  12.294   7.879   2.309 -0.1818 -0.2642  0.1187
   37DT     H3' 1164  12.290   7.819   2.219 -1.9625 -1.4508  0.9229
   37DT     C2' 1165  12.304   8.028   2.275  0.2684 -0.0321  0.6705
   37DT    H2'1 1166  12.356   8.043   2.180  2.2985  1.2446  1.9092
   37DT    H2'2 1167  12.201   8.063   2.265  0.5373  0.4809 -0.4617
   37DT     O3' 1168  12.194   7.845   2.408 -0.4505 -0.0446 -0.7879
   38DT       P 1169  12.044   7.802   2.367  0.1882 -0.1455  0.5310
   38DT     O1P 1170  11.991   7.699   2.457 -0.0054  0.2215  0.0655
   38DT     O2P 1171  12.041   7.775   2.221  0.0230  0.5633 -0.2934
   38DT     O5' 1172  11.968   7.941   2.390  0.3301 -0.5973 -0.4418
   38DT     C5' 1173  11.949   7.990   2.521  0.9885  0.4619 -0.0609
   38DT    H5'1 1174  12.045   7.982   2.573  0.2897  0.9338  1.3784
   38DT    H5'2 1175  11.872   7.929   2.568  0.6306  0.5411 -0.5497
   38DT     C4' 1176  11.909   8.137   2.531  0.6536 -0.0217 -0.1555
   38DT     H4' 1177  11.868   8.157   2.630  1.5476  3.5802 -0.3537
   38DT     O4' 1178  12.010   8.234   2.503 -0.1706  0.4499  0.0070
   38DT     C1' 1179  11.955   8.341   2.427 -0.4010  0.2124 -0.6616
   38DT     H1' 1180  11.905   8.402   2.502  1.5081 -1.0733  1.7954
   38DT      N1 1181  12.058   8.418   2.348 -1.2154  0.6194 -0.5511
   38DT      C6 1182  12.120   8.374   2.234  0.1910 -0.0502  0.4027
   38DT      H6 1183  12.099   8.274   2.199  1.1534  0.4579 -1.7506
   38DT      C5 1184  12.194   8.458   2.155  0.4360  0.4575 -0.0270
   38DT      C7 1185  12.240   8.402   2.023 -1.2256 -0.5189  0.0812
   38DT     H71 1186  12.336   8.451   2.004 -0.1056 -2.4193  0.5909
   38DT     H72 1187  12.255   8.294   2.024 -2.2360 -0.6627  0.6008
   38DT     H73 1188  12.170   8.411   1.939 -1.6461  1.3085  0.5899
   38DT      C4 1189  12.223   8.594   2.200 -0.5543 -0.2039 -0.0143
   38DT      O4 1190  12.287   8.675   2.139 -0.1045  0.6765 -0.1289
   38DT      N3 1191  12.176   8.625   2.324  0.6348  0.2457  0.7118
   38DT      H3 1192  12.219   8.704   2.370 -0.0098  0.4331  1.0064
   38DT      C2 1193  12.094   8.541   2.402 -0.4989 -0.2458 -0.2142
   38DT      O2 1194  12.065   8.584   2.517  0.0419  0.4310 -0.1284
   38DT     C3' 1195  11.791   8.169   2.442  0.2702 -0.0443  0.0737
   38DT     H3' 1196  11.766   8.086   2.375  0.9372  0.9215 -1.4093
   38DT     C2' 1197  11.849   8.277   2.344 -0.3426  0.3624 -0.7441
   38DT    H2'1 1198  11.888   8.224   2.257  0.3279  2.0023 -1.4835
   38DT    H2'2 1199  11.769   8.348   2.324 -0.5873  0.3744  0.2177
   38DT     O3' 1200  11.666   8.206   2.507  0.1139 -0.3566  0.2788
   39DG       P 1201  11.518   8.211   2.438 -0.1050  0.4311 -0.0520
   39DG     O1P 1202  11.408   8.219   2.541  0.0269 -0.0964  0.1663
   39DG     O2P 1203  11.513   8.101   2.338  0.2163 -0.1343  0.1185
   39DG     O5' 1204  11.499   8.335   2.346  0.0414  0.2890  0.3360
   39DG     C5' 1205  11.464   8.460   2.412  0.2873  0.4086  0.3798
   39DG    H5'1 1206  11.362   8.442   2.447  0.4099  1.3641  1.2931
   39DG    H5'2 1207  11.457   8.538   2.336 -0.4328  1.0469  1.0846
   39DG     C4' 1208  11.546   8.508   2.536 -0.0297  0.1931  0.1090
   39DG     H4' 1209  11.553   8.430   2.612  4.0450 -1.3453 -1.5098
   39DG     O4' 1210  11.677   8.526   2.491 -0.2815 -0.0923  0.4405
   39DG     C1' 1211  11.710   8.660   2.493 -0.4650 -0.1194 -0.1637
   39DG     H1' 1212  11.789   8.686   2.563 -0.8384  0.2470  0.1271
   39DG      N9 1213  11.771   8.715   2.366 -0.2079  0.5401  0.0627
   39DG      C8 1214  11.765   8.659   2.238 -0.0680  0.3307 -0.1459
   39DG      H8 1215  11.730   8.558   2.227  3.5039 -1.1849  0.8933
   39DG      N7 1216  11.817   8.728   2.140  0.3066  0.0373 -0.5312
   39DG      C5 1217  11.851   8.847   2.204 -0.3272  0.0154 -0.3377
   39DG      C6 1218  11.911   8.969   2.167 -0.4118  0.5762 -0.3797
   39DG      O6 1219  11.943   9.009   2.059 -0.3052  1.1611  0.3386
   39DG      N1 1220  11.934   9.060   2.268  0.3241  0.2378  0.0601
   39DG      H1 1221  11.973   9.149   2.240  2.2214 -1.3512 -2.8828
   39DG      C2 1222  11.891   9.041   2.394 -0.0273  0.0580 -0.2451
   39DG      N2 1223  11.915   9.129   2.491  0.0120  0.1421  0.1361
   39DG     H21 1224  11.983   9.200   2.468  0.1191 -0.6600 -2.3792
   39DG     H22 1225  11.864   9.123   2.578 -1.1513 -0.4379 -0.5683
   39DG      N3 1226  11.830   8.932   2.439 -0.1487  0.2676  0.1012
   39DG      C4 1227  11.815   8.839   2.343  0.4299  0.0823 -0.0033
   39DG     C3' 1228  11.490   8.639   2.593 -0.2792  0.0471  0.0847
   39DG     H3' 1229  11.384   8.657   2.575 -0.9038 -1.1875  2.1796
   39DG     C2' 1230  11.583   8.738   2.523 -0.0106 -0.9049 -0.1898
   39DG    H2'1 1231  11.534   8.768   2.430 -0.2637 -2.8247 -0.7081
   39DG    H2'2 1232  11.607   8.825   2.585 -0.0766 -0.2176 -1.0959
   39DG     O3' 1233  11.515   8.633   2.732  0.4209 -0.0664 -0.1376
   40DG       P 1234  11.450   8.726   2.837 -0.2597  0.1182 -0.1587
   40DG     O1P 1235  11.481   8.665   2.969  0.4754 -0.3878 -0.0414
   40DG     O2P 1236  11.302   8.729   2.808  0.6882 -0.2929 -0.2712
   40DG     O5' 1237  11.504   8.881   2.835  0.2791  0.3385  0.1797
   40DG     C5' 1238  11.641   8.891   2.862  0.0999 -0.6917  0.2486
   40DG    H5'1 1239  11.698   8.828   2.794 -0.5478 -1.8328  0.7306
   40DG    H5'2 1240  11.667   8.872   2.966 -0.9963  0.8975  0.8551
   40DG     C4' 1241  11.672   9.040   2.831 -0.3173 -0.6173 -0.1231
   40DG     H4' 1242  11.762   9.061   2.888  0.3518 -0.2797 -1.2734
   40DG     O4' 1243  11.697   9.070   2.695  0.2259 -0.6101 -0.0593
   40DG     C1' 1244  11.637   9.190   2.657  0.5021 -0.1723  0.5704
   40DG     H1' 1245  11.707   9.271   2.679  0.3897 -0.0580  0.5125
   40DG      N9 1246  11.593   9.179   2.513  0.1368  0.2737  0.8275
   40DG      C8 1247  11.513   9.079   2.450  0.0471 -0.2257 -0.0070
   40DG      H8 1248  11.453   9.007   2.503 -2.1560 -1.1994 -3.5286
   40DG      N7 1249  11.510   9.095   2.318  0.3106 -0.0935 -0.5602
   40DG      C5 1250  11.588   9.209   2.300  0.2854 -0.1993  0.3822
   40DG      C6 1251  11.627   9.268   2.176 -0.0581  0.0952 -0.8236
   40DG      O6 1252  11.595   9.225   2.063  0.5895  0.2101 -0.2467
   40DG      N1 1253  11.707   9.377   2.193 -0.0328 -0.2853  0.0334
   40DG      H1 1254  11.725   9.434   2.112 -2.7517  2.2953  1.0139
   40DG      C2 1255  11.738   9.432   2.312  0.1830  0.0861  0.5133
   40DG      N2 1256  11.785   9.552   2.304 -0.3428 -0.1069  0.0891
   40DG     H21 1257  11.803   9.578   2.208 -0.1994 -1.7003 -0.3431
   40DG     H22 1258  11.776   9.627   2.371  0.4878  0.1892 -0.1086
   40DG      N3 1259  11.697   9.380   2.429 -0.1392 -0.7649  0.4218
   40DG      C4 1260  11.633   9.264   2.416  0.0933 -1.0616  0.7993
   40DG     C3' 1261  11.572   9.141   2.889 -0.2557  0.1674  0.6399
   40DG     H3' 1262  11.504   9.095   2.959  1.0513  0.2536  2.0133
   40DG     C2' 1263  11.515   9.199   2.751 -0.1797  0.0591 -0.4372
   40DG    H2'1 1264  11.431   9.140   2.715 -1.8488  1.5552  0.8518
   40DG    H2'2 1265  11.486   9.304   2.757  2.4314  0.7592  2.0273
   40DG     O3' 1266  11.646   9.241   2.959 -0.3717  0.3695  0.0821
   41DA       P 1267  11.573   9.347   3.049  0.0576  0.3998  0.2713
   41DA     O1P 1268  11.663   9.396   3.158 -0.1753 -0.1945 -0.3071
   41DA     O2P 1269  11.445   9.286   3.093  0.7813  0.1205 -0.1065
   41DA     O5' 1270  11.535   9.460   2.938 -0.0403  0.0671  0.3491
   41DA     C5' 1271  11.628   9.549   2.895  0.1018 -0.6436 -0.1010
   41DA    H5'1 1272  11.711   9.489   2.856 -0.1566 -0.6008 -0.7195
   41DA    H5'2 1273  11.669   9.608   2.977  2.5695  0.5184 -2.0449
   41DA     C4' 1274  11.587   9.643   2.786 -0.2220  0.1380 -0.4133
   41DA     H4' 1275  11.676   9.703   2.767  0.7181 -0.6675  1.1960
   41DA     O4' 1276  11.568   9.587   2.656 -0.6681  0.2940 -0.4333
   41DA     C1' 1277  11.457   9.653   2.595  0.8326  0.3677 -0.2362
   41DA     H1' 1278  11.485   9.752   2.559  0.4507 -0.1759 -2.1041
   41DA      N9 1279  11.409   9.575   2.480  0.3786 -0.2994 -0.2582
   41DA      C8 1280  11.325   9.464   2.480 -0.4939  0.0948  0.0769
   41DA      H8 1281  11.297   9.407   2.567 -1.7405 -0.9865 -0.9958
   41DA      N7 1282  11.315   9.411   2.360  0.6506  0.3525 -0.2874
   41DA      C5 1283  11.382   9.501   2.281 -0.0308  0.4311  0.4228
   41DA      C6 1284  11.397   9.509   2.138 -0.1670 -0.2522 -0.1351
   41DA      N6 1285  11.341   9.423   2.050 -0.2967 -0.3454  0.0820
   41DA     H61 1286  11.293   9.346   2.094  0.3361 -0.6674  0.2193
   41DA     H62 1287  11.328   9.459   1.957  0.4516 -1.1708 -0.3566
   41DA      N1 1288  11.462   9.611   2.080 -0.5121  0.5328  0.0252
   41DA      C2 1289  11.512   9.701   2.163 -0.5273 -0.0915 -0.0143
   41DA      H2 1290  11.565   9.782   2.116 -0.6738  0.2895  0.4657
   41DA      N3 1291  11.495   9.718   2.296 -0.3419  0.5135  0.0935
   41DA      C4 1292  11.430   9.612   2.347 -1.2171  0.2892 -0.1863
   41DA     C3' 1293  11.457   9.721   2.818  0.2045  0.2169 -0.0644
   41DA     H3' 1294  11.414   9.694   2.914 -2.6276 -0.8407 -1.5231
   41DA     C2' 1295  11.365   9.671   2.712  0.6343  0.1532  0.4392
   41DA    H2'1 1296  11.318   9.575   2.735  0.8237 -0.5533 -1.9346
   41DA    H2'2 1297  11.285   9.740   2.686  1.2420  1.2699  1.4393
   41DA     O3' 1298  11.470   9.860   2.813  0.5641 -0.3231  0.0314
   42DA       P 1299  11.503   9.947   2.942 -0.0928 -0.3698 -0.1309
   42DA     O1P 1300  11.619   9.891   3.019  0.4386 -0.0309 -0.2608
   42DA     O2P 1301  11.374   9.988   3.011 -0.3413 -0.1198 -0.2235
   42DA     O5' 1302  11.563  10.087   2.885 -0.2492 -0.6051 -0.4138
   42DA     C5' 1303  11.701  10.088   2.842  0.4685  0.0518  0.7409
   42DA    H5'1 1304  11.739   9.988   2.824  0.7294  0.3474 -0.3951
   42DA    H5'2 1305  11.756  10.136   2.923 -0.8671  3.7426 -0.3210
   42DA     C4' 1306  11.718  10.174   2.717  0.1765 -0.2166 -0.1042
   42DA     H4' 1307  11.825  10.197   2.718 -0.2510  2.0356  0.1760
   42DA     O4' 1308  11.683  10.097   2.598  0.2968  0.1710  0.7208
   42DA     C1' 1309  11.573  10.163   2.532  0.6569 -0.5986 -0.2882
   42DA     H1' 1310  11.600  10.227   2.448  0.0965 -1.2925 -1.0116
   42DA      N9 1311  11.465  10.075   2.485  0.2633  0.1367  0.0363
   42DA      C8 1312  11.386  10.001   2.565  0.1746  0.1381  0.4969
   42DA      H8 1313  11.385  10.014   2.673 -1.1242 -1.0836  0.6634
   42DA      N7 1314  11.298   9.926   2.509  0.2986 -0.1634  0.3300
   42DA      C5 1315  11.319   9.948   2.370  0.2501  0.5265 -0.1147
   42DA      C6 1316  11.257   9.904   2.249  0.0149  0.1232 -0.4722
   42DA      N6 1317  11.164   9.812   2.234 -0.4686  0.1240  0.0599
   42DA     H61 1318  11.117   9.774   2.314  0.1818  0.1287  0.4487
   42DA     H62 1319  11.145   9.798   2.136  0.7529  0.1212 -0.1838
   42DA      N1 1320  11.299   9.955   2.131 -0.2802 -0.1220  0.5975
   42DA      C2 1321  11.386  10.052   2.138 -0.7286  0.4022  0.1799
   42DA      H2 1322  11.402  10.099   2.042  1.0505  1.9860  1.1851
   42DA      N3 1323  11.457  10.102   2.239  0.5858 -0.1130  0.3168
   42DA      C4 1324  11.417  10.042   2.356  0.2023  0.4637 -0.3694
   42DA     C3' 1325  11.637  10.305   2.717  0.0827  0.1522  0.0213
   42DA     H3' 1326  11.613  10.351   2.813 -0.4046 -1.7644  0.8673
   42DA     C2' 1327  11.514  10.250   2.646 -0.0604  0.6306 -0.1649
   42DA    H2'1 1328  11.450  10.193   2.714  0.7409  0.4975  0.5000
   42DA    H2'2 1329  11.457  10.331   2.601 -0.5207  0.4148  0.0284
   42DA     O3' 1330  11.699  10.400   2.639  0.3718 -0.2841 -0.2438
   43DA       P 1331  11.634  10.533   2.614  0.3088  0.1007  0.9332
   43DA     O1P 1332  11.747  10.633   2.601  0.5977  0.2353  0.0308
   43DA     O2P 1333  11.520  10.568   2.702  0.2310  0.1960 -0.3005
   43DA     O5' 1334  11.571  10.516   2.462  0.0343  0.3147  0.2972
   43DA     C5' 1335  11.657  10.489   2.351  0.3066 -0.0736  0.2440
   43DA    H5'1 1336  11.672  10.381   2.351 -1.3216 -0.3278  0.2357
   43DA    H5'2 1337  11.751  10.543   2.357  0.0452  0.2715  1.7254
   43DA     C4' 1338  11.597  10.541   2.222 -0.2935 -0.0186  0.3540
   43DA     H4' 1339  11.679  10.555   2.151 -0.9236  2.0485 -0.0328
   43DA     O4' 1340  11.502  10.448   2.166 -0.0086 -0.1119 -0.1681
   43DA     C1' 1341  11.373  10.508   2.181  0.1892 -0.6997 -0.0780
   43DA     H1' 1342  11.347  10.527   2.077  2.2513  1.1604 -0.3277
   43DA      N9 1343  11.277  10.418   2.248  0.0576  0.1515  0.5869
   43DA      C8 1344  11.263  10.388   2.379 -0.5286  0.4871 -0.2386
   43DA      H8 1345  11.320  10.439   2.455 -0.1037 -0.3300 -0.0001
   43DA      N7 1346  11.180  10.294   2.410  0.0503  0.1573 -0.1718
   43DA      C5 1347  11.133  10.250   2.285  0.1900  0.5720 -0.0723
   43DA      C6 1348  11.041  10.152   2.240  0.7176 -0.0380 -0.1290
   43DA      N6 1349  10.978  10.054   2.307  0.3135  0.0195  0.4235
   43DA     H61 1350  10.979  10.050   2.408 -1.6206 -1.5965  0.4277
   43DA     H62 1351  10.921   9.995   2.249  0.2198  0.6587 -0.1550
   43DA      N1 1352  11.010  10.153   2.112 -0.1760 -0.6342 -0.1874
   43DA      C2 1353  11.068  10.232   2.025 -1.4263  0.3607 -0.2285
   43DA      H2 1354  11.029  10.227   1.924 -1.8866  1.2792 -0.1082
   43DA      N3 1355  11.157  10.329   2.047 -0.1292 -0.0553  0.4810
   43DA      C4 1356  11.192  10.327   2.185  0.5769  0.1999  0.1722
   43DA     C3' 1357  11.530  10.682   2.225 -0.4774  0.2225 -0.1144
   43DA     H3' 1358  11.574  10.734   2.310 -0.6726  0.1241  0.0491
   43DA     C2' 1359  11.381  10.651   2.247  0.1599 -0.0684 -0.4403
   43DA    H2'1 1360  11.361  10.642   2.354 -1.5093 -0.5812 -0.7596
   43DA    H2'2 1361  11.314  10.721   2.198  0.1215 -0.2864 -0.7030
   43DA     O3' 1362  11.564  10.742   2.095 -0.0187  0.0772 -0.3382
   44DC       P 1363  11.512  10.884   2.055  0.2499  0.2899  0.1404
   44DC     O1P 1364  11.601  10.930   1.947  0.0539 -0.5168 -0.1227
   44DC     O2P 1365  11.505  10.968   2.178 -0.1894 -0.4942  0.0641
   44DC     O5' 1366  11.363  10.870   1.987  0.3628  0.0688 -0.4952
   44DC     C5' 1367  11.341  10.787   1.876  0.1528 -0.1825 -0.1770
   44DC    H5'1 1368  11.384  10.689   1.898  1.9650  0.5781 -0.1248
   44DC    H5'2 1369  11.385  10.831   1.787  0.4994 -0.0300  0.0692
   44DC     C4' 1370  11.201  10.742   1.845  0.1437 -0.0483  0.2887
   44DC     H4' 1371  11.206  10.691   1.749 -2.9027  1.7789 -0.9855
   44DC     O4' 1372  11.140  10.642   1.930 -0.7414 -0.2154  0.4035
   44DC     C1' 1373  11.014  10.683   1.953  0.9532  0.0407 -0.5120
   44DC     H1' 1374  10.950  10.648   1.872  0.4720  1.2384 -0.6758
   44DC      N1 1375  10.962  10.610   2.070  1.0737  0.0193  0.4679
   44DC      C6 1376  11.011  10.628   2.195 -0.1179 -0.2269  0.2339
   44DC      H6 1377  11.087  10.705   2.194  0.3355 -0.6816 -0.8794
   44DC      C5 1378  10.973  10.562   2.303  0.1214  1.1588 -0.7174
   44DC      H5 1379  11.023  10.572   2.398 -0.4088 -3.3563  0.2334
   44DC      C4 1380  10.876  10.458   2.283 -0.1954  0.2914 -0.1372
   44DC      N4 1381  10.832  10.389   2.383 -0.2339 -0.7669 -0.3351
   44DC     H41 1382  10.866  10.405   2.477  0.1348  0.5666 -0.6745
   44DC     H42 1383  10.760  10.322   2.364  0.2834 -1.6384  0.6700
   44DC      N3 1384  10.821  10.429   2.165 -0.1936 -0.4573  0.6518
   44DC      C2 1385  10.868  10.503   2.054  0.1872 -0.1635 -0.4284
   44DC      O2 1386  10.832  10.466   1.942 -0.0019 -0.0033  0.3837
   44DC     C3' 1387  11.100  10.863   1.833 -0.0600 -0.3542 -0.5242
   44DC     H3' 1388  11.153  10.958   1.840 -2.1382  1.0286 -2.4514
   44DC     C2' 1389  11.017  10.833   1.955  0.3896 -0.2731  0.1346
   44DC    H2'1 1390  11.067  10.868   2.046  1.2192  0.6077 -0.6303
   44DC    H2'2 1391  10.917  10.876   1.956  0.3830 -0.2833  1.3655
   44DC     O3' 1392  11.029  10.852   1.706 -0.7415  0.0519  0.5381
   45DT       P 1393  10.941  10.955   1.640  0.1451 -0.3009 -0.8010
   45DT     O1P 1394  10.965  10.944   1.497  0.6486  0.0252  0.4491
   45DT     O2P 1395  10.956  11.084   1.709 -0.6437  0.5404 -0.0589
   45DT     O5' 1396  10.790  10.908   1.668  0.3783 -0.0576  0.1227
   45DT     C5' 1397  10.738  10.794   1.601  0.0927  0.3722 -0.2422
   45DT    H5'1 1398  10.807  10.714   1.577 -0.3436 -0.6574  1.6914
   45DT    H5'2 1399  10.713  10.835   1.504  1.6411  0.8256 -0.4867
   45DT     C4' 1400  10.610  10.731   1.656 -0.7708 -0.2362  0.7098
   45DT     H4' 1401  10.580  10.653   1.587 -2.3062  0.4328  0.5741
   45DT     O4' 1402  10.632  10.680   1.787  0.0806  0.3131  0.1148
   45DT     C1' 1403  10.512  10.700   1.862 -0.5431  0.8576  0.4088
   45DT     H1' 1404  10.453  10.613   1.835 -0.0835 -0.9132  4.4243
   45DT      N1 1405  10.545  10.701   2.010  0.1729 -0.0614  0.6963
   45DT      C6 1406  10.633  10.800   2.060  0.4115 -0.6407 -0.6339
   45DT      H6 1407  10.670  10.882   1.999  0.7413 -0.6529 -0.4566
   45DT      C5 1408  10.668  10.794   2.192 -0.0204 -0.0718  0.6652
   45DT      C7 1409  10.751  10.902   2.248 -0.3953  0.1762 -0.0644
   45DT     H71 1410  10.699  10.953   2.329  1.1024 -0.0458  1.0764
   45DT     H72 1411  10.844  10.857   2.282  0.6427 -2.0000 -4.9137
   45DT     H73 1412  10.790  10.979   2.182  1.2811  0.9478  1.7237
   45DT      C4 1413  10.627  10.682   2.274  0.6277  0.3541 -0.1707
   45DT      O4 1414  10.647  10.668   2.393 -0.6927 -0.1757  0.0182
   45DT      N3 1415  10.535  10.596   2.220 -0.8210 -0.4181 -0.4488
   45DT      H3 1416  10.495  10.528   2.283 -2.5719 -0.1323 -1.1925
   45DT      C2 1417  10.486  10.604   2.095  0.0684  0.3331 -0.0361
   45DT      O2 1418  10.396  10.528   2.056 -0.2712  0.4019  0.5672
   45DT     C3' 1419  10.490  10.826   1.657  0.2215 -0.4224  0.7237
   45DT     H3' 1420  10.515  10.926   1.621  0.0821 -0.2380  1.1305
   45DT     C2' 1421  10.447  10.826   1.804 -0.6550  0.2025 -0.2792
   45DT    H2'1 1422  10.487  10.916   1.850  0.2161 -0.1563 -0.3272
   45DT    H2'2 1423  10.339  10.827   1.822 -0.4311 -1.0471  1.4297
   45DT     O3' 1424  10.386  10.775   1.584 -0.1230  0.2846  0.4474
   46DG       P 1425  10.258  10.852   1.528 -0.1925 -0.3235 -0.8098
   46DG     O1P 1426  10.208  10.785   1.408  0.4928 -0.1407  0.6636
   46DG     O2P 1427  10.291  10.991   1.524  0.0234 -0.5465  0.2825
   46DG     O5' 1428  10.150  10.825   1.648 -0.1594  0.1741  0.2677
   46DG     C5' 1429  10.077  10.706   1.650 -1.0432  0.4588 -0.6261
   46DG    H5'1 1430  10.150  10.627   1.667 -0.4797  0.7759 -1.5105
   46DG    H5'2 1431  10.025  10.677   1.558 -2.0085 -0.2121  0.1090
   46DG     C4' 1432   9.976  10.694   1.756 -0.5493 -0.4663 -0.7385
   46DG     H4' 1433   9.915  10.607   1.735  0.5592 -1.2058 -0.9854
   46DG     O4' 1434  10.046  10.688   1.879 -0.1655  0.3437  0.0479
   46DG     C1' 1435   9.989  10.780   1.966  0.0162 -0.4945  0.5937
   46DG     H1' 1436   9.897  10.742   2.009 -1.0166  0.1434 -0.9803
   46DG      N9 1437  10.095  10.807   2.070 -0.3654  0.5438  0.1979
   46DG      C8 1438  10.211  10.885   2.062 -0.0107 -0.0705  0.3800
   46DG      H8 1439  10.238  10.947   1.978  3.4904 -1.7435  0.1054
   46DG      N7 1440  10.284  10.886   2.171 -0.6274  0.0307  0.2678
   46DG      C5 1441  10.227  10.783   2.247 -0.1224  0.1833 -0.1680
   46DG      C6 1442  10.265  10.720   2.369 -0.4903 -0.3610 -0.2181
   46DG      O6 1443  10.363  10.739   2.443  0.1264  0.0016 -0.4582
   46DG      N1 1444  10.178  10.623   2.411  0.3447 -0.1778  0.0363
   46DG      H1 1445  10.207  10.574   2.494  1.6647  0.4230 -0.0365
   46DG      C2 1446  10.072  10.585   2.342 -0.5124 -0.1345  0.4909
   46DG      N2 1447   9.997  10.498   2.397  0.0655 -0.3139  0.3656
   46DG     H21 1448  10.018  10.446   2.481 -1.6324  0.1880  1.1501
   46DG     H22 1449   9.899  10.494   2.371  0.1330  1.3130 -0.2227
   46DG      N3 1450  10.033  10.642   2.234  0.3193  0.0867 -0.3213
   46DG      C4 1451  10.119  10.736   2.186  0.7462 -0.7570  0.0702
   46DG     C3' 1452   9.879  10.815   1.761 -0.1233  0.2950  0.1832
   46DG     H3' 1453   9.876  10.862   1.663  1.8715  2.6889  1.1581
   46DG     C2' 1454   9.944  10.901   1.869 -0.6756 -0.8742  0.5929
   46DG    H2'1 1455  10.030  10.951   1.826 -0.6910 -1.2678  0.1001
   46DG    H2'2 1456   9.876  10.960   1.931 -0.2980 -0.2248  0.3883
   46DG     O3' 1457   9.765  10.766   1.815  0.2475  0.6500  0.2742
   47DC       P 1458   9.639  10.756   1.728 -0.4338  0.5852 -0.0190
   47DC     O1P 1459   9.666  10.727   1.586  0.2079 -0.0973  0.3512
   47DC     O2P 1460   9.560  10.882   1.752  0.2491 -0.4169  0.2252
   47DC     O5' 1461   9.566  10.634   1.790  0.1489 -0.0961  0.9705
   47DC     C5' 1462   9.606  10.503   1.774  0.5806  0.1804  0.4819
   47DC    H5'1 1463   9.715  10.492   1.776  0.3803 -2.2915  0.9049
   47DC    H5'2 1464   9.567  10.467   1.679 -1.3414  3.5093 -0.1468
   47DC     C4' 1465   9.572  10.398   1.875 -0.1812 -0.5070 -0.3744
   47DC     H4' 1466   9.604  10.305   1.828 -0.1762  0.6047 -2.6815
   47DC     O4' 1467   9.650  10.437   1.983 -0.1673  0.4514 -0.2344
   47DC     C1' 1468   9.563  10.485   2.092 -0.3310  0.0962  0.1525
   47DC     H1' 1469   9.556  10.411   2.172  1.5360  0.1601  0.4273
   47DC      N1 1470   9.614  10.605   2.158 -0.0922 -0.0741  0.3905
   47DC      C6 1471   9.585  10.730   2.107 -0.5903 -0.4643  0.4206
   47DC      H6 1472   9.529  10.744   2.016  1.8693  2.5350 -0.8095
   47DC      C5 1473   9.645  10.839   2.157 -0.1478  0.1535  0.4774
   47DC      H5 1474   9.640  10.932   2.101 -2.8249 -0.1498  0.0750
   47DC      C4 1475   9.721  10.822   2.275 -0.4993 -0.6137  0.9011
   47DC      N4 1476   9.816  10.912   2.296  0.1369 -0.0766  0.0346
   47DC     H41 1477   9.818  10.998   2.243  1.5114  0.8188  1.4691
   47DC     H42 1478   9.893  10.893   2.359  0.7809  2.5105  0.1347
   47DC      N3 1479   9.730  10.708   2.339 -0.1961  0.7433  0.4265
   47DC      C2 1480   9.684  10.594   2.281 -0.7488  0.1460 -0.5981
   47DC      O2 1481   9.719  10.487   2.336  0.5021 -0.7310 -0.1788
   47DC     C3' 1482   9.430  10.391   1.921  0.4515  0.1127  0.2912
   47DC     H3' 1483   9.362  10.430   1.845  0.8211  1.5485  0.6620
   47DC     C2' 1484   9.418  10.493   2.036  0.0258 -0.3825 -0.6251
   47DC    H2'1 1485   9.391  10.587   1.988 -1.2551 -0.4323 -0.0287
   47DC    H2'2 1486   9.360  10.460   2.122  1.3302 -0.4778  0.2394
   47DC     O3' 1487   9.405  10.257   1.954  0.4169  0.0371 -0.3157
   48DT       P 1488   9.254  10.212   1.989 -0.1636 -0.2196 -0.4288
   48DT     O1P 1489   9.246  10.073   1.942 -0.5248 -0.0191  0.0530
   48DT     O2P 1490   9.166  10.321   1.938  0.4923 -0.0271 -0.3321
   48DT     O5' 1491   9.238  10.204   2.158  0.2006 -0.0921  0.7347
   48DT     C5' 1492   9.302  10.101   2.235 -0.9100  0.5242 -0.0445
   48DT    H5'1 1493   9.391  10.077   2.177 -1.5198  1.6779 -1.5363
   48DT    H5'2 1494   9.245  10.008   2.222 -0.1775  0.0064  0.3990
   48DT     C4' 1495   9.329  10.137   2.377 -0.0221 -0.2879 -0.1194
   48DT     H4' 1496   9.394  10.059   2.417 -0.6157 -1.7140 -1.8254
   48DT     O4' 1497   9.395  10.267   2.394 -0.2247  0.5709 -0.5207
   48DT     C1' 1498   9.331  10.340   2.503 -0.2744  0.5490  0.6046
   48DT     H1' 1499   9.368  10.307   2.600 -1.6952  1.3656  1.4648
   48DT      N1 1500   9.347  10.486   2.490 -0.0667  0.3718 -0.4351
   48DT      C6 1501   9.291  10.559   2.390 -0.0084  0.2419  0.4944
   48DT      H6 1502   9.219  10.513   2.323 -1.6873  0.8459  1.8176
   48DT      C5 1503   9.318  10.691   2.381  0.1311  0.4163  0.1821
   48DT      C7 1504   9.248  10.770   2.271  0.2494  0.5014 -0.1827
   48DT     H71 1505   9.320  10.805   2.198  0.3395  1.1799  0.2236
   48DT     H72 1506   9.173  10.705   2.227 -0.2993 -1.2024  2.9268
   48DT     H73 1507   9.196  10.852   2.321 -1.5069 -1.7305  1.9567
   48DT      C4 1508   9.402  10.760   2.472  0.3782 -0.0327 -0.0595
   48DT      O4 1509   9.426  10.880   2.467  0.1694  0.7523 -0.1052
   48DT      N3 1510   9.460  10.681   2.568  0.4179 -0.1102 -0.1206
   48DT      H3 1511   9.520  10.724   2.636 -0.1079  1.5490 -0.6312
   48DT      C2 1512   9.443  10.545   2.578  0.3238  0.0314  0.3137
   48DT      O2 1513   9.520  10.487   2.654 -0.3454  0.1916 -0.1839
   48DT     C3' 1514   9.198  10.138   2.463 -0.3320  0.6903  0.1794
   48DT     H3' 1515   9.113  10.090   2.414 -0.6821  1.4796  0.0037
   48DT     C2' 1516   9.184  10.291   2.484 -0.0620  0.3902  0.1692
   48DT    H2'1 1517   9.135  10.340   2.399  0.0185 -0.0707 -0.1447
   48DT    H2'2 1518   9.128  10.316   2.574 -0.8467  0.5547 -0.3470
   48DT     O3' 1519   9.227  10.081   2.583 -0.4700 -0.0726 -0.2647
   49DC       P 1520   9.131  10.026   2.692 -0.1132 -0.2384  0.4372
   49DC     O1P 1521   9.207   9.915   2.751  1.0383 -0.7225  0.4308
   49DC     O2P 1522   8.990  10.011   2.653 -0.5703  0.4145 -0.1205
   49DC     O5' 1523   9.133  10.147   2.794  0.3498 -0.3051 -0.1756
   49DC     C5' 1524   9.255  10.171   2.870 -0.0388 -0.2101  0.0327
   49DC    H5'1 1525   9.345  10.166   2.808 -0.2478  0.1126 -0.2993
   49DC    H5'2 1526   9.260  10.100   2.953  0.0782 -2.3375 -1.7046
   49DC     C4' 1527   9.240  10.314   2.924  0.4390 -0.7062  0.1969
   49DC     H4' 1528   9.326  10.333   2.987  0.1558 -0.8447  0.6333
   49DC     O4' 1529   9.252  10.412   2.823  0.0070 -0.2259  0.3922
   49DC     C1' 1530   9.155  10.505   2.863 -0.0854  0.1447  0.8318
   49DC     H1' 1531   9.177  10.552   2.959 -0.3518 -0.8355  1.3860
   49DC      N1 1532   9.141  10.610   2.758 -0.2800 -0.4085 -0.2769
   49DC      C6 1533   9.054  10.586   2.657 -0.1174  0.3766  1.0971
   49DC      H6 1534   9.011  10.490   2.635  1.3276 -0.4475  1.6684
   49DC      C5 1535   9.024  10.684   2.574  0.4376  0.6575 -0.2165
   49DC      H5 1536   8.977  10.664   2.479  1.3100 -0.5652 -0.4122
   49DC      C4 1537   9.078  10.814   2.596  0.2033  0.1076  0.2203
   49DC      N4 1538   9.040  10.917   2.522 -0.3067 -0.2656  0.5230
   49DC     H41 1539   8.966  10.900   2.456  2.0178  0.6950 -2.5591
   49DC     H42 1540   9.088  11.004   2.536 -1.0033  0.3350 -0.7102
   49DC      N3 1541   9.154  10.846   2.701 -0.2704  0.1254 -0.2769
   49DC      C2 1542   9.178  10.743   2.786 -0.5199  0.5759  0.1879
   49DC      O2 1543   9.240  10.770   2.887 -0.1402 -0.2003 -0.5184
   49DC     C3' 1544   9.107  10.334   3.003  0.0561 -0.4386 -0.0102
   49DC     H3' 1545   9.056  10.240   3.024  2.2852 -1.8114 -0.3191
   49DC     C2' 1546   9.034  10.424   2.903  0.7312  0.4512  0.4650
   49DC    H2'1 1547   8.998  10.356   2.826 -1.2802 -0.8139  2.4075
   49DC    H2'2 1548   8.958  10.485   2.950 -0.7445 -0.2818 -0.8827
   49DC     O3' 1549   9.115  10.410   3.120  0.0845 -0.1179 -0.0085
   50DC       P 1550   9.118  10.327   3.256  0.5246 -0.2771  0.1805
   50DC     O1P 1551   9.232  10.241   3.247  0.0539  0.0315  0.5686
   50DC     O2P 1552   8.982  10.269   3.288 -0.1276  0.1771  0.1063
   50DC     O5' 1553   9.156  10.447   3.355  0.2578  0.1931 -0.3745
   50DC     C5' 1554   9.290  10.481   3.364 -0.1269 -0.3188  0.0105
   50DC    H5'1 1555   9.348  10.476   3.273 -0.3940 -0.8785 -0.1320
   50DC    H5'2 1556   9.332  10.420   3.444 -1.2131 -0.7557  0.2683
   50DC     C4' 1557   9.304  10.630   3.417  0.3353  0.3343 -0.3217
   50DC     H4' 1558   9.404  10.639   3.458  0.2143 -0.0370  0.0675
   50DC     O4' 1559   9.282  10.718   3.310 -0.0333  0.0617 -0.4165
   50DC     C1' 1560   9.183  10.809   3.332  0.3304  0.0613 -0.2946
   50DC     H1' 1561   9.235  10.898   3.367  1.9603 -0.7165 -0.6420
   50DC      N1 1562   9.097  10.834   3.211 -0.0697 -0.5836  0.5562
   50DC      C6 1563   9.021  10.736   3.166 -0.0829  0.3414  0.6067
   50DC      H6 1564   9.030  10.639   3.211  0.9864  0.0602 -0.1742
   50DC      C5 1565   8.939  10.753   3.059  0.1394  0.1644 -0.4790
   50DC      H5 1566   8.882  10.673   3.013 -0.4207  0.1447  0.2342
   50DC      C4 1567   8.942  10.876   2.989 -0.0487 -0.1888 -0.4073
   50DC      N4 1568   8.874  10.895   2.879 -0.0890  0.1820  0.2957
   50DC     H41 1569   8.821  10.820   2.837 -0.6346  1.4855 -1.4676
   50DC     H42 1570   8.883  10.985   2.833 -0.8737  0.6218  0.9739
   50DC      N3 1571   9.025  10.971   3.029  0.0194 -0.4467 -0.0267
   50DC      C2 1572   9.098  10.954   3.141  0.4648 -0.2240  0.1298
   50DC      O2 1573   9.167  11.049   3.178  0.3247  0.7060  0.2416
   50DC     C3' 1574   9.210  10.673   3.532 -0.4694  0.3776  0.1323
   50DC     H3' 1575   9.167  10.586   3.581  0.4202 -1.1873 -1.6979
   50DC     C2' 1576   9.103  10.742   3.448 -0.5742  0.1009 -0.0407
   50DC    H2'1 1577   9.047  10.658   3.407  1.9430 -1.5314 -0.3204
   50DC    H2'2 1578   9.037  10.811   3.502 -1.7775 -0.8434 -0.2568
   50DC     O3' 1579   9.272  10.768   3.613  0.0951  0.0166  0.1370
   51DA       P 1580   9.213  10.810   3.762 -0.2295 -0.0254  0.4538
   51DA     O1P 1581   9.308  10.762   3.865 -0.4278 -0.2178  0.3248
   51DA     O2P 1582   9.074  10.757   3.769  0.2329  0.2156 -0.1135
   51DA     O5' 1583   9.209  10.971   3.770 -0.9167  0.3229  1.2048
   51DA     C5' 1584   9.328  11.034   3.790 -0.2508  0.9480  0.6287
   51DA    H5'1 1585   9.408  10.998   3.724  1.0528  1.6233  1.7976
   51DA    H5'2 1586   9.360  11.013   3.892 -2.9029 -0.9872  1.1784
   51DA     C4' 1587   9.310  11.184   3.766 -0.5218 -0.3266 -0.2414
   51DA     H4' 1588   9.406  11.231   3.784 -2.1749  2.7611  1.3510
   51DA     O4' 1589   9.263  11.204   3.630  0.2574 -0.3332 -0.3631
   51DA     C1' 1590   9.134  11.273   3.639 -0.3303  0.4297 -0.7855
   51DA     H1' 1591   9.153  11.379   3.620 -1.8221  0.8355 -0.1757
   51DA      N9 1592   9.040  11.213   3.543 -0.1923 -0.0384  0.3658
   51DA      C8 1593   9.006  11.085   3.535  0.6604  0.0549 -0.1560
   51DA      H8 1594   9.050  11.010   3.599  0.8022 -1.2641 -1.7372
   51DA      N7 1595   8.930  11.055   3.429 -0.0055 -0.4877 -0.2917
   51DA      C5 1596   8.919  11.181   3.366  0.0632  0.7020  0.3129
   51DA      C6 1597   8.852  11.227   3.249  0.4392  0.0943  0.3835
   51DA      N6 1598   8.778  11.145   3.177  0.3192  0.2348 -0.1522
   51DA     H61 1599   8.767  11.047   3.199  1.2751 -1.1113 -4.6696
   51DA     H62 1600   8.710  11.186   3.114  0.9807 -2.1959 -2.6457
   51DA      N1 1601   8.852  11.360   3.220  0.6903  1.0595  0.4265
   51DA      C2 1602   8.925  11.442   3.295 -0.0324  0.0006  0.3550
   51DA      H2 1603   8.921  11.544   3.260 -0.8923 -0.5682 -1.3208
   51DA      N3 1604   8.993  11.417   3.404 -0.4100  0.9010 -0.3232
   51DA      C4 1605   8.984  11.283   3.438 -1.0251 -0.2720 -0.0616
   51DA     C3' 1606   9.219  11.260   3.865  0.0165  0.1892  0.4106
   51DA     H3' 1607   9.204  11.212   3.962  1.9271 -1.2605  0.0374
   51DA     C2' 1608   9.089  11.263   3.781 -0.6678  0.4149 -0.2532
   51DA    H2'1 1609   9.042  11.166   3.798 -0.7444 -0.3107 -3.8804
   51DA    H2'2 1610   9.020  11.341   3.812  0.2287  0.7757  0.9409
   51DA     O3' 1611   9.275  11.386   3.888  0.0990 -0.2806 -0.0730
   52DT       P 1612   9.211  11.493   3.979 -0.0721  0.1380  0.2606
   52DT     O1P 1613   9.315  11.586   4.015 -0.4270 -0.6640  0.1798
   52DT     O2P 1614   9.149  11.426   4.095  0.2365  0.4280  0.5563
   52DT     O5' 1615   9.100  11.563   3.881 -0.2434 -0.5109 -0.0042
   52DT     C5' 1616   9.145  11.654   3.779 -0.2481 -0.3185  0.5899
   52DT    H5'1 1617   9.204  11.605   3.701 -1.5439 -2.2047  0.7378
   52DT    H5'2 1618   9.207  11.733   3.822  2.2425 -1.0760 -1.3883
   52DT     C4' 1619   9.023  11.726   3.709  0.1233 -0.9284  0.0211
   52DT     H4' 1620   9.064  11.809   3.650 -0.3564  0.3045  1.3679
   52DT     O4' 1621   8.947  11.633   3.628 -0.3090 -0.1083  0.1819
   52DT     C1' 1622   8.812  11.670   3.635  0.3817 -0.7527  0.2636
   52DT     H1' 1623   8.791  11.756   3.572 -1.6717  0.4546  2.4617
   52DT      N1 1624   8.723  11.555   3.606  0.0200 -0.2379 -0.0904
   52DT      C6 1625   8.728  11.442   3.681 -0.1244 -0.2568  0.8158
   52DT      H6 1626   8.798  11.433   3.763  1.6657 -3.0967 -0.8621
   52DT      C5 1627   8.669  11.329   3.637  0.1822 -0.3027  0.1995
   52DT      C7 1628   8.678  11.209   3.732  0.1177  0.1122  0.0541
   52DT     H71 1629   8.746  11.132   3.695  1.4652  1.2460  0.0972
   52DT     H72 1630   8.714  11.232   3.832  1.7389 -1.6682 -0.0467
   52DT     H73 1631   8.580  11.163   3.743 -0.6849  1.8328  0.4344
   52DT      C4 1632   8.588  11.322   3.513  0.2270 -0.0530  0.0673
   52DT      O4 1633   8.529  11.226   3.462  0.4320  0.5124 -0.1443
   52DT      N3 1634   8.582  11.445   3.447  0.1578  0.9320 -0.1607
   52DT      H3 1635   8.527  11.452   3.363 -1.9188  4.0964  1.2853
   52DT      C2 1636   8.651  11.561   3.484  0.3010  0.1185 -0.6122
   52DT      O2 1637   8.642  11.663   3.410 -0.5304 -0.0725  0.5635
   52DT     C3' 1638   8.922  11.790   3.808  0.8812 -0.5004 -0.0898
   52DT     H3' 1639   8.957  11.790   3.911  1.4778 -0.9332 -0.2868
   52DT     C2' 1640   8.793  11.714   3.783  0.0308  0.7473  0.9399
   52DT    H2'1 1641   8.783  11.628   3.848 -0.0492  1.1274  1.4358
   52DT    H2'2 1642   8.706  11.780   3.787 -1.4906 -0.8622 -2.0592
   52DT     O3' 1643   8.903  11.925   3.768 -0.2460 -0.2134  0.5080
   53DC       P 1644   8.827  12.020   3.859  0.1137  0.4316 -0.4862
   53DC     O1P 1645   8.906  12.141   3.878  0.5369  0.0997  0.3866
   53DC     O2P 1646   8.781  11.944   3.983  0.3239 -0.5648  0.0216
   53DC     O5' 1647   8.693  12.058   3.781  0.2559 -0.3003 -0.4388
   53DC     C5' 1648   8.698  12.134   3.658  0.8030  0.8841  0.2710
   53DC    H5'1 1649   8.782  12.104   3.595 -1.4431 -0.9121 -2.0845
   53DC    H5'2 1650   8.718  12.235   3.696 -0.5033  0.5742  1.8970
   53DC     C4' 1651   8.570  12.133   3.565 -0.6951 -0.8500  1.0855
   53DC     H4' 1652   8.569  12.216   3.494  0.1017 -1.5584  0.2136
   53DC     O4' 1653   8.572  12.011   3.488  0.9317  0.1990 -0.3142
   53DC     C1' 1654   8.439  11.970   3.468 -0.1804  0.3933  0.5523
   53DC     H1' 1655   8.431  11.955   3.360  0.2179  1.1455  0.4134
   53DC      N1 1656   8.413  11.838   3.534  0.2273 -0.0042  0.0334
   53DC      C6 1657   8.461  11.809   3.660  0.2286  0.9384  0.3596
   53DC      H6 1658   8.528  11.879   3.708  2.0329  0.8886 -1.9306
   53DC      C5 1659   8.430  11.689   3.716 -0.8732  0.0532 -0.2734
   53DC      H5 1660   8.465  11.660   3.814  2.8876 -0.9620 -1.7353
   53DC      C4 1661   8.347  11.602   3.637  0.7134  1.1020 -0.2381
   53DC      N4 1662   8.321  11.477   3.690 -0.4153 -0.4472  0.8406
   53DC     H41 1663   8.368  11.450   3.776  0.0473  0.3983  0.8658
   53DC     H42 1664   8.252  11.421   3.643 -0.7150  0.6248 -0.0353
   53DC      N3 1665   8.286  11.640   3.527 -0.0526 -0.0163 -0.0194
   53DC      C2 1666   8.316  11.762   3.475 -0.0847  0.6761  0.4429
   53DC      O2 1667   8.260  11.803   3.374  0.8364  0.1831 -0.2726
   53DC     C3' 1668   8.433  12.148   3.625 -0.2990  0.2259 -0.5382
   53DC     H3' 1669   8.427  12.092   3.718 -0.4046  0.9468 -0.1025
   53DC     C2' 1670   8.352  12.083   3.518  0.3575  0.1685 -0.6059
   53DC    H2'1 1671   8.260  12.039   3.557  0.4028  0.3618 -0.2810
   53DC    H2'2 1672   8.333  12.143   3.429 -1.6923 -1.0928 -1.1011
   53DC     O3' 1673   8.391  12.279   3.652 -0.1333 -0.1489 -0.1694
   54DA       P 1674   8.267  12.313   3.744  0.0430 -0.3919  0.2552
   54DA     O1P 1675   8.283  12.458   3.780  0.1295 -0.0308 -0.0800
   54DA     O2P 1676   8.266  12.214   3.852 -0.3838  0.1422  0.5499
   54DA     O5' 1677   8.142  12.285   3.660 -0.1368 -0.1571 -0.1332
   54DA     C5' 1678   8.132  12.346   3.532 -0.4769 -0.0711 -0.3814
   54DA    H5'1 1679   8.227  12.340   3.478 -0.2713  1.4046 -0.2371
   54DA    H5'2 1680   8.113  12.453   3.542 -1.1047 -0.3084  1.2542
   54DA     C4' 1681   8.030  12.288   3.427  0.1462 -0.7892 -1.0312
   54DA     H4' 1682   8.041  12.333   3.329 -2.8841  0.5013 -0.8867
   54DA     O4' 1683   8.045  12.144   3.422  0.1678 -0.2988  0.3962
   54DA     C1' 1684   7.931  12.090   3.490 -0.3751 -0.1110  0.6463
   54DA     H1' 1685   7.859  12.049   3.420 -0.2166 -1.4875  1.2695
   54DA      N9 1686   7.971  11.980   3.579  0.0910  0.8560 -0.5824
   54DA      C8 1687   8.033  11.989   3.704 -0.7303  0.0032  0.1603
   54DA      H8 1688   8.054  12.089   3.740  0.2035  0.8172 -2.4147
   54DA      N7 1689   8.059  11.867   3.759 -0.2642  0.1712 -0.5078
   54DA      C5 1690   8.001  11.777   3.669  0.1090 -0.6143  0.2155
   54DA      C6 1691   7.986  11.637   3.660 -0.0643  0.0125  0.2612
   54DA      N6 1692   8.037  11.547   3.743  0.1720  0.1698  1.0027
   54DA     H61 1693   8.117  11.585   3.791  1.4722  0.4390 -1.2563
   54DA     H62 1694   8.019  11.448   3.735 -2.0941  0.5866  0.3657
   54DA      N1 1695   7.909  11.579   3.562 -0.0873 -0.4637 -1.0853
   54DA      C2 1696   7.837  11.662   3.487 -0.3611 -0.0084  0.2516
   54DA      H2 1697   7.780  11.623   3.404  0.2451  0.9382 -0.6369
   54DA      N3 1698   7.848  11.795   3.482 -0.2996 -0.1698 -0.0327
   54DA      C4 1699   7.936  11.844   3.569  0.2507  0.3935  0.5269
   54DA     C3' 1700   7.890  12.325   3.468  0.2685  0.4027  0.3445
   54DA     H3' 1701   7.889  12.417   3.527 -0.4784  1.5539 -1.3715
   54DA     C2' 1702   7.859  12.209   3.566  0.5314  0.0411 -0.9031
   54DA    H2'1 1703   7.897  12.227   3.667  0.4883 -1.3796 -0.6100
   54DA    H2'2 1704   7.751  12.198   3.570  0.6950 -1.6452  0.3034
   54DA     O3' 1705   7.804  12.332   3.354  0.5675  0.1458  0.4204
   55DA       P 1706   7.655  12.400   3.351  0.2800  0.1775  0.2210
   55DA     O1P 1707   7.627  12.445   3.218 -0.3849 -1.1640 -0.2573
   55DA     O2P 1708   7.641  12.491   3.467  0.0759  0.0842 -0.1873
   55DA     O5' 1709   7.570  12.267   3.392 -0.0186  0.6862  0.4376
   55DA     C5' 1710   7.530  12.180   3.291  0.5585 -0.0272  0.0745
   55DA    H5'1 1711   7.618  12.156   3.231 -0.2181 -0.5755 -0.8785
   55DA    H5'2 1712   7.455  12.232   3.232 -0.3781 -0.1095  1.1677
   55DA     C4' 1713   7.453  12.060   3.356  0.0673  0.2906  0.1147
   55DA     H4' 1714   7.408  11.998   3.278 -2.0559  0.9906  0.7215
   55DA     O4' 1715   7.542  11.974   3.433 -0.1364  0.2707  0.2639
   55DA     C1' 1716   7.459  11.939   3.542 -0.0672 -0.3381 -0.2629
   55DA     H1' 1717   7.385  11.862   3.519  0.6784 -1.0374 -0.3782
   55DA      N9 1718   7.536  11.892   3.658  0.0681 -0.3323 -0.2479
   55DA      C8 1719   7.620  11.972   3.740  0.3061  0.4596 -0.0017
   55DA      H8 1720   7.635  12.078   3.727  0.4898  0.5192  0.6710
   55DA      N7 1721   7.684  11.899   3.828 -0.0484 -0.6978  0.3240
   55DA      C5 1722   7.637  11.766   3.804 -0.7534  0.0850  0.4431
   55DA      C6 1723   7.681  11.635   3.851  0.6011 -0.1004  0.1972
   55DA      N6 1724   7.757  11.613   3.950 -0.0708  0.1017 -0.2697
   55DA     H61 1725   7.797  11.685   4.009 -0.3873  0.1312 -0.0912
   55DA     H62 1726   7.765  11.519   3.986 -1.0991  0.6159  1.4478
   55DA      N1 1727   7.625  11.525   3.802 -0.1933  0.1913 -0.1460
   55DA      C2 1728   7.553  11.536   3.690  0.7825 -0.3883  0.4044
   55DA      H2 1729   7.513  11.449   3.641 -0.5847  0.1370  0.5492
   55DA      N3 1730   7.507  11.651   3.637  0.0838  0.1329 -0.5429
   55DA      C4 1731   7.559  11.762   3.696  0.2047 -0.5279  0.8599
   55DA     C3' 1732   7.331  12.105   3.437 -0.1120  0.4125 -0.7378
   55DA     H3' 1733   7.316  12.212   3.425 -0.1204  0.5110  0.1093
   55DA     C2' 1734   7.381  12.071   3.580  0.1286 -0.1164  0.2422
   55DA    H2'1 1735   7.449  12.150   3.611  1.2581 -0.8742 -0.2217
   55DA    H2'2 1736   7.298  12.042   3.645 -0.2513 -1.8395 -0.9277
   55DA     O3' 1737   7.219  12.032   3.396 -0.3124  0.3715 -0.4526
   56DA       P 1738   7.068  12.095   3.405 -0.4515 -0.0495 -0.1359
   56DA     O1P 1739   6.995  12.035   3.291 -0.2432  0.3251 -0.6970
   56DA     O2P 1740   7.074  12.239   3.418 -0.7178 -0.9887 -0.1643
   56DA     O5' 1741   7.018  12.046   3.544 -0.0664  0.2834  0.2706
   56DA     C5' 1742   6.929  11.933   3.568  0.1788 -0.2203  0.2791
   56DA    H5'1 1743   6.844  11.936   3.499  0.5719 -0.1380 -0.2113
   56DA    H5'2 1744   6.896  11.949   3.670 -0.3853  0.4228  0.0081
   56DA     C4' 1745   6.994  11.798   3.545  1.0753 -0.0914 -0.2358
   56DA     H4' 1746   6.984  11.776   3.439  0.3986  2.2796 -0.7149
   56DA     O4' 1747   7.122  11.779   3.596 -0.6322 -0.7098  0.6894
   56DA     C1' 1748   7.124  11.674   3.689  0.6550  0.3656 -0.5681
   56DA     H1' 1749   7.155  11.584   3.636 -0.5033 -1.9135  2.3591
   56DA      N9 1750   7.205  11.706   3.806  0.5717 -0.0502 -0.8841
   56DA      C8 1751   7.249  11.828   3.849 -0.1049  0.4953 -0.4994
   56DA      H8 1752   7.223  11.913   3.789  1.3283  1.0904 -0.3401
   56DA      N7 1753   7.326  11.823   3.955  0.1815  0.0505 -0.0661
   56DA      C5 1754   7.331  11.686   3.983 -0.0964 -0.1379  0.1758
   56DA      C6 1755   7.406  11.607   4.074  0.2869 -0.4627 -0.2230
   56DA      N6 1756   7.491  11.663   4.157 -0.0587 -0.3506  0.4449
   56DA     H61 1757   7.515  11.761   4.160 -1.6918  0.0778  0.5294
   56DA     H62 1758   7.547  11.592   4.201 -1.2342 -1.8409 -0.3810
   56DA      N1 1759   7.398  11.473   4.081 -0.0274  0.3305  0.5487
   56DA      C2 1760   7.324  11.420   3.985 -0.4393 -0.2508 -0.3742
   56DA      H2 1761   7.308  11.314   3.991 -0.9231 -0.1185  0.9605
   56DA      N3 1762   7.255  11.484   3.888 -0.6749 -0.3569  0.1634
   56DA      C4 1763   7.253  11.620   3.899  0.3486 -0.0034  0.1246
   56DA     C3' 1764   6.894  11.700   3.620 -1.1730 -0.6409 -1.6344
   56DA     H3' 1765   6.796  11.740   3.644 -0.4626 -0.9407  2.6131
   56DA     C2' 1766   6.977  11.663   3.744  0.5895 -0.1966 -0.7251
   56DA    H2'1 1767   6.957  11.727   3.830  2.0362 -4.2588  2.9937
   56DA    H2'2 1768   6.964  11.561   3.777  0.8072 -0.1827 -0.5991
   56DA     O3' 1769   6.885  11.590   3.533 -0.4876 -0.3226  0.3460
   57DA       P 1770   6.770  11.480   3.538 -0.2531  0.0218  0.1927
   57DA     O1P 1771   6.772  11.411   3.407 -0.4023 -0.0027  0.0059
   57DA     O2P 1772   6.647  11.539   3.584  0.4797  0.3310 -0.1301
   57DA     O5' 1773   6.838  11.383   3.646  0.6023 -0.1729  0.0676
   57DA     C5' 1774   6.948  11.300   3.620 -0.1382  0.1723 -0.2079
   57DA    H5'1 1775   7.040  11.357   3.604 -0.1384 -0.0066 -0.8811
   57DA    H5'2 1776   6.929  11.239   3.531 -0.3307 -0.4103  0.2276
   57DA     C4' 1777   6.979  11.197   3.731  0.2496 -0.9084  0.3130
   57DA     H4' 1778   7.050  11.118   3.706  0.4607 -0.9363  0.9623
   57DA     O4' 1779   7.039  11.269   3.833 -0.1092 -0.4815 -0.2123
   57DA     C1' 1780   6.990  11.234   3.960 -0.3495  0.1039  0.3036
   57DA     H1' 1781   7.041  11.143   3.992 -0.1931 -0.0055 -0.2474
   57DA      N9 1782   6.990  11.338   4.064 -0.0726 -0.1821  0.5903
   57DA      C8 1783   6.924  11.457   4.055  0.4496 -0.1919  0.3923
   57DA      H8 1784   6.852  11.481   3.977  1.5680 -0.7387 -0.8444
   57DA      N7 1785   6.959  11.551   4.141 -0.1512  0.2550  0.5090
   57DA      C5 1786   7.056  11.484   4.216 -0.1001 -0.1888 -0.4870
   57DA      C6 1787   7.136  11.522   4.324 -0.6794 -0.1234 -0.4120
   57DA      N6 1788   7.138  11.640   4.377  0.0164  0.9526 -0.2498
   57DA     H61 1789   7.066  11.698   4.336 -2.1502  0.3868  2.4742
   57DA     H62 1790   7.195  11.660   4.457  1.7200  1.5153 -1.5462
   57DA      N1 1791   7.220  11.443   4.392 -0.1132  0.3101 -0.0289
   57DA      C2 1792   7.220  11.318   4.340 -0.0089 -0.3011  0.4558
   57DA      H2 1793   7.285  11.249   4.391 -1.1767 -0.7039  1.4719
   57DA      N3 1794   7.148  11.264   4.240  0.4497  0.3492  0.1483
   57DA      C4 1795   7.070  11.354   4.178  0.3817 -0.4254  0.4644
   57DA     C3' 1796   6.857  11.128   3.788  1.1601  0.1590  0.0857
   57DA     H3' 1797   6.764  11.146   3.734  1.5241 -1.0453 -1.0264
   57DA     C2' 1798   6.849  11.188   3.932 -0.1127  0.0049 -0.0297
   57DA    H2'1 1799   6.781  11.273   3.925  0.3521  0.2194 -3.5454
   57DA    H2'2 1800   6.800  11.123   4.005 -0.0721  1.0582  0.9673
   57DA     O3' 1801   6.879  10.982   3.789 -0.2334  0.1239 -0.0727
   58DG       P 1802   6.779  10.870   3.826 -0.2230 -0.0398  0.0365
   58DG     O1P 1803   6.833  10.747   3.766 -0.6878  0.5109 -0.0438
   58DG     O2P 1804   6.642  10.911   3.793  0.1009  0.9896  0.0514
   58DG     O5' 1805   6.798  10.858   3.987 -0.6667 -0.1478  0.3056
   58DG     C5' 1806   6.903  10.788   4.045  0.0165 -0.1558  0.4145
   58DG    H5'1 1807   6.996  10.820   4.000 -0.8001  0.6859 -0.7265
   58DG    H5'2 1808   6.901  10.680   4.025 -1.7540  0.1179 -1.2319
   58DG     C4' 1809   6.899  10.812   4.197  0.6697 -0.0872  0.3256
   58DG     H4' 1810   6.977  10.752   4.244 -0.4659 -1.5154  0.4617
   58DG     O4' 1811   6.915  10.945   4.237 -0.5355 -0.0846  0.0920
   58DG     C1' 1812   6.819  10.969   4.342  0.2439 -0.6689 -0.1243
   58DG     H1' 1813   6.853  10.922   4.434  0.6701 -1.0724 -0.4832
   58DG      N9 1814   6.809  11.113   4.369 -0.2268  0.2158 -0.2575
   58DG      C8 1815   6.741  11.213   4.301  0.3509  0.1919 -0.4098
   58DG      H8 1816   6.685  11.196   4.211  0.2758 -1.5454 -0.0626
   58DG      N7 1817   6.759  11.329   4.355  0.2457 -0.1085  0.6260
   58DG      C5 1818   6.849  11.305   4.460  0.7832  0.0720 -0.0666
   58DG      C6 1819   6.907  11.398   4.551  0.0712 -0.2216 -0.9365
   58DG      O6 1820   6.894  11.523   4.564 -0.9368  0.3950  0.1395
   58DG      N1 1821   7.000  11.340   4.635 -0.2162 -0.7236  0.4192
   58DG      H1 1822   7.040  11.402   4.705 -1.9194 -1.5444  2.2166
   58DG      C2 1823   7.027  11.204   4.631  0.7151 -0.0318 -1.1674
   58DG      N2 1824   7.114  11.175   4.721  0.2586  0.9420  0.6717
   58DG     H21 1825   7.151  11.247   4.782 -0.7817  2.1449 -0.0598
   58DG     H22 1826   7.148  11.081   4.736 -0.4168  0.3210 -1.3520
   58DG      N3 1827   6.967  11.115   4.552  0.2072 -0.3828  0.6744
   58DG      C4 1828   6.884  11.173   4.468  0.1486  0.0644 -0.4463
   58DG     C3' 1829   6.761  10.763   4.256 -0.0289 -0.2028  0.2751
   58DG     H3' 1830   6.700  10.702   4.189 -0.0183 -0.1251  0.1955
   58DG     C2' 1831   6.693  10.894   4.300 -0.1440  0.7131  0.4135
   58DG    H2'1 1832   6.631  10.953   4.233  0.5372  1.7541  0.6780
   58DG    H2'2 1833   6.629  10.865   4.383 -0.0567  1.7606  0.8619
   58DG     O3' 1834   6.785  10.691   4.375  0.6854 -0.5794 -0.3288
   59DGH      P 1835   6.815  10.534   4.375 -0.2466  0.1948  0.3825
   59DGH    O1P 1836   6.904  10.501   4.261  0.3711 -0.1547 -0.0459
   59DGH    O2P 1837   6.686  10.458   4.394  0.2532  0.1198  0.5233
   59DGH    O5' 1838   6.900  10.501   4.504 -0.0256  0.0799  0.3230
   59DGH    C5' 1839   7.040  10.496   4.501  0.8132  0.1855  0.6427
   59DGH   H5'1 1840   7.075  10.571   4.431  0.9752 -0.7608 -0.3117
   59DGH   H5'2 1841   7.054  10.397   4.458 -0.1488  0.1066  0.4943
   59DGH    C4' 1842   7.115  10.523   4.629  0.4720  0.6126 -0.0445
   59DGH    H4' 1843   7.222  10.524   4.609 -0.0791 -1.1587 -3.9654
   59DGH    O4' 1844   7.083  10.659   4.656 -0.0396 -0.5039  0.2602
   59DGH    C1' 1845   7.011  10.668   4.779 -0.1826  0.1253  0.1905
   59DGH    H1' 1846   7.078  10.683   4.863 -2.8712 -0.8978  2.6697
   59DGH     N9 1847   6.908  10.770   4.762 -0.2239 -0.6368  0.0039
   59DGH     C8 1848   6.794  10.762   4.674 -0.2485 -0.2596  0.0832
   59DGH     H8 1849   6.779  10.675   4.612 -1.4728 -0.2630  0.3731
   59DGH     N7 1850   6.735  10.880   4.670 -0.2326  0.0851  0.0217
   59DGH     C5 1851   6.801  10.958   4.769 -0.0115 -0.9109  0.6371
   59DGH     C6 1852   6.776  11.096   4.820 -0.1280  0.3804  0.3553
   59DGH     O6 1853   6.696  11.180   4.780  0.5872  0.0459 -1.0351
   59DGH     N1 1854   6.863  11.136   4.924  0.9391 -0.0636 -0.3748
   59DGH     H1 1855   6.865  11.232   4.956  1.3229  0.1990 -1.1765
   59DGH     C2 1856   6.960  11.055   4.971  0.3025 -0.6311 -1.0802
   59DGH     N2 1857   7.028  11.096   5.073 -0.6985  0.2535  0.1092
   59DGH    H21 1858   7.000  11.185   5.112  0.4616  1.4052 -1.5767
   59DGH    H22 1859   7.104  11.042   5.111 -0.5656  0.2197 -0.2073
   59DGH     N3 1860   6.989  10.936   4.921 -0.1651 -0.1121 -1.0909
   59DGH     C4 1861   6.903  10.890   4.824 -0.2607 -0.0931  0.1160
   59DGH    C3' 1862   7.069  10.445   4.747  0.2614  0.6382 -0.0747
   59DGH    H3' 1863   7.039  10.343   4.722 -0.8276  0.4476  1.8040
   59DGH    C2' 1864   6.949  10.525   4.807 -0.6683 -0.1469  0.4504
   59DGH   H2'1 1865   6.857  10.506   4.752 -1.1942 -0.6833  1.4863
   59DGH   H2'2 1866   6.937  10.506   4.914 -1.9467 -1.1365  0.1529
   59DGH    O3' 1867   7.177  10.430   4.840  0.2457 -0.1965  0.4553
   60DC       P 1868   7.166  10.348   4.986 -0.1402  0.0154  0.1002
   60DC     O1P 1869   7.297  10.283   5.017  0.2061 -0.6786  0.4548
   60DC     O2P 1870   7.050  10.264   4.985  0.2709 -0.0717  0.0904
   60DC     O5' 1871   7.142  10.476   5.078  0.2846 -0.1034 -0.6778
   60DC     C5' 1872   7.241  10.575   5.077  0.1682 -1.0507  0.2051
   60DC    H5'1 1873   7.246  10.622   4.979 -1.9278 -2.4593 -0.6579
   60DC    H5'2 1874   7.328  10.516   5.105 -0.4677 -0.6497  3.4678
   60DC     C4' 1875   7.231  10.687   5.181 -0.1742 -0.6014  0.0555
   60DC     H4' 1876   7.322  10.747   5.172 -0.4693 -0.1347  0.1540
   60DC     O4' 1877   7.116  10.763   5.157 -0.0562 -0.0826 -0.1233
   60DC     C1' 1878   7.039  10.778   5.272  0.1827  0.0152  0.2829
   60DC     H1' 1879   7.083  10.857   5.333  1.9567  0.8363 -1.9205
   60DC      N1 1880   6.902  10.796   5.237 -0.5146 -0.6101  0.6907
   60DC      C6 1881   6.847  10.696   5.160  0.2517  0.4981 -0.5685
   60DC      H6 1882   6.904  10.605   5.150  0.9183  0.7783  0.4968
   60DC      C5 1883   6.736  10.720   5.085 -0.1312 -0.4029 -0.3249
   60DC      H5 1884   6.705  10.643   5.016  1.0797  1.2404 -2.8548
   60DC      C4 1885   6.674  10.845   5.101  0.2187 -0.4415 -0.8821
   60DC      N4 1886   6.571  10.873   5.033  0.1837  0.0481 -0.1602
   60DC     H41 1887   6.524  10.804   4.975  1.3053 -0.2065 -0.7860
   60DC     H42 1888   6.530  10.964   5.048  1.1593  0.4473  0.1672
   60DC      N3 1889   6.720  10.945   5.183  0.3713 -0.5621 -0.6906
   60DC      C2 1890   6.832  10.916   5.252  0.2528  0.5176 -0.0225
   60DC      O2 1891   6.864  11.000   5.333 -0.2596 -0.3641  0.4179
   60DC     C3' 1892   7.224  10.642   5.332 -0.4489  0.8044 -0.1828
   60DC     H3' 1893   7.260  10.541   5.348 -2.5481 -0.1709 -1.1278
   60DC     C2' 1894   7.070  10.655   5.345  0.1535 -0.4437 -0.7792
   60DC    H2'1 1895   7.028  10.563   5.304 -1.3910 -0.4348  0.6692
   60DC    H2'2 1896   7.031  10.660   5.447 -1.7567  0.3048 -1.4873
   60DC     O3' 1897   7.292  10.742   5.409  0.0891 -0.3291  0.1432
   61DA       P 1898   7.327  10.722   5.561 -0.2241 -0.0959  0.1963
   61DA     O1P 1899   7.467  10.768   5.587  0.3596  0.0673  0.2031
   61DA     O2P 1900   7.291  10.585   5.594 -0.6619 -0.4987  0.0149
   61DA     O5' 1901   7.207  10.818   5.624 -0.5750  0.4373  0.7934
   61DA     C5' 1902   7.225  10.960   5.618  0.4910  0.4537  0.2770
   61DA    H5'1 1903   7.228  10.995   5.515  0.2550 -0.7732 -0.1680
   61DA    H5'2 1904   7.320  10.977   5.669 -0.1547 -0.8317  2.0539
   61DA     C4' 1905   7.105  11.034   5.686 -1.1795  0.4391 -1.0552
   61DA     H4' 1906   7.137  11.138   5.691  0.6724 -0.1134 -0.5398
   61DA     O4' 1907   6.982  11.035   5.621  0.3050  0.1689 -0.5141
   61DA     C1' 1908   6.891  10.970   5.710  0.3401  0.1557 -0.4047
   61DA     H1' 1909   6.840  11.045   5.771  0.8674  0.2599 -0.0894
   61DA      N9 1910   6.798  10.883   5.619 -0.0647  0.5298 -0.0495
   61DA      C8 1911   6.830  10.753   5.568 -0.2752 -0.5355 -0.0061
   61DA      H8 1912   6.923  10.703   5.590  0.2529  0.1127 -0.7302
   61DA      N7 1913   6.736  10.701   5.497  0.2420  0.5720  0.2884
   61DA      C5 1914   6.636  10.800   5.499 -0.1744 -0.5381  0.1097
   61DA      C6 1915   6.511  10.815   5.440  0.5690 -0.6363 -0.3378
   61DA      N6 1916   6.460  10.729   5.359 -0.6437  0.3934 -0.1454
   61DA     H61 1917   6.513  10.644   5.346 -1.4947 -0.3258  0.9370
   61DA     H62 1918   6.370  10.742   5.315 -1.1359 -0.6104  0.5311
   61DA      N1 1919   6.437  10.925   5.447 -0.2251 -0.0330  0.2705
   61DA      C2 1920   6.482  11.018   5.530 -0.2896 -0.3902  0.0593
   61DA      H2 1921   6.423  11.108   5.533  0.0106 -0.0889 -1.7901
   61DA      N3 1922   6.597  11.026   5.593  0.2318  0.4896 -0.3071
   61DA      C4 1923   6.670  10.914   5.569 -0.3155  0.2270  0.0440
   61DA     C3' 1924   7.095  10.980   5.829 -0.0917  0.3323  0.0777
   61DA     H3' 1925   7.186  10.925   5.854 -0.9710 -2.2080 -1.9451
   61DA     C2' 1926   6.977  10.888   5.812  0.1099  0.1459  0.6621
   61DA    H2'1 1927   7.016  10.789   5.788  1.1723  0.0755  2.4769
   61DA    H2'2 1928   6.926  10.868   5.906 -0.2217  2.2166  0.9601
   61DA     O3' 1929   7.086  11.085   5.918  0.9112  0.4796 -0.5625
   62DT       P 1930   7.059  11.067   6.072  0.1388 -0.1294  0.1386
   62DT     O1P 1931   7.106  11.188   6.141  0.6573 -0.4085 -0.6546
   62DT     O2P 1932   7.114  10.941   6.114  0.2123  0.3211  0.4182
   62DT     O5' 1933   6.895  11.054   6.070 -0.7598  0.6027 -0.5243
   62DT     C5' 1934   6.815  11.160   6.040 -0.4358 -0.3858 -0.1661
   62DT    H5'1 1935   6.831  11.195   5.938  1.1075  0.9700  0.5011
   62DT    H5'2 1936   6.848  11.246   6.097  0.4641  0.1502 -1.4420
   62DT     C4' 1937   6.668  11.127   6.070  0.2396  0.5833  0.4816
   62DT     H4' 1938   6.611  11.219   6.064  2.9702  2.3886  0.6173
   62DT     O4' 1939   6.629  11.041   5.962  0.6596  0.6031  0.0894
   62DT     C1' 1940   6.556  10.935   6.009  0.2377 -0.0614 -1.1613
   62DT     H1' 1941   6.455  10.972   6.024  1.3498  3.3689 -1.1884
   62DT      N1 1942   6.536  10.817   5.916  0.1022  0.4549  0.2689
   62DT      C6 1943   6.623  10.704   5.909  0.6205 -0.0899 -0.1657
   62DT      H6 1944   6.709  10.717   5.974  0.2199 -0.8106  0.5124
   62DT      C5 1945   6.613  10.606   5.814  0.2088 -0.2557  0.3282
   62DT      C7 1946   6.725  10.511   5.797  0.1667  0.3996 -0.1850
   62DT     H71 1947   6.699  10.411   5.833 -0.6746 -0.0883 -2.0107
   62DT     H72 1948   6.756  10.514   5.692 -0.9183  0.4429 -0.5116
   62DT     H73 1949   6.817  10.544   5.846 -0.2340 -0.5724  1.2811
   62DT      C4 1950   6.497  10.614   5.723  0.0504 -0.1419  0.0783
   62DT      O4 1951   6.467  10.528   5.647 -0.6428 -0.0408  0.2283
   62DT      N3 1952   6.416  10.724   5.744 -0.1830  0.3211  0.7554
   62DT      H3 1953   6.341  10.737   5.677  0.9051  0.2134 -0.5316
   62DT      C2 1954   6.437  10.829   5.829  0.4082  0.4170  0.3145
   62DT      O2 1955   6.360  10.927   5.826  0.2971  0.1347 -0.4391
   62DT     C3' 1956   6.643  11.040   6.197  0.5067  0.4467  0.2672
   62DT     H3' 1957   6.723  11.034   6.271 -0.4144 -1.0407  1.1792
   62DT     C2' 1958   6.622  10.898   6.142 -0.4815 -0.1807 -0.1796
   62DT    H2'1 1959   6.721  10.853   6.125 -1.1485 -0.7246 -3.3524
   62DT    H2'2 1960   6.558  10.834   6.203 -1.2249 -1.0486 -1.8004
   62DT     O3' 1961   6.524  11.070   6.268  0.2592 -0.4654 -0.1727
   63DG       P 1962   6.506  11.053   6.432 -0.2443 -0.2021  0.3870
   63DG     O1P 1963   6.579  11.158   6.501  0.6382  0.3857  0.2541
   63DG     O2P 1964   6.538  10.916   6.458  0.1435 -0.2074  0.4813
   63DG     O5' 1965   6.347  11.073   6.453  0.4913  0.4440 -0.3199
   63DG     C5' 1966   6.283  11.201   6.459 -0.5606 -0.4305 -0.0657
   63DG    H5'1 1967   6.338  11.274   6.400 -1.9210 -0.6179 -1.6357
   63DG    H5'2 1968   6.273  11.226   6.565  1.6220  0.0031  0.0896
   63DG     C4' 1969   6.143  11.186   6.401 -0.2528  0.0047 -0.1492
   63DG     H4' 1970   6.097  11.284   6.398  1.9190  1.0615 -0.7651
   63DG     O4' 1971   6.159  11.128   6.276  0.3901  0.2225  0.1627
   63DG     C1' 1972   6.077  11.012   6.264  0.0769 -0.1653  0.4696
   63DG     H1' 1973   5.981  11.049   6.228 -0.7236  1.0436  3.5582
   63DG      N9 1974   6.132  10.907   6.179  1.0442  0.2598 -0.3334
   63DG      C8 1975   6.259  10.857   6.198  0.1313 -0.5551 -0.2369
   63DG      H8 1976   6.334  10.897   6.264  0.7266 -1.0932 -0.5752
   63DG      N7 1977   6.280  10.750   6.131  0.2467  0.1177  0.3400
   63DG      C5 1978   6.165  10.743   6.051  0.8363 -0.5664  0.5793
   63DG      C6 1979   6.126  10.632   5.963  0.5389  0.1164 -0.5911
   63DG      O6 1980   6.189  10.540   5.913  0.2815  0.0017 -0.4332
   63DG      N1 1981   6.002  10.647   5.907  0.4402 -0.1849 -0.6680
   63DG      H1 1982   5.987  10.595   5.822  1.9508  0.6793 -1.5080
   63DG      C2 1983   5.916  10.751   5.945 -0.4570 -0.0670  0.3260
   63DG      N2 1984   5.806  10.755   5.869 -0.2585 -0.8270  0.4578
   63DG     H21 1985   5.771  10.674   5.819 -2.8207 -0.3376  1.2980
   63DG     H22 1986   5.743  10.833   5.878  1.4758  0.8244 -0.9292
   63DG      N3 1987   5.936  10.847   6.038  0.4210 -0.3129  0.2431
   63DG      C4 1988   6.069  10.833   6.084 -0.0218  0.2734  1.3991
   63DG     C3' 1989   6.059  11.087   6.488 -0.0924 -0.0819 -0.4293
   63DG     H3' 1990   6.110  11.072   6.583  1.7078 -0.9871 -1.4859
   63DG     C2' 1991   6.056  10.962   6.400 -0.2289 -0.1497 -0.6459
   63DG    H2'1 1992   6.137  10.892   6.424  1.6184  1.5527 -1.5521
   63DG    H2'2 1993   5.965  10.904   6.408  0.5815 -1.4415 -0.4637
   63DG     O3' 1994   5.928  11.130   6.519 -0.3556 -0.2077 -0.4958
   64DT       P 1995   5.832  11.053   6.621 -0.0815 -0.3221  0.1251
   64DT     O1P 1996   5.751  11.151   6.690  0.0163  0.2075 -0.9249
   64DT     O2P 1997   5.928  10.968   6.697  0.5731  0.2687 -0.2621
   64DT     O5' 1998   5.738  10.960   6.535  0.2421 -0.1726 -0.5567
   64DT     C5' 1999   5.632  11.016   6.456 -0.3614  0.1788 -0.0620
   64DT    H5'1 2000   5.676  11.092   6.391 -1.3996 -0.4907 -1.5990
   64DT    H5'2 2001   5.569  11.065   6.529 -0.8257 -0.8075  0.2108
   64DT     C4' 2002   5.543  10.935   6.370  0.0595 -0.4403  0.2827
   64DT     H4' 2003   5.466  10.998   6.325  1.3818 -0.1915 -1.7575
   64DT     O4' 2004   5.616  10.860   6.275 -0.6989 -0.3962  0.2315
   64DT     C1' 2005   5.605  10.723   6.297  0.2665  0.4645  0.2826
   64DT     H1' 2006   5.522  10.694   6.232 -0.0401 -0.0434  0.8864
   64DT      N1 2007   5.728  10.643   6.274  0.4076  0.4897 -0.0550
   64DT      C6 2008   5.843  10.657   6.355 -0.2431  0.4970  0.4696
   64DT      H6 2009   5.838  10.725   6.439  2.1057 -0.4363  1.4390
   64DT      C5 2010   5.952  10.585   6.332 -0.4449  0.2552 -0.3439
   64DT      C7 2011   6.070  10.598   6.426  0.2105  0.4029 -0.3617
   64DT     H71 2012   6.091  10.499   6.467 -1.0383  0.7001  1.0679
   64DT     H72 2013   6.155  10.642   6.374 -1.1236  1.9655 -1.3113
   64DT     H73 2014   6.039  10.657   6.511 -0.3925 -1.6209  0.8938
   64DT      C4 2015   5.962  10.500   6.216 -0.2779  0.4851 -0.1825
   64DT      O4 2016   6.061  10.434   6.193  0.1395  0.7191 -0.4118
   64DT      N3 2017   5.847  10.492   6.135 -0.3847  0.0834 -0.6552
   64DT      H3 2018   5.847  10.431   6.055 -0.9886 -0.7239 -0.0466
   64DT      C2 2019   5.729  10.562   6.160 -1.0513  0.3937  0.8385
   64DT      O2 2020   5.643  10.556   6.071  0.2247 -0.0642 -0.1355
   64DT     C3' 2021   5.474  10.834   6.455 -0.2243 -1.3785  0.4877
   64DT     H3' 2022   5.467  10.861   6.560 -2.7501  4.0375 -0.6991
   64DT     C2' 2023   5.553  10.707   6.442  0.0782 -0.2199  0.3868
   64DT    H2'1 2024   5.634  10.714   6.515  0.1504  0.3127  0.2586
   64DT    H2'2 2025   5.485  10.623   6.458  0.0879 -0.6052 -1.3105
   64DT     O3' 2026   5.342  10.821   6.405  0.1023  0.1292  0.4894
   65DT       P 2027   5.232  10.724   6.477  0.4496 -0.4340  0.3119
   65DT     O1P 2028   5.098  10.775   6.444  0.2441 -0.4140  0.0321
   65DT     O2P 2029   5.277  10.709   6.611  0.0727  0.7101 -0.0393
   65DT     O5' 2030   5.248  10.592   6.403  0.1978 -0.5923 -0.3509
   65DT     C5' 2031   5.219  10.578   6.264  0.6317  0.5346 -0.3917
   65DT    H5'1 2032   5.280  10.647   6.206 -0.2866  1.5018 -0.2350
   65DT    H5'2 2033   5.112  10.598   6.254  0.1986 -0.8852  0.9915
   65DT     C4' 2034   5.240  10.429   6.229 -0.0828 -0.6936  0.0297
   65DT     H4' 2035   5.207  10.423   6.125  1.6928  2.4579 -0.8498
   65DT     O4' 2036   5.376  10.398   6.222  0.7639 -0.6729  0.5227
   65DT     C1' 2037   5.392  10.268   6.275 -0.0321 -0.1724 -1.3661
   65DT     H1' 2038   5.364  10.191   6.204 -1.6137  0.1637 -1.1295
   65DT      N1 2039   5.529  10.256   6.330  0.2386 -0.4951  0.3098
   65DT      C6 2040   5.571  10.329   6.439  1.0285 -0.2628 -0.1474
   65DT      H6 2041   5.499  10.389   6.494  0.6326 -0.4645 -0.4414
   65DT      C5 2042   5.699  10.331   6.478  0.7999  0.5409 -0.5040
   65DT      C7 2043   5.735  10.411   6.605  0.0206  0.1430  0.0034
   65DT     H71 2044   5.646  10.465   6.637  0.5223  0.4491  0.9019
   65DT     H72 2045   5.760  10.351   6.692  0.5428  2.5879  1.6470
   65DT     H73 2046   5.825  10.468   6.583 -0.2910  0.5509 -0.2233
   65DT      C4 2047   5.798  10.251   6.411  0.3050  0.3836  0.2540
   65DT      O4 2048   5.914  10.246   6.450 -0.0056  0.4986 -0.4363
   65DT      N3 2049   5.750  10.173   6.309  0.1797  0.2940  0.4554
   65DT      H3 2050   5.815  10.109   6.266 -0.4458 -1.3621  1.8498
   65DT      C2 2051   5.620  10.171   6.267  0.7162  0.8966  0.2687
   65DT      O2 2052   5.589  10.083   6.186  0.6604 -0.4834  0.1699
   65DT     C3' 2053   5.165  10.327   6.312 -1.1632 -0.1465 -0.4603
   65DT     H3' 2054   5.111  10.375   6.395 -0.5088  0.7634 -0.5478
   65DT     C2' 2055   5.282  10.256   6.377  0.3869 -0.0246  0.4316
   65DT    H2'1 2056   5.309  10.295   6.475 -1.0599 -1.6183  1.5385
   65DT    H2'2 2057   5.270  10.150   6.401  1.0705  0.1086  1.4160
   65DT     O3' 2058   5.079  10.251   6.230  0.1180 -0.3115 -0.2461
   66DC       P 2059   4.998  10.129   6.291  0.1303 -0.0870 -0.3158
   66DC     O1P 2060   4.878  10.113   6.209  0.1313 -0.0421  0.5667
   66DC     O2P 2061   4.980  10.138   6.437 -0.4345  0.2865  0.2318
   66DC     O5' 2062   5.084   9.996   6.280  0.2218 -0.2247 -0.2779
   66DC     C5' 2063   5.120   9.943   6.153  0.3753 -0.5152 -0.2403
   66DC    H5'1 2064   5.172  10.017   6.091 -0.3989 -1.3597 -1.9569
   66DC    H5'2 2065   5.022   9.929   6.107 -0.0356 -0.4550  0.6142
   66DC     C4' 2066   5.202   9.813   6.140  0.5207  0.1957  0.5116
   66DC     H4' 2067   5.188   9.781   6.036 -1.4222  3.0587 -0.2256
   66DC     O4' 2068   5.339   9.834   6.177 -0.0630  0.0756 -0.1552
   66DC     C1' 2069   5.370   9.752   6.284  0.1446  0.1656  0.2520
   66DC     H1' 2070   5.407   9.658   6.242  0.0153  1.2400 -2.4271
   66DC      N1 2071   5.481   9.798   6.367  0.6040 -0.4261 -0.8129
   66DC      C6 2072   5.465   9.907   6.452 -0.3790 -0.0634  0.2116
   66DC      H6 2073   5.377   9.968   6.437 -0.7578 -0.4073  1.0038
   66DC      C5 2074   5.563   9.951   6.530 -0.2043  0.5487  0.4204
   66DC      H5 2075   5.549  10.043   6.585  1.5615  1.9002 -1.2867
   66DC      C4 2076   5.681   9.876   6.532 -0.1819  0.0156 -0.2367
   66DC      N4 2077   5.770   9.899   6.627 -0.1043 -0.5117  0.4761
   66DC     H41 2078   5.759   9.988   6.673  2.2397  0.6089 -0.9785
   66DC     H42 2079   5.857   9.849   6.620  0.6476  0.8300 -0.0190
   66DC      N3 2080   5.699   9.764   6.458 -0.1439 -0.3243 -0.3968
   66DC      C2 2081   5.603   9.730   6.370  0.3302  0.8314  0.2442
   66DC      O2 2082   5.635   9.643   6.287  0.0140 -0.2135  0.1711
   66DC     C3' 2083   5.144   9.708   6.240  0.3659 -0.2769  1.0518
   66DC     H3' 2084   5.042   9.733   6.267  0.2211 -0.4925  0.7073
   66DC     C2' 2085   5.239   9.718   6.356  0.3856 -0.0270  0.7076
   66DC    H2'1 2086   5.224   9.801   6.424  0.8697  2.0368 -1.5699
   66DC    H2'2 2087   5.252   9.628   6.417  0.4675 -0.0020  0.7275
   66DC     O3' 2088   5.155   9.581   6.191 -0.2129 -0.6018 -0.3422
   67DA       P 2089   5.071   9.463   6.251 -0.4108 -0.0571  0.2588
   67DA     O1P 2090   5.003   9.402   6.143 -0.0554  0.4305  0.1504
   67DA     O2P 2091   4.992   9.501   6.374 -0.1509 -0.1504 -0.2272
   67DA     O5' 2092   5.183   9.371   6.299 -0.0924 -0.5524 -0.0478
   67DA     C5' 2093   5.263   9.292   6.211 -0.5929  0.1435 -0.4510
   67DA    H5'1 2094   5.323   9.362   6.154 -1.0217 -0.1946 -1.3361
   67DA    H5'2 2095   5.190   9.237   6.151 -0.0260 -1.5781  0.3737
   67DA     C4' 2096   5.363   9.200   6.287  0.3557  0.7638 -0.5530
   67DA     H4' 2097   5.416   9.140   6.213  0.4000 -0.6419  0.5906
   67DA     O4' 2098   5.456   9.287   6.353  1.0749 -0.2896 -0.2135
   67DA     C1' 2099   5.472   9.235   6.484 -0.6199 -0.7651  0.3204
   67DA     H1' 2100   5.547   9.156   6.479 -0.3847 -0.6092  1.2240
   67DA      N9 2101   5.518   9.345   6.582  0.6191  0.4527 -0.0780
   67DA      C8 2102   5.444   9.450   6.627  0.1985  0.2032 -0.3700
   67DA      H8 2103   5.337   9.462   6.617  0.0003  0.7478  1.7760
   67DA      N7 2104   5.511   9.537   6.697  0.2898 -0.2716  0.1538
   67DA      C5 2105   5.640   9.482   6.692  0.3367 -0.3830 -0.4518
   67DA      C6 2106   5.768   9.519   6.747  0.0627 -0.0140  0.0120
   67DA      N6 2107   5.786   9.618   6.837  0.3109  0.6408 -0.4349
   67DA     H61 2108   5.715   9.689   6.844 -1.0801 -0.5918 -1.4091
   67DA     H62 2109   5.879   9.636   6.872 -0.0577 -1.5638  1.9984
   67DA      N1 2110   5.875   9.450   6.722  0.2902 -0.3081 -0.1352
   67DA      C2 2111   5.870   9.352   6.644  0.1598 -1.2361  0.1141
   67DA      H2 2112   5.962   9.298   6.625  1.3353  1.0349 -1.1460
   67DA      N3 2113   5.763   9.307   6.583  0.4262 -0.4542 -0.0984
   67DA      C4 2114   5.648   9.371   6.617 -0.9391  0.3150  0.0944
   67DA     C3' 2115   5.303   9.109   6.397 -0.8972 -0.2456 -0.7848
   67DA     H3' 2116   5.196   9.093   6.386 -0.5935 -1.1141 -2.7315
   67DA     C2' 2117   5.336   9.179   6.528  0.1339  0.2390 -0.1050
   67DA    H2'1 2118   5.258   9.253   6.546 -0.9395 -1.2742  1.8336
   67DA    H2'2 2119   5.325   9.116   6.616 -0.8236  0.2598 -0.1969
   67DA     O3' 2120   5.374   8.991   6.399  0.3416 -0.1946 -0.2042
   68DG       P 2121   5.324   8.858   6.330  0.4982 -0.6714  0.5971
   68DG     O1P 2122   5.264   8.901   6.203 -0.2347  0.0607 -0.4101
   68DG     O2P 2123   5.242   8.785   6.433 -0.1058 -0.0691 -0.0482
   68DG     O5' 2124   5.456   8.782   6.281 -0.4634  0.4760 -0.8219
   68DG     C5' 2125   5.542   8.831   6.181 -0.0855  0.3352  0.0268
   68DG    H5'1 2126   5.513   8.932   6.153 -0.1537 -0.7380 -4.5022
   68DG    H5'2 2127   5.527   8.775   6.089 -3.0919  0.8723  0.0960
   68DG     C4' 2128   5.689   8.840   6.217 -0.2333  0.3481 -0.1834
   68DG     H4' 2129   5.742   8.868   6.127  0.1157 -1.5726 -0.6136
   68DG     O4' 2130   5.716   8.932   6.323  0.0376 -0.5502  0.1900
   68DG     C1' 2131   5.775   8.867   6.434  0.1833 -0.3003 -0.0969
   68DG     H1' 2132   5.883   8.865   6.422  0.0811 -0.7287 -0.9870
   68DG      N9 2133   5.737   8.923   6.565  0.7916 -0.0334 -0.2335
   68DG      C8 2134   5.613   8.920   6.616 -0.3315 -0.2274 -0.5043
   68DG      H8 2135   5.532   8.866   6.570  0.9487 -2.6614 -0.0405
   68DG      N7 2136   5.604   8.985   6.725 -0.5298 -0.4624 -0.5390
   68DG      C5 2137   5.731   9.031   6.761  0.4209 -0.3516 -0.1706
   68DG      C6 2138   5.788   9.104   6.872 -0.5901 -0.1273 -0.0769
   68DG      O6 2139   5.732   9.143   6.977 -0.2372  0.4809  0.2726
   68DG      N1 2140   5.925   9.122   6.868 -0.2358 -0.0863 -0.0750
   68DG      H1 2141   5.974   9.162   6.947  0.1433  0.0536 -0.3740
   68DG      C2 2142   6.001   9.067   6.766 -0.1524  0.0472  0.1147
   68DG      N2 2143   6.126   9.095   6.772  0.2257 -0.1456 -0.4938
   68DG     H21 2144   6.160   9.118   6.864 -3.4062 -1.0793  1.2507
   68DG     H22 2145   6.180   9.060   6.694  0.2471 -0.4752 -0.3320
   68DG      N3 2146   5.950   9.003   6.657 -0.8383 -0.2625 -0.1380
   68DG      C4 2147   5.815   8.987   6.660 -0.3945 -0.4756  0.1428
   68DG     C3' 2148   5.745   8.704   6.271  0.2785 -0.2190  0.1736
   68DG     H3' 2149   5.691   8.620   6.227 -2.1507  1.6125 -0.5072
   68DG     C2' 2150   5.731   8.721   6.419  0.9590  0.4869 -0.1023
   68DG    H2'1 2151   5.624   8.713   6.435  0.8180 -1.3428 -1.5805
   68DG    H2'2 2152   5.798   8.657   6.477  1.1913  1.4708  0.7489
   68DG     O3' 2153   5.880   8.703   6.225 -0.3276  0.3658 -0.6467
   69DC       P 2154   5.977   8.573   6.250 -0.0100  0.3016  0.0331
   69DC     O1P 2155   6.056   8.566   6.128 -0.5837  0.0431  0.4124
   69DC     O2P 2156   5.898   8.457   6.295  0.2895  0.2969  0.1742
   69DC     O5' 2157   6.062   8.613   6.376 -0.1625 -0.2735  0.0675
   69DC     C5' 2158   6.164   8.717   6.361  0.5181 -0.2941  0.2020
   69DC    H5'1 2159   6.111   8.810   6.338 -0.2403 -1.1004 -1.4493
   69DC    H5'2 2160   6.228   8.691   6.277  2.2359 -1.7919  1.9087
   69DC     C4' 2161   6.250   8.745   6.481  1.2591 -0.4510 -0.6272
   69DC     H4' 2162   6.323   8.819   6.448  0.7164  0.0899 -0.6132
   69DC     O4' 2163   6.170   8.805   6.587  0.0293  0.5065 -0.2946
   69DC     C1' 2164   6.197   8.728   6.709  0.3346 -0.2769  0.2384
   69DC     H1' 2165   6.286   8.774   6.753 -0.0702  1.5058 -0.7219
   69DC      N1 2166   6.081   8.720   6.802 -0.0886 -0.4705  0.3772
   69DC      C6 2167   5.953   8.698   6.753  0.0271  0.1728  0.6325
   69DC      H6 2168   5.940   8.660   6.653 -1.5382 -1.4270  1.4040
   69DC      C5 2169   5.852   8.708   6.838  0.7266  0.0819 -0.0628
   69DC      H5 2170   5.756   8.670   6.806  1.3014 -2.2514  0.7912
   69DC      C4 2171   5.873   8.755   6.974 -0.8666  0.4160  0.0338
   69DC      N4 2172   5.775   8.779   7.058 -0.0775  0.1750 -0.3127
   69DC     H41 2173   5.679   8.781   7.026 -0.1536 -1.6798 -0.2866
   69DC     H42 2174   5.798   8.783   7.156 -1.4327  2.0127 -0.0035
   69DC      N3 2175   5.995   8.771   7.025  0.4391 -0.6933 -0.0900
   69DC      C2 2176   6.097   8.763   6.935  0.6936 -0.3370 -0.0585
   69DC      O2 2177   6.215   8.773   6.975 -0.4224  0.5082 -0.0762
   69DC     C3' 2178   6.306   8.611   6.536  0.3854 -0.3982 -0.0579
   69DC     H3' 2179   6.281   8.540   6.458 -0.6652  0.5087 -0.5796
   69DC     C2' 2180   6.217   8.582   6.663 -0.1757  0.0116 -0.0751
   69DC    H2'1 2181   6.125   8.537   6.626  1.3842 -1.5431 -2.3113
   69DC    H2'2 2182   6.260   8.519   6.741 -0.9027 -0.0860  0.2475
   69DC     O3' 2183   6.442   8.626   6.565  0.3149  0.4346 -0.7067
   70DT       P 2184   6.542   8.520   6.636  0.0113  0.0376  0.0250
   70DT     O1P 2185   6.674   8.538   6.578 -0.3260 -0.3881  0.2299
   70DT     O2P 2186   6.484   8.388   6.650  0.7934 -0.3295  0.7766
   70DT     O5' 2187   6.560   8.579   6.789  0.7094 -0.2491  0.2103
   70DT     C5' 2188   6.615   8.705   6.810  0.3113  0.1228  0.0233
   70DT    H5'1 2189   6.542   8.780   6.778  1.5004  1.1980 -0.2863
   70DT    H5'2 2190   6.704   8.722   6.749  0.2061 -1.6983 -0.6755
   70DT     C4' 2191   6.645   8.733   6.961 -0.2032  0.5954  0.2356
   70DT     H4' 2192   6.679   8.837   6.968  0.0582  0.4092  2.1217
   70DT     O4' 2193   6.518   8.724   7.019 -0.4750  0.3075  0.4129
   70DT     C1' 2194   6.519   8.621   7.120 -0.6294 -0.1096  0.3442
   70DT     H1' 2195   6.532   8.669   7.217 -5.1144 -0.1803  1.2098
   70DT      N1 2196   6.390   8.551   7.126  0.6166  0.0116 -0.0233
   70DT      C6 2197   6.346   8.465   7.029 -0.6526 -0.5925  0.9684
   70DT      H6 2198   6.407   8.435   6.946  0.0676  0.5260  1.0688
   70DT      C5 2199   6.217   8.414   7.036 -0.1045 -1.0109  0.1051
   70DT      C7 2200   6.166   8.316   6.946  0.0597 -0.6515  0.5923
   70DT     H71 2201   6.114   8.362   6.861  1.0666  0.5200  0.5832
   70DT     H72 2202   6.245   8.265   6.890  1.0473  2.6335 -1.2899
   70DT     H73 2203   6.115   8.235   6.998  1.5999 -2.2401 -0.2419
   70DT      C4 2204   6.124   8.468   7.134  0.1163  0.2633  0.4948
   70DT      O4 2205   6.002   8.439   7.134  0.2049 -0.3657  0.3257
   70DT      N3 2206   6.176   8.559   7.223 -0.0075 -0.3004  0.5245
   70DT      H3 2207   6.106   8.603   7.282  0.6587 -0.3756  1.3752
   70DT      C2 2208   6.308   8.595   7.226  0.3281  0.3478 -0.7129
   70DT      O2 2209   6.335   8.659   7.325 -0.5992 -0.3843 -0.3622
   70DT     C3' 2210   6.740   8.636   7.035 -0.1269  0.0160  0.7488
   70DT     H3' 2211   6.818   8.593   6.973  0.8487  0.9656  1.2756
   70DT     C2' 2212   6.640   8.538   7.092 -0.8967 -0.6220  0.0907
   70DT    H2'1 2213   6.612   8.464   7.018  0.5901  0.1660 -1.3156
   70DT    H2'2 2214   6.672   8.488   7.183  2.1466 -2.9377 -2.0604
   70DT     O3' 2215   6.800   8.707   7.138 -0.1281 -0.4255  0.0137
   71DG       P 2216   6.935   8.646   7.198 -0.1452 -0.2876  0.4192
   71DG     O1P 2217   7.031   8.761   7.214  0.2493 -0.4474  0.5591
   71DG     O2P 2218   6.974   8.530   7.119  0.3950 -0.0786 -0.4718
   71DG     O5' 2219   6.903   8.587   7.343  0.1317 -0.0590  0.6009
   71DG     C5' 2220   6.850   8.674   7.438  0.5351 -0.2089 -0.1486
   71DG    H5'1 2221   6.785   8.750   7.394  0.1781  1.0489  2.3641
   71DG    H5'2 2222   6.937   8.725   7.478 -0.1907  0.6328  0.3990
   71DG     C4' 2223   6.777   8.595   7.548  0.3193  0.0926 -0.9014
   71DG     H4' 2224   6.772   8.649   7.642 -0.7178  0.4657 -1.1598
   71DG     O4' 2225   6.639   8.567   7.507 -0.5983 -0.1182  0.4593
   71DG     C1' 2226   6.619   8.432   7.536 -0.0251 -0.1046  0.0450
   71DG     H1' 2227   6.600   8.429   7.643  0.1547  0.2044  0.0864
   71DG      N9 2228   6.499   8.375   7.467  0.0323  0.0781  0.1276
   71DG      C8 2229   6.485   8.315   7.344  0.1764 -0.2212 -0.5399
   71DG      H8 2230   6.568   8.292   7.279  1.6209  1.1953  0.7006
   71DG      N7 2231   6.364   8.280   7.318 -0.3678  0.0446  0.4906
   71DG      C5 2232   6.290   8.326   7.427 -0.1497 -0.0597 -0.0475
   71DG      C6 2233   6.147   8.327   7.457 -0.1076 -1.1077 -0.0796
   71DG      O6 2234   6.059   8.276   7.387  0.6297 -0.3056  0.1694
   71DG      N1 2235   6.113   8.397   7.570 -0.2903 -0.1381 -0.1278
   71DG      H1 2236   6.021   8.381   7.608 -0.6165 -0.4669 -1.0215
   71DG      C2 2237   6.210   8.441   7.656  0.7671 -0.4054  0.0450
   71DG      N2 2238   6.176   8.493   7.769  0.4934 -0.7800 -0.7191
   71DG     H21 2239   6.079   8.493   7.799  0.3246  0.6751 -1.2140
   71DG     H22 2240   6.247   8.524   7.833 -0.3154 -2.1289  0.9337
   71DG      N3 2241   6.339   8.453   7.633  0.1024 -0.2649  0.1454
   71DG      C4 2242   6.373   8.390   7.515 -0.1425 -1.3002  0.6831
   71DG     C3' 2243   6.841   8.462   7.576 -0.1748  0.1129 -0.1455
   71DG     H3' 2244   6.945   8.460   7.543 -0.4384  0.3771 -0.9939
   71DG     C2' 2245   6.755   8.363   7.502 -0.0770 -0.0574  0.0746
   71DG    H2'1 2246   6.780   8.370   7.396  0.8287  0.4875  0.3200
   71DG    H2'2 2247   6.761   8.264   7.546 -0.5322 -0.3811 -0.5636
   71DG     O3' 2248   6.826   8.441   7.716  0.0136 -0.1700 -0.7667
   72DA       P 2249   6.949   8.403   7.813  0.5696 -0.2075 -0.7751
   72DA     O1P 2250   7.047   8.513   7.824  0.2733  0.4836 -0.3561
   72DA     O2P 2251   6.990   8.267   7.779  0.0713 -0.2621  0.2666
   72DA     O5' 2252   6.871   8.384   7.953  0.0940  0.6858  0.3632
   72DA     C5' 2253   6.826   8.498   8.019 -0.6277 -0.0293 -0.3877
   72DA    H5'1 2254   6.815   8.578   7.946  0.4660 -0.8042 -1.4540
   72DA    H5'2 2255   6.901   8.531   8.091  0.5939  0.6173 -1.8908
   72DA     C4' 2256   6.696   8.469   8.092  0.7531 -0.1425  0.1060
   72DA     H4' 2257   6.665   8.556   8.150 -0.6719  0.7807 -1.9253
   72DA     O4' 2258   6.602   8.448   7.993 -0.5901  0.7105  0.0087
   72DA     C1' 2259   6.532   8.330   8.025  0.2444  0.1497 -0.0668
   72DA     H1' 2260   6.444   8.351   8.086  1.9431  1.3878  2.1099
   72DA      N9 2261   6.504   8.269   7.894  0.7463  0.0824  0.0622
   72DA      C8 2262   6.591   8.212   7.803  0.4002 -0.0762 -0.5321
   72DA      H8 2263   6.698   8.229   7.807  0.4895 -0.7889  1.3287
   72DA      N7 2264   6.533   8.132   7.716  0.2875 -0.7451  0.0304
   72DA      C5 2265   6.397   8.147   7.744  0.2759 -0.1505  0.4206
   72DA      C6 2266   6.276   8.100   7.686  0.0564  0.8282 -0.1285
   72DA      N6 2267   6.273   8.023   7.579 -0.5630 -0.1254  0.1449
   72DA     H61 2268   6.355   7.976   7.545 -1.4977 -1.7462  0.0593
   72DA     H62 2269   6.184   8.000   7.539 -2.0094  1.3003  2.2791
   72DA      N1 2270   6.156   8.126   7.737  0.1999  0.2932 -0.6559
   72DA      C2 2271   6.154   8.202   7.847 -0.6696  0.9239 -0.1186
   72DA      H2 2272   6.056   8.218   7.889 -1.7591  0.2812 -2.2775
   72DA      N3 2273   6.265   8.248   7.916 -0.0497  0.1924 -0.4472
   72DA      C4 2274   6.380   8.219   7.858 -0.0423  0.3003  0.5316
   72DA     C3' 2275   6.692   8.348   8.193 -0.8039 -0.1034  0.4286
   72DA     H3' 2276   6.790   8.311   8.224 -1.9202 -1.9223  2.0798
   72DA     C2' 2277   6.626   8.245   8.104  0.0676 -0.1365 -0.1910
   72DA    H2'1 2278   6.694   8.185   8.042  1.2915 -0.4591  1.4097
   72DA    H2'2 2279   6.561   8.178   8.159 -1.3877 -0.3848 -2.1172
   72DA     O3' 2280   6.604   8.383   8.304  0.1183  0.1291  0.5335
   73DA       P 2281   6.577   8.282   8.424  0.1273 -0.0320 -0.0034
   73DA     O1P 2282   6.558   8.375   8.538  0.5404 -0.5595  0.3029
   73DA     O2P 2283   6.678   8.179   8.431 -0.5413  0.2171  0.0028
   73DA     O5' 2284   6.426   8.207   8.396  0.0011 -0.2994 -0.5469
   73DA     C5' 2285   6.306   8.268   8.441  0.2534  0.7337 -0.0616
   73DA    H5'1 2286   6.283   8.366   8.399 -3.2962 -0.0317 -0.2328
   73DA    H5'2 2287   6.307   8.277   8.550 -2.2364 -0.8048  0.1838
   73DA     C4' 2288   6.181   8.182   8.412  0.4359  0.0013 -0.1425
   73DA     H4' 2289   6.100   8.246   8.445 -0.5010 -1.2206 -0.0202
   73DA     O4' 2290   6.173   8.159   8.271  0.2635 -0.4608  0.1632
   73DA     C1' 2291   6.144   8.017   8.244 -0.4862 -0.3512 -0.0584
   73DA     H1' 2292   6.037   8.006   8.227 -0.4640  0.1732 -0.5316
   73DA      N9 2293   6.211   7.965   8.122  0.5411 -0.2752  0.3747
   73DA      C8 2294   6.348   7.965   8.087  0.6443 -0.2929 -1.1590
   73DA      H8 2295   6.425   8.012   8.147 -1.5986  1.6391  0.4148
   73DA      N7 2296   6.378   7.898   7.983 -0.1134  0.3529  0.1746
   73DA      C5 2297   6.257   7.840   7.945  0.5395 -0.5360 -0.7704
   73DA      C6 2298   6.209   7.761   7.834  0.3191  0.2531 -0.5977
   73DA      N6 2299   6.272   7.731   7.727 -0.2117 -0.4922  0.3450
   73DA     H61 2300   6.370   7.753   7.718  0.1055 -1.9772 -0.1183
   73DA     H62 2301   6.227   7.689   7.647 -0.4711 -0.6924  0.5895
   73DA      N1 2302   6.082   7.720   7.825 -0.0593 -0.2963 -0.0853
   73DA      C2 2303   5.997   7.766   7.915 -0.2956 -0.6154 -0.7325
   73DA      H2 2304   5.894   7.741   7.894 -0.3366 -1.5215  0.4171
   73DA      N3 2305   6.021   7.840   8.023 -0.2832 -0.0608  0.2378
   73DA      C4 2306   6.153   7.867   8.036 -0.2726 -0.8218  0.0823
   73DA     C3' 2307   6.168   8.047   8.479 -0.3721 -0.5879  0.2261
   73DA     H3' 2308   6.248   8.040   8.553  1.4219  0.3954 -1.5316
   73DA     C2' 2309   6.193   7.945   8.369  0.3623 -0.7205 -0.1314
   73DA    H2'1 2310   6.297   7.917   8.378  0.0143 -1.8845  0.4637
   73DA    H2'2 2311   6.140   7.850   8.382  0.6516 -0.7603  0.8376
   73DA     O3' 2312   6.037   8.026   8.534  0.6784 -0.8650 -0.0270
   74DT       P 2313   6.004   7.914   8.645 -0.1856 -0.2898 -0.1612
   74DT     O1P 2314   5.887   7.962   8.719 -0.2231  0.2017 -0.4837
   74DT     O2P 2315   6.125   7.879   8.727  0.3508 -0.1561  0.7995
   74DT     O5' 2316   5.966   7.787   8.547  0.4368 -0.0061  0.2338
   74DT     C5' 2317   5.848   7.803   8.458  0.2282  0.6870 -0.0791
   74DT    H5'1 2318   5.841   7.894   8.399  0.9889 -0.1253 -1.4643
   74DT    H5'2 2319   5.761   7.814   8.522  0.2093  0.5675 -0.0828
   74DT     C4' 2320   5.828   7.674   8.370 -0.5667 -0.0998  0.1496
   74DT     H4' 2321   5.733   7.680   8.317 -0.4067 -0.0030 -0.1304
   74DT     O4' 2322   5.938   7.673   8.282 -0.1134 -0.1833 -0.5792
   74DT     C1' 2323   5.971   7.533   8.270 -0.2002  0.0223  0.3755
   74DT     H1' 2324   5.892   7.484   8.215  1.2285 -1.4516 -0.4521
   74DT      N1 2325   6.101   7.512   8.206 -0.0821  0.0695  0.1860
   74DT      C6 2326   6.219   7.561   8.261 -0.4175 -0.2243  0.3089
   74DT      H6 2327   6.226   7.598   8.363 -0.7828  1.9681 -0.3944
   74DT      C5 2328   6.329   7.559   8.183  0.1444  0.0526 -0.5489
   74DT      C7 2329   6.450   7.618   8.237 -0.1683 -0.6692 -0.8552
   74DT     H71 2330   6.439   7.646   8.342  0.6897 -0.5123 -0.8038
   74DT     H72 2331   6.525   7.540   8.226 -0.4456 -0.8340 -1.5949
   74DT     H73 2332   6.485   7.711   8.193 -1.0494 -0.4280 -1.0798
   74DT      C4 2333   6.327   7.515   8.044 -0.1450  0.3886 -0.0117
   74DT      O4 2334   6.414   7.533   7.954  0.2497  0.0461 -0.1260
   74DT      N3 2335   6.212   7.461   8.003  0.0178  0.4966  0.0816
   74DT      H3 2336   6.216   7.411   7.915 -0.1464 -0.3259  0.5374
   74DT      C2 2337   6.095   7.450   8.080  0.6140 -0.1378  0.5898
   74DT      O2 2338   5.995   7.389   8.033 -0.7787  0.0796  0.4052
   74DT     C3' 2339   5.819   7.539   8.444 -0.5133 -0.1425 -0.6159
   74DT     H3' 2340   5.799   7.544   8.551  1.5401 -0.8367 -0.1704
   74DT     C2' 2341   5.962   7.484   8.417 -0.0013  0.5420  1.0261
   74DT    H2'1 2342   6.041   7.536   8.470  0.9566  0.9561 -0.7184
   74DT    H2'2 2343   5.965   7.375   8.419 -0.5362  0.5210  0.8942
   74DT     O3' 2344   5.709   7.466   8.389 -0.0702  0.1444 -0.0685
   75DT       P 2345   5.654   7.337   8.468 -0.2269  0.0715 -0.1429
   75DT     O1P 2346   5.503   7.340   8.445 -0.2092 -0.4119 -0.2640
   75DT     O2P 2347   5.697   7.330   8.609  0.4807 -0.2469 -0.1215
   75DT     O5' 2348   5.710   7.207   8.406  0.1010  0.5081  0.3216
   75DT     C5' 2349   5.669   7.154   8.284 -0.2637  0.1006  0.5800
   75DT    H5'1 2350   5.653   7.231   8.209 -1.4148 -1.7265 -1.1275
   75DT    H5'2 2351   5.574   7.109   8.313 -1.2960  2.8820  1.8694
   75DT     C4' 2352   5.768   7.046   8.233  0.0306  0.1631 -0.7672
   75DT     H4' 2353   5.730   6.988   8.149  0.4471 -1.7906  0.3223
   75DT     O4' 2354   5.886   7.114   8.186  0.8160  0.3415  0.1251
   75DT     C1' 2355   5.993   7.026   8.212  0.2056 -0.1960  0.2601
   75DT     H1' 2356   5.983   6.937   8.149 -0.2349 -0.6303  0.9335
   75DT      N1 2357   6.115   7.100   8.185  0.4204  0.1142 -0.0030
   75DT      C6 2358   6.193   7.152   8.287 -0.1979  0.0790  0.3839
   75DT      H6 2359   6.154   7.150   8.388  0.3274 -1.1867  0.5850
   75DT      C5 2360   6.326   7.181   8.265  0.3445  0.2205 -0.1703
   75DT      C7 2361   6.417   7.237   8.371  0.6357 -0.0324 -0.0081
   75DT     H71 2362   6.374   7.230   8.471 -1.8580 -2.4185 -1.1425
   75DT     H72 2363   6.515   7.192   8.352  2.4911  3.1927  1.0065
   75DT     H73 2364   6.422   7.344   8.353  0.1477  0.1317  0.7849
   75DT      C4 2365   6.378   7.174   8.131 -0.3982 -0.7246 -0.7978
   75DT      O4 2366   6.493   7.203   8.098  0.5128 -0.0390 -0.0810
   75DT      N3 2367   6.296   7.124   8.038  0.5748 -0.3735  0.3689
   75DT      H3 2368   6.334   7.097   7.949 -2.3816 -0.9190 -0.8340
   75DT      C2 2369   6.164   7.093   8.054 -0.0707  0.1471  0.5791
   75DT      O2 2370   6.097   7.049   7.959 -0.2488  0.2232 -0.2240
   75DT     C3' 2371   5.820   6.944   8.344 -0.1947  0.0821 -0.2306
   75DT     H3' 2372   5.768   6.957   8.438  1.4992  0.7704  0.6622
   75DT     C2' 2373   5.964   6.990   8.356 -0.2222 -0.6192 -0.2806
   75DT    H2'1 2374   5.967   7.076   8.422  0.0339 -2.7074  2.6500
   75DT    H2'2 2375   6.035   6.914   8.388  0.3592 -1.6092 -3.4854
   75DT     O3' 2376   5.806   6.820   8.286 -0.3805  0.6447 -0.4455
   76DC       P 2377   5.681   6.720   8.297 -0.3063  0.1436 -0.1843
   76DC     O1P 2378   5.553   6.794   8.287  0.0372 -0.5813 -0.2483
   76DC     O2P 2379   5.708   6.630   8.412 -0.1038  0.3183  0.1538
   76DC     O5' 2380   5.696   6.641   8.174  0.1284 -0.2978  0.0466
   76DC     C5' 2381   5.671   6.696   8.045 -0.8765 -0.3599 -0.1474
   76DC    H5'1 2382   5.691   6.804   8.043  3.8511 -0.9911  0.9629
   76DC    H5'2 2383   5.570   6.677   8.010 -0.7076 -0.5257 -0.5445
   76DC     C4' 2384   5.763   6.638   7.933 -0.3135 -0.6034  0.3138
   76DC     H4' 2385   5.726   6.664   7.834  1.6993 -1.9142 -0.8524
   76DC     O4' 2386   5.883   6.706   7.948  0.0854  0.5298  0.3366
   76DC     C1' 2387   5.984   6.608   7.945 -0.2069 -0.0760 -0.5399
   76DC     H1' 2388   6.009   6.583   7.842 -0.6863  2.1598 -1.2506
   76DC      N1 2389   6.103   6.655   8.017 -0.1894 -0.1615  0.0079
   76DC      C6 2390   6.102   6.690   8.148  0.1810 -1.2996 -0.1021
   76DC      H6 2391   6.010   6.676   8.204 -0.9340  0.2558 -1.4776
   76DC      C5 2392   6.206   6.748   8.206 -0.0061  0.7247  0.5014
   76DC      H5 2393   6.200   6.773   8.311  2.0040  1.6594  0.4345
   76DC      C4 2394   6.319   6.766   8.128 -0.0219  0.0022  0.0243
   76DC      N4 2395   6.424   6.816   8.187  0.4709 -0.4799 -0.1567
   76DC     H41 2396   6.422   6.840   8.285  2.5392 -0.1757 -0.1514
   76DC     H42 2397   6.504   6.842   8.131  0.0214  1.2181 -0.0558
   76DC      N3 2398   6.326   6.733   8.002 -0.0336 -0.6511 -0.3378
   76DC      C2 2399   6.221   6.678   7.941 -0.0187  0.1465 -0.8744
   76DC      O2 2400   6.236   6.653   7.825  0.3112  0.2801 -0.1673
   76DC     C3' 2401   5.787   6.489   7.951 -0.7525  0.1216  0.6329
   76DC     H3' 2402   5.714   6.434   8.011 -1.4413  0.8956  0.5232
   76DC     C2' 2403   5.928   6.479   8.011  0.8590 -0.4438 -0.1242
   76DC    H2'1 2404   5.907   6.491   8.118 -2.1848  2.2462 -0.8560
   76DC    H2'2 2405   5.973   6.383   7.985  0.1157 -1.1432  1.0592
   76DC     O3' 2406   5.805   6.422   7.831  0.0351 -0.4925 -0.5322
   77DA       P 2407   5.779   6.267   7.800  0.1751  0.1692  0.3132
   77DA     O1P 2408   5.674   6.269   7.692 -0.0679  0.0519  0.2352
   77DA     O2P 2409   5.749   6.193   7.925 -0.3856 -0.1203 -0.2512
   77DA     O5' 2410   5.922   6.212   7.747  0.2247 -0.0334  0.0727
   77DA     C5' 2411   5.976   6.259   7.624 -0.3188  0.5900 -0.2663
   77DA    H5'1 2412   5.976   6.367   7.608 -1.3907  0.4787 -1.1730
   77DA    H5'2 2413   5.920   6.213   7.542 -0.2451 -1.0481  0.5689
   77DA     C4' 2414   6.126   6.219   7.622  0.0980 -0.5276 -0.2132
   77DA     H4' 2415   6.165   6.233   7.521  2.2892  1.2863  0.7891
   77DA     O4' 2416   6.200   6.305   7.713  0.3680  0.1940 -0.4862
   77DA     C1' 2417   6.295   6.231   7.784  0.3847 -0.2980  0.1394
   77DA     H1' 2418   6.379   6.219   7.716  2.0017  0.8702  1.8067
   77DA      N9 2419   6.337   6.287   7.913 -0.3485  0.0730  0.6292
   77DA      C8 2420   6.278   6.272   8.036 -0.0190 -0.1017  0.2856
   77DA      H8 2421   6.191   6.214   8.063  0.8935 -0.6417  2.2353
   77DA      N7 2422   6.351   6.321   8.136 -0.6909 -0.9309 -0.0878
   77DA      C5 2423   6.453   6.386   8.072 -0.5150  0.3803  0.1379
   77DA      C6 2424   6.562   6.461   8.116 -0.9069 -0.1528 -0.0596
   77DA      N6 2425   6.584   6.502   8.242 -0.2288  0.3928  0.3149
   77DA     H61 2426   6.522   6.479   8.319  0.4571  0.3224  0.8665
   77DA     H62 2427   6.673   6.545   8.262  0.8441 -1.9053  0.9484
   77DA      N1 2428   6.655   6.500   8.024 -0.4274 -0.9969  0.3242
   77DA      C2 2429   6.638   6.471   7.899 -0.1581  0.4753 -0.4137
   77DA      H2 2430   6.715   6.493   7.826 -0.0339  0.9107 -0.1598
   77DA      N3 2431   6.537   6.403   7.844 -0.4354 -0.9050  0.1916
   77DA      C4 2432   6.449   6.362   7.937  0.8050 -0.3318  0.1940
   77DA     C3' 2433   6.157   6.076   7.657 -0.4620  0.1892 -0.4064
   77DA     H3' 2434   6.067   6.015   7.657  0.5265 -1.3684  1.2619
   77DA     C2' 2435   6.220   6.096   7.794 -0.6033  0.4503  0.3466
   77DA    H2'1 2436   6.143   6.109   7.870 -3.5745  0.7313 -2.4690
   77DA    H2'2 2437   6.286   6.011   7.811 -1.7187 -0.2742  1.1754
   77DA     O3' 2438   6.248   6.028   7.558 -0.8889 -0.1954  0.6104
   78DG       P 2439   6.265   5.875   7.534  0.1222 -0.2667 -0.0677
   78DG     O1P 2440   6.325   5.858   7.406  0.0916  0.0163 -0.4739
   78DG     O2P 2441   6.141   5.803   7.556  0.0026  0.3077  0.3960
   78DG     O5' 2442   6.375   5.836   7.638  0.2512  0.3994 -0.2094
   78DG     C5' 2443   6.514   5.849   7.620 -0.1715 -0.0058  0.1493
   78DG    H5'1 2444   6.544   5.795   7.531  1.8121  0.7472  0.3049
   78DG    H5'2 2445   6.570   5.802   7.701  0.9214 -0.6690 -0.9633
   78DG     C4' 2446   6.564   5.991   7.606 -0.3646 -0.2747  0.1542
   78DG     H4' 2447   6.516   6.045   7.524 -0.9924 -0.6805  0.2534
   78DG     O4' 2448   6.550   6.069   7.732 -0.3739  0.2774  0.1635
   78DG     C1' 2449   6.682   6.085   7.785  0.2105  0.2142  0.2924
   78DG     H1' 2450   6.729   6.179   7.757 -0.6555  1.0814  1.6342
   78DG      N9 2451   6.669   6.081   7.933 -0.3346  0.1145 -0.1593
   78DG      C8 2452   6.592   6.012   8.025  0.3103  0.4130  0.0238
   78DG      H8 2453   6.517   5.938   7.999  1.9394 -0.6163 -2.1733
   78DG      N7 2454   6.606   6.042   8.143  0.3936 -0.0610 -0.2691
   78DG      C5 2455   6.704   6.138   8.139 -0.4785  0.5683  0.2882
   78DG      C6 2456   6.759   6.214   8.246 -0.3704 -0.6320 -0.0112
   78DG      O6 2457   6.732   6.221   8.364 -0.2398 -0.4588 -0.8956
   78DG      N1 2458   6.862   6.293   8.203 -0.1582  0.0612  0.6416
   78DG      H1 2459   6.889   6.366   8.268  0.4274  0.2796  0.1647
   78DG      C2 2460   6.909   6.299   8.074 -0.0239 -0.4273  0.2545
   78DG      N2 2461   7.020   6.368   8.064 -0.4865 -0.4095 -0.1116
   78DG     H21 2462   7.062   6.408   8.147 -1.7676  1.9716 -0.5257
   78DG     H22 2463   7.066   6.383   7.976 -1.1914  0.7382 -0.3105
   78DG      N3 2464   6.858   6.235   7.970  0.9813  0.4050 -0.2519
   78DG      C4 2465   6.751   6.155   8.011  0.2322  0.1706 -0.1973
   78DG     C3' 2466   6.717   5.986   7.578  0.2200  0.2704 -0.0028
   78DG     H3' 2467   6.751   5.894   7.530  0.7138 -0.0387  0.9163
   78DG     C2' 2468   6.761   5.973   7.723 -0.2264 -0.1862 -0.3651
   78DG    H2'1 2469   6.742   5.878   7.773  1.3385 -0.9518 -1.1743
   78DG    H2'2 2470   6.866   5.999   7.729 -1.0863  3.6438  1.7045
   78DG     O3' 2471   6.761   6.105   7.511 -0.7700  0.0335  0.1651
   79DC       P 2472   6.881   6.092   7.405 -0.1834  0.0289 -0.2625
   79DC     O1P 2473   6.894   6.230   7.356 -0.2490  0.0486 -0.2404
   79DC     O2P 2474   6.855   5.976   7.310 -0.3595 -0.1398 -0.3055
   79DC     O5' 2475   7.003   6.067   7.496 -0.1138  0.4416  0.0667
   79DC     C5' 2476   7.120   6.136   7.476 -0.0118 -0.0578 -0.1814
   79DC    H5'1 2477   7.101   6.239   7.506  1.3022  0.7093 -1.7791
   79DC    H5'2 2478   7.152   6.130   7.372 -2.2989 -1.0753 -0.8699
   79DC     C4' 2479   7.222   6.081   7.572 -0.0914 -0.2091  0.2516
   79DC     H4' 2480   7.307   6.149   7.570  2.0245 -2.7061  0.1049
   79DC     O4' 2481   7.170   6.084   7.709 -0.1204 -1.4134  0.0414
   79DC     C1' 2482   7.212   5.966   7.770  0.0914 -0.9183  0.2833
   79DC     H1' 2483   7.314   5.982   7.806  0.3663 -0.7933 -0.5367
   79DC      N1 2484   7.126   5.935   7.888  0.2397  0.3729  0.1443
   79DC      C6 2485   7.027   5.837   7.887  0.0191 -0.0448  0.3788
   79DC      H6 2486   6.996   5.774   7.805  0.1486 -0.2332  0.4736
   79DC      C5 2487   6.953   5.819   7.997 -0.2475 -0.8342 -0.0583
   79DC      H5 2488   6.869   5.751   8.001 -0.9115  0.0140  1.1734
   79DC      C4 2489   6.988   5.887   8.111 -0.0669  0.3458 -0.0909
   79DC      N4 2490   6.927   5.874   8.225  0.2251  0.6184 -0.7032
   79DC     H41 2491   6.851   5.810   8.243  0.9538 -0.1683 -0.3555
   79DC     H42 2492   6.960   5.940   8.294  0.1254  0.5024 -0.5463
   79DC      N3 2493   7.086   5.973   8.119  0.3020 -0.2419 -0.0094
   79DC      C2 2494   7.161   5.998   8.010 -0.1021 -0.2941 -0.4872
   79DC      O2 2495   7.258   6.073   8.018 -0.0464  0.0189  0.2252
   79DC     C3' 2496   7.276   5.943   7.537 -0.0380  0.2968 -0.4238
   79DC     H3' 2497   7.227   5.914   7.444  0.8533 -0.0142 -0.8123
   79DC     C2' 2498   7.209   5.869   7.654  0.0289  0.6313 -0.3894
   79DC    H2'1 2499   7.108   5.850   7.616  0.2123  2.5959 -1.9797
   79DC    H2'2 2500   7.262   5.775   7.671 -0.4645  0.3938 -0.1184
   79DC     O3' 2501   7.413   5.947   7.534 -0.3110  0.5315  0.2833
   80DT       P 2502   7.498   5.987   7.400  0.0962 -0.0749 -0.0985
   80DT     O1P 2503   7.421   6.079   7.314  0.6110  0.1930  0.0477
   80DT     O2P 2504   7.555   5.860   7.345 -0.6842 -0.4030 -0.5383
   80DT     O5' 2505   7.622   6.059   7.469 -0.4950 -0.1031 -0.3843
   80DT     C5' 2506   7.623   6.197   7.489 -0.1389 -0.2833  0.3438
   80DT    H5'1 2507   7.528   6.248   7.509 -1.3749 -1.9458 -1.0570
   80DT    H5'2 2508   7.664   6.242   7.399  0.8972  0.2243  1.0503
   80DT     C4' 2509   7.721   6.222   7.607 -0.4102  0.0109 -0.7857
   80DT     H4' 2510   7.745   6.328   7.612  0.2923 -0.0697 -2.0876
   80DT     O4' 2511   7.658   6.195   7.733 -0.8136  0.3841 -0.6458
   80DT     C1' 2512   7.763   6.139   7.815  0.2384 -0.1563  0.0323
   80DT     H1' 2513   7.834   6.218   7.841 -0.3283  0.7992 -1.2134
   80DT      N1 2514   7.699   6.084   7.929  0.9863  0.2085 -0.3697
   80DT      C6 2515   7.621   5.970   7.924 -0.2403  0.3340 -0.6068
   80DT      H6 2516   7.607   5.915   7.831  0.5532  1.5439 -1.4620
   80DT      C5 2517   7.561   5.915   8.036  0.4893 -0.0694  0.1788
   80DT      C7 2518   7.468   5.793   8.018 -0.4850 -0.0539  0.0786
   80DT     H71 2519   7.483   5.737   8.110  0.4717  0.5139  0.2781
   80DT     H72 2520   7.363   5.814   7.997 -0.3216  0.1596 -0.5529
   80DT     H73 2521   7.503   5.730   7.936 -0.6095 -0.9223  0.6837
   80DT      C4 2522   7.577   5.979   8.161  0.6120 -0.4581  0.4003
   80DT      O4 2523   7.532   5.931   8.268  0.0305 -0.4384  0.0280
   80DT      N3 2524   7.646   6.096   8.164  0.1908 -0.3662 -0.1485
   80DT      H3 2525   7.638   6.157   8.245 -2.2916  0.7678 -1.1538
   80DT      C2 2526   7.713   6.145   8.057 -0.0205  0.0484  0.2881
   80DT      O2 2527   7.760   6.257   8.072  0.1475 -0.3080 -0.1023
   80DT     C3' 2528   7.856   6.148   7.598  0.0610 -1.3213 -0.5273
   80DT     H3' 2529   7.856   6.096   7.502 -1.2396 -1.3713 -0.5258
   80DT     C2' 2530   7.838   6.051   7.717 -0.6845 -0.3846  0.6915
   80DT    H2'1 2531   7.782   5.967   7.675  0.3912  0.2776 -2.3042
   80DT    H2'2 2532   7.930   6.009   7.757  0.0884 -0.7836 -1.3936
   80DT     O3' 2533   7.976   6.230   7.617 -0.5347  0.0086 -0.2144
   81DG       P 2534   8.129   6.161   7.613  0.0381  0.2922  0.2641
   81DG     O1P 2535   8.222   6.267   7.570  0.0856 -0.2361 -0.2205
   81DG     O2P 2536   8.120   6.031   7.543  0.2728 -0.2449  0.0269
   81DG     O5' 2537   8.151   6.133   7.776  0.3626  0.3854 -0.7726
   81DG     C5' 2538   8.147   6.239   7.862  0.2078 -0.7187 -0.7694
   81DG    H5'1 2539   8.053   6.292   7.843 -0.6525 -1.7551  0.4171
   81DG    H5'2 2540   8.232   6.304   7.840 -0.3633 -0.3655 -2.0353
   81DG     C4' 2541   8.145   6.185   8.007 -0.9857 -0.2138 -0.0828
   81DG     H4' 2542   8.152   6.269   8.076 -2.3964 -0.6509  0.6183
   81DG     O4' 2543   8.031   6.101   8.035  0.1160 -0.0842 -0.1350
   81DG     C1' 2544   8.075   5.989   8.104 -0.1781  0.2191  0.1736
   81DG     H1' 2545   8.069   6.011   8.211  2.4262  2.0408  0.0374
   81DG      N9 2546   7.985   5.870   8.076  0.3996  0.0476  0.3975
   81DG      C8 2547   7.957   5.809   7.960 -0.0229  0.9222 -0.2081
   81DG      H8 2548   7.996   5.837   7.863  0.2941 -0.4850 -0.5107
   81DG      N7 2549   7.860   5.715   7.968  0.3922 -0.1037 -0.3653
   81DG      C5 2550   7.833   5.715   8.110  0.5186  0.0555 -0.3877
   81DG      C6 2551   7.750   5.636   8.190 -0.1881  0.3179  0.1937
   81DG      O6 2552   7.684   5.543   8.147 -0.0090 -0.6053 -0.1597
   81DG      N1 2553   7.746   5.662   8.322 -0.6851  0.6278 -0.3831
   81DG      H1 2554   7.676   5.620   8.381 -1.2867  1.2201 -0.6486
   81DG      C2 2555   7.830   5.754   8.374  0.2123  0.4276 -0.8775
   81DG      N2 2556   7.843   5.739   8.503 -0.0691 -0.3086 -0.4770
   81DG     H21 2557   7.779   5.677   8.551  0.6063  0.3423  1.3390
   81DG     H22 2558   7.903   5.803   8.553 -1.5379  0.2113  0.6970
   81DG      N3 2559   7.918   5.834   8.304  0.2052  0.4990  0.6224
   81DG      C4 2560   7.910   5.810   8.173 -0.4801 -0.8302  0.0030
   81DG     C3' 2561   8.274   6.109   8.044  0.2422  0.4211  0.4977
   81DG     H3' 2562   8.351   6.106   7.967  1.2047  0.9855  1.4182
   81DG     C2' 2563   8.221   5.965   8.071  0.2598  0.2379 -0.5532
   81DG    H2'1 2564   8.233   5.908   7.979  0.0877  1.2716 -1.2251
   81DG    H2'2 2565   8.268   5.918   8.158  0.7599  2.6477  0.5616
   81DG     O3' 2566   8.312   6.165   8.168  0.7498  0.3819 -0.4313
   82DA       P 2567   8.457   6.151   8.236 -0.0578 -0.3952 -0.1332
   82DA     O1P 2568   8.481   6.279   8.315 -0.0459  0.4188 -0.1441
   82DA     O2P 2569   8.552   6.098   8.133  0.2469 -0.0568 -0.2789
   82DA     O5' 2570   8.447   6.030   8.343 -1.1563 -0.1752  0.3009
   82DA     C5' 2571   8.388   6.052   8.472  0.4129  0.2237 -0.4088
   82DA    H5'1 2572   8.282   6.076   8.464  0.2845 -0.5603 -1.1183
   82DA    H5'2 2573   8.439   6.130   8.529  2.0613 -1.0403 -0.0807
   82DA     C4' 2574   8.382   5.926   8.565  0.2895 -0.6543  0.1514
   82DA     H4' 2575   8.347   5.963   8.662  1.4079 -0.1865  0.3816
   82DA     O4' 2576   8.300   5.832   8.496  0.6670  0.4303 -0.6165
   82DA     C1' 2577   8.368   5.709   8.492  0.5135 -0.6869 -0.9474
   82DA     H1' 2578   8.350   5.649   8.582  0.0643  1.2830  0.3261
   82DA      N9 2579   8.321   5.638   8.363  0.3147 -0.4726 -0.2042
   82DA      C8 2580   8.375   5.640   8.237  0.0121  0.8920  0.3739
   82DA      H8 2581   8.460   5.696   8.204  0.5472 -0.8573 -1.4244
   82DA      N7 2582   8.298   5.574   8.154  0.3205  0.3660  0.5418
   82DA      C5 2583   8.185   5.526   8.224 -0.1656  0.6390  0.3045
   82DA      C6 2584   8.065   5.451   8.201 -0.2351  0.2699 -0.1873
   82DA      N6 2585   8.024   5.412   8.078 -0.3698 -0.2574  0.3530
   82DA     H61 2586   8.093   5.415   8.004 -2.0487 -1.5076 -1.3657
   82DA     H62 2587   7.939   5.358   8.069 -1.1286  0.9795 -0.0833
   82DA      N1 2588   7.983   5.426   8.305  0.8368 -0.2306  0.1108
   82DA      C2 2589   8.011   5.477   8.423  0.1879  0.6122 -0.7570
   82DA      H2 2590   7.940   5.448   8.499 -0.1767 -2.2246 -2.0524
   82DA      N3 2591   8.118   5.547   8.462  0.4138 -0.4209  0.7136
   82DA      C4 2592   8.202   5.563   8.354  0.1817  0.2252  0.1172
   82DA     C3' 2593   8.520   5.875   8.597 -0.2788  0.0960  0.0477
   82DA     H3' 2594   8.596   5.947   8.565  1.7415 -1.9755 -0.0817
   82DA     C2' 2595   8.510   5.755   8.495  1.0385  0.1146  0.2011
   82DA    H2'1 2596   8.544   5.797   8.401  3.0821 -2.5470 -0.3740
   82DA    H2'2 2597   8.567   5.668   8.529 -0.9565 -1.7006 -0.8152
   82DA     O3' 2598   8.524   5.854   8.735 -0.1515 -0.7912 -0.6291
   83DA       P 2599   8.641   5.771   8.805 -0.4777  0.1066  0.0275
   83DA     O1P 2600   8.641   5.807   8.950  0.3108 -0.3129  0.4318
   83DA     O2P 2601   8.772   5.781   8.732 -1.0624  0.1870  0.1474
   83DA     O5' 2602   8.615   5.612   8.796  0.6479 -0.0446  0.1283
   83DA     C5' 2603   8.518   5.559   8.886  0.1454 -0.1259  0.4817
   83DA    H5'1 2604   8.426   5.608   8.854 -0.2913 -0.5324  1.0923
   83DA    H5'2 2605   8.538   5.593   8.988  1.2261  1.9687 -0.3705
   83DA     C4' 2606   8.471   5.412   8.888  0.4428 -0.3720  0.0550
   83DA     H4' 2607   8.398   5.390   8.966 -1.3643  1.3326 -1.0826
   83DA     O4' 2608   8.397   5.388   8.767  0.0539 -0.2240 -0.8471
   83DA     C1' 2609   8.468   5.289   8.691 -0.3652  0.1617 -1.5980
   83DA     H1' 2610   8.423   5.194   8.718  2.3334 -1.0566 -1.0498
   83DA      N9 2611   8.456   5.302   8.543 -0.6418  0.1052 -0.1405
   83DA      C8 2612   8.527   5.377   8.457  0.0315 -0.3770 -0.7958
   83DA      H8 2613   8.605   5.444   8.489  1.1169 -0.9139 -2.2019
   83DA      N7 2614   8.497   5.354   8.334  0.0809 -0.5508 -0.4969
   83DA      C5 2615   8.379   5.268   8.336 -0.7778 -0.9731 -0.4869
   83DA      C6 2616   8.294   5.200   8.247 -1.4003 -0.4834  0.3550
   83DA      N6 2617   8.309   5.198   8.112  0.5534  0.3967  0.0247
   83DA     H61 2618   8.371   5.266   8.072  0.6780 -0.1075 -0.6507
   83DA     H62 2619   8.246   5.141   8.058  0.5472 -0.0796  0.5173
   83DA      N1 2620   8.207   5.113   8.296  0.6989  0.0405  0.2462
   83DA      C2 2621   8.189   5.096   8.422 -0.0649  0.3220  0.3855
   83DA      H2 2622   8.104   5.037   8.453 -0.4106  1.0088  0.7826
   83DA      N3 2623   8.265   5.145   8.519  0.7029  0.2862  0.1057
   83DA      C4 2624   8.361   5.228   8.467 -0.2618 -0.3897 -0.3221
   83DA     C3' 2625   8.587   5.319   8.898 -0.4911 -0.5074  0.0787
   83DA     H3' 2626   8.674   5.359   8.949 -0.5322 -0.2291 -0.0638
   83DA     C2' 2627   8.613   5.289   8.748  0.9067 -0.5654  0.3169
   83DA    H2'1 2628   8.679   5.364   8.707  1.0941  0.0051  1.6070
   83DA    H2'2 2629   8.659   5.191   8.735 -1.7932 -1.9748  0.4780
   83DA     O3' 2630   8.539   5.211   8.970  0.6543  0.3990 -0.5681
   84DC       P 2631   8.632   5.097   9.028 -0.4896  0.0970  0.0238
   84DC     O1P 2632   8.578   5.054   9.158 -0.1182 -0.1679  0.3687
   84DC     O2P 2633   8.772   5.134   9.019 -0.4140 -0.1486  0.5466
   84DC     O5' 2634   8.606   4.975   8.931  0.0548 -0.0010  0.2492
   84DC     C5' 2635   8.477   4.916   8.929 -0.0311  0.6375 -0.4743
   84DC    H5'1 2636   8.397   4.987   8.908 -2.9942 -1.8380  1.5387
   84DC    H5'2 2637   8.462   4.869   9.026  0.3480  1.9301  0.2338
   84DC     C4' 2638   8.451   4.805   8.822 -0.6893 -0.5484  0.6363
   84DC     H4' 2639   8.356   4.756   8.845 -0.5752 -0.4999  1.2200
   84DC     O4' 2640   8.442   4.874   8.692 -0.3245 -0.0240 -0.2356
   84DC     C1' 2641   8.526   4.815   8.594  0.4070  0.2241 -0.2361
   84DC     H1' 2642   8.467   4.728   8.563 -0.6957  0.4576  1.0883
   84DC      N1 2643   8.553   4.902   8.474 -0.1633  0.4391 -0.6067
   84DC      C6 2644   8.650   4.996   8.468  0.1009 -0.0511  0.0847
   84DC      H6 2645   8.712   5.026   8.552  2.3251 -1.4211 -0.9851
   84DC      C5 2646   8.684   5.053   8.345  0.2037 -0.6323 -0.4775
   84DC      H5 2647   8.747   5.140   8.336 -1.7329  0.8496 -0.4315
   84DC      C4 2648   8.605   5.009   8.236 -0.1490 -0.5030  0.2962
   84DC      N4 2649   8.623   5.052   8.115 -0.6721 -0.5007  0.2481
   84DC     H41 2650   8.688   5.126   8.093 -1.0668 -0.3802 -0.5092
   84DC     H42 2651   8.555   5.020   8.048  0.4350  1.5404 -2.0157
   84DC      N3 2652   8.503   4.927   8.249 -0.0172 -0.0428  0.2174
   84DC      C2 2653   8.476   4.875   8.363  0.5850 -0.0407 -0.9246
   84DC      O2 2654   8.384   4.794   8.368  0.3600 -0.0802 -0.1617
   84DC     C3' 2655   8.572   4.709   8.789  0.7085  0.8987 -0.3861
   84DC     H3' 2656   8.629   4.688   8.880 -0.6157 -0.5413  0.1667
   84DC     C2' 2657   8.644   4.777   8.676 -0.1044  0.4435  0.1274
   84DC    H2'1 2658   8.704   4.860   8.714 -0.0845  0.5664 -0.1732
   84DC    H2'2 2659   8.707   4.701   8.630 -1.4072  0.1668 -1.2762
   84DC     O3' 2660   8.514   4.580   8.745 -0.1428  0.0612  0.2009
   85DA       P 2661   8.568   4.438   8.798 -0.2843  0.0894  0.2707
   85DA     O1P 2662   8.500   4.413   8.928  0.3827  0.3738  0.4059
   85DA     O2P 2663   8.717   4.443   8.798 -0.0077 -0.0648  0.5193
   85DA     O5' 2664   8.533   4.335   8.688  0.1682 -0.7787  0.0656
   85DA     C5' 2665   8.409   4.266   8.681 -0.1779  0.5507 -0.3780
   85DA    H5'1 2666   8.323   4.333   8.690 -1.0792 -0.6349  0.0710
   85DA    H5'2 2667   8.402   4.190   8.759 -0.3659  0.8226 -0.1277
   85DA     C4' 2668   8.382   4.186   8.555  0.5653  0.0344 -0.0503
   85DA     H4' 2669   8.286   4.140   8.580  0.5040  0.4680  0.5319
   85DA     O4' 2670   8.365   4.273   8.454  0.1159 -0.3503  0.0243
   85DA     C1' 2671   8.462   4.255   8.346 -0.4171  0.5328 -0.7537
   85DA     H1' 2672   8.421   4.200   8.261  0.5934 -1.1400 -0.1912
   85DA      N9 2673   8.520   4.381   8.301 -0.3123  0.2283  0.0979
   85DA      C8 2674   8.560   4.482   8.379  0.2789  0.0087  0.4922
   85DA      H8 2675   8.550   4.470   8.486  2.8380 -1.2685  0.6623
   85DA      N7 2676   8.618   4.581   8.314  0.3991 -0.5290  0.6235
   85DA      C5 2677   8.599   4.549   8.181  0.2840  0.4941  0.1470
   85DA      C6 2678   8.632   4.602   8.054 -1.1854 -0.7661 -0.0712
   85DA      N6 2679   8.680   4.723   8.037 -0.1864 -0.4868 -0.3954
   85DA     H61 2680   8.674   4.785   8.116  1.3761  1.4786 -1.7229
   85DA     H62 2681   8.683   4.759   7.943 -2.4034 -1.9563 -1.1102
   85DA      N1 2682   8.599   4.541   7.942  0.6870  0.1962  0.2531
   85DA      C2 2683   8.533   4.421   7.951  0.0354 -0.7929 -0.8643
   85DA      H2 2684   8.501   4.372   7.860 -1.6084  0.5596 -1.0772
   85DA      N3 2685   8.514   4.351   8.058 -0.5164 -0.7530 -0.0863
   85DA      C4 2686   8.538   4.427   8.171  0.7458 -0.2652 -0.0846
   85DA     C3' 2687   8.486   4.086   8.516  0.2001  0.0554 -0.4571
   85DA     H3' 2688   8.541   4.040   8.597 -1.4259 -1.6143 -0.2503
   85DA     C2' 2689   8.570   4.171   8.420 -0.4272  0.6452  0.1469
   85DA    H2'1 2690   8.628   4.240   8.482 -1.4384  1.0207  0.6924
   85DA    H2'2 2691   8.628   4.119   8.344 -2.4451 -0.1622 -0.9105
   85DA     O3' 2692   8.418   3.997   8.438  0.7483  0.6500  0.1142
   86DT       P 2693   8.457   3.844   8.424  0.0035 -0.2994  0.2195
   86DT     O1P 2694   8.337   3.762   8.438  0.2327  0.5034  0.6559
   86DT     O2P 2695   8.573   3.823   8.519 -0.2141 -0.7506  0.2824
   86DT     O5' 2696   8.509   3.854   8.273  0.3629  0.0818 -0.4609
   86DT     C5' 2697   8.418   3.844   8.169  0.0833  0.2401 -0.7476
   86DT    H5'1 2698   8.360   3.936   8.167  0.6477  0.6862  1.2982
   86DT    H5'2 2699   8.353   3.760   8.196 -0.6686  1.0952  0.1698
   86DT     C4' 2700   8.491   3.814   8.034  0.3048 -0.2977 -0.7484
   86DT     H4' 2701   8.413   3.768   7.974  0.2050 -2.5163  0.9052
   86DT     O4' 2702   8.547   3.928   7.979 -0.2973 -0.2470  0.1459
   86DT     C1' 2703   8.686   3.912   7.942 -0.2940 -0.1324  0.1214
   86DT     H1' 2704   8.688   3.884   7.837 -0.2599 -1.5479  0.4740
   86DT      N1 2705   8.763   4.037   7.972 -0.0322  0.2456  0.2899
   86DT      C6 2706   8.806   4.085   8.095  0.0626  0.1187  0.0020
   86DT      H6 2707   8.798   4.025   8.184 -1.3474  1.6508  0.9652
   86DT      C5 2708   8.854   4.211   8.114 -0.6004 -0.0441 -0.2310
   86DT      C7 2709   8.896   4.259   8.252 -0.2451  0.4510 -0.0038
   86DT     H71 2710   8.866   4.183   8.324  2.2513 -0.2308  0.4018
   86DT     H72 2711   9.005   4.255   8.258 -0.3479 -2.2089  2.0054
   86DT     H73 2712   8.855   4.355   8.285 -0.2904 -0.5775  3.2306
   86DT      C4 2713   8.871   4.296   7.998  0.2592  0.2417 -0.4022
   86DT      O4 2714   8.912   4.415   7.998 -0.0311  0.4960  0.2227
   86DT      N3 2715   8.839   4.244   7.877 -0.6646 -0.1806  0.9559
   86DT      H3 2716   8.843   4.306   7.798 -2.7485 -0.3446  0.6649
   86DT      C2 2717   8.782   4.121   7.856 -0.0762  0.4675 -0.3300
   86DT      O2 2718   8.744   4.096   7.738 -0.2217  0.0252 -0.3588
   86DT     C3' 2719   8.605   3.707   8.046 -0.5731  0.7620 -0.5200
   86DT     H3' 2720   8.604   3.663   8.145 -0.3495 -2.0602 -1.6865
   86DT     C2' 2721   8.727   3.795   8.035 -0.0484 -0.0020 -0.1432
   86DT    H2'1 2722   8.762   3.828   8.133  1.2199 -0.1144 -0.5383
   86DT    H2'2 2723   8.812   3.742   7.990 -1.6336 -2.1394 -0.7752
   86DT     O3' 2724   8.590   3.598   7.958  0.1554  0.6808  0.3468
   87DG       P 2725   8.707   3.492   7.927 -0.1780  0.1618 -0.1102
   87DG     O1P 2726   8.653   3.372   7.850  0.2975 -0.2797 -0.0631
   87DG     O2P 2727   8.789   3.470   8.045 -0.0993 -0.4348 -0.4719
   87DG     O5' 2728   8.797   3.567   7.822  0.0913 -0.3449  0.9437
   87DG     C5' 2729   8.729   3.624   7.708 -0.7728 -0.1044  0.4514
   87DG    H5'1 2730   8.647   3.685   7.745 -2.6979 -1.9122 -0.6339
   87DG    H5'2 2731   8.681   3.554   7.641  0.2713  0.3015 -0.7720
   87DG     C4' 2732   8.821   3.710   7.625  0.4420  0.5112  0.1891
   87DG     H4' 2733   8.760   3.749   7.543  0.7228 -1.5127 -1.0523
   87DG     O4' 2734   8.873   3.819   7.687 -0.2481  0.0457  0.4197
   87DG     C1' 2735   9.004   3.834   7.637 -0.5408  0.1342  0.8958
   87DG     H1' 2736   9.003   3.880   7.538 -1.0604  2.0419  1.7433
   87DG      N9 2737   9.077   3.924   7.731  0.0742  0.3162  0.3042
   87DG      C8 2738   9.104   3.908   7.869 -0.3244  0.1945  0.2026
   87DG      H8 2739   9.073   3.824   7.928 -0.8659 -0.5164 -1.0536
   87DG      N7 2740   9.152   4.011   7.927 -0.1219  0.1651 -0.4064
   87DG      C5 2741   9.163   4.102   7.826  0.8266 -0.1144 -0.0973
   87DG      C6 2742   9.205   4.243   7.829  0.2533  0.2060  0.3063
   87DG      O6 2743   9.252   4.315   7.920 -0.2656 -0.3160  0.4752
   87DG      N1 2744   9.186   4.305   7.705 -0.4713  0.7244  0.2515
   87DG      H1 2745   9.200   4.405   7.701 -4.3242  1.4579  1.5834
   87DG      C2 2746   9.137   4.238   7.595 -0.0473  0.1504 -0.1566
   87DG      N2 2747   9.104   4.312   7.494  0.5173  0.2427  0.2280
   87DG     H21 2748   9.137   4.407   7.490 -0.5865  0.7142  1.6369
   87DG     H22 2749   9.055   4.262   7.421  0.0786 -1.2341  1.4884
   87DG      N3 2750   9.086   4.117   7.587  0.1202 -0.1426 -0.1536
   87DG      C4 2751   9.101   4.056   7.712  0.4930 -0.0596  0.1358
   87DG     C3' 2752   8.936   3.627   7.557  0.1630 -0.4089  0.3679
   87DG     H3' 2753   8.922   3.520   7.573 -1.4445 -0.5008 -1.2828
   87DG     C2' 2754   9.053   3.688   7.634  0.5193 -0.1844 -0.2723
   87DG    H2'1 2755   9.061   3.653   7.737 -0.1277  1.3118  0.2987
   87DG    H2'2 2756   9.145   3.689   7.576  1.2903  0.2045  0.9221
   87DG     O3' 2757   8.953   3.663   7.422  0.6883 -0.2230  0.0051
   88DC       P 2758   8.868   3.593   7.307 -0.2633  0.1718 -0.2937
   88DC     O1P 2759   8.727   3.566   7.353 -0.0582 -0.0779  0.2138
   88DC     O2P 2760   8.943   3.478   7.254 -0.2157 -0.2262  0.3560
   88DC     O5' 2761   8.869   3.706   7.193  0.1410  0.0611  0.5363
   88DC     C5' 2762   8.756   3.795   7.188  0.7404  0.0999 -0.2510
   88DC    H5'1 2763   8.723   3.813   7.290 -3.4483 -0.4352 -1.3247
   88DC    H5'2 2764   8.669   3.741   7.148  0.6451  0.0123  0.0690
   88DC     C4' 2765   8.785   3.926   7.121  0.2933 -0.1136  0.7740
   88DC     H4' 2766   8.692   3.984   7.124  0.2871 -0.1588  2.7107
   88DC     O4' 2767   8.885   3.989   7.201  0.8282  0.8597  0.4133
   88DC     C1' 2768   9.003   4.005   7.122 -0.1428  0.2489  0.5279
   88DC     H1' 2769   8.994   4.101   7.073 -0.7925  0.6370  1.3755
   88DC      N1 2770   9.121   3.992   7.208  0.1128  0.8558  0.3317
   88DC      C6 2771   9.155   3.870   7.259 -0.5773  0.2805 -0.3046
   88DC      H6 2772   9.112   3.776   7.230 -0.4789  0.1806 -0.1290
   88DC      C5 2773   9.256   3.863   7.347  0.6079  0.1281  0.4623
   88DC      H5 2774   9.278   3.765   7.386 -0.6278  0.8691  3.2425
   88DC      C4 2775   9.315   3.984   7.387 -0.0323  0.1170 -0.2405
   88DC      N4 2776   9.376   3.970   7.496  0.3636 -0.6448 -0.0826
   88DC     H41 2777   9.387   3.884   7.548  1.2420 -1.5958 -1.7601
   88DC     H42 2778   9.383   4.051   7.556  2.9817  1.0943 -2.4795
   88DC      N3 2779   9.288   4.096   7.333 -0.5045 -0.7291 -0.0748
   88DC      C2 2780   9.197   4.105   7.237 -0.6274 -0.2351 -0.2888
   88DC      O2 2781   9.173   4.213   7.181  0.0313  0.3005  0.0883
   88DC     C3' 2782   8.842   3.902   6.977 -0.5052  0.3875  0.2647
   88DC     H3' 2783   8.813   3.804   6.940 -1.3448  0.1887  1.3710
   88DC     C2' 2784   8.992   3.906   7.005  0.1663 -0.2347  0.9239
   88DC    H2'1 2785   9.023   3.807   7.039  2.2254  0.3167  0.7803
   88DC    H2'2 2786   9.041   3.936   6.912  1.3810  0.0630  1.6329
   88DC     O3' 2787   8.809   4.000   6.884 -0.4546 -0.5210  0.7231
   89DC       P 2788   8.825   3.984   6.725  0.0652  0.2456  0.2170
   89DC     O1P 2789   8.722   4.074   6.665  0.8426 -0.1928  0.0923
   89DC     O2P 2790   8.824   3.843   6.692  0.0531  0.0650  0.5445
   89DC     O5' 2791   8.974   4.037   6.688 -0.4231 -0.1371 -0.5624
   89DC     C5' 2792   9.006   4.168   6.736 -0.6007 -0.7808  0.0561
   89DC    H5'1 2793   8.958   4.179   6.833 -0.9369 -2.7171  0.1524
   89DC    H5'2 2794   8.974   4.236   6.657 -1.8752 -1.7992 -0.3413
   89DC     C4' 2795   9.157   4.194   6.746 -0.1259  0.1247 -0.0221
   89DC     H4' 2796   9.186   4.298   6.760  0.1648  0.1644 -0.8467
   89DC     O4' 2797   9.210   4.123   6.853  0.4107  0.2721 -0.4957
   89DC     C1' 2798   9.332   4.056   6.823  1.1097 -0.6053  0.7670
   89DC     H1' 2799   9.405   4.136   6.815 -0.1684  0.3873 -3.4692
   89DC      N1 2800   9.377   3.943   6.919  0.5242 -0.7683  0.0434
   89DC      C6 2801   9.320   3.821   6.917  0.4339  0.5878  0.1096
   89DC      H6 2802   9.250   3.784   6.844  1.4843  0.9121 -1.1014
   89DC      C5 2803   9.370   3.724   7.002  0.7491  0.9297  0.4597
   89DC      H5 2804   9.338   3.621   7.003 -0.1411  1.1966  1.1812
   89DC      C4 2805   9.464   3.763   7.107  0.1341 -0.2883 -0.0179
   89DC      N4 2806   9.494   3.678   7.204  0.4389  0.4102  0.1058
   89DC     H41 2807   9.443   3.592   7.215 -1.9002  1.6155 -0.7003
   89DC     H42 2808   9.553   3.718   7.276  3.6366  1.4642 -2.8010
   89DC      N3 2809   9.501   3.890   7.117  0.0564  0.0563  0.0909
   89DC      C2 2810   9.465   3.983   7.021 -0.0516 -0.4138  0.2049
   89DC      O2 2811   9.508   4.100   7.027 -0.2579 -0.0479 -0.4014
   89DC     C3' 2812   9.231   4.151   6.622  0.5021  0.3393 -0.0045
   89DC     H3' 2813   9.159   4.141   6.540 -0.5920  2.8326  0.5433
   89DC     C2' 2814   9.296   4.018   6.674 -0.2407 -0.3759 -0.3548
   89DC    H2'1 2815   9.225   3.935   6.677  1.0214 -1.4889  1.7343
   89DC    H2'2 2816   9.387   3.996   6.618  0.3669  2.2790 -0.5052
   89DC     O3' 2817   9.342   4.241   6.602 -0.4058  0.9217 -0.1638
   90DT       P 2818   9.396   4.292   6.463 -0.2959 -0.1196 -0.0831
   90DT     O1P 2819   9.278   4.326   6.384  0.3727  0.0766  0.6087
   90DT     O2P 2820   9.497   4.201   6.408  0.1498  0.3160 -0.5448
   90DT     O5' 2821   9.476   4.421   6.503 -0.0524 -0.3030  0.6642
   90DT     C5' 2822   9.417   4.521   6.588  0.4046 -0.2266 -0.1998
   90DT    H5'1 2823   9.332   4.480   6.643  0.2270 -0.1184 -0.3940
   90DT    H5'2 2824   9.374   4.605   6.533 -0.9393  0.0901  1.2555
   90DT     C4' 2825   9.519   4.572   6.690  0.6377 -0.8930  0.1368
   90DT     H4' 2826   9.486   4.654   6.754 -0.1171 -0.4065 -0.8681
   90DT     O4' 2827   9.544   4.466   6.783 -0.1572  0.2686  0.5925
   90DT     C1' 2828   9.688   4.441   6.789  0.2655  0.2120  0.4711
   90DT     H1' 2829   9.724   4.505   6.870 -0.4013  1.0014  0.1514
   90DT      N1 2830   9.710   4.300   6.812  0.1372  0.2524 -0.3840
   90DT      C6 2831   9.678   4.208   6.716  0.3993  0.5332  0.3850
   90DT      H6 2832   9.625   4.232   6.625  1.9355 -2.2366 -1.3916
   90DT      C5 2833   9.704   4.075   6.735  0.2851 -0.3854 -0.6500
   90DT      C7 2834   9.655   3.971   6.642  0.0676 -0.5566 -0.4258
   90DT     H71 2835   9.736   3.899   6.629 -0.7563 -1.1911 -2.5439
   90DT     H72 2836   9.580   3.918   6.701 -0.1675  0.8862  0.6177
   90DT     H73 2837   9.619   4.015   6.548  2.1251  2.1333 -0.0664
   90DT      C4 2838   9.771   4.036   6.858  0.2852  0.0356 -1.1608
   90DT      O4 2839   9.790   3.916   6.889  0.1331  0.6316 -0.6492
   90DT      N3 2840   9.813   4.140   6.943 -0.6516 -0.3641  0.3313
   90DT      H3 2841   9.862   4.117   7.028 -0.3703  1.7227  0.7933
   90DT      C2 2842   9.785   4.269   6.924 -0.5795  0.4508  0.4703
   90DT      O2 2843   9.824   4.354   7.005  0.0655 -0.6454  0.2953
   90DT     C3' 2844   9.657   4.612   6.631 -0.3775  0.1069 -0.2257
   90DT     H3' 2845   9.653   4.623   6.523  0.6132 -0.7521 -0.3622
   90DT     C2' 2846   9.740   4.488   6.649  0.2080  0.5555 -0.3668
   90DT    H2'1 2847   9.727   4.406   6.578  2.0673 -1.9080  1.9087
   90DT    H2'2 2848   9.846   4.511   6.663  0.0995  0.1919  1.3696
   90DT     O3' 2849   9.702   4.733   6.695  0.2919  0.0251  0.9438
   91DT       P 2850   9.815   4.821   6.628  0.0382  0.1592 -0.2160
   91DT     O1P 2851   9.816   4.958   6.689  0.1686  0.5531  0.0330
   91DT     O2P 2852   9.809   4.797   6.482 -0.5499  0.2192 -0.5471
   91DT     O5' 2853   9.943   4.738   6.690 -0.2267 -0.1511  0.7766
   91DT     C5' 2854   9.983   4.777   6.826  0.0127 -0.4930 -0.0793
   91DT    H5'1 2855   9.899   4.758   6.893 -1.0080 -1.3426 -1.5371
   91DT    H5'2 2856  10.014   4.881   6.823 -0.9443 -0.1794  0.5018
   91DT     C4' 2857  10.099   4.695   6.877 -0.1686 -0.0011 -0.0785
   91DT     H4' 2858  10.126   4.730   6.976  0.0381  2.0027 -0.7994
   91DT     O4' 2859  10.059   4.560   6.875 -0.5226 -0.1270  0.3740
   91DT     C1' 2860  10.172   4.475   6.893 -0.1707  0.2549  0.5124
   91DT     H1' 2861  10.177   4.446   6.998  0.9577  0.9162  0.6539
   91DT      N1 2862  10.160   4.356   6.803  0.5224  0.3567  0.0339
   91DT      C6 2863  10.095   4.364   6.679  0.6330 -0.0994  0.1724
   91DT      H6 2864  10.053   4.458   6.648 -0.8046 -0.4735  0.8858
   91DT      C5 2865  10.058   4.249   6.614  0.3099  0.1998  0.2312
   91DT      C7 2866   9.970   4.253   6.485 -0.1756 -0.1966  0.5135
   91DT     H71 2867   9.966   4.359   6.460  0.3125 -0.3765 -0.3564
   91DT     H72 2868  10.037   4.209   6.411  0.6855 -1.0892  1.7864
   91DT     H73 2869   9.874   4.201   6.481  0.1575 -0.7491 -0.9275
   91DT      C4 2870  10.087   4.114   6.666  0.2513  0.4823 -0.1305
   91DT      O4 2871  10.044   4.004   6.626 -0.2025 -0.9427 -0.4855
   91DT      N3 2872  10.160   4.119   6.785  0.5303 -0.1644  0.4496
   91DT      H3 2873  10.178   4.026   6.818 -0.5038 -0.8488 -0.7950
   91DT      C2 2874  10.194   4.229   6.853 -0.8379 -0.0725 -0.5847
   91DT      O2 2875  10.254   4.211   6.960  0.0072  0.3079 -0.1836
   91DT     C3' 2876  10.233   4.685   6.797 -0.7658  0.3118 -0.2380
   91DT     H3' 2877  10.221   4.659   6.692  1.3834  0.3293 -0.5338
   91DT     C2' 2878  10.298   4.561   6.866 -0.2056  0.2542  0.2352
   91DT    H2'1 2879  10.360   4.516   6.788 -0.3580 -1.0650  0.8423
   91DT    H2'2 2880  10.360   4.592   6.950 -0.6178 -1.1445  1.0950
   91DT     O3' 2881  10.328   4.791   6.800  0.1216 -0.1313  0.5858
   92DT       P 2882  10.456   4.797   6.710 -0.3364  0.3527 -0.1258
   92DT     O1P 2883  10.511   4.935   6.726 -0.2156 -0.1705 -0.3996
   92DT     O2P 2884  10.429   4.749   6.578  0.3705 -0.7033 -0.0531
   92DT     O5' 2885  10.561   4.699   6.781 -0.1135  0.2779  0.0342
   92DT     C5' 2886  10.626   4.724   6.906 -0.1219  0.0567 -0.0327
   92DT    H5'1 2887  10.546   4.747   6.976  0.7611 -2.1796  1.8539
   92DT    H5'2 2888  10.691   4.811   6.899 -0.5287  0.3347 -0.4316
   92DT     C4' 2889  10.695   4.606   6.956 -1.0221  0.1817 -1.4693
   92DT     H4' 2890  10.707   4.627   7.062  0.6742  1.8038 -1.9197
   92DT     O4' 2891  10.622   4.491   6.933  0.2428 -0.2556  0.3619
   92DT     C1' 2892  10.703   4.391   6.869 -0.2109 -0.3320 -0.1128
   92DT     H1' 2893  10.755   4.325   6.938  0.7527  0.5194 -0.0115
   92DT      N1 2894  10.617   4.321   6.770  0.3254 -0.0941  0.7357
   92DT      C6 2895  10.552   4.390   6.667  0.6748 -0.0664 -0.0414
   92DT      H6 2896  10.568   4.496   6.652  1.3846  0.0140  1.1395
   92DT      C5 2897  10.480   4.324   6.577  0.4901 -0.0730  0.2625
   92DT      C7 2898  10.420   4.403   6.463  0.1420  0.5425 -0.3372
   92DT     H71 2899  10.312   4.401   6.478 -0.0499 -0.7392 -1.6553
   92DT     H72 2900  10.447   4.509   6.463 -0.7427  1.0107 -5.1414
   92DT     H73 2901  10.446   4.358   6.367 -1.0160  2.9169 -1.8642
   92DT      C4 2902  10.439   4.185   6.605 -0.4494 -0.0553  1.1874
   92DT      O4 2903  10.351   4.121   6.554  0.1255 -0.1226 -0.3793
   92DT      N3 2904  10.518   4.121   6.702  0.8114 -0.6984 -0.1604
   92DT      H3 2905  10.511   4.021   6.715  0.6824 -0.6299  0.3447
   92DT      C2 2906  10.609   4.185   6.781  0.8057  0.4825 -0.6418
   92DT      O2 2907  10.669   4.115   6.861  0.4562 -0.8565  0.6996
   92DT     C3' 2908  10.833   4.578   6.893 -0.1049 -0.7245  0.1804
   92DT     H3' 2909  10.873   4.666   6.843 -1.5384 -0.7391 -1.0638
   92DT     C2' 2910  10.805   4.474   6.790  0.5590 -0.2342 -0.0405
   92DT    H2'1 2911  10.761   4.510   6.697 -2.7512  0.2931  1.5796
   92DT    H2'2 2912  10.889   4.406   6.772  0.0242 -0.9692  0.1845
   92DT     O3' 2913  10.909   4.537   7.004  0.6219  0.2068  0.0822
   93DT       P 2914  11.067   4.559   7.011  0.1205  0.1481  0.0104
   93DT     O1P 2915  11.098   4.579   7.153  0.1410  0.2781 -0.3426
   93DT     O2P 2916  11.111   4.661   6.917  0.3903  0.4333  0.0459
   93DT     O5' 2917  11.107   4.419   6.971 -1.1298  0.2374  0.2703
   93DT     C5' 2918  11.117   4.318   7.070 -0.1640  0.6725  0.0098
   93DT    H5'1 2919  11.020   4.316   7.120  0.8823  0.0691  2.1042
   93DT    H5'2 2920  11.196   4.340   7.141 -0.7145 -1.3474  1.3224
   93DT     C4' 2921  11.159   4.187   7.007 -0.2489 -0.0007  0.1561
   93DT     H4' 2922  11.166   4.112   7.086 -0.8709  1.2566  1.4562
   93DT     O4' 2923  11.060   4.145   6.922  0.2789 -0.1968  0.3314
   93DT     C1' 2924  11.122   4.115   6.797  0.2041 -0.4901  0.4713
   93DT     H1' 2925  11.154   4.011   6.797  1.4437 -0.1273 -0.6569
   93DT      N1 2926  11.019   4.130   6.684 -0.0884 -0.0935  0.1102
   93DT      C6 2927  10.999   4.244   6.613  0.2744 -0.2053  0.0096
   93DT      H6 2928  11.066   4.327   6.625 -0.4487  0.0517  2.7786
   93DT      C5 2929  10.885   4.254   6.535 -0.1941  0.4205 -0.4556
   93DT      C7 2930  10.858   4.381   6.457 -0.3055  0.5192 -0.0397
   93DT     H71 2931  10.752   4.401   6.473 -0.4953 -0.3391 -0.1673
   93DT     H72 2932  10.919   4.462   6.496  1.2313 -0.3390 -0.5960
   93DT     H73 2933  10.880   4.363   6.352  1.5867  0.7732  0.2907
   93DT      C4 2934  10.802   4.134   6.507 -0.6846 -0.0301 -0.3036
   93DT      O4 2935  10.698   4.139   6.443 -0.0992 -0.6538  0.0279
   93DT      N3 2936  10.857   4.019   6.555 -0.4008  0.6293 -0.3378
   93DT      H3 2937  10.809   3.931   6.541 -1.8486  1.1591  1.0869
   93DT      C2 2938  10.956   4.010   6.650 -0.5454 -0.1742 -0.2310
   93DT      O2 2939  10.983   3.894   6.697 -0.7835  0.5467  0.0912
   93DT     C3' 2940  11.294   4.192   6.927  0.2330 -0.2382 -0.5259
   93DT     H3' 2941  11.353   4.280   6.957 -1.9025  1.5341 -1.2395
   93DT     C2' 2942  11.244   4.199   6.785  0.0690 -0.5305  0.2267
   93DT    H2'1 2943  11.216   4.304   6.771  0.0333 -0.5731 -0.0394
   93DT    H2'2 2944  11.313   4.171   6.706 -0.2365 -1.0249  0.1315
   93DT     O3' 2945  11.371   4.071   6.944 -0.5261  0.0871 -0.4298
   94DG       P 2946  11.529   4.067   6.905  0.1171  0.1366 -0.0463
   94DG     O1P 2947  11.605   3.980   6.997  0.0559  0.1729 -0.4226
   94DG     O2P 2948  11.585   4.201   6.889  0.1250  0.4511  0.4403
   94DG     O5' 2949  11.529   3.999   6.764 -0.3612 -0.1303 -0.2682
   94DG     C5' 2950  11.525   3.855   6.750  0.0564 -0.8533 -0.2309
   94DG    H5'1 2951  11.469   3.826   6.839  0.9196  0.3145  0.7337
   94DG    H5'2 2952  11.630   3.826   6.754  0.1633 -0.3577  2.0615
   94DG     C4' 2953  11.473   3.810   6.615  0.1805 -0.4802  0.0613
   94DG     H4' 2954  11.485   3.702   6.607 -1.8964 -0.6596 -1.6201
   94DG     O4' 2955  11.336   3.843   6.593 -0.0118  0.4490 -0.2806
   94DG     C1' 2956  11.335   3.875   6.454  0.1718 -0.2703  0.5339
   94DG     H1' 2957  11.354   3.786   6.395 -0.0119  1.3943 -2.1720
   94DG      N9 2958  11.207   3.931   6.415  0.6114  0.0653 -0.6430
   94DG      C8 2959  11.176   4.063   6.392 -0.0316 -0.1474  0.3545
   94DG      H8 2960  11.227   4.143   6.444 -1.3375 -0.0674  1.6053
   94DG      N7 2961  11.072   4.081   6.317 -0.7682  0.1617 -0.4279
   94DG      C5 2962  11.026   3.949   6.291  0.6894 -0.2379  0.2164
   94DG      C6 2963  10.923   3.903   6.206  0.4374  0.1190  0.5060
   94DG      O6 2964  10.835   3.967   6.143 -0.0794  0.3419  0.4877
   94DG      N1 2965  10.929   3.765   6.180  0.2345  0.6955 -0.2726
   94DG      H1 2966  10.860   3.729   6.115 -1.6315  1.0376  1.4120
   94DG      C2 2967  11.005   3.681   6.251  0.0847  0.2020  0.0471
   94DG      N2 2968  10.990   3.551   6.227 -0.3776 -0.2587  0.3728
   94DG     H21 2969  10.935   3.519   6.148 -0.7853  0.6715  0.2657
   94DG     H22 2970  11.064   3.495   6.266  1.7641  2.5118  0.5872
   94DG      N3 2971  11.098   3.722   6.337  0.3938  0.0660 -0.3503
   94DG      C4 2972  11.109   3.856   6.347 -0.0632 -0.5411 -0.0820
   94DG     C3' 2973  11.551   3.883   6.502  0.1999  0.0325 -0.4213
   94DG     H3' 2974  11.640   3.939   6.534 -0.2032  0.6579 -0.3733
   94DG     C2' 2975  11.453   3.970   6.430  0.1505 -0.0770  0.2481
   94DG    H2'1 2976  11.451   4.063   6.486  1.2166  0.0334  0.1122
   94DG    H2'2 2977  11.485   3.983   6.326  1.7688 -2.4644  0.3620
   94DG     O3' 2978  11.594   3.779   6.412  0.0843 -0.8042  0.5565
   95DA       P 2979  11.730   3.794   6.323 -0.1834  0.4022  0.2147
   95DA     O1P 2980  11.838   3.739   6.407  0.4116 -0.1777  0.2869
   95DA     O2P 2981  11.738   3.936   6.276  0.2617  0.1127 -0.3822
   95DA     O5' 2982  11.697   3.689   6.203 -0.0616  0.3041 -0.1320
   95DA     C5' 2983  11.701   3.552   6.226 -0.3739 -0.6303 -0.0315
   95DA    H5'1 2984  11.640   3.526   6.313 -0.2689  0.9918  0.5658
   95DA    H5'2 2985  11.805   3.537   6.253  0.2577  3.7523  0.7434
   95DA     C4' 2986  11.652   3.477   6.104 -0.1883  0.5396  0.3990
   95DA     H4' 2987  11.651   3.370   6.127  1.0292  0.0754 -1.4309
   95DA     O4' 2988  11.520   3.521   6.073 -0.8144  0.1077 -0.2365
   95DA     C1' 2989  11.517   3.579   5.947 -0.1802 -0.6267 -0.2585
   95DA     H1' 2990  11.484   3.517   5.864  0.1371  0.1196 -0.9492
   95DA      N9 2991  11.425   3.695   5.960  0.3505  0.4744 -0.1419
   95DA      C8 2992  11.445   3.811   6.022 -0.0669  0.0094 -0.7436
   95DA      H8 2993  11.539   3.833   6.070 -1.6121  0.5503  2.2813
   95DA      N7 2994  11.341   3.887   6.024  0.3770 -0.6934 -0.1403
   95DA      C5 2995  11.243   3.817   5.947 -0.9536  0.1003  0.1679
   95DA      C6 2996  11.114   3.840   5.902  0.3198  0.3402  0.4478
   95DA      N6 2997  11.053   3.955   5.918 -0.3892  0.0861  0.2045
   95DA     H61 2998  11.097   4.028   5.972 -1.4018 -0.2100  1.4999
   95DA     H62 2999  10.958   3.961   5.884 -0.4327 -0.1610  0.2794
   95DA      N1 3000  11.047   3.750   5.828 -0.1179  0.3312 -0.8194
   95DA      C2 3001  11.110   3.633   5.806  0.4558 -0.2453 -0.1766
   95DA      H2 3002  11.055   3.559   5.751  0.0324  1.3843 -2.0740
   95DA      N3 3003  11.235   3.598   5.842  0.0520  0.2772 -0.0750
   95DA      C4 3004  11.299   3.699   5.913  0.3629  0.5528  0.2874
   95DA     C3' 3005  11.736   3.509   5.982 -0.1828 -0.2670 -1.1046
   95DA     H3' 3006  11.834   3.540   6.019 -0.0101 -1.9312 -0.0448
   95DA     C2' 3007  11.661   3.628   5.921  0.2291 -0.5955  0.2983
   95DA    H2'1 3008  11.693   3.724   5.960  2.2831 -0.9116 -0.4515
   95DA    H2'2 3009  11.678   3.624   5.813  1.0991  1.6080  0.3094
   95DA     O3' 3010  11.742   3.392   5.905  0.0397  0.2155 -0.1105
   96DT       P 3011  11.824   3.392   5.764 -0.2447  0.0225 -0.0564
   96DT     O1P 3012  11.895   3.263   5.749 -0.3889 -0.3661 -0.6772
   96DT     O2P 3013  11.901   3.518   5.755 -0.0654  0.2073  0.4371
   96DT     O5' 3014  11.712   3.404   5.655 -0.3272  0.3358 -0.1511
   96DT     C5' 3015  11.597   3.325   5.656  0.9863 -0.3990  0.1619
   96DT    H5'1 3016  11.563   3.324   5.760  3.1792 -1.2375  0.9344
   96DT    H5'2 3017  11.612   3.223   5.622 -1.4329 -0.3289 -1.3170
   96DT     C4' 3018  11.488   3.370   5.551 -0.4330  0.0270  0.1745
   96DT     H4' 3019  11.411   3.294   5.534 -2.2223  2.0333 -1.3482
   96DT     O4' 3020  11.423   3.481   5.603  0.2297 -0.0568 -0.1451
   96DT     C1' 3021  11.417   3.583   5.502 -0.0192 -0.0146  0.6630
   96DT     H1' 3022  11.331   3.546   5.445  0.8047 -0.6138 -0.2163
   96DT      N1 3023  11.391   3.713   5.559  0.2658  0.0137 -0.2619
   96DT      C6 3024  11.485   3.778   5.634 -0.2100  0.0606 -0.1294
   96DT      H6 3025  11.585   3.740   5.654  0.7814  0.9565 -2.8502
   96DT      C5 3026  11.468   3.906   5.674  0.2018 -0.1649 -0.5468
   96DT      C7 3027  11.573   3.972   5.752 -0.0254  0.5601 -0.7386
   96DT     H71 3028  11.656   3.902   5.763 -1.0132 -0.7010 -1.0725
   96DT     H72 3029  11.603   4.065   5.703 -0.8394  1.7056  0.8605
   96DT     H73 3030  11.539   4.003   5.851 -0.2242  3.0343 -1.5090
   96DT      C4 3031  11.339   3.970   5.659 -0.0953 -0.1897  0.7786
   96DT      O4 3032  11.309   4.082   5.698 -0.1499 -0.1830 -0.1225
   96DT      N3 3033  11.248   3.896   5.587  0.5459 -0.2700  0.4257
   96DT      H3 3034  11.159   3.941   5.573  0.2171 -0.9986  0.1383
   96DT      C2 3035  11.267   3.767   5.533  0.4260 -0.8978  0.8154
   96DT      O2 3036  11.174   3.722   5.462 -0.5254  0.1056 -0.0539
   96DT     C3' 3037  11.545   3.419   5.414 -0.6698 -0.0397  0.4733
   96DT     H3' 3038  11.650   3.391   5.399 -0.3363  0.2573  2.0900
   96DT     C2' 3039  11.548   3.573   5.421 -0.2402 -0.1153  0.1650
   96DT    H2'1 3040  11.631   3.616   5.475  0.3815  1.5139 -1.9521
   96DT    H2'2 3041  11.538   3.626   5.326 -0.2441 -0.8300 -0.2494
   96DT     O3' 3042  11.466   3.373   5.302  0.3207 -0.3492  0.6993
   97DG       P 3043  11.535   3.306   5.173 -0.4238  0.0529 -0.0971
   97DG     O1P 3044  11.545   3.164   5.204  0.1562  0.7875  0.7407
   97DG     O2P 3045  11.654   3.379   5.123  0.0344  0.2112 -0.0746
   97DG     O5' 3046  11.428   3.313   5.050  0.7248  0.1430  0.5867
   97DG     C5' 3047  11.307   3.228   5.048  0.9390  0.4657 -0.4715
   97DG    H5'1 3048  11.276   3.204   5.150 -3.5097  2.0898 -1.2313
   97DG    H5'2 3049  11.329   3.138   4.991 -2.9053  0.7248 -2.6927
   97DG     C4' 3050  11.185   3.278   4.978  0.0004 -0.2957  0.4756
   97DG     H4' 3051  11.104   3.206   4.992 -1.9154  2.1279  2.8049
   97DG     O4' 3052  11.134   3.402   5.034  0.6393 -0.1261  0.2140
   97DG     C1' 3053  11.145   3.513   4.948 -0.7604 -0.3860 -0.0647
   97DG     H1' 3054  11.050   3.544   4.903  0.7267  2.0072 -1.7355
   97DG      N9 3055  11.190   3.621   5.041 -0.2139  0.2799 -0.3486
   97DG      C8 3056  11.298   3.615   5.125  0.1497 -0.6798  0.0520
   97DG      H8 3057  11.360   3.529   5.139 -0.5274 -0.8743  2.5188
   97DG      N7 3058  11.332   3.729   5.184 -0.6921 -0.2718 -0.0561
   97DG      C5 3059  11.222   3.813   5.156  0.2059  0.6629 -0.1300
   97DG      C6 3060  11.183   3.942   5.210 -0.4947  0.2869 -0.3482
   97DG      O6 3061  11.238   4.015   5.291  0.2059 -0.2976  0.2610
   97DG      N1 3062  11.061   3.988   5.157  0.2278 -0.2891 -0.7082
   97DG      H1 3063  11.027   4.077   5.190 -1.2236 -1.3252  0.7945
   97DG      C2 3064  10.993   3.921   5.067  0.1414  0.1444 -0.3796
   97DG      N2 3065  10.873   3.968   5.032 -0.3779  0.5865 -0.5317
   97DG     H21 3066  10.854   4.065   5.053 -1.6628  0.6021 -1.6655
   97DG     H22 3067  10.829   3.924   4.952 -0.2253 -0.2116 -0.1815
   97DG      N3 3068  11.025   3.805   5.022 -0.8911 -0.4118 -0.0262
   97DG      C4 3069  11.140   3.751   5.066  0.4615  0.2233 -0.2351
   97DG     C3' 3070  11.214   3.311   4.836  0.0857 -0.1083 -0.4568
   97DG     H3' 3071  11.299   3.248   4.810 -0.4362 -0.6286 -0.9572
   97DG     C2' 3072  11.242   3.459   4.837 -0.3823 -0.3017 -0.1683
   97DG    H2'1 3073  11.343   3.485   4.866 -0.9042  0.7997  0.7286
   97DG    H2'2 3074  11.215   3.497   4.738 -2.5728 -0.7943  0.1844
   97DG     O3' 3075  11.100   3.267   4.757  0.0550 -0.0166 -0.8156
   98DG       P 3076  11.119   3.243   4.599  0.3264 -0.1930  0.2964
   98DG     O1P 3077  11.000   3.170   4.554  0.3560  0.1071  0.6062
   98DG     O2P 3078  11.251   3.187   4.571  0.0123  0.5394 -0.4142
   98DG     O5' 3079  11.110   3.392   4.534 -0.4991 -0.4592  0.2606
   98DG     C5' 3080  10.992   3.476   4.539 -0.1732  0.3168 -0.2475
   98DG    H5'1 3081  10.945   3.464   4.636 -0.9739  0.4830 -0.6058
   98DG    H5'2 3082  10.921   3.437   4.466 -2.5628  2.3752  0.7920
   98DG     C4' 3083  11.004   3.620   4.508  0.1931  0.4986 -0.4994
   98DG     H4' 3084  10.910   3.671   4.490  0.5540  1.2149 -0.4269
   98DG     O4' 3085  11.078   3.689   4.610  0.6146  0.0069 -0.1044
   98DG     C1' 3086  11.174   3.761   4.544  0.7012  0.4428  1.0035
   98DG     H1' 3087  11.127   3.855   4.516  1.6820  0.1367 -1.9666
   98DG      N9 3088  11.280   3.798   4.640  0.0314  0.1607 -0.1540
   98DG      C8 3089  11.407   3.746   4.647  0.3879 -0.4746  0.2574
   98DG      H8 3090  11.444   3.683   4.567 -2.8512 -0.6342 -1.2655
   98DG      N7 3091  11.471   3.796   4.745  0.0578  0.4573 -0.3585
   98DG      C5 3092  11.388   3.893   4.802 -0.3661 -0.3839  0.5197
   98DG      C6 3093  11.395   3.986   4.906  0.1360 -0.8266  0.1718
   98DG      O6 3094  11.488   4.000   4.982 -0.1867  0.5085  0.0879
   98DG      N1 3095  11.292   4.072   4.926 -0.0928 -0.2969  0.3504
   98DG      H1 3096  11.301   4.145   4.996 -0.7910 -0.1734  0.3165
   98DG      C2 3097  11.185   4.080   4.845  0.3087 -0.0420  0.9305
   98DG      N2 3098  11.095   4.178   4.865  0.3609 -0.1865  0.0467
   98DG     H21 3099  11.116   4.252   4.930  0.0877 -0.9538  1.0254
   98DG     H22 3100  11.011   4.180   4.809 -0.2567 -0.7554  0.9443
   98DG      N3 3101  11.168   3.988   4.747  0.1167  0.0411 -0.2292
   98DG      C4 3102  11.273   3.902   4.723  0.2589  0.0357 -0.4918
   98DG     C3' 3103  11.072   3.643   4.377 -0.3156  0.1132 -0.0124
   98DG     H3' 3104  11.080   3.549   4.322  0.4065  1.0536 -1.5892
   98DG     C2' 3105  11.207   3.686   4.425 -0.1080  0.0518  0.1866
   98DG    H2'1 3106  11.267   3.602   4.461  0.7770  0.3996 -0.4361
   98DG    H2'2 3107  11.255   3.749   4.350  0.1322  0.0359  0.3256
   98DG     O3' 3108  10.999   3.748   4.315 -0.2319 -0.4020 -0.1737
   99DA       P 3109  10.891   3.711   4.201 -0.1749  0.1372 -0.2831
   99DA     O1P 3110  10.803   3.598   4.243 -0.1976 -0.3254 -0.7550
   99DA     O2P 3111  10.959   3.700   4.069 -0.8020 -0.4722  0.1142
   99DA     O5' 3112  10.809   3.850   4.209 -0.2811 -0.0275 -0.6541
   99DA     C5' 3113  10.688   3.863   4.289 -0.2700 -0.1974  0.5596
   99DA    H5'1 3114  10.668   3.775   4.349 -2.2610 -1.4734 -1.8207
   99DA    H5'2 3115  10.603   3.875   4.223 -0.3911  0.7118  0.8650
   99DA     C4' 3116  10.688   3.990   4.372 -0.0211  0.1197  0.3454
   99DA     H4' 3117  10.610   3.973   4.446  1.1768 -0.0431  1.6103
   99DA     O4' 3118  10.808   4.010   4.443  0.6447  0.4040  0.0946
   99DA     C1' 3119  10.860   4.134   4.417  0.1105  0.0760 -0.0415
   99DA     H1' 3120  10.834   4.214   4.487  0.8841 -0.6328  1.0839
   99DA      N9 3121  11.008   4.132   4.410 -0.1831  0.3570 -0.5866
   99DA      C8 3122  11.082   4.042   4.341  0.3625  0.5556  0.0592
   99DA      H8 3123  11.038   3.977   4.267  1.3709  0.5327 -0.5399
   99DA      N7 3124  11.208   4.039   4.374 -0.6153 -0.2939 -0.3498
   99DA      C5 3125  11.213   4.147   4.465 -0.5199 -0.1364 -0.5533
   99DA      C6 3126  11.313   4.203   4.550 -0.6004  0.2663  0.4540
   99DA      N6 3127  11.429   4.150   4.575 -0.2910  0.7096  0.0734
   99DA     H61 3128  11.470   4.085   4.509 -2.3501 -0.4579 -0.1170
   99DA     H62 3129  11.482   4.189   4.652 -1.2851  1.9795  0.1497
   99DA      N1 3130  11.285   4.307   4.621  0.0754 -0.1837 -0.2558
   99DA      C2 3131  11.164   4.367   4.618  0.1206  1.4102  0.4126
   99DA      H2 3132  11.143   4.458   4.673 -1.1651  0.3443  1.7730
   99DA      N3 3133  11.058   4.314   4.554 -0.5926 -0.5504 -0.2726
   99DA      C4 3134  11.091   4.207   4.481 -0.0057 -0.3816 -0.1075
   99DA     C3' 3135  10.657   4.121   4.292  0.3870 -0.3815  0.6326
   99DA     H3' 3136  10.617   4.093   4.194 -0.4804  1.1401  0.5301
   99DA     C2' 3137  10.801   4.175   4.281  0.6009 -0.2211  0.5519
   99DA    H2'1 3138  10.848   4.123   4.197  0.9785  2.1719 -0.7972
   99DA    H2'2 3139  10.796   4.283   4.266 -0.4610 -0.5454 -1.8913
   99DA     O3' 3140  10.578   4.212   4.370  0.0442 -0.2630  0.2808
  100DG       P 3141  10.523   4.338   4.289 -0.1291 -0.4050 -0.4346
  100DG     O1P 3142  10.426   4.402   4.387 -0.4854 -0.5382 -0.0176
  100DG     O2P 3143  10.477   4.296   4.156 -0.6286  0.2275  0.1296
  100DG     O5' 3144  10.642   4.448   4.270 -0.1289  0.0617  0.4868
  100DG     C5' 3145  10.690   4.532   4.368  0.4084 -0.4241  0.3174
  100DG    H5'1 3146  10.701   4.478   4.461  1.3169 -1.6409 -0.4669
  100DG    H5'2 3147  10.612   4.607   4.382 -0.0223 -0.9181  0.5904
  100DG     C4' 3148  10.818   4.607   4.343 -0.2786  0.1764 -0.7086
  100DG     H4' 3149  10.822   4.686   4.418 -2.0153  1.0032 -1.4323
  100DG     O4' 3150  10.931   4.526   4.350  0.5696  0.1494  0.1782
  100DG     C1' 3151  11.018   4.547   4.241 -0.1604  0.5598  0.0892
  100DG     H1' 3152  11.079   4.634   4.264  0.6943 -0.2555  0.9503
  100DG      N9 3153  11.106   4.431   4.210 -0.0998 -0.7074  0.2686
  100DG      C8 3154  11.095   4.322   4.128 -0.4996  0.0122  0.0791
  100DG      H8 3155  10.996   4.296   4.093 -2.3297  3.0468  2.3983
  100DG      N7 3156  11.209   4.262   4.106 -0.5809  0.4272 -0.2004
  100DG      C5 3157  11.301   4.330   4.178 -0.0926 -1.4775 -0.4163
  100DG      C6 3158  11.440   4.298   4.208 -0.3140 -0.1067  0.9243
  100DG      O6 3159  11.522   4.225   4.150  0.7538  0.0946  0.2485
  100DG      N1 3160  11.493   4.381   4.309 -0.2361 -0.2646  0.3460
  100DG      H1 3161  11.589   4.361   4.334 -0.5289  0.3147  2.0705
  100DG      C2 3162  11.430   4.488   4.360  0.3355 -0.7973  0.1499
  100DG      N2 3163  11.490   4.560   4.453 -0.0525 -0.9909  0.0100
  100DG     H21 3164  11.582   4.536   4.488 -0.2706 -2.9460 -0.6096
  100DG     H22 3165  11.431   4.630   4.495 -3.6326 -3.2427 -0.7928
  100DG      N3 3166  11.299   4.516   4.334 -0.5813  0.5476 -0.2441
  100DG      C4 3167  11.239   4.430   4.250 -0.0702 -0.3318  0.4240
  100DG     C3' 3168  10.828   4.676   4.207  0.0750 -0.6805 -0.2893
  100DG     H3' 3169  10.730   4.700   4.165 -0.8709 -0.2088  2.0200
  100DG     C2' 3170  10.908   4.578   4.134 -0.4548 -0.1428  0.1203
  100DG    H2'1 3171  10.854   4.490   4.100 -0.8890 -2.3746  5.5800
  100DG    H2'2 3172  10.953   4.628   4.049 -2.5668 -0.6891 -1.3955
  100DG     O3' 3173  10.908   4.791   4.224  0.3140  0.1799 -0.0989
  101DC       P 3174  10.845   4.936   4.210  0.1103  0.6157  0.1203
  101DC     O1P 3175  10.728   4.939   4.299 -0.3889 -0.1808 -0.0419
  101DC     O2P 3176  10.824   4.959   4.068  0.6008 -0.4349 -0.1249
  101DC     O5' 3177  10.957   5.029   4.267  0.1282  0.1219  0.5801
  101DC     C5' 3178  10.965   5.035   4.407 -0.3595 -0.7485 -0.4271
  101DC    H5'1 3179  10.936   4.942   4.455  0.1223 -0.9881 -0.5962
  101DC    H5'2 3180  10.901   5.118   4.437  1.8558  1.5703 -1.6385
  101DC     C4' 3181  11.111   5.067   4.441  0.1503 -0.2027 -0.0223
  101DC     H4' 3182  11.114   5.094   4.547 -2.3278 -0.1400  0.0900
  101DC     O4' 3183  11.196   4.954   4.410 -0.1186  0.1850 -0.0305
  101DC     C1' 3184  11.301   4.998   4.323 -0.7775 -0.0295  0.2094
  101DC     H1' 3185  11.390   5.028   4.380  0.7093 -1.7257 -1.1031
  101DC      N1 3186  11.339   4.894   4.224 -0.3381 -0.7999 -0.2239
  101DC      C6 3187  11.259   4.840   4.128 -0.0668 -0.3672 -0.4348
  101DC      H6 3188  11.155   4.870   4.122 -0.2900 -0.4215  2.0457
  101DC      C5 3189  11.289   4.727   4.060  0.2379  0.4807 -0.2003
  101DC      H5 3190  11.219   4.685   3.989 -1.1146 -0.2896  1.5131
  101DC      C4 3191  11.420   4.678   4.086  0.2166  0.1798  0.3798
  101DC      N4 3192  11.468   4.597   3.994 -0.1379  0.2773  0.2985
  101DC     H41 3193  11.411   4.587   3.911 -1.4402 -1.2039  1.3152
  101DC     H42 3194  11.567   4.578   3.994 -0.2554 -0.5656 -1.3916
  101DC      N3 3195  11.509   4.741   4.157  0.6226 -0.3683  0.0467
  101DC      C2 3196  11.468   4.841   4.238 -0.0702 -0.2359 -0.2480
  101DC      O2 3197  11.550   4.884   4.320  0.0983 -0.2236  0.1148
  101DC     C3' 3198  11.169   5.181   4.357  0.1282  0.1830 -0.0956
  101DC     H3' 3199  11.095   5.249   4.316  0.8792  1.9127  1.2988
  101DC     C2' 3200  11.256   5.120   4.252  0.3826  0.7695  0.3529
  101DC    H2'1 3201  11.194   5.104   4.164 -0.4046 -0.8758  1.1762
  101DC    H2'2 3202  11.338   5.190   4.233 -0.6710  2.0088  0.1790
  101DC     O3' 3203  11.245   5.258   4.450 -0.3531 -0.0383 -0.9573
  102DA       P 3204  11.303   5.401   4.425  0.1413  0.0676  0.7030
  102DA     O1P 3205  11.335   5.460   4.556  0.3659  0.2328 -0.1504
  102DA     O2P 3206  11.213   5.476   4.332 -0.5106  0.6367 -0.2238
  102DA     O5' 3207  11.446   5.385   4.354 -0.8970 -0.2231  0.2966
  102DA     C5' 3208  11.563   5.324   4.417 -0.4957 -0.2766  0.4344
  102DA    H5'1 3209  11.533   5.223   4.445 -2.1133  0.3518  1.0921
  102DA    H5'2 3210  11.584   5.374   4.512 -2.0630  0.4791  0.4080
  102DA     C4' 3211  11.686   5.298   4.327  0.5013 -0.5233 -0.5496
  102DA     H4' 3212  11.772   5.274   4.389 -0.6914  1.4850  2.1089
  102DA     O4' 3213  11.673   5.189   4.243 -0.0510 -0.3692 -0.1747
  102DA     C1' 3214  11.709   5.216   4.112 -0.4772  0.5187  0.6584
  102DA     H1' 3215  11.817   5.207   4.100 -0.2995 -0.2348  2.5588
  102DA      N9 3216  11.636   5.132   4.014  0.4680  0.0805  0.0866
  102DA      C8 3217  11.513   5.153   3.946 -0.4591 -0.1940 -0.0146
  102DA      H8 3218  11.460   5.247   3.952 -1.5871 -0.7097 -1.2465
  102DA      N7 3219  11.488   5.066   3.859 -0.7309 -0.7962 -0.3436
  102DA      C5 3220  11.592   4.969   3.876 -0.0353  0.1385 -0.6671
  102DA      C6 3221  11.611   4.838   3.827  0.7613 -0.1098 -0.0205
  102DA      N6 3222  11.537   4.778   3.738 -0.7663 -0.0506  0.2191
  102DA     H61 3223  11.455   4.822   3.697  0.6853  2.2611 -0.3595
  102DA     H62 3224  11.564   4.681   3.725  0.6873  0.2754  0.6279
  102DA      N1 3225  11.722   4.770   3.852 -0.1537  0.2411 -0.0598
  102DA      C2 3226  11.808   4.829   3.934 -0.5439  0.4072 -0.2313
  102DA      H2 3227  11.908   4.793   3.956 -0.2847  1.8751  1.2073
  102DA      N3 3228  11.801   4.948   3.997  0.1580  0.3253  0.1288
  102DA      C4 3229  11.685   5.013   3.966  0.8353  0.3933 -1.0586
  102DA     C3' 3230  11.720   5.414   4.231  0.4076  0.0406  0.1218
  102DA     H3' 3231  11.667   5.504   4.260 -1.5580 -0.8413 -0.5842
  102DA     C2' 3232  11.664   5.362   4.100 -0.5076 -0.1836  0.6014
  102DA    H2'1 3233  11.556   5.369   4.110 -0.4519 -0.6576  1.6761
  102DA    H2'2 3234  11.705   5.408   4.010  1.3518 -1.6499  0.6582
  102DA     O3' 3235  11.865   5.421   4.223 -0.1693  0.2331 -0.3468
  103DG       P 3236  11.932   5.561   4.222  0.0793  0.1139  0.6878
  103DG     O1P 3237  11.924   5.612   4.359 -0.1241 -0.1992  0.0584
  103DG     O2P 3238  11.871   5.645   4.121 -0.1590  1.1024 -0.0401
  103DG     O5' 3239  12.080   5.534   4.179 -0.1522  0.1987  0.4255
  103DG     C5' 3240  12.190   5.508   4.265  0.5907  0.6830  0.1347
  103DG    H5'1 3241  12.158   5.433   4.337 -2.6094 -0.1148 -1.9278
  103DG    H5'2 3242  12.234   5.602   4.300  0.3971  1.2865 -1.1679
  103DG     C4' 3243  12.309   5.445   4.190 -0.5560  0.3949 -0.4604
  103DG     H4' 3244  12.392   5.429   4.259 -0.5312  2.0667 -0.0615
  103DG     O4' 3245  12.267   5.324   4.141  0.3092  0.5695  0.1560
  103DG     C1' 3246  12.273   5.325   4.002  0.2976 -0.2020  0.8823
  103DG     H1' 3247  12.360   5.262   3.989 -0.9638 -1.6341 -1.2702
  103DG      N9 3248  12.148   5.262   3.936 -0.4455  0.1804  0.4574
  103DG      C8 3249  12.020   5.318   3.943 -0.0332  0.1914  0.7650
  103DG      H8 3250  12.001   5.405   4.005 -0.9652 -0.7240  1.8193
  103DG      N7 3251  11.929   5.245   3.884 -0.2623  0.2201 -0.5431
  103DG      C5 3252  12.003   5.149   3.820 -0.2804  0.5852  0.0885
  103DG      C6 3253  11.965   5.047   3.729  0.1533  0.4778 -0.0104
  103DG      O6 3254  11.850   5.016   3.691 -0.2858 -0.6432  0.4088
  103DG      N1 3255  12.070   4.970   3.675  0.0071  0.2595 -0.5854
  103DG      H1 3256  12.054   4.886   3.622  1.9102 -0.5093 -0.0285
  103DG      C2 3257  12.200   4.997   3.705  0.1868  0.6215 -0.2748
  103DG      N2 3258  12.281   4.922   3.639 -0.3513  0.0444 -0.0254
  103DG     H21 3259  12.247   4.842   3.588 -0.2289 -0.1222  0.1540
  103DG     H22 3260  12.379   4.922   3.661 -0.2163 -1.0629 -0.5540
  103DG      N3 3261  12.241   5.083   3.797  0.1938 -0.3461 -0.3081
  103DG      C4 3262  12.138   5.153   3.850 -0.4703 -0.3626  0.4881
  103DG     C3' 3263  12.357   5.542   4.084  0.0117  0.1267  0.5035
  103DG     H3' 3264  12.317   5.644   4.087 -0.6299 -0.1322  0.9765
  103DG     C2' 3265  12.302   5.472   3.959 -0.5180  0.2059 -0.0377
  103DG    H2'1 3266  12.208   5.521   3.933  0.3180  0.7362 -2.2776
  103DG    H2'2 3267  12.367   5.469   3.872 -0.4970  1.0306 -0.0586
  103DG     O3' 3268  12.497   5.554   4.086 -0.1410  0.8027 -0.4173
  104DT       P 3269  12.569   5.628   3.962 -0.0456  0.4223  0.1317
  104DT     O1P 3270  12.695   5.689   4.014  0.2035  0.4471 -0.1634
  104DT     O2P 3271  12.484   5.720   3.888  0.3232  0.0886 -0.0195
  104DT     O5' 3272  12.597   5.508   3.868  0.1854  1.0492  0.7034
  104DT     C5' 3273  12.680   5.397   3.903  0.0391  0.2882  0.5146
  104DT    H5'1 3274  12.625   5.359   3.989  0.0881  1.0314  0.8773
  104DT    H5'2 3275  12.782   5.425   3.928 -0.4127  4.0298 -1.1708
  104DT     C4' 3276  12.670   5.301   3.786  0.4102 -0.5122 -0.7160
  104DT     H4' 3277  12.708   5.202   3.810  1.7953 -0.0765 -0.9880
  104DT     O4' 3278  12.536   5.274   3.745  0.4704 -0.2431  0.1973
  104DT     C1' 3279  12.528   5.275   3.606  0.1667 -0.1521 -0.1972
  104DT     H1' 3280  12.558   5.174   3.576  4.8826  0.2731  2.1404
  104DT      N1 3281  12.393   5.307   3.553  0.0988 -0.1074 -0.0902
  104DT      C6 3282  12.322   5.418   3.596  0.2237 -0.2452  0.9339
  104DT      H6 3283  12.380   5.487   3.654 -0.2101 -0.7591  2.0069
  104DT      C5 3284  12.189   5.427   3.582  0.2834 -1.1433  0.3874
  104DT      C7 3285  12.118   5.546   3.645 -0.2625  0.4185  0.2215
  104DT     H71 3286  12.060   5.599   3.569  2.7092  0.9872 -1.8423
  104DT     H72 3287  12.049   5.512   3.722 -0.6467 -0.4754 -0.4999
  104DT     H73 3288  12.179   5.628   3.682 -0.1921  0.7606 -0.6209
  104DT      C4 3289  12.121   5.325   3.507  0.0679 -0.5523  0.1253
  104DT      O4 3290  11.996   5.317   3.498 -0.1981  0.5344  0.3932
  104DT      N3 3291  12.203   5.231   3.446  0.3216  0.1158 -0.3473
  104DT      H3 3292  12.155   5.170   3.381 -0.9439  0.3417  0.3396
  104DT      C2 3293  12.337   5.214   3.465  0.8394 -0.4252 -0.1384
  104DT      O2 3294  12.403   5.122   3.417  0.1731  0.1229 -0.0175
  104DT     C3' 3295  12.750   5.351   3.664  0.5724  0.4714 -0.0024
  104DT     H3' 3296  12.805   5.441   3.690  0.3663 -0.0313  2.3660
  104DT     C2' 3297  12.636   5.371   3.559 -0.5681 -0.9987  0.3277
  104DT    H2'1 3298  12.599   5.472   3.573 -1.5270 -0.8390 -2.6470
  104DT    H2'2 3299  12.659   5.359   3.453  0.6262  1.3114  0.2820
  104DT     O3' 3300  12.852   5.251   3.630  0.2514 -0.2456  0.8853
  105DT       P 3301  12.968   5.268   3.521 -0.0367  0.2322  0.2453
  105DT     O1P 3302  13.083   5.184   3.551  0.5135  0.3865 -0.2162
  105DT     O2P 3303  12.981   5.411   3.499 -0.3655 -0.3073 -0.3641
  105DT     O5' 3304  12.896   5.205   3.394 -1.0580 -0.4262 -0.0103
  105DT     C5' 3305  12.925   5.259   3.263  0.1242  0.1900  0.5573
  105DT    H5'1 3306  13.033   5.273   3.254  0.1707  0.3021  1.2470
  105DT    H5'2 3307  12.877   5.355   3.246  2.2469  0.8731 -2.3207
  105DT     C4' 3308  12.881   5.158   3.149 -0.6415 -0.1549 -0.1042
  105DT     H4' 3309  12.938   5.067   3.167  1.1031  0.8136 -0.4404
  105DT     O4' 3310  12.743   5.129   3.159 -0.4695  0.0057  0.1842
  105DT     C1' 3311  12.673   5.184   3.047 -0.0673 -0.1245 -0.2281
  105DT     H1' 3312  12.639   5.098   2.989 -0.1483 -1.0359  1.1315
  105DT      N1 3313  12.546   5.264   3.082  0.4061  0.2841 -0.3526
  105DT      C6 3314  12.552   5.375   3.166 -0.3457 -0.4521  0.8326
  105DT      H6 3315  12.649   5.404   3.202 -1.0269  0.2352  2.2295
  105DT      C5 3316  12.447   5.454   3.197  0.7583 -1.0243 -0.2478
  105DT      C7 3317  12.463   5.577   3.288  0.1916 -0.0648 -0.2672
  105DT     H71 3318  12.571   5.588   3.301  0.5004  1.3423 -3.1213
  105DT     H72 3319  12.435   5.667   3.234  0.1924 -1.0223 -1.9305
  105DT     H73 3320  12.409   5.561   3.381  1.0351  0.3882  0.3047
  105DT      C4 3321  12.314   5.414   3.152  0.8324  0.5095 -0.4233
  105DT      O4 3322  12.205   5.471   3.178 -0.2869  0.0383  0.5325
  105DT      N3 3323  12.314   5.301   3.077 -0.3284  0.0726  0.2231
  105DT      H3 3324  12.224   5.263   3.053 -0.3693  0.6484 -0.5612
  105DT      C2 3325  12.422   5.223   3.039  0.3678  0.2567 -0.4654
  105DT      O2 3326  12.392   5.118   2.987 -0.0790 -0.0088 -0.3026
  105DT     C3' 3327  12.903   5.204   3.006  0.2058 -0.7876 -0.1962
  105DT     H3' 3328  12.976   5.284   2.995 -1.1542  0.4461 -0.6876
  105DT     C2' 3329  12.770   5.276   2.975 -0.0923 -0.1338 -0.3374
  105DT    H2'1 3330  12.764   5.376   3.018 -0.7066 -0.2443 -0.1468
  105DT    H2'2 3331  12.753   5.286   2.867  0.0105 -1.9900 -0.5612
  105DT     O3' 3332  12.941   5.102   2.911 -0.0086 -0.2255 -0.5166
  106DT       P 3333  12.989   5.131   2.766 -0.4492  0.3939  0.0332
  106DT     O1P 3334  13.063   5.010   2.718 -0.0953  0.4493  0.1647
  106DT     O2P 3335  13.054   5.259   2.761 -0.0800 -0.1549  0.0661
  106DT     O5' 3336  12.854   5.137   2.686 -0.3081  0.1259  0.3538
  106DT     C5' 3337  12.784   5.030   2.647  0.0408  0.1485  0.8508
  106DT    H5'1 3338  12.768   4.959   2.727  0.9403 -0.2391  0.6973
  106DT    H5'2 3339  12.835   4.974   2.568  1.4883 -0.4286  2.1578
  106DT     C4' 3340  12.650   5.081   2.605 -0.1236 -0.0191  0.8885
  106DT     H4' 3341  12.581   5.002   2.573 -0.7706  1.0807 -0.5100
  106DT     O4' 3342  12.596   5.152   2.713  1.1003 -0.0436 -0.1232
  106DT     C1' 3343  12.504   5.240   2.648  0.2375  0.4408 -0.0896
  106DT     H1' 3344  12.416   5.183   2.618  0.9225 -1.0372  0.6313
  106DT      N1 3345  12.452   5.358   2.735  0.3298 -0.0670 -0.1566
  106DT      C6 3346  12.538   5.448   2.785  0.5547  0.4025 -0.0093
  106DT      H6 3347  12.642   5.427   2.765  0.0893 -1.0337 -1.1434
  106DT      C5 3348  12.491   5.562   2.850 -0.3982  0.0698  0.0594
  106DT      C7 3349  12.593   5.665   2.898  0.1350  0.5690  0.1228
  106DT     H71 3350  12.578   5.672   3.006 -1.0337  0.0276  0.0160
  106DT     H72 3351  12.693   5.627   2.882 -0.7039 -1.6296 -0.2970
  106DT     H73 3352  12.573   5.760   2.848  1.3469  0.6027 -0.3131
  106DT      C4 3353  12.350   5.587   2.869  0.4088 -0.1469  0.4366
  106DT      O4 3354  12.298   5.684   2.927 -0.3461 -0.1783  0.3281
  106DT      N3 3355  12.270   5.492   2.810 -0.1815 -0.6164  0.1417
  106DT      H3 3356  12.170   5.499   2.824 -0.3302 -1.5503 -0.3950
  106DT      C2 3357  12.313   5.382   2.736  0.8040 -0.2414 -0.8572
  106DT      O2 3358  12.229   5.311   2.676 -0.0823 -0.5887 -0.2014
  106DT     C3' 3359  12.663   5.166   2.482  0.5709 -0.4751 -0.1150
  106DT     H3' 3360  12.768   5.192   2.467  0.6443 -1.2167 -0.9498
  106DT     C2' 3361  12.582   5.288   2.526 -0.1906 -0.6274  0.3912
  106DT    H2'1 3362  12.654   5.362   2.560 -0.7751  0.5280 -0.8058
  106DT    H2'2 3363  12.518   5.325   2.446 -3.5104 -3.9685  1.2089
  106DT     O3' 3364  12.616   5.105   2.360 -0.6722 -0.0822  0.1757
  107DC       P 3365  12.631   5.166   2.217 -0.5778  0.3891 -0.1169
  107DC     O1P 3366  12.633   5.050   2.127  0.1258 -0.7157  0.1684
  107DC     O2P 3367  12.742   5.257   2.219 -0.5064  0.6741 -0.4535
  107DC     O5' 3368  12.498   5.237   2.199  0.0446 -0.1808 -0.0605
  107DC     C5' 3369  12.376   5.171   2.183  0.1904 -0.6343  0.3483
  107DC    H5'1 3370  12.375   5.100   2.266 -0.2860 -0.1301  0.7849
  107DC    H5'2 3371  12.368   5.133   2.081 -0.6161  1.2106 -0.3259
  107DC     C4' 3372  12.259   5.273   2.203 -0.0167  0.2482  0.5818
  107DC     H4' 3373  12.165   5.220   2.211  0.1648  0.0614  1.6780
  107DC     O4' 3374  12.272   5.344   2.329  0.1167  0.4874 -1.0107
  107DC     C1' 3375  12.244   5.481   2.308 -0.2370 -0.1470 -0.2711
  107DC     H1' 3376  12.137   5.499   2.313  0.3671  4.2769  1.5310
  107DC      N1 3377  12.292   5.574   2.415 -0.7941  0.2345  0.2544
  107DC      C6 3378  12.429   5.601   2.429  0.1866 -0.1779  0.5533
  107DC      H6 3379  12.505   5.543   2.378 -0.4599 -1.1144  0.6139
  107DC      C5 3380  12.469   5.706   2.508 -0.2007 -0.3697 -0.2251
  107DC      H5 3381  12.574   5.727   2.521 -0.0085 -1.1564 -0.4502
  107DC      C4 3382  12.363   5.778   2.576 -0.2191  0.2925 -0.2817
  107DC      N4 3383  12.386   5.871   2.654 -0.0985 -0.4170  0.3146
  107DC     H41 3384  12.479   5.907   2.669 -0.6465 -0.0755  3.8539
  107DC     H42 3385  12.307   5.913   2.703  1.8046  1.5306  1.9142
  107DC      N3 3386  12.236   5.743   2.568 -0.6108  0.5118 -0.2997
  107DC      C2 3387  12.198   5.643   2.486 -0.3914  0.3110  0.5460
  107DC      O2 3388  12.078   5.622   2.467  0.3166  0.2668 -0.4653
  107DC     C3' 3389  12.248   5.385   2.088 -0.6572  0.1812 -0.4558
  107DC     H3' 3390  12.316   5.350   2.011  0.8481 -1.6780  1.6166
  107DC     C2' 3391  12.298   5.504   2.165  0.5500  0.1164 -0.1299
  107DC    H2'1 3392  12.406   5.488   2.172  0.6077  0.5348 -0.0400
  107DC    H2'2 3393  12.279   5.602   2.121  0.5288  0.8069  1.3493
  107DC     O3' 3394  12.115   5.410   2.050  0.0590  0.7657  0.7468
  108DC       P 3395  12.049   5.373   1.904  0.1727  0.7868 -0.5094
  108DC     O1P 3396  12.077   5.229   1.885  0.1331 -0.2534 -0.8085
  108DC     O2P 3397  12.084   5.472   1.801  0.0845  0.0654 -0.7020
  108DC     O5' 3398  11.896   5.391   1.939  0.3946 -0.2848 -0.2582
  108DC     C5' 3399  11.826   5.298   2.027  0.5263 -0.5068  0.3873
  108DC    H5'1 3400  11.903   5.254   2.092  2.2474 -2.9444 -2.9800
  108DC    H5'2 3401  11.790   5.224   1.955  1.5238 -0.7970  0.1677
  108DC     C4' 3402  11.711   5.366   2.108 -0.2431  0.2432  0.4504
  108DC     H4' 3403  11.671   5.285   2.169 -2.1941  1.1114  0.4049
  108DC     O4' 3404  11.765   5.457   2.199 -0.1036  0.8472 -0.1259
  108DC     C1' 3405  11.697   5.581   2.192 -0.5529  0.1803  0.3576
  108DC     H1' 3406  11.616   5.593   2.264 -0.2915  0.6459  0.5804
  108DC      N1 3407  11.806   5.687   2.210  0.9620  0.4104  0.0711
  108DC      C6 3408  11.924   5.687   2.143  0.2807  0.1249  0.1648
  108DC      H6 3409  11.944   5.602   2.080 -1.3476 -0.4144  0.3478
  108DC      C5 3410  12.016   5.782   2.162  0.2885  0.2466  0.7344
  108DC      H5 3411  12.110   5.764   2.112  0.9293 -0.0709  2.0139
  108DC      C4 3412  11.978   5.890   2.253  0.4026  0.5408 -0.4789
  108DC      N4 3413  12.059   5.995   2.267 -0.0868  0.1649 -0.6181
  108DC     H41 3414  12.131   6.019   2.201  0.3462 -1.2512 -0.6831
  108DC     H42 3415  12.034   6.065   2.336  1.3381 -0.3603  0.4773
  108DC      N3 3416  11.862   5.896   2.307  0.1056  0.1095  0.0668
  108DC      C2 3417  11.777   5.797   2.288  1.1260  0.4841  0.4940
  108DC      O2 3418  11.662   5.805   2.327  0.1013 -0.4056  0.1844
  108DC     C3' 3419  11.604   5.440   2.033 -0.3411  0.1807  0.0058
  108DC     H3' 3420  11.613   5.417   1.927 -0.2802 -1.7295  0.3906
  108DC     C2' 3421  11.637   5.585   2.057  0.5451  0.2458  0.5462
  108DC    H2'1 3422  11.707   5.604   1.977 -0.7948 -1.6649 -1.1727
  108DC    H2'2 3423  11.550   5.651   2.064 -0.2545 -0.9391  3.2389
  108DC     O3' 3424  11.482   5.384   2.073 -0.0911 -0.3275 -0.1375
  109DA       P 3425  11.349   5.392   1.980  0.2252  0.1661  0.5052
  109DA     O1P 3426  11.243   5.313   2.046  0.6018 -0.1788  0.1375
  109DA     O2P 3427  11.393   5.355   1.840 -0.2878 -1.0835 -0.2955
  109DA     O5' 3428  11.315   5.551   1.984  0.4561  0.2566  0.0808
  109DA     C5' 3429  11.266   5.611   2.105  0.1231  0.4018 -0.4048
  109DA    H5'1 3430  11.345   5.587   2.176 -0.0433 -1.0106 -0.6608
  109DA    H5'2 3431  11.182   5.556   2.149 -0.5167  1.8869  0.3271
  109DA     C4' 3432  11.223   5.757   2.112  0.7626  0.5897  0.0875
  109DA     H4' 3433  11.145   5.764   2.188  1.1351  1.5008  0.3968
  109DA     O4' 3434  11.330   5.847   2.137 -0.0274  0.2544  0.4689
  109DA     C1' 3435  11.358   5.929   2.028 -0.6254 -0.4057  0.2512
  109DA     H1' 3436  11.317   6.028   2.047  0.4613 -0.3205  2.3275
  109DA      N9 3437  11.504   5.953   2.002 -0.0942  0.2193  0.2068
  109DA      C8 3438  11.595   5.886   1.916 -0.5531  0.3739 -0.4897
  109DA      H8 3439  11.559   5.806   1.854  0.3435  0.3822 -1.0313
  109DA      N7 3440  11.715   5.941   1.905  0.0703 -0.3737 -0.0537
  109DA      C5 3441  11.714   6.038   2.000 -0.6906 -0.1746 -0.2083
  109DA      C6 3442  11.812   6.123   2.062  0.6364  0.1616  0.5391
  109DA      N6 3443  11.934   6.125   2.019  0.2743  0.0840 -0.0666
  109DA     H61 3444  11.969   6.083   1.934 -0.7488 -2.0391  0.4934
  109DA     H62 3445  11.997   6.189   2.067  0.8229 -0.2650 -0.3181
  109DA      N1 3446  11.780   6.210   2.153  0.6005  0.0234 -0.7566
  109DA      C2 3447  11.652   6.225   2.182 -0.1832 -0.5799 -0.2508
  109DA      H2 3448  11.626   6.303   2.251 -0.6409 -0.1233 -0.9225
  109DA      N3 3449  11.547   6.145   2.144  0.4849  0.0216  0.1832
  109DA      C4 3450  11.585   6.051   2.052 -0.6253 -0.3212  0.2465
  109DA     C3' 3451  11.147   5.805   1.987 -0.2445 -0.3168  0.1175
  109DA     H3' 3452  11.107   5.723   1.929 -1.9778  0.0061  0.7687
  109DA     C2' 3453  11.273   5.862   1.914 -0.3649  0.2757 -0.1598
  109DA    H2'1 3454  11.329   5.779   1.869 -0.3109  1.1775 -1.8265
  109DA    H2'2 3455  11.249   5.942   1.845  1.4629  1.3476  0.3680
  109DA     O3' 3456  11.044   5.900   2.024 -0.0188  0.0998  0.6460
  110DA       P 3457  10.976   5.995   1.923 -0.3093  0.0036  0.2038
  110DA     O1P 3458  10.841   6.018   1.972 -0.0041  0.3224 -0.4139
  110DA     O2P 3459  10.998   5.941   1.787  0.6937  0.0523 -0.2979
  110DA     O5' 3460  11.064   6.129   1.938  0.8039 -0.2687 -0.0558
  110DA     C5' 3461  11.049   6.221   2.053 -0.1631 -0.0492 -0.6148
  110DA    H5'1 3462  11.085   6.170   2.142  3.1377 -0.7370 -2.1758
  110DA    H5'2 3463  10.946   6.254   2.064 -0.2299 -0.1711 -0.8703
  110DA     C4' 3464  11.139   6.348   2.038 -0.4499 -0.2230 -0.3299
  110DA     H4' 3465  11.111   6.416   2.119  0.4408  0.2367 -0.3936
  110DA     O4' 3466  11.277   6.321   2.037  0.1268  0.2360 -0.5125
  110DA     C1' 3467  11.323   6.400   1.934 -0.3057  0.8019 -0.7987
  110DA     H1' 3468  11.336   6.501   1.971  1.9688 -0.6246  2.8147
  110DA      N9 3469  11.449   6.348   1.889 -0.3266 -0.2063  0.0154
  110DA      C8 3470  11.479   6.250   1.804  0.9125  0.3438 -0.5198
  110DA      H8 3471  11.406   6.172   1.783  1.7769 -0.5219 -0.3758
  110DA      N7 3472  11.601   6.243   1.767  0.0914  0.0649 -0.1849
  110DA      C5 3473  11.661   6.353   1.834  1.0401  0.3737 -0.9234
  110DA      C6 3474  11.789   6.398   1.862 -0.4199 -0.3838  0.2077
  110DA      N6 3475  11.898   6.360   1.794 -0.0090  0.5025  0.2063
  110DA     H61 3476  11.887   6.286   1.726 -1.6690 -0.4804  1.4693
  110DA     H62 3477  11.984   6.409   1.815  0.1961 -0.9374  3.2618
  110DA      N1 3478  11.817   6.497   1.949 -0.8996 -0.5067 -0.1588
  110DA      C2 3479  11.717   6.545   2.024  0.3834  0.0307  0.3805
  110DA      H2 3480  11.738   6.607   2.110  2.4753  0.0488 -0.0848
  110DA      N3 3481  11.593   6.509   2.009 -0.0658 -0.1139 -0.0838
  110DA      C4 3482  11.569   6.412   1.915 -0.5613  0.3054  0.4010
  110DA     C3' 3483  11.096   6.422   1.915  0.6205  0.3206  0.0891
  110DA     H3' 3484  11.009   6.376   1.867  0.3508  1.2258 -0.3176
  110DA     C2' 3485  11.216   6.396   1.832  0.9450 -0.8295  0.8076
  110DA    H2'1 3486  11.199   6.300   1.782 -1.3220  0.2941 -0.7497
  110DA    H2'2 3487  11.236   6.469   1.753 -0.4585  0.4541  1.5814
  110DA     O3' 3488  11.076   6.564   1.908 -0.3527  0.2649  0.2083
  111DA       P 3489  10.935   6.635   1.950 -0.2045  0.5142 -0.0814
  111DA     O1P 3490  10.865   6.543   2.045  0.8485 -0.1525 -0.0530
  111DA     O2P 3491  10.881   6.686   1.827  0.2146  0.3273 -0.0231
  111DA     O5' 3492  11.000   6.758   2.032  0.3826 -0.0195  0.3973
  111DA     C5' 3493  11.065   6.735   2.154  0.2362 -0.1330 -1.2289
  111DA    H5'1 3494  11.132   6.650   2.139 -0.0661 -0.4430 -0.8659
  111DA    H5'2 3495  10.997   6.696   2.231  1.7041  1.7225  1.1256
  111DA     C4' 3496  11.149   6.854   2.213  0.2712  0.3937 -0.9231
  111DA     H4' 3497  11.128   6.836   2.318 -0.0906 -1.1682 -1.2278
  111DA     O4' 3498  11.283   6.834   2.180  0.2516  0.8000  0.1671
  111DA     C1' 3499  11.320   6.930   2.083  0.3188 -0.1105  0.4001
  111DA     H1' 3500  11.386   7.008   2.122 -0.5408  1.6491 -1.4771
  111DA      N9 3501  11.379   6.855   1.968  0.5987  0.7127 -0.3677
  111DA      C8 3502  11.313   6.782   1.865 -1.0144 -0.4842 -0.5309
  111DA      H8 3503  11.206   6.776   1.874 -1.0651 -0.8145 -1.2109
  111DA      N7 3504  11.392   6.736   1.771 -0.3465  0.5288 -1.2442
  111DA      C5 3505  11.513   6.782   1.819 -0.1549  0.0628 -0.3457
  111DA      C6 3506  11.642   6.783   1.761 -0.2509  0.3289 -0.3977
  111DA      N6 3507  11.669   6.729   1.644  0.3051 -0.0853  0.4758
  111DA     H61 3508  11.597   6.675   1.599  0.1373  0.0858  0.5437
  111DA     H62 3509  11.767   6.725   1.620 -0.1441  0.0716 -1.5219
  111DA      N1 3510  11.739   6.856   1.819 -0.1302  0.1156 -0.5728
  111DA      C2 3511  11.720   6.920   1.934 -0.6550  0.0286  0.2269
  111DA      H2 3512  11.801   6.976   1.979  1.5763 -2.4368 -0.4503
  111DA      N3 3513  11.613   6.909   2.007 -0.2891 -0.0555  0.6556
  111DA      C4 3514  11.510   6.851   1.942  0.1604 -0.4106  0.3639
  111DA     C3' 3515  11.094   6.987   2.163  0.2638  0.7691 -0.3644
  111DA     H3' 3516  10.991   6.981   2.127  0.4638 -1.8828 -0.6417
  111DA     C2' 3517  11.188   6.999   2.043  0.5747  0.4601 -0.2038
  111DA    H2'1 3518  11.160   6.954   1.948  1.1373  0.0543 -0.1841
  111DA    H2'2 3519  11.207   7.105   2.023  1.4605  0.8075  2.1631
  111DA     O3' 3520  11.112   7.098   2.254  0.4657 -0.1936 -0.5515
  112DT       P 3521  11.069   7.249   2.226  0.0982  0.2008 -0.4507
  112DT     O1P 3522  11.035   7.317   2.353  0.1606  0.4291  0.7855
  112DT     O2P 3523  10.969   7.250   2.120  0.1240 -0.3762  0.0999
  112DT     O5' 3524  11.196   7.321   2.169 -0.5180 -0.0855  0.3738
  112DT     C5' 3525  11.306   7.306   2.249  0.0844 -0.1711  0.0040
  112DT    H5'1 3526  11.330   7.206   2.283  1.9506 -0.2866 -1.4810
  112DT    H5'2 3527  11.287   7.357   2.344 -1.2332 -1.0284  0.2163
  112DT     C4' 3528  11.430   7.362   2.172  0.5207  0.2109  0.2278
  112DT     H4' 3529  11.517   7.376   2.237  1.2364  3.7084 -1.3032
  112DT     O4' 3530  11.462   7.276   2.065 -0.2829 -0.0327 -0.7065
  112DT     C1' 3531  11.456   7.345   1.941 -0.0564  0.1321  0.1846
  112DT     H1' 3532  11.559   7.383   1.938 -0.2322  0.7721  1.5439
  112DT      N1 3533  11.429   7.254   1.829 -0.6775  0.8581 -0.3924
  112DT      C6 3534  11.304   7.201   1.796 -0.3184 -0.4234 -0.3918
  112DT      H6 3535  11.216   7.247   1.838 -1.3378 -1.6513 -1.0981
  112DT      C5 3536  11.292   7.111   1.698 -0.0537 -0.9656 -0.1076
  112DT      C7 3537  11.153   7.060   1.656 -0.6051 -0.5762  0.4289
  112DT     H71 3538  11.134   6.960   1.695 -2.3224 -0.4388  0.0289
  112DT     H72 3539  11.079   7.132   1.688 -1.0740 -1.3196  1.0353
  112DT     H73 3540  11.148   7.058   1.547  0.0713 -1.4076  0.3962
  112DT      C4 3541  11.405   7.061   1.621  0.1106  0.2740 -0.1151
  112DT      O4 3542  11.401   6.967   1.538  0.0703  0.5710 -0.4165
  112DT      N3 3543  11.531   7.103   1.669 -0.8815 -0.3701  0.1463
  112DT      H3 3544  11.609   7.067   1.617 -0.3601 -0.4170  0.9421
  112DT      C2 3545  11.545   7.199   1.771 -0.8201  0.3723 -0.1477
  112DT      O2 3546  11.661   7.241   1.794 -0.1037 -0.0989  0.0293
  112DT     C3' 3547  11.395   7.501   2.106 -0.3793 -0.1448  0.4618
  112DT     H3' 3548  11.314   7.553   2.156 -1.7197  0.5486 -2.2455
  112DT     C2' 3549  11.359   7.465   1.960  0.2589 -0.4974 -0.4798
  112DT    H2'1 3550  11.252   7.446   1.952  0.2995 -2.2901  2.0621
  112DT    H2'2 3551  11.394   7.543   1.892  0.0741 -0.1834 -0.2135
  112DT     O3' 3552  11.512   7.583   2.117 -0.1118  0.1129 -0.4537
  113DA       P 3553  11.515   7.737   2.076 -0.0034 -0.1282  0.3482
  113DA     O1P 3554  11.566   7.803   2.197 -0.7173  0.4237 -0.1590
  113DA     O2P 3555  11.395   7.785   2.013  0.5684 -0.1262  0.1281
  113DA     O5' 3556  11.624   7.756   1.966 -0.3520  0.2923 -0.1640
  113DA     C5' 3557  11.755   7.698   1.985 -0.4438 -0.1366  0.0853
  113DA    H5'1 3558  11.736   7.591   1.974  1.2492 -0.4953  0.4853
  113DA    H5'2 3559  11.806   7.723   2.078  1.1186 -1.6306 -0.3210
  113DA     C4' 3560  11.855   7.732   1.876  0.1304  0.1079 -0.1638
  113DA     H4' 3561  11.952   7.735   1.925  0.4488 -2.3827 -0.5367
  113DA     O4' 3562  11.851   7.636   1.770  0.8028 -0.2848 -0.2903
  113DA     C1' 3563  11.790   7.682   1.655 -0.5351 -0.3479 -0.5932
  113DA     H1' 3564  11.864   7.688   1.576 -0.7572 -2.6914 -1.0438
  113DA      N9 3565  11.687   7.591   1.605  0.8563  0.1590  0.1604
  113DA      C8 3566  11.561   7.581   1.658  0.4759  0.0429 -0.5890
  113DA      H8 3567  11.535   7.635   1.747  1.4109 -1.3047  0.5367
  113DA      N7 3568  11.481   7.489   1.602 -0.3863 -0.4930  0.1218
  113DA      C5 3569  11.566   7.447   1.498 -0.9986  0.1469  0.3032
  113DA      C6 3570  11.546   7.365   1.385 -0.3943  0.3261  0.6084
  113DA      N6 3571  11.433   7.298   1.359  0.7166 -0.3289 -0.1413
  113DA     H61 3572  11.356   7.309   1.423 -0.8704  0.5411 -2.0872
  113DA     H62 3573  11.433   7.232   1.282  0.4679 -0.4782 -0.0149
  113DA      N1 3574  11.638   7.349   1.288  0.2848 -0.1355 -0.0599
  113DA      C2 3575  11.756   7.410   1.310 -0.7166  0.1449  0.6336
  113DA      H2 3576  11.825   7.388   1.230 -0.7824 -2.1066  1.1232
  113DA      N3 3577  11.800   7.483   1.413 -0.1119  0.7414  0.2540
  113DA      C4 3578  11.695   7.504   1.496 -0.2712  0.4144 -0.7208
  113DA     C3' 3579  11.828   7.863   1.811 -1.1681 -0.0966  0.0364
  113DA     H3' 3580  11.775   7.926   1.883 -1.2051  0.5166 -0.5120
  113DA     C2' 3581  11.740   7.824   1.692 -0.3687  0.4479 -0.8739
  113DA    H2'1 3582  11.637   7.829   1.728 -0.8064  2.5980 -2.2008
  113DA    H2'2 3583  11.748   7.894   1.609  0.3435 -0.1483 -1.3129
  113DA     O3' 3584  11.949   7.929   1.772  0.0062 -0.4274 -0.6871
  114DC       P 3585  11.952   8.075   1.706  0.1105 -0.4278 -0.2536
  114DC     O1P 3586  12.094   8.113   1.722  0.3887  0.2118  0.1447
  114DC     O2P 3587  11.856   8.156   1.777  0.0438 -0.2935 -0.0400
  114DC     O5' 3588  11.910   8.073   1.552  0.2811 -0.3030 -0.2413
  114DC     C5' 3589  11.996   8.013   1.457  0.7078 -0.5540 -0.7670
  114DC    H5'1 3590  12.036   7.918   1.491  0.1894 -0.8098 -0.8604
  114DC    H5'2 3591  12.077   8.083   1.436  0.8315 -1.0694 -2.0524
  114DC     C4' 3592  11.918   7.983   1.333  0.0515  0.7046  0.5969
  114DC     H4' 3593  11.988   7.953   1.255  0.1091 -0.9997  1.2739
  114DC     O4' 3594  11.830   7.877   1.336  0.0284  0.6728  0.0199
  114DC     C1' 3595  11.717   7.904   1.256  0.2653 -0.2596 -0.3976
  114DC     H1' 3596  11.739   7.906   1.149 -2.3841  1.3713 -1.0017
  114DC      N1 3597  11.595   7.819   1.292  0.0058 -0.0550 -0.4347
  114DC      C6 3598  11.524   7.833   1.410  0.1677 -0.2100 -0.5715
  114DC      H6 3599  11.562   7.902   1.485  0.5124  0.0524 -0.9855
  114DC      C5 3600  11.411   7.759   1.432  0.4268 -0.8079  0.2592
  114DC      H5 3601  11.356   7.766   1.524  0.0870 -1.3241  0.0989
  114DC      C4 3602  11.365   7.679   1.330 -0.4199  1.0995 -0.1774
  114DC      N4 3603  11.251   7.622   1.345  0.2040 -0.5786 -0.0739
  114DC     H41 3604  11.193   7.651   1.423 -2.0718  0.2342 -1.9474
  114DC     H42 3605  11.209   7.561   1.277  0.1620  0.2997 -0.8419
  114DC      N3 3606  11.432   7.647   1.224  0.3887 -0.2615  0.6048
  114DC      C2 3607  11.550   7.719   1.204  0.7020 -0.4820 -0.3406
  114DC      O2 3608  11.608   7.697   1.101  0.0294 -0.2061  0.2224
  114DC     C3' 3609  11.840   8.108   1.281  0.2342  0.3473 -0.5336
  114DC     H3' 3610  11.855   8.195   1.345 -0.4304 -0.3713  0.6273
  114DC     C2' 3611  11.698   8.056   1.288  0.1968 -0.6589 -0.2566
  114DC    H2'1 3612  11.659   8.078   1.387  2.6826 -0.3866  0.7269
  114DC    H2'2 3613  11.636   8.104   1.212  2.9729  3.1100 -0.4357
  114DC     O3' 3614  11.878   8.137   1.148  0.8947  0.0112  0.0132
  115DA       P 3615  11.849   8.286   1.087  0.0652  0.1435 -0.1219
  115DA     O1P 3616  11.973   8.353   1.096 -0.3554 -0.9444 -0.4626
  115DA     O2P 3617  11.737   8.351   1.161 -0.3144 -0.3331  0.1898
  115DA     O5' 3618  11.808   8.246   0.939 -0.0604 -0.2032 -0.5382
  115DA     C5' 3619  11.907   8.208   0.845 -0.0006 -0.3793 -0.6352
  115DA    H5'1 3620  11.989   8.160   0.899 -0.7601  0.1261  1.0391
  115DA    H5'2 3621  11.951   8.297   0.800  1.1890 -0.5852  0.0574
  115DA     C4' 3622  11.859   8.117   0.726  0.1751 -0.1414 -0.3192
  115DA     H4' 3623  11.949   8.089   0.672  2.3331 -1.5800  3.5506
  115DA     O4' 3624  11.788   7.996   0.766  0.2262 -0.0028  0.4301
  115DA     C1' 3625  11.648   7.999   0.727  0.1960  0.1090 -0.1953
  115DA     H1' 3626  11.642   7.930   0.643  0.9333 -0.6050  0.3227
  115DA      N9 3627  11.549   7.968   0.834 -0.9653 -0.0605 -0.1309
  115DA      C8 3628  11.539   8.030   0.959 -0.1160  0.2638 -0.0990
  115DA      H8 3629  11.593   8.120   0.986  0.0914 -0.1999  1.0785
  115DA      N7 3630  11.443   7.990   1.033  0.2663  0.0001 -0.2598
  115DA      C5 3631  11.391   7.886   0.952  0.4405 -0.0089 -0.3684
  115DA      C6 3632  11.283   7.793   0.965 -0.1923 -0.0011  0.1835
  115DA      N6 3633  11.188   7.801   1.058  0.1997 -0.9157 -0.9427
  115DA     H61 3634  11.195   7.861   1.139 -0.7684 -1.4321 -0.4456
  115DA     H62 3635  11.133   7.715   1.058  2.0376 -2.1421 -0.9428
  115DA      N1 3636  11.264   7.697   0.874  0.5824 -0.4555  0.6904
  115DA      C2 3637  11.339   7.688   0.767 -1.1839  0.2501 -0.3283
  115DA      H2 3638  11.312   7.617   0.690  0.2184 -1.9243  1.0518
  115DA      N3 3639  11.449   7.764   0.741  0.6901  0.3125  0.2031
  115DA      C4 3640  11.463   7.861   0.837 -0.2336  0.4331 -0.7310
  115DA     C3' 3641  11.766   8.184   0.626 -0.0970 -0.1573 -0.2057
  115DA     H3' 3642  11.771   8.292   0.639 -3.0115  0.2194 -1.5026
  115DA     C2' 3643  11.628   8.146   0.683  0.2275 -0.5735  0.3925
  115DA    H2'1 3644  11.599   8.196   0.776 -0.4328  0.3925 -0.3190
  115DA    H2'2 3645  11.555   8.161   0.604  1.6968 -2.6283 -1.4526
  115DA     O3' 3646  11.798   8.137   0.487 -0.2848  0.2896 -0.0711
  116DC       P 3647  11.721   8.194   0.365 -0.6408  0.0461  0.3678
  116DC     O1P 3648  11.812   8.176   0.248  0.4099 -0.1898 -0.0677
  116DC     O2P 3649  11.673   8.329   0.396 -0.0468 -0.4310  0.0056
  116DC     O5' 3650  11.600   8.093   0.357  0.4081  0.7947 -0.2591
  116DC     C5' 3651  11.626   7.963   0.302 -0.0970  0.0889  0.6909
  116DC    H5'1 3652  11.693   7.908   0.367 -1.1868  0.0669  1.8303
  116DC    H5'2 3653  11.672   7.980   0.204  0.6470  1.1152  1.1959
  116DC     C4' 3654  11.496   7.880   0.277 -0.3105 -0.3300 -0.3595
  116DC     H4' 3655  11.521   7.777   0.254 -1.2014 -0.4858 -0.6838
  116DC     O4' 3656  11.419   7.883   0.395 -0.1223 -0.1707 -0.3702
  116DC     C1' 3657  11.289   7.916   0.360 -0.6669  0.2176 -0.2819
  116DC     H1' 3658  11.244   7.834   0.304 -0.4142 -0.1165  0.0014
  116DC      N1 3659  11.231   7.954   0.491  0.4295 -0.4374  0.1279
  116DC      C6 3660  11.283   8.065   0.554  0.1682 -0.4531 -0.4768
  116DC      H6 3661  11.366   8.120   0.511 -0.7332  0.9958 -0.4587
  116DC      C5 3662  11.231   8.103   0.673  0.5995 -0.0418 -0.1341
  116DC      H5 3663  11.277   8.193   0.709  1.3970  0.1590 -1.5551
  116DC      C4 3664  11.127   8.020   0.730 -0.9041 -0.4593  0.8020
  116DC      N4 3665  11.074   8.066   0.842 -0.1480 -0.1581  0.2378
  116DC     H41 3666  11.132   8.125   0.900 -1.3265  0.3681  0.9026
  116DC     H42 3667  11.017   7.995   0.887  1.3917 -1.8820 -0.3776
  116DC      N3 3668  11.078   7.915   0.668 -0.4196 -0.0326  0.3252
  116DC      C2 3669  11.133   7.880   0.549  0.5837 -0.6197  0.3145
  116DC      O2 3670  11.080   7.786   0.491 -0.8175  0.1682 -0.1514
  116DC     C3' 3671  11.411   7.947   0.170  0.4427  0.9776 -0.7871
  116DC     H3' 3672  11.469   8.016   0.110  1.0038  1.4046  0.2320
  116DC     C2' 3673  11.303   8.020   0.250  0.0230  0.6499 -0.5697
  116DC    H2'1 3674  11.341   8.115   0.288  1.2172  1.0784 -2.6601
  116DC    H2'2 3675  11.207   8.040   0.202  0.1341  0.6800 -0.7837
  116DC     O3' 3676  11.349   7.843   0.085  0.4785 -0.5726 -0.1963
  117DT       P 3677  11.250   7.876  10.640 -0.2915 -0.2926  0.1800
  117DT     O1P 3678  11.273   7.777  10.538 -0.4129 -0.2479  0.2136
  117DT     O2P 3679  11.247   8.019  10.604  0.2146 -0.2002  0.3156
  117DT     O5' 3680  11.111   7.841   0.037 -0.1292  0.0350 -0.1553
  117DT     C5' 3681  11.079   7.711   0.076  0.7737  0.2709  0.3436
  117DT    H5'1 3682  11.157   7.672   0.142  1.6954 -2.1992 -2.0326
  117DT    H5'2 3683  11.089   7.645  10.662 -1.3228 -1.8080  1.5801
  117DT     C4' 3684  10.930   7.696   0.120  0.0497 -0.7311  1.0868
  117DT     H4' 3685  10.913   7.588   0.118  1.1568 -0.9715 -2.8149
  117DT     O4' 3686  10.916   7.757   0.254  0.2311 -0.0731 -0.0104
  117DT     C1' 3687  10.795   7.838   0.264  0.4585 -0.0628 -0.1481
  117DT     H1' 3688  10.710   7.775   0.289 -0.1601  0.9851  0.4108
  117DT      N1 3689  10.814   7.950   0.362  0.6317  0.5618  0.0870
  117DT      C6 3690  10.913   8.054   0.351 -0.4220 -0.4871  0.2513
  117DT      H6 3691  10.980   8.056   0.266 -0.3900  0.1897  0.2828
  117DT      C5 3692  10.921   8.147   0.452  0.6340 -0.6612  0.6897
  117DT      C7 3693  11.001   8.267   0.430  0.0366 -0.3348 -0.1679
  117DT     H71 3694  11.089   8.270   0.494 -0.0429 -2.7193  0.1217
  117DT     H72 3695  11.050   8.280   0.333  3.2984  1.5088  1.5798
  117DT     H73 3696  10.941   8.356   0.448  0.2957  0.3856 -2.4815
  117DT      C4 3697  10.839   8.140   0.576 -0.3351 -0.0760  0.2642
  117DT      O4 3698  10.837   8.223   0.665 -0.0565 -0.2749 -0.5678
  117DT      N3 3699  10.745   8.040   0.575  0.1314  0.3755 -0.5617
  117DT      H3 3700  10.689   8.042   0.659 -1.3106  1.8537 -1.5004
  117DT      C2 3701  10.721   7.953   0.471 -0.6022 -0.3593 -0.6549
  117DT      O2 3702  10.626   7.873   0.482  0.4180 -0.2502  0.1063
  117DT     C3' 3703  10.818   7.762   0.038  0.1832 -0.1753 -0.1204
  117DT     H3' 3704  10.849   7.789  10.609 -0.0584  0.7885  0.0518
  117DT     C2' 3705  10.781   7.887   0.124  0.4566  0.6717  0.4389
  117DT    H2'1 3706  10.850   7.967   0.093  0.1445  0.5232 -0.6558
  117DT    H2'2 3707  10.676   7.912   0.108  0.1885  0.5231  1.8607
  117DT     O3' 3708  10.717   7.660   0.034 -0.5634  0.3233 -0.1223
  118DT       P 3709  10.596   7.664  10.603 -0.1040 -0.1627 -0.4093
  118DT     O1P 3710  10.611   7.543  10.523 -0.0293  0.1628  0.2083
  118DT     O2P 3711  10.585   7.799  10.539  0.3108 -0.0905  0.1425
  118DT     O5' 3712  10.463   7.644   0.017  0.1427  0.2019 -0.4811
  118DT     C5' 3713  10.443   7.732   0.129  0.2803  0.6471 -0.3210
  118DT    H5'1 3714  10.444   7.836   0.094  0.9338  1.0844  0.9192
  118DT    H5'2 3715  10.528   7.727   0.197 -0.6792  1.6010  1.0183
  118DT     C4' 3716  10.318   7.693   0.209 -0.5597  0.4249  0.7149
  118DT     H4' 3717  10.318   7.585   0.219 -0.2516  0.3901  0.3613
  118DT     O4' 3718  10.325   7.746   0.340 -0.4639 -0.1519 -0.0232
  118DT     C1' 3719  10.248   7.869   0.347 -0.9643 -0.6091 -0.1595
  118DT     H1' 3720  10.162   7.861   0.413 -0.2707 -0.8251  0.7255
  118DT      N1 3721  10.334   7.986   0.390  0.2105  0.4438  0.9972
  118DT      C6 3722  10.421   8.046   0.307 -0.8058 -0.2728  0.0951
  118DT      H6 3723  10.450   8.008   0.210  1.2813  0.7459  0.2661
  118DT      C5 3724  10.493   8.156   0.343  0.1127  0.0488 -0.5667
  118DT      C7 3725  10.594   8.218   0.235  0.7554 -0.3583  0.3892
  118DT     H71 3726  10.693   8.231   0.278  1.5053  0.1972 -1.4430
  118DT     H72 3727  10.603   8.156   0.146 -0.3312 -1.8950  1.2915
  118DT     H73 3728  10.552   8.311   0.198  2.5223  1.0650  1.7769
  118DT      C4 3729  10.481   8.208   0.482 -0.3290 -0.1874 -0.7307
  118DT      O4 3730  10.550   8.303   0.524 -0.4083  0.5357 -0.2608
  118DT      N3 3731  10.387   8.146   0.552  0.2899 -0.1630 -0.0542
  118DT      H3 3732  10.387   8.170   0.650  0.1719 -0.8535  0.1182
  118DT      C2 3733  10.312   8.035   0.517  0.1813  0.2096  0.3359
  118DT      O2 3734  10.231   7.982   0.602 -0.4438  0.1477 -0.5379
  118DT     C3' 3735  10.191   7.745   0.147 -0.0454  0.2879 -0.2200
  118DT     H3' 3736  10.203   7.742   0.039  1.4564  2.3525 -0.1638
  118DT     C2' 3737  10.173   7.886   0.210 -0.1535 -0.0455  0.0089
  118DT    H2'1 3738  10.228   7.965   0.159  0.2735  0.5906  1.4057
  118DT    H2'2 3739  10.066   7.905   0.220 -0.3798 -1.2948  0.1092
  118DT     O3' 3740  10.095   7.650   0.181  0.2749  0.4575  0.8592
  119DT       P 3741   9.937   7.653   0.148 -0.0215  0.4626  0.2367
  119DT     O1P 3742   9.883   7.516   0.169  0.0938  0.6438 -0.1419
  119DT     O2P 3743   9.921   7.715   0.014 -0.0447  0.1829  0.3081
  119DT     O5' 3744   9.881   7.758   0.249  0.0214 -0.4209 -0.3024
  119DT     C5' 3745   9.862   7.729   0.388 -1.3019  0.7110 -0.2205
  119DT    H5'1 3746   9.956   7.689   0.428 -1.3572  0.1232 -0.6691
  119DT    H5'2 3747   9.790   7.651   0.412 -1.8054  1.1976 -0.1410
  119DT     C4' 3748   9.821   7.862   0.457  0.6197  0.6858  0.1667
  119DT     H4' 3749   9.771   7.824   0.546 -0.3837 -3.4882 -1.9298
  119DT     O4' 3750   9.930   7.955   0.479 -0.6379  0.0986 -0.5531
  119DT     C1' 3751   9.881   8.090   0.480  0.4122 -0.8138  0.2390
  119DT     H1' 3752   9.822   8.097   0.571  1.1762 -2.4074  0.8887
  119DT      N1 3753   9.980   8.202   0.465 -0.5549 -0.6261  0.1836
  119DT      C6 3754  10.051   8.219   0.345 -0.0814 -0.0918 -0.5348
  119DT      H6 3755  10.040   8.135   0.278  2.4944 -0.6552 -0.3548
  119DT      C5 3756  10.149   8.315   0.329  1.1761 -0.3998  0.5789
  119DT      C7 3757  10.214   8.328   0.192  0.5023  0.2561 -0.1877
  119DT     H71 3758  10.240   8.432   0.171  0.0355  0.2702 -0.7417
  119DT     H72 3759  10.301   8.263   0.178  0.9019  1.0199 -1.4641
  119DT     H73 3760  10.136   8.299   0.121 -0.7929  2.1769  0.3790
  119DT      C4 3761  10.173   8.409   0.437  0.9649 -0.2637 -0.5588
  119DT      O4 3762  10.254   8.497   0.437 -0.6831 -0.4288 -0.4841
  119DT      N3 3763  10.099   8.389   0.546 -0.2746 -0.1797 -0.1309
  119DT      H3 3764  10.106   8.454   0.623 -0.5117  0.7562 -0.8870
  119DT      C2 3765  10.010   8.288   0.570  0.0388 -0.7831  0.3162
  119DT      O2 3766   9.952   8.284   0.678 -0.3551  0.5513  0.2601
  119DT     C3' 3767   9.711   7.946   0.393 -0.4654  0.2208  0.1994
  119DT     H3' 3768   9.670   7.901   0.303 -2.3005 -1.3587  1.7264
  119DT     C2' 3769   9.783   8.076   0.364 -0.0553  0.0140 -0.2372
  119DT    H2'1 3770   9.833   8.072   0.267  2.1088  0.6295  0.7942
  119DT    H2'2 3771   9.719   8.164   0.361 -2.5066 -1.6109  1.0064
  119DT     O3' 3772   9.604   7.982   0.483 -0.7756  0.3522 -0.4972
  120DT       P 3773   9.491   7.874   0.536 -0.1430  0.1288 -0.0735
  120DT     O1P 3774   9.527   7.734   0.501  0.1876 -0.0600 -0.9572
  120DT     O2P 3775   9.366   7.911   0.473  0.0327 -0.5909 -0.5988
  120DT     O5' 3776   9.459   7.889   0.680  0.0907 -0.6133 -0.2747
  120DT     C5' 3777   9.543   7.833   0.781 -0.3328  0.0743  0.2619
  120DT    H5'1 3778   9.640   7.809   0.736 -1.6840 -0.8887 -2.3437
  120DT    H5'2 3779   9.493   7.741   0.811  2.3024 -1.0328  1.5738
  120DT     C4' 3780   9.570   7.919   0.910  0.4803 -0.1486  0.2976
  120DT     H4' 3781   9.616   7.856   0.986 -2.6892  0.2415  2.7634
  120DT     O4' 3782   9.645   8.037   0.868 -0.1785 -0.1734  0.3561
  120DT     C1' 3783   9.585   8.155   0.913  0.1737  0.4189  0.6989
  120DT     H1' 3784   9.623   8.185   1.011  0.1609 -0.7872  1.0788
  120DT      N1 3785   9.613   8.258   0.812  0.0319  0.5009 -0.1512
  120DT      C6 3786   9.557   8.243   0.684  0.2995  0.0043  0.1041
  120DT      H6 3787   9.507   8.151   0.657 -1.5433 -0.0355  3.1763
  120DT      C5 3788   9.566   8.347   0.599  0.6085  0.8292 -0.1942
  120DT      C7 3789   9.501   8.324   0.462 -0.4810  0.0938 -0.2811
  120DT     H71 3790   9.570   8.349   0.381  0.0711  2.2211  0.7686
  120DT     H72 3791   9.469   8.220   0.460  0.6644 -0.2825  0.3772
  120DT     H73 3792   9.413   8.387   0.451  1.4857  3.2457  0.6035
  120DT      C4 3793   9.627   8.473   0.634  0.2159 -0.9882  0.4573
  120DT      O4 3794   9.615   8.579   0.578 -0.0775 -0.0909 -0.5747
  120DT      N3 3795   9.683   8.475   0.755  0.4450  0.9797 -0.0503
  120DT      H3 3796   9.704   8.567   0.791 -0.3468  1.7144 -1.4236
  120DT      C2 3797   9.680   8.370   0.849 -0.9630  0.0813 -0.4605
  120DT      O2 3798   9.741   8.367   0.958  0.0701  0.7684  0.1569
  120DT     C3' 3799   9.453   7.975   0.987  0.3764 -0.5520  0.2139
  120DT     H3' 3800   9.371   7.911   0.955 -0.6844  1.7185 -1.9369
  120DT     C2' 3801   9.436   8.120   0.935  0.5003 -0.4060 -0.8725
  120DT    H2'1 3802   9.393   8.101   0.837  2.3408 -0.3488 -1.7418
  120DT    H2'2 3803   9.385   8.179   1.011 -0.1010 -0.5797 -1.1338
  120DT     O3' 3804   9.482   7.968   1.127 -0.3272 -0.2967  0.6019
  121DG       P 3805   9.377   8.004   1.236  0.0559 -0.1578  0.1087
  121DG     O1P 3806   9.410   7.939   1.364  0.1210 -0.1530  0.1683
  121DG     O2P 3807   9.244   7.982   1.171  0.2626 -0.2559  0.8965
  121DG     O5' 3808   9.392   8.158   1.265 -0.1290 -0.1149  0.7087
  121DG     C5' 3809   9.521   8.216   1.305 -0.0461  0.4353  0.5101
  121DG    H5'1 3810   9.606   8.175   1.252  0.2927  0.5981  0.9209
  121DG    H5'2 3811   9.535   8.175   1.405  0.1518 -1.2512 -0.1714
  121DG     C4' 3812   9.546   8.371   1.312 -0.2641 -0.1000  0.4190
  121DG     H4' 3813   9.644   8.389   1.356  0.2217 -2.2487  0.3440
  121DG     O4' 3814   9.545   8.420   1.177  0.1468 -0.2656  0.1831
  121DG     C1' 3815   9.471   8.540   1.175 -0.2956  0.3697  0.2351
  121DG     H1' 3816   9.521   8.626   1.220 -0.8169  1.4978 -1.2644
  121DG      N9 3817   9.437   8.578   1.032  0.0310  0.3657 -0.7394
  121DG      C8 3818   9.391   8.495   0.934 -0.1618 -0.3133 -0.1895
  121DG      H8 3819   9.363   8.392   0.954  2.2197 -0.9130  0.3522
  121DG      N7 3820   9.380   8.547   0.816  0.0115  0.1759 -0.4569
  121DG      C5 3821   9.417   8.685   0.840 -0.1469 -0.3940  0.3733
  121DG      C6 3822   9.427   8.801   0.757  0.2371  0.3325 -0.8492
  121DG      O6 3823   9.397   8.811   0.637 -0.3488 -0.0141  0.0796
  121DG      N1 3824   9.454   8.919   0.822 -0.4516 -0.5348 -0.6023
  121DG      H1 3825   9.485   8.991   0.758 -1.4827 -1.4338 -2.1756
  121DG      C2 3826   9.492   8.924   0.946 -0.2945 -0.6001 -0.4078
  121DG      N2 3827   9.513   9.039   1.002 -0.3930  0.5187  0.3938
  121DG     H21 3828   9.509   9.119   0.940 -0.4223  0.1627 -0.0639
  121DG     H22 3829   9.531   9.041   1.102  0.6906  0.3501  0.2192
  121DG      N3 3830   9.478   8.826   1.032  0.0748  0.5043  0.3713
  121DG      C4 3831   9.436   8.708   0.977  0.6261 -0.1780 -0.2206
  121DG     C3' 3832   9.431   8.445   1.385 -0.5887  0.0735 -0.0034
  121DG     H3' 3833   9.382   8.383   1.459  0.4671  0.7141  1.2700
  121DG     C2' 3834   9.359   8.495   1.258  0.2302  0.6293 -0.7573
  121DG    H2'1 3835   9.308   8.407   1.218 -0.6285  0.8325 -0.1443
  121DG    H2'2 3836   9.279   8.567   1.278 -0.4361 -0.2162 -0.3070
  121DG     O3' 3837   9.488   8.557   1.444  0.3483  0.4182 -0.0437
  122DG       P 3838   9.413   8.651   1.548 -0.1019 -0.2331  0.0973
  122DG     O1P 3839   9.519   8.743   1.597  0.1463  0.1381  0.0278
  122DG     O2P 3840   9.342   8.565   1.647 -0.2983 -0.7671 -0.2310
  122DG     O5' 3841   9.303   8.727   1.475  0.0573 -0.0557 -0.4549
  122DG     C5' 3842   9.337   8.814   1.371 -0.1091  0.5987 -0.2685
  122DG    H5'1 3843   9.247   8.816   1.310 -0.0340  0.9972 -0.3686
  122DG    H5'2 3844   9.413   8.773   1.305  2.3972  0.6947  2.3326
  122DG     C4' 3845   9.371   8.960   1.424  0.0307 -0.4890 -0.1172
  122DG     H4' 3846   9.460   8.955   1.487 -0.6969 -0.8390  0.9187
  122DG     O4' 3847   9.391   9.050   1.314 -0.4458  0.9735 -0.7466
  122DG     C1' 3848   9.267   9.115   1.284 -0.4328  0.4830  0.4226
  122DG     H1' 3849   9.289   9.221   1.293  1.2672  0.2740 -0.7593
  122DG      N9 3850   9.221   9.089   1.149  0.4573  0.0897  0.9581
  122DG      C8 3851   9.155   8.982   1.093  0.0525 -0.3169 -0.6768
  122DG      H8 3852   9.134   8.893   1.151 -2.1179 -0.3557 -1.4608
  122DG      N7 3853   9.114   9.001   0.972  0.4343  0.3163  0.7562
  122DG      C5 3854   9.167   9.121   0.936 -0.7444 -0.3472 -0.1799
  122DG      C6 3855   9.156   9.196   0.815 -0.1472 -0.0667 -0.5612
  122DG      O6 3856   9.095   9.163   0.716 -0.0169  0.3774  0.0058
  122DG      N1 3857   9.226   9.315   0.822 -0.1655 -0.2463  0.4572
  122DG      H1 3858   9.229   9.361   0.732  4.0882 -0.4639  0.3091
  122DG      C2 3859   9.299   9.355   0.927  0.3968  0.3708  0.0943
  122DG      N2 3860   9.342   9.477   0.918 -0.0884 -0.9340  0.5512
  122DG     H21 3861   9.331   9.522   0.828 -0.3201 -2.2594 -0.1039
  122DG     H22 3862   9.370   9.525   1.002 -1.9411  0.0860  0.6514
  122DG      N3 3863   9.300   9.295   1.044 -0.7835 -0.5895  0.0231
  122DG      C4 3864   9.230   9.182   1.043 -0.2427  0.1404  0.0806
  122DG     C3' 3865   9.248   9.008   1.508  0.5074  1.2474  0.3275
  122DG     H3' 3866   9.192   8.926   1.553  0.0575  1.5199  0.2763
  122DG     C2' 3867   9.169   9.070   1.396 -0.0154  0.2092  0.4104
  122DG    H2'1 3868   9.098   8.995   1.362  1.8035 -1.5569  0.3514
  122DG    H2'2 3869   9.107   9.155   1.426  0.3847  1.0683 -1.0722
  122DG     O3' 3870   9.283   9.092   1.614  0.0315 -0.1840 -0.1526
  123DT       P 3871   9.183   9.203   1.677 -0.0411 -0.4717 -0.4091
  123DT     O1P 3872   9.238   9.243   1.802 -0.0835  0.0175 -0.2113
  123DT     O2P 3873   9.045   9.145   1.673  0.1266  0.2025  0.0694
  123DT     O5' 3874   9.186   9.333   1.583  0.0351  0.4905 -0.6991
  123DT     C5' 3875   9.307   9.410   1.571 -0.3815  0.7302 -0.1414
  123DT    H5'1 3876   9.388   9.347   1.536  0.6586  1.5928  0.6603
  123DT    H5'2 3877   9.345   9.457   1.661  0.5276  0.8803 -0.5963
  123DT     C4' 3878   9.283   9.534   1.482 -0.5711  0.2271 -0.0663
  123DT     H4' 3879   9.372   9.595   1.470 -2.2509  2.8745  0.2301
  123DT     O4' 3880   9.243   9.474   1.353 -0.4776  0.2890  0.0170
  123DT     C1' 3881   9.125   9.538   1.306 -0.1643 -0.0711 -0.5060
  123DT     H1' 3882   9.153   9.628   1.251  2.6327 -1.6339 -1.8315
  123DT      N1 3883   9.036   9.465   1.216 -0.7576 -0.1290 -0.0584
  123DT      C6 3884   8.977   9.342   1.258 -0.4484 -0.7324  0.8323
  123DT      H6 3885   8.994   9.311   1.360  2.5003 -0.0810  0.6512
  123DT      C5 3886   8.901   9.276   1.169  0.1305  0.5053  0.3787
  123DT      C7 3887   8.824   9.154   1.220 -0.3770 -0.0119  0.7664
  123DT     H71 3888   8.862   9.062   1.176  1.2080 -0.0629  2.1420
  123DT     H72 3889   8.837   9.145   1.328 -0.4910 -0.5430  0.7361
  123DT     H73 3890   8.720   9.157   1.187 -0.7397  0.2894  1.8939
  123DT      C4 3891   8.895   9.313   1.029 -0.0647  0.0770 -0.0629
  123DT      O4 3892   8.841   9.247   0.940  0.0927  0.0802  0.4065
  123DT      N3 3893   8.963   9.434   0.996  0.6006  0.3264 -0.2831
  123DT      H3 3894   8.965   9.458   0.898 -1.3531  0.8995 -0.2210
  123DT      C2 3895   9.041   9.497   1.077  0.1773 -0.0618 -0.7832
  123DT      O2 3896   9.103   9.596   1.030  0.0083 -0.1753  0.0588
  123DT     C3' 3897   9.167   9.615   1.529 -0.7548  0.0757  0.0712
  123DT     H3' 3898   9.141   9.597   1.633  3.0884 -0.6093  1.0715
  123DT     C2' 3899   9.049   9.580   1.432  0.4921  0.6597 -0.3110
  123DT    H2'1 3900   8.991   9.504   1.484  1.5659 -0.8578 -1.2414
  123DT    H2'2 3901   8.993   9.671   1.407  0.0594  0.7287  0.8665
  123DT     O3' 3902   9.204   9.749   1.508  0.1736 -0.0005 -0.4763
  124DA       P 3903   9.138   9.872   1.586 -0.0946 -0.0968 -0.5624
  124DA     O1P 3904   9.234   9.992   1.578 -0.4437  0.4279 -0.2985
  124DA     O2P 3905   9.081   9.838   1.722  0.3664  0.1027  0.0720
  124DA     O5' 3906   9.014   9.915   1.497  0.1493 -0.5388  0.0824
  124DA     C5' 3907   9.019   9.999   1.380  0.1518  0.0833  0.1543
  124DA    H5'1 3908   9.109   9.975   1.324  1.0997  4.0829 -0.3325
  124DA    H5'2 3909   9.024  10.104   1.411 -0.1250  0.4267 -0.9419
  124DA     C4' 3910   8.903   9.989   1.282 -0.2237  0.0069 -0.6272
  124DA     H4' 3911   8.918  10.064   1.204  1.3647 -0.6331 -0.9752
  124DA     O4' 3912   8.885   9.856   1.233  0.2878 -0.0672 -0.0566
  124DA     C1' 3913   8.743   9.839   1.219  0.1201  0.1892 -0.4793
  124DA     H1' 3914   8.701   9.903   1.141 -1.1587  2.5184  1.9440
  124DA      N9 3915   8.707   9.698   1.196 -0.7135  0.3648 -0.5405
  124DA      C8 3916   8.697   9.594   1.288 -0.1579  0.0260  0.2488
  124DA      H8 3917   8.734   9.604   1.389  0.9253  2.0733 -0.2964
  124DA      N7 3918   8.648   9.486   1.235  0.8293  0.3554 -0.0201
  124DA      C5 3919   8.620   9.523   1.104 -0.0328 -0.0870  0.2218
  124DA      C6 3920   8.574   9.455   0.984 -0.2222 -0.6260 -1.1565
  124DA      N6 3921   8.530   9.328   0.984 -0.3679  0.2617 -0.3981
  124DA     H61 3922   8.527   9.270   1.067 -2.7057 -1.0716 -1.3191
  124DA     H62 3923   8.497   9.294   0.895 -0.6605  0.2399 -0.2804
  124DA      N1 3924   8.569   9.520   0.863 -0.0795  0.1283 -0.8082
  124DA      C2 3925   8.613   9.642   0.854  0.5829  0.2841  0.7147
  124DA      H2 3926   8.607   9.689   0.757 -1.1573 -0.7659  0.2655
  124DA      N3 3927   8.657   9.716   0.956  0.0428 -0.1930  0.6389
  124DA      C4 3928   8.661   9.649   1.073 -1.3220  0.1574 -0.1463
  124DA     C3' 3929   8.775  10.022   1.359  0.0401  0.3411  0.4341
  124DA     H3' 3930   8.798  10.048   1.462  0.6508 -1.6677  0.8456
  124DA     C2' 3931   8.692   9.893   1.351 -0.4323 -0.6917 -0.7273
  124DA    H2'1 3932   8.714   9.832   1.439 -1.2584 -2.4676 -1.7017
  124DA    H2'2 3933   8.586   9.915   1.351 -0.6363 -1.4098  1.7842
  124DA     O3' 3934   8.690  10.118   1.293 -0.9385  0.2082 -0.8042
  125DG       P 3935   8.699  10.272   1.327  0.2565 -0.2277  0.2610
  125DG     O1P 3936   8.841  10.300   1.340  0.5134 -0.1987 -0.1799
  125DG     O2P 3937   8.611  10.286   1.443  0.0318 -0.5845 -0.1870
  125DG     O5' 3938   8.622  10.354   1.218  0.4378 -0.1029  0.2370
  125DG     C5' 3939   8.685  10.379   1.092  0.4117 -0.0482 -0.2064
  125DG    H5'1 3940   8.766  10.309   1.068  1.0001  0.3816  0.4831
  125DG    H5'2 3941   8.733  10.477   1.094  0.7288 -0.1936  2.1470
  125DG     C4' 3942   8.586  10.381   0.974 -0.4966 -0.6335 -0.7315
  125DG     H4' 3943   8.635  10.438   0.894  0.5584  0.6666  0.7814
  125DG     O4' 3944   8.560  10.252   0.933  0.4519 -0.1029  0.3703
  125DG     C1' 3945   8.419  10.223   0.952 -0.0587 -0.0122  0.0539
  125DG     H1' 3946   8.381  10.226   0.850  1.2003 -0.4305 -0.4509
  125DG      N9 3947   8.414  10.080   1.006 -0.7149  0.3328  0.3865
  125DG      C8 3948   8.425  10.032   1.139  0.3724 -0.8491 -0.2594
  125DG      H8 3949   8.459  10.089   1.224 -0.6582 -0.4491 -0.1075
  125DG      N7 3950   8.405   9.904   1.145 -0.4223  0.0743 -0.2188
  125DG      C5 3951   8.364   9.863   1.017  0.2693 -0.6317  0.3730
  125DG      C6 3952   8.328   9.740   0.957 -0.6985  0.0095  0.2621
  125DG      O6 3953   8.330   9.628   1.014  0.1329 -0.3141  0.1681
  125DG      N1 3954   8.277   9.748   0.829 -0.4774 -0.2797 -0.2808
  125DG      H1 3955   8.245   9.662   0.786 -1.2480  0.2681 -0.8339
  125DG      C2 3956   8.281   9.861   0.755  0.3575 -0.0341  0.3162
  125DG      N2 3957   8.260   9.844   0.626 -0.7108  0.5548 -0.6058
  125DG     H21 3958   8.264   9.752   0.584  0.6734 -0.8519  2.2730
  125DG     H22 3959   8.290   9.925   0.573 -0.3134 -0.1474 -1.4847
  125DG      N3 3960   8.330   9.974   0.798  0.2742  0.2496 -0.1527
  125DG      C4 3961   8.361   9.974   0.935 -0.0800  0.9033 -0.3143
  125DG     C3' 3962   8.452  10.449   1.002  0.5867 -0.2608 -0.2698
  125DG     H3' 3963   8.467  10.521   1.082  0.2646  0.3745 -0.7701
  125DG     C2' 3964   8.367  10.336   1.043  0.0115  0.3971 -0.4541
  125DG    H2'1 3965   8.390  10.312   1.147  0.3817  0.6610 -0.4760
  125DG    H2'2 3966   8.261  10.361   1.034  0.1029  0.7520 -0.5352
  125DG     O3' 3967   8.408  10.509   0.882 -0.0537  0.4288  0.3357
  126DA       P 3968   8.262  10.576   0.867 -0.0692  0.2793  0.3092
  126DA     O1P 3969   8.273  10.666   0.752  0.3671  0.2654  0.0669
  126DA     O2P 3970   8.224  10.632   1.000  0.9141  0.2570  0.5344
  126DA     O5' 3971   8.167  10.451   0.820  0.1483 -0.5212 -0.3271
  126DA     C5' 3972   8.185  10.397   0.688  0.1964  0.2364  0.4375
  126DA    H5'1 3973   8.279  10.342   0.678  0.2296  0.6878 -2.5482
  126DA    H5'2 3974   8.193  10.479   0.618  0.6250  1.7353  2.1751
  126DA     C4' 3975   8.062  10.306   0.655  0.1886  0.8568  0.5749
  126DA     H4' 3976   8.059  10.298   0.547 -0.7479  1.1661  0.5692
  126DA     O4' 3977   8.069  10.184   0.727 -0.5966 -0.5077  0.5030
  126DA     C1' 3978   7.953  10.149   0.780  0.3877  0.1772 -0.4384
  126DA     H1' 3979   7.891  10.103   0.703 -0.8146 -0.3211  0.7898
  126DA      N9 3980   7.979  10.064   0.894 -0.0816  0.2284 -0.8055
  126DA      C8 3981   8.048  10.100   1.005 -0.9368  0.1378 -0.5096
  126DA      H8 3982   8.094  10.195   1.024  1.2432 -0.9546  0.0642
  126DA      N7 3983   8.066  10.005   1.092  0.3036 -0.6096  0.0652
  126DA      C5 3984   7.999   9.896   1.035 -0.5124 -0.0077  0.1597
  126DA      C6 3985   7.980   9.760   1.069 -0.4035 -0.3433  0.7824
  126DA      N6 3986   8.027   9.703   1.174  0.0269  0.4236 -0.3319
  126DA     H61 3987   8.074   9.752   1.249  0.7718 -0.7938  0.0317
  126DA     H62 3988   8.007   9.605   1.187 -1.5424  0.8687  0.9700
  126DA      N1 3989   7.911   9.684   0.981  0.1938 -0.2248  0.1759
  126DA      C2 3990   7.868   9.734   0.868  0.4669  0.3199  0.1376
  126DA      H2 3991   7.832   9.658   0.800  0.1730 -0.4709  1.1492
  126DA      N3 3992   7.885   9.861   0.820  0.1281 -0.2900 -0.4931
  126DA      C4 3993   7.945   9.937   0.914  0.0201  0.0755 -0.3715
  126DA     C3' 3994   7.927  10.361   0.692 -0.0336 -0.2592 -0.0159
  126DA     H3' 3995   7.936  10.466   0.719  1.3942 -0.2432 -0.4699
  126DA     C2' 3996   7.895  10.284   0.814  0.5905 -0.0057  0.0498
  126DA    H2'1 3997   7.951  10.327   0.897  2.8868 -1.8032 -0.4580
  126DA    H2'2 3998   7.786  10.272   0.816  0.5019 -0.2139 -2.6191
  126DA     O3' 3999   7.834  10.355   0.581 -0.4882  0.1207 -0.2796
  127DA       P 4000   7.691  10.419   0.587 -0.1444 -0.5626 -0.2628
  127DA     O1P 4001   7.663  10.469   0.454  0.1817  0.0919  0.1436
  127DA     O2P 4002   7.681  10.506   0.705  0.4004  1.0272  0.1205
  127DA     O5' 4003   7.598  10.285   0.613 -0.2467  0.0958  0.0020
  127DA     C5' 4004   7.570  10.198   0.509  0.2603  0.1598  0.0616
  127DA    H5'1 4005   7.666  10.172   0.463  0.1776  0.6796 -0.4304
  127DA    H5'2 4006   7.508  10.250   0.435  0.7549  0.5454 -0.0880
  127DA     C4' 4007   7.503  10.063   0.549 -0.3924  0.4338  0.0938
  127DA     H4' 4008   7.495  10.000   0.460 -0.3455  0.0814  0.3397
  127DA     O4' 4009   7.588   9.990   0.640  0.4542  0.0822 -0.0693
  127DA     C1' 4010   7.506   9.930   0.735  0.2047  0.4684  0.1137
  127DA     H1' 4011   7.480   9.830   0.699  1.4478  0.5335 -1.0250
  127DA      N9 4012   7.555   9.928   0.870  0.3514 -0.3356 -0.0531
  127DA      C8 4013   7.604  10.026   0.947 -0.6728 -0.2503  0.5092
  127DA      H8 4014   7.614  10.128   0.913 -2.0975  0.2215  1.4229
  127DA      N7 4015   7.643   9.992   1.066 -0.6752  0.4205  0.2939
  127DA      C5 4016   7.618   9.852   1.074 -0.0267 -0.0558  0.3856
  127DA      C6 4017   7.658   9.744   1.157 -0.3442 -0.4587  0.5175
  127DA      N6 4018   7.720   9.754   1.271 -0.0007 -0.2188 -0.4661
  127DA     H61 4019   7.743   9.846   1.307  0.1466 -0.8272  1.0639
  127DA     H62 4020   7.737   9.667   1.319  1.8901 -0.9489 -2.2865
  127DA      N1 4021   7.627   9.616   1.129 -0.5012  0.0180 -0.1094
  127DA      C2 4022   7.558   9.598   1.020 -0.1951 -0.9975 -0.2304
  127DA      H2 4023   7.543   9.492   1.008  3.7695 -1.4544 -2.9075
  127DA      N3 4024   7.520   9.683   0.923  0.3827 -0.3780  0.0308
  127DA      C4 4025   7.556   9.815   0.953  0.0714  0.4923 -0.4595
  127DA     C3' 4026   7.362  10.075   0.611 -0.7734 -0.1516  0.0937
  127DA     H3' 4027   7.325  10.178   0.612  0.9163  0.5059 -0.8781
  127DA     C2' 4028   7.384  10.021   0.747  0.6306 -0.3512 -0.5467
  127DA    H2'1 4029   7.407  10.103   0.815  0.9963 -2.8689  2.6083
  127DA    H2'2 4030   7.299   9.967   0.789 -0.5162  0.4765 -1.7033
  127DA     O3' 4031   7.282   9.986   0.530  0.4060  0.4301  0.1758
  128DT       P 4032   7.120   9.959   0.561  0.1404 -0.2602 -0.4709
  128DT     O1P 4033   7.061   9.916   0.435 -0.3200  0.4098 -0.2047
  128DT     O2P 4034   7.066  10.074   0.641  0.7117 -0.1209  0.6713
  128DT     O5' 4035   7.114   9.835   0.659 -0.5639 -0.4599 -0.3241
  128DT     C5' 4036   7.168   9.710   0.610  0.4722  0.0043  0.4312
  128DT    H5'1 4037   7.272   9.737   0.594  0.0087  1.3313 -0.4555
  128DT    H5'2 4038   7.122   9.697   0.512  0.4588  1.1191  0.2755
  128DT     C4' 4039   7.137   9.579   0.690 -0.5642  0.9085  0.4171
  128DT     H4' 4040   7.168   9.504   0.618 -0.5714  0.4593  0.8752
  128DT     O4' 4041   7.213   9.568   0.812  0.4438  0.1086 -0.0141
  128DT     C1' 4042   7.117   9.563   0.918  0.1015 -0.2816 -0.6268
  128DT     H1' 4043   7.099   9.459   0.946  1.6183 -0.5007 -0.3471
  128DT      N1 4044   7.162   9.647   1.031  0.7520  0.2922  0.8049
  128DT      C6 4045   7.173   9.785   1.020 -0.2436  0.1566  0.1034
  128DT      H6 4046   7.139   9.843   0.935  0.1042 -0.1446 -0.2391
  128DT      C5 4047   7.235   9.853   1.122 -0.6029 -0.3741 -0.0436
  128DT      C7 4048   7.261   9.998   1.113 -0.3082  0.0328  0.3717
  128DT     H71 4049   7.212  10.032   1.021  0.3802  0.7325  0.2485
  128DT     H72 4050   7.232  10.055   1.202  0.3150  0.4985  0.2804
  128DT     H73 4051   7.367  10.019   1.099 -0.5324  1.5565  0.6723
  128DT      C4 4052   7.286   9.787   1.241 -0.4402 -0.6538  0.6602
  128DT      O4 4053   7.339   9.838   1.338 -0.3326  0.0649 -0.0065
  128DT      N3 4054   7.276   9.649   1.239  0.0804  0.1412 -0.1381
  128DT      H3 4055   7.340   9.596   1.297 -1.4050 -0.7084  0.7612
  128DT      C2 4056   7.223   9.576   1.140 -0.1411  0.0922  0.2346
  128DT      O2 4057   7.232   9.456   1.147 -0.0265  0.4038 -0.0729
  128DT     C3' 4058   6.991   9.557   0.716 -0.0209 -0.1672 -0.0377
  128DT     H3' 4059   6.919   9.604   0.648 -1.6579 -0.0515  1.7067
  128DT     C2' 4060   6.981   9.610   0.866 -1.1018  0.9262 -0.6716
  128DT    H2'1 4061   6.963   9.718   0.867 -0.3350  1.0528  0.2138
  128DT    H2'2 4062   6.896   9.567   0.918 -0.6704 -0.9147 -1.4226
  128DT     O3' 4063   6.957   9.419   0.703 -0.2860  0.3925 -0.2676
  129DC       P 4064   6.805   9.377   0.722 -0.1062  0.0436 -0.1180
  129DC     O1P 4065   6.778   9.243   0.667  0.0664  0.1603  0.3643
  129DC     O2P 4066   6.715   9.491   0.688  0.0127  0.6755 -0.5686
  129DC     O5' 4067   6.799   9.359   0.876 -0.2713  0.0678  0.3657
  129DC     C5' 4068   6.877   9.254   0.930 -0.2924  0.0994  0.1259
  129DC    H5'1 4069   6.977   9.268   0.890 -1.1726  0.0008 -2.2316
  129DC    H5'2 4070   6.852   9.159   0.884  1.2068 -0.3120  0.1121
  129DC     C4' 4071   6.882   9.248   1.089  0.5877  0.0153  0.5897
  129DC     H4' 4072   6.908   9.146   1.117 -0.0788 -0.2133  0.4007
  129DC     O4' 4073   6.951   9.358   1.156  0.2827 -0.0620 -0.0073
  129DC     C1' 4074   6.867   9.404   1.260 -0.2699 -0.4417  0.7929
  129DC     H1' 4075   6.873   9.334   1.343  1.8709  1.6841  2.5611
  129DC      N1 4076   6.903   9.544   1.306 -0.9593  0.4665  0.0013
  129DC      C6 4077   6.880   9.657   1.235  0.3431 -0.1055  0.7909
  129DC      H6 4078   6.843   9.652   1.133  2.0158  4.4630 -0.3040
  129DC      C5 4079   6.921   9.779   1.285 -0.3215  0.3576  0.0830
  129DC      H5 4080   6.902   9.867   1.226 -0.6135 -0.1451 -0.5789
  129DC      C4 4081   6.969   9.780   1.418 -0.4979  0.7018  0.0612
  129DC      N4 4082   7.012   9.893   1.467  0.1209 -0.0904 -0.0706
  129DC     H41 4083   6.994   9.974   1.410 -0.4703 -1.8585 -2.5662
  129DC     H42 4084   7.043   9.888   1.564  1.0269 -1.0745 -0.3841
  129DC      N3 4085   6.996   9.672   1.486  0.0080  0.4441  0.1307
  129DC      C2 4086   6.961   9.551   1.432 -0.1329 -0.3390 -0.6759
  129DC      O2 4087   6.992   9.451   1.495  0.3350 -0.1804  0.2169
  129DC     C3' 4088   6.737   9.262   1.152  0.2946  0.1098  0.5064
  129DC     H3' 4089   6.657   9.252   1.079 -1.1027 -0.8920  2.1044
  129DC     C2' 4090   6.731   9.403   1.192  0.3053  0.5192 -0.3706
  129DC    H2'1 4091   6.733   9.456   1.097  0.5951  1.3335  0.0737
  129DC    H2'2 4092   6.658   9.426   1.269  1.2890 -1.7404  1.3643
  129DC     O3' 4093   6.714   9.182   1.267 -0.1778  0.6376 -0.4959
  130DT       P 4094   6.685   9.024   1.254  0.0215 -0.0850 -0.3152
  130DT     O1P 4095   6.762   8.966   1.140  0.4280 -0.0479  0.2625
  130DT     O2P 4096   6.537   9.003   1.260  0.1164  0.1892  0.1908
  130DT     O5' 4097   6.757   8.963   1.387  0.7326 -0.2638 -0.2915
  130DT     C5' 4098   6.895   8.942   1.391  0.4391 -0.0830  0.0523
  130DT    H5'1 4099   6.950   9.013   1.330  0.1690  2.1005  2.2102
  130DT    H5'2 4100   6.913   8.844   1.346  2.6232 -0.5852  1.8356
  130DT     C4' 4101   6.948   8.939   1.531  0.2147  0.3519  0.0388
  130DT     H4' 4102   7.045   8.890   1.526 -0.9365 -1.9815 -0.7659
  130DT     O4' 4103   6.959   9.074   1.572 -0.3081 -0.4299 -0.5899
  130DT     C1' 4104   6.893   9.093   1.697  0.9376 -0.3305 -0.6217
  130DT     H1' 4105   6.967   9.083   1.776 -0.2180 -0.7603  0.4272
  130DT      N1 4106   6.835   9.225   1.704 -0.2722  0.2205 -0.1174
  130DT      C6 4107   6.746   9.272   1.608 -0.1864 -0.5376 -1.0150
  130DT      H6 4108   6.705   9.204   1.535  1.1399  0.7230 -3.0431
  130DT      C5 4109   6.702   9.403   1.612  0.1228 -0.3351  0.6388
  130DT      C7 4110   6.591   9.445   1.519 -0.3756  0.2468 -0.1030
  130DT     H71 4111   6.537   9.360   1.477  2.2709 -2.1875  1.1050
  130DT     H72 4112   6.524   9.510   1.577  1.4557  1.1867  1.0576
  130DT     H73 4113   6.631   9.506   1.438 -0.9951  0.7965 -0.0110
  130DT      C4 4114   6.768   9.494   1.704  0.9935  0.2477  0.3239
  130DT      O4 4115   6.760   9.617   1.705  0.2803 -0.0070 -0.2057
  130DT      N3 4116   6.849   9.439   1.798 -0.3495  0.1456  0.0124
  130DT      H3 4117   6.891   9.501   1.866 -0.3714 -0.4449  0.5677
  130DT      C2 4118   6.880   9.308   1.809  0.6060  0.1005 -0.4175
  130DT      O2 4119   6.936   9.274   1.913  0.5268 -0.1141 -0.5860
  130DT     C3' 4120   6.870   8.859   1.638  0.2295 -0.6523  0.9317
  130DT     H3' 4121   6.815   8.785   1.581  2.1195 -1.8228  0.5193
  130DT     C2' 4122   6.793   8.975   1.702 -0.6475 -0.2761  0.5481
  130DT    H2'1 4123   6.712   8.987   1.629 -0.6391 -4.6512 -0.4742
  130DT    H2'2 4124   6.745   8.953   1.797 -1.6461 -3.1494 -0.5196
  130DT     O3' 4125   6.957   8.793   1.725  0.2185 -0.4589 -0.0415
  131DG       P 4126   6.904   8.663   1.804  0.3699  0.1530  0.1612
  131DG     O1P 4127   7.011   8.588   1.865  0.0224  0.0304 -0.1830
  131DG     O2P 4128   6.812   8.592   1.716 -1.2169 -0.4361  0.4636
  131DG     O5' 4129   6.821   8.736   1.920  0.1025  0.7794  0.4847
  131DG     C5' 4130   6.877   8.763   2.047  0.1400 -0.4227  1.0793
  131DG    H5'1 4131   6.967   8.823   2.032 -0.2856  0.9730  3.4751
  131DG    H5'2 4132   6.906   8.669   2.095 -0.9478 -1.5657 -0.4152
  131DG     C4' 4133   6.799   8.850   2.146  0.2423  0.6915  0.0136
  131DG     H4' 4134   6.857   8.853   2.238  0.5018 -0.5773 -0.0966
  131DG     O4' 4135   6.794   8.988   2.091  0.4479  0.4944 -0.0085
  131DG     C1' 4136   6.658   9.026   2.132  0.1928 -0.3133  0.1157
  131DG     H1' 4137   6.671   9.063   2.233  2.8212  1.4328 -0.7759
  131DG      N9 4138   6.625   9.137   2.043 -0.5515 -0.6397 -0.2913
  131DG      C8 4139   6.565   9.135   1.923 -1.0764  0.8481 -0.0665
  131DG      H8 4140   6.550   9.041   1.873  3.6395  0.3199 -0.9460
  131DG      N7 4141   6.541   9.247   1.868 -0.2486  0.5427  0.7000
  131DG      C5 4142   6.591   9.342   1.961 -0.1040  0.5522 -0.0990
  131DG      C6 4143   6.570   9.482   1.982  0.5208 -0.2960  0.1747
  131DG      O6 4144   6.512   9.559   1.910  0.3921  0.2623  0.0133
  131DG      N1 4145   6.635   9.532   2.092  0.1294  0.2518 -0.0095
  131DG      H1 4146   6.637   9.632   2.106  1.1831  0.4253 -1.2321
  131DG      C2 4147   6.674   9.458   2.203  0.2318  0.3885 -0.1222
  131DG      N2 4148   6.718   9.521   2.304 -0.2252  0.4816 -0.4635
  131DG     H21 4149   6.719   9.622   2.300  0.2099  0.4950 -0.1549
  131DG     H22 4150   6.784   9.477   2.367  1.0079  0.8428 -1.4587
  131DG      N3 4151   6.687   9.319   2.194  0.2074 -0.1092 -0.5491
  131DG      C4 4152   6.642   9.272   2.074  0.2620  0.1329  0.8374
  131DG     C3' 4153   6.665   8.786   2.171 -0.2222 -0.7846 -0.0148
  131DG     H3' 4154   6.641   8.689   2.129 -1.0277  0.4320 -2.5198
  131DG     C2' 4155   6.580   8.892   2.108 -0.2432 -0.6949  0.0478
  131DG    H2'1 4156   6.568   8.872   2.001 -0.4829 -1.0277  0.1359
  131DG    H2'2 4157   6.485   8.892   2.161 -1.0844  1.3070 -1.3136
  131DG     O3' 4158   6.644   8.796   2.309 -0.0125  0.2493 -0.6522
  132DC       P 4159   6.664   8.677   2.415 -0.3190  0.2039  0.2195
  132DC     O1P 4160   6.762   8.586   2.364  0.3550  0.0656 -0.6577
  132DC     O2P 4161   6.532   8.621   2.458  0.3722  0.0629 -0.1228
  132DC     O5' 4162   6.716   8.737   2.550  0.4468  0.2407 -0.0706
  132DC     C5' 4163   6.849   8.783   2.563  0.0564 -0.4845 -0.7640
  132DC    H5'1 4164   6.892   8.797   2.464 -1.6813 -1.7642 -1.7421
  132DC    H5'2 4165   6.892   8.712   2.634  0.7531 -0.0745 -0.7652
  132DC     C4' 4166   6.841   8.920   2.626  0.0468  0.1275 -0.7503
  132DC     H4' 4167   6.944   8.945   2.653 -0.2488  1.3622 -0.7219
  132DC     O4' 4168   6.784   9.007   2.526  0.2218  0.3231 -0.0785
  132DC     C1' 4169   6.690   9.090   2.586  0.3413 -0.3288 -0.8114
  132DC     H1' 4170   6.739   9.179   2.626  1.1508 -1.3189  0.5059
  132DC      N1 4171   6.582   9.147   2.497  1.0125  0.2130  0.1149
  132DC      C6 4172   6.500   9.061   2.433  0.7401  0.1617  0.1816
  132DC      H6 4173   6.515   8.955   2.448  0.8174  0.1593  0.0899
  132DC      C5 4174   6.408   9.107   2.340  0.1408 -0.1226 -0.3936
  132DC      H5 4175   6.350   9.031   2.289 -1.5768  0.1892  1.0160
  132DC      C4 4176   6.385   9.249   2.340  0.4599  0.1683  0.1377
  132DC      N4 4177   6.303   9.301   2.258  0.1607  0.1475  0.4025
  132DC     H41 4178   6.249   9.243   2.197  2.0363 -0.6806 -0.5342
  132DC     H42 4179   6.303   9.402   2.261  0.6385  0.2860 -2.1271
  132DC      N3 4180   6.453   9.332   2.411  0.0032 -0.2249 -0.0116
  132DC      C2 4181   6.547   9.286   2.496 -0.7915  0.6127  0.4278
  132DC      O2 4182   6.613   9.375   2.553  0.2578 -0.0440  0.2777
  132DC     C3' 4183   6.756   8.926   2.751  0.2812  0.1753  0.4363
  132DC     H3' 4184   6.727   8.829   2.790 -1.9413 -0.0038 -1.4087
  132DC     C2' 4185   6.639   9.004   2.701  0.0396  0.1109  0.1800
  132DC    H2'1 4186   6.569   8.930   2.663 -0.2596  0.1789  0.5930
  132DC    H2'2 4187   6.599   9.073   2.775 -0.6886 -0.7846  0.6312
  132DC     O3' 4188   6.828   9.000   2.853 -0.0509  0.2191 -0.0079
  133DA       P 4189   6.781   9.005   3.001  0.2900 -0.0046 -0.0909
  133DA     O1P 4190   6.901   9.041   3.073  0.8174  0.3158  0.2511
  133DA     O2P 4191   6.713   8.880   3.037 -0.3388 -0.2524  0.1459
  133DA     O5' 4192   6.671   9.123   3.026  0.5895  0.2716 -0.7818
  133DA     C5' 4193   6.712   9.257   3.056  0.2037  0.1202  0.2625
  133DA    H5'1 4194   6.777   9.291   2.975  0.1405 -2.7279 -1.0957
  133DA    H5'2 4195   6.770   9.261   3.147  0.6574  1.3863 -0.0611
  133DA     C4' 4196   6.588   9.341   3.057 -0.4973 -0.5514  1.2210
  133DA     H4' 4197   6.607   9.448   3.065 -2.1227 -0.1696  0.2815
  133DA     O4' 4198   6.541   9.333   2.923 -0.1785  0.8095 -0.1400
  133DA     C1' 4199   6.402   9.304   2.936 -0.0081  0.0999  0.5044
  133DA     H1' 4200   6.352   9.399   2.958  1.4780  0.5901  2.0243
  133DA      N9 4201   6.339   9.245   2.811 -0.1288 -0.7861  0.4926
  133DA      C8 4202   6.320   9.114   2.777 -0.4886  0.3103 -0.4635
  133DA      H8 4203   6.334   9.033   2.847 -2.4030  1.2926  1.1553
  133DA      N7 4204   6.239   9.103   2.673 -0.3346  0.6480  0.1361
  133DA      C5 4205   6.223   9.241   2.634 -0.4455 -0.0723 -0.9112
  133DA      C6 4206   6.139   9.303   2.538 -0.4154  0.2703 -0.7923
  133DA      N6 4207   6.067   9.237   2.445 -0.4213 -0.3815 -0.6698
  133DA     H61 4208   6.081   9.140   2.420 -1.7073 -0.9288  0.6037
  133DA     H62 4209   6.009   9.294   2.385 -0.6561 -1.7965 -1.8357
  133DA      N1 4210   6.126   9.439   2.537  0.0997  0.8913 -0.8973
  133DA      C2 4211   6.207   9.504   2.620 -0.6020 -0.4058 -1.1821
  133DA      H2 4212   6.186   9.610   2.620 -0.1623 -0.3033 -0.1294
  133DA      N3 4213   6.286   9.460   2.717  0.1244 -0.7073 -0.1872
  133DA      C4 4214   6.286   9.328   2.714 -1.0606  0.4808  0.3202
  133DA     C3' 4215   6.473   9.304   3.150 -0.6486 -0.0061  0.3364
  133DA     H3' 4216   6.510   9.247   3.235  1.0027 -1.1658 -1.0611
  133DA     C2' 4217   6.385   9.219   3.061  0.8849  0.5705 -0.0984
  133DA    H2'1 4218   6.427   9.121   3.037  2.4382  1.1275  0.1845
  133DA    H2'2 4219   6.285   9.213   3.104  1.3585  0.8123  1.0827
  133DA     O3' 4220   6.411   9.420   3.192 -0.3757 -0.1772 -0.1708
  134DG       P 4221   6.442   9.488   3.332  0.0943 -0.3119  0.1505
  134DG     O1P 4222   6.590   9.511   3.348  0.2103 -0.0021  0.4926
  134DG     O2P 4223   6.364   9.417   3.434  0.1974  0.7849  0.4471
  134DG     O5' 4224   6.369   9.629   3.329 -0.1732  0.1842 -0.1212
  134DG     C5' 4225   6.410   9.730   3.244 -0.3780 -0.7265 -0.7082
  134DG    H5'1 4226   6.463   9.692   3.156 -0.4682 -0.7268 -0.7615
  134DG    H5'2 4227   6.480   9.785   3.307 -1.0977  0.0524 -0.5708
  134DG     C4' 4228   6.300   9.819   3.194 -0.0939 -0.1393 -0.7541
  134DG     H4' 4229   6.349   9.911   3.161  1.6473 -1.4749 -2.0683
  134DG     O4' 4230   6.260   9.745   3.077  0.3722 -0.4352  0.4323
  134DG     C1' 4231   6.117   9.737   3.082  0.3833  0.3689 -0.0643
  134DG     H1' 4232   6.061   9.821   3.042 -0.9818 -1.2956 -1.8622
  134DG      N9 4233   6.076   9.613   3.014 -0.6346  0.1825 -0.6794
  134DG      C8 4234   6.120   9.490   3.043  0.5120 -0.0617  0.0518
  134DG      H8 4235   6.191   9.468   3.121  1.4145  1.3966 -0.3267
  134DG      N7 4236   6.076   9.396   2.957  0.2460 -0.3528 -0.1120
  134DG      C5 4237   5.986   9.469   2.879 -0.1737  0.1506  0.3247
  134DG      C6 4238   5.895   9.436   2.769  0.6704 -0.8005  0.1344
  134DG      O6 4239   5.875   9.328   2.711 -0.0264 -0.3899  0.7501
  134DG      N1 4240   5.812   9.538   2.721 -0.5536  0.5295 -0.0490
  134DG      H1 4241   5.748   9.515   2.646  0.3531 -1.2270 -0.3197
  134DG      C2 4242   5.831   9.665   2.765  0.4439 -0.6214  0.8105
  134DG      N2 4243   5.758   9.762   2.716  0.4439 -0.1042  0.4563
  134DG     H21 4244   5.709   9.739   2.631 -1.0499 -1.0426  1.5318
  134DG     H22 4245   5.776   9.859   2.736  0.2697 -0.3077  1.7312
  134DG      N3 4246   5.916   9.707   2.862 -0.0189  0.5541 -0.1983
  134DG      C4 4247   5.985   9.602   2.917  0.0910 -0.3797 -0.4258
  134DG     C3' 4248   6.173   9.846   3.289 -0.3969 -0.2790  0.1832
  134DG     H3' 4249   6.198   9.833   3.395 -1.0442  1.4149  0.5791
  134DG     C2' 4250   6.078   9.738   3.233 -0.3875 -0.3719 -0.0033
  134DG    H2'1 4251   6.097   9.643   3.282  2.2764 -0.0080 -0.1867
  134DG    H2'2 4252   5.973   9.769   3.231 -0.6113 -1.1394 -0.6872
  134DG     O3' 4253   6.123   9.979   3.265 -0.3597 -0.2521 -0.3720
  135DG       P 4254   6.016  10.055   3.356  0.3005  0.3134  0.2378
  135DG     O1P 4255   6.036  10.198   3.330 -0.3644 -0.3554 -0.3041
  135DG     O2P 4256   6.001  10.001   3.489  0.1008 -0.1633  0.0247
  135DG     O5' 4257   5.873  10.019   3.280 -0.8057 -0.5591  0.1987
  135DG     C5' 4258   5.841  10.092   3.160 -0.0743  0.3916 -0.1791
  135DG    H5'1 4259   5.923  10.073   3.090 -1.4691  1.6299 -2.2865
  135DG    H5'2 4260   5.835  10.198   3.183  3.1397  0.7254 -0.4842
  135DG     C4' 4261   5.706  10.055   3.085  0.6384 -0.2883  0.1059
  135DG     H4' 4262   5.689  10.126   3.004 -1.1631 -2.4102 -1.5185
  135DG     O4' 4263   5.706   9.934   3.022 -0.2569  0.1608  0.3629
  135DG     C1' 4264   5.599   9.851   3.054 -0.2945 -0.0342  0.0128
  135DG     H1' 4265   5.516   9.877   2.989  0.6445  1.6500 -0.5887
  135DG      N9 4266   5.638   9.715   3.056 -0.5385  0.0817 -0.4973
  135DG      C8 4267   5.727   9.657   3.144  0.1182 -0.4169  0.2783
  135DG      H8 4268   5.766   9.714   3.228 -1.8400 -0.9166  1.5907
  135DG      N7 4269   5.735   9.529   3.132  0.2334 -0.3560 -0.9882
  135DG      C5 4270   5.651   9.501   3.013  0.5010  0.3167  0.2203
  135DG      C6 4271   5.627   9.383   2.935 -0.5503  0.2087  0.0784
  135DG      O6 4272   5.677   9.272   2.942  0.2684 -0.4919  0.2416
  135DG      N1 4273   5.527   9.399   2.844  0.1385 -0.4504 -0.0770
  135DG      H1 4274   5.509   9.320   2.785 -0.8358 -0.3251  0.0421
  135DG      C2 4275   5.473   9.517   2.808  0.3403 -0.4563 -0.3724
  135DG      N2 4276   5.397   9.520   2.709  0.5151  0.5271 -0.4300
  135DG     H21 4277   5.372   9.439   2.654  0.9057  0.5094 -0.5827
  135DG     H22 4278   5.348   9.607   2.693  0.2767  0.2927 -0.9777
  135DG      N3 4279   5.501   9.634   2.871  0.0302 -0.3336  0.3953
  135DG      C4 4280   5.583   9.615   2.981  0.0671 -0.1141  0.2488
  135DG     C3' 4281   5.580  10.055   3.180  0.0274 -0.5977  0.7647
  135DG     H3' 4282   5.602  10.101   3.276  1.3209  0.0700  0.1825
  135DG     C2' 4283   5.561   9.903   3.195  0.6120  0.5055  0.0060
  135DG    H2'1 4284   5.625   9.866   3.276  0.6698  0.6004  0.0027
  135DG    H2'2 4285   5.460   9.878   3.225  1.1846 -0.1570  1.4910
  135DG     O3' 4286   5.474  10.122   3.113  0.1991 -0.0544 -0.7412
  136DT       P 4287   5.341  10.155   3.193  0.0184  0.4806 -0.2664
  136DT     O1P 4288   5.304  10.295   3.158  0.4526 -0.3454 -0.1659
  136DT     O2P 4289   5.347  10.111   3.334  0.6089  0.1787 -0.0080
  136DT     O5' 4290   5.243  10.059   3.121  0.5616 -0.0490 -0.0955
  136DT     C5' 4291   5.221  10.064   2.973 -0.4173 -0.0472  0.0860
  136DT    H5'1 4292   5.318  10.061   2.924  0.3036  1.1004  1.3556
  136DT    H5'2 4293   5.170  10.160   2.960  1.2726  1.3041  2.5842
  136DT     C4' 4294   5.123   9.963   2.910 -0.1844  0.5746  0.1544
  136DT     H4' 4295   5.110   9.991   2.805  0.2882  0.5957  0.0989
  136DT     O4' 4296   5.180   9.831   2.923  0.2587 -0.8961  0.1030
  136DT     C1' 4297   5.088   9.739   2.962  0.1542  1.4336  0.3331
  136DT     H1' 4298   5.026   9.699   2.882  0.1595  1.7246  0.1801
  136DT      N1 4299   5.159   9.627   3.024  0.2760  0.2715 -0.1394
  136DT      C6 4300   5.226   9.647   3.146 -0.7963  0.4113  0.3040
  136DT      H6 4301   5.230   9.742   3.198  1.0046 -0.9643  2.9047
  136DT      C5 4302   5.304   9.546   3.198  0.4781  0.5748 -0.5466
  136DT      C7 4303   5.372   9.572   3.332 -0.0027  0.8218 -0.1523
  136DT     H71 4304   5.353   9.670   3.376 -1.7675  0.7988 -0.7913
  136DT     H72 4305   5.348   9.494   3.404  2.6125 -1.1154 -1.1911
  136DT     H73 4306   5.480   9.575   3.313  0.3435 -0.4766  1.4189
  136DT      C4 4307   5.319   9.414   3.131 -0.3929 -0.2462  0.2643
  136DT      O4 4308   5.402   9.326   3.159  0.1049  0.0352  0.1561
  136DT      N3 4309   5.246   9.404   3.015 -0.8810  0.3355 -0.4166
  136DT      H3 4310   5.247   9.312   2.974 -1.8283  0.2308 -0.2332
  136DT      C2 4311   5.160   9.501   2.963  0.1033 -0.1511 -0.3621
  136DT      O2 4312   5.084   9.463   2.874 -0.0466 -0.0271 -0.3093
  136DT     C3' 4313   4.980   9.950   2.971  0.2178  0.9617  0.6690
  136DT     H3' 4314   4.949  10.042   3.021 -0.4127  0.5692  1.0114
  136DT     C2' 4315   4.994   9.822   3.056  0.3218 -0.1176  0.6423
  136DT    H2'1 4316   5.029   9.844   3.157  0.5302  2.0989  0.1404
  136DT    H2'2 4317   4.897   9.773   3.063 -0.1475  0.8921  1.4423
  136DT     O3' 4318   4.879   9.917   2.871 -0.2947  0.2851  0.5571
  137DG       P 4319   4.723   9.927   2.888  0.1471  0.3178 -0.1824
  137DG     O1P 4320   4.665   9.937   2.748 -0.2173 -0.0551 -0.5942
  137DG     O2P 4321   4.696  10.040   2.977  0.7277  0.1436  0.4227
  137DG     O5' 4322   4.666   9.793   2.964  0.3566 -0.0371 -0.6563
  137DG     C5' 4323   4.646   9.675   2.890  0.7089 -0.5360  0.2012
  137DG    H5'1 4324   4.733   9.668   2.825  1.3891  0.4155  0.9667
  137DG    H5'2 4325   4.561   9.691   2.824  1.8516  0.5812 -1.0478
  137DG     C4' 4326   4.641   9.549   2.968  1.1664  0.3126 -0.0123
  137DG     H4' 4327   4.595   9.480   2.898  1.0115  1.3320 -0.9482
  137DG     O4' 4328   4.774   9.516   3.009 -0.0095 -0.6064  0.0591
  137DG     C1' 4329   4.761   9.441   3.135  0.8117 -0.3277  0.3263
  137DG     H1' 4330   4.698   9.354   3.117 -3.0426  2.4416 -1.3269
  137DG      N9 4331   4.883   9.412   3.206 -0.6549  0.2232 -0.5137
  137DG      C8 4332   4.938   9.471   3.317  0.5102 -0.6430 -0.7975
  137DG      H8 4333   4.899   9.567   3.349 -2.6387 -2.0366 -0.0240
  137DG      N7 4334   5.037   9.415   3.372 -0.2011  0.2593  0.3944
  137DG      C5 4335   5.057   9.296   3.290 -0.5200  0.8005 -0.2613
  137DG      C6 4336   5.156   9.188   3.304  0.1833 -0.4934 -0.0764
  137DG      O6 4337   5.241   9.173   3.394 -0.0505  0.4863 -0.2041
  137DG      N1 4338   5.138   9.095   3.208  0.7833  0.2286  0.9429
  137DG      H1 4339   5.182   9.006   3.226  1.1129  0.7733  2.9854
  137DG      C2 4340   5.035   9.097   3.112 -0.3617 -0.2142 -0.2148
  137DG      N2 4341   5.009   8.979   3.051 -0.1764 -0.6884  0.4344
  137DG     H21 4342   5.075   8.904   3.059  1.7036  0.9464  0.9482
  137DG     H22 4343   4.919   8.963   3.006  0.3889 -1.6899 -0.3749
  137DG      N3 4344   4.952   9.199   3.092 -0.0385 -0.0870 -0.0265
  137DG      C4 4345   4.968   9.300   3.186  0.1969 -0.1608  0.3252
  137DG     C3' 4346   4.562   9.553   3.101  0.6489  0.9005  0.4074
  137DG     H3' 4347   4.505   9.645   3.112 -0.3284  0.1633  1.8440
  137DG     C2' 4348   4.674   9.541   3.201  0.5066  0.5467 -0.3114
  137DG    H2'1 4349   4.731   9.632   3.218 -1.5492  1.8679 -0.1849
  137DG    H2'2 4350   4.631   9.499   3.291  0.5456  0.7910 -0.1782
  137DG     O3' 4351   4.488   9.431   3.114 -0.2910  0.0274  0.8110
  138DG       P 4352   4.348   9.401   3.181  0.0537  0.0370 -0.4138
  138DG     O1P 4353   4.252   9.472   3.098 -0.5043  0.3080 -0.5017
  138DG     O2P 4354   4.363   9.441   3.319  0.8307  0.3081 -0.5524
  138DG     O5' 4355   4.341   9.235   3.166 -0.3508  0.3511  0.1976
  138DG     C5' 4356   4.305   9.170   3.049  0.8931 -0.4346  0.0297
  138DG    H5'1 4357   4.372   9.199   2.968  2.0784 -3.4190 -0.1830
  138DG    H5'2 4358   4.203   9.199   3.027  0.2268 -2.8126 -0.3190
  138DG     C4' 4359   4.325   9.017   3.065  0.2912  0.3541 -0.0811
  138DG     H4' 4360   4.279   8.975   2.975  1.0947 -0.9812  0.1224
  138DG     O4' 4361   4.455   8.988   3.077 -0.2935  0.3378 -0.1940
  138DG     C1' 4362   4.490   8.941   3.206 -0.5233  0.9361  0.3786
  138DG     H1' 4363   4.506   8.833   3.204  1.5386  1.2075 -0.6593
  138DG      N9 4364   4.610   9.012   3.249 -0.6892  0.3459  0.1181
  138DG      C8 4365   4.625   9.137   3.292  0.4707  0.5754  0.7097
  138DG      H8 4366   4.551   9.211   3.269 -0.1542 -0.1561  0.3032
  138DG      N7 4367   4.725   9.156   3.371 -0.0690  0.1926 -0.6487
  138DG      C5 4368   4.792   9.034   3.366  0.3042 -0.2245 -0.0266
  138DG      C6 4369   4.914   8.987   3.426  1.0902 -0.6454 -0.3866
  138DG      O6 4370   5.000   9.050   3.493 -0.3860  0.7327 -0.2851
  138DG      N1 4371   4.939   8.851   3.407 -0.0444 -0.0538 -0.6376
  138DG      H1 4372   5.017   8.811   3.456 -0.6905  0.2787  0.7255
  138DG      C2 4373   4.861   8.775   3.324 -0.3082  0.9547  0.2866
  138DG      N2 4374   4.899   8.651   3.307 -0.2628 -0.2768  0.0831
  138DG     H21 4375   4.984   8.615   3.348 -0.2422 -0.8455 -0.4427
  138DG     H22 4376   4.862   8.594   3.232  0.0861  1.1483 -1.2406
  138DG      N3 4377   4.747   8.811   3.271  0.1199 -0.1285 -0.1178
  138DG      C4 4378   4.723   8.945   3.294 -0.1103 -0.1774  0.4541
  138DG     C3' 4379   4.263   8.944   3.188  0.1356 -0.0895 -0.2457
  138DG     H3' 4380   4.166   8.979   3.224  0.8168  1.0277  0.5624
  138DG     C2' 4381   4.373   8.961   3.298 -0.2256  0.1874  0.2486
  138DG    H2'1 4382   4.377   9.055   3.353  2.8506  0.4078 -0.1641
  138DG    H2'2 4383   4.371   8.881   3.372  1.6281 -0.3261 -0.2000
  138DG     O3' 4384   4.260   8.802   3.154 -0.0565 -0.4032 -0.4374
  139DA       P 4385   4.168   8.710   3.244  0.2390 -0.1459  0.4516
  139DA     O1P 4386   4.081   8.643   3.148 -0.0839  0.0395  0.3878
  139DA     O2P 4387   4.104   8.777   3.361  0.5923 -0.3740 -0.1146
  139DA     O5' 4388   4.268   8.602   3.305 -0.1128  0.0068  0.4333
  139DA     C5' 4389   4.323   8.493   3.235  0.8683 -0.4558 -0.3068
  139DA    H5'1 4390   4.353   8.538   3.140 -1.3565  2.4630  0.2197
  139DA    H5'2 4391   4.240   8.424   3.224  1.2586 -1.1293  0.8103
  139DA     C4' 4392   4.447   8.425   3.299  0.5176  0.3069 -0.3666
  139DA     H4' 4393   4.483   8.341   3.240  2.2651 -1.2381  2.6583
  139DA     O4' 4394   4.553   8.512   3.318 -0.0585  0.0794 -0.2527
  139DA     C1' 4395   4.637   8.468   3.428  0.4883  0.8845  0.3946
  139DA     H1' 4396   4.737   8.438   3.397  0.1962  0.5488 -0.2341
  139DA      N9 4397   4.634   8.581   3.529 -0.0605  0.4787  0.0511
  139DA      C8 4398   4.544   8.682   3.542 -0.1543 -0.9573  0.6546
  139DA      H8 4399   4.444   8.679   3.501 -0.8411  1.8580  1.8831
  139DA      N7 4400   4.582   8.782   3.618 -0.3785 -0.7069  0.6632
  139DA      C5 4401   4.713   8.744   3.656  0.0856  0.3801  0.5797
  139DA      C6 4402   4.819   8.788   3.740  0.1938 -0.1934  0.6634
  139DA      N6 4403   4.814   8.895   3.814  0.5984  0.0626 -0.1518
  139DA     H61 4404   4.725   8.939   3.831  1.3741  1.4859  0.3454
  139DA     H62 4405   4.896   8.936   3.854  0.5258  0.9440 -0.8880
  139DA      N1 4406   4.931   8.723   3.759  0.1006  0.4622  0.2536
  139DA      C2 4407   4.944   8.606   3.697 -0.0855 -0.4568 -0.1302
  139DA      H2 4408   5.043   8.563   3.701  0.4189  0.5558 -1.1656
  139DA      N3 4409   4.857   8.540   3.624  0.0965 -0.2890  0.3233
  139DA      C4 4410   4.744   8.615   3.607  0.3990  0.2390  0.0866
  139DA     C3' 4411   4.423   8.359   3.442 -0.7817 -0.4259  0.4873
  139DA     H3' 4412   4.385   8.443   3.500  3.5343  2.7415 -0.7066
  139DA     C2' 4413   4.570   8.343   3.483 -0.1062 -1.0959  0.5704
  139DA    H2'1 4414   4.594   8.326   3.588  0.9979  0.6009  0.6259
  139DA    H2'2 4415   4.604   8.251   3.436 -1.0427 -0.6845 -1.0281
  139DA     O3' 4416   4.352   8.236   3.441  0.1664  0.4418 -0.5043
  140DT       P 4417   4.288   8.182   3.573 -0.0825 -0.3916 -0.6800
  140DT     O1P 4418   4.208   8.059   3.534  0.0012  0.5310 -0.9518
  140DT     O2P 4419   4.211   8.289   3.645  0.9600 -0.2762 -0.0172
  140DT     O5' 4420   4.409   8.135   3.672  0.2741  0.6072  0.1321
  140DT     C5' 4421   4.482   8.021   3.639 -0.4029 -0.6809 -0.6913
  140DT    H5'1 4422   4.534   8.060   3.551 -1.3558  1.1262 -0.5051
  140DT    H5'2 4423   4.425   7.931   3.619 -1.2253 -0.2717 -0.2162
  140DT     C4' 4424   4.590   8.008   3.753  0.4284  0.9766  0.7258
  140DT     H4' 4425   4.653   7.933   3.706 -1.6752  0.1770 -1.0508
  140DT     O4' 4426   4.657   8.133   3.772  0.5522  0.3694  0.1343
  140DT     C1' 4427   4.649   8.172   3.903 -0.4704 -0.2557 -0.4253
  140DT     H1' 4428   4.738   8.132   3.951  0.3834  2.1298  0.1490
  140DT      N1 4429   4.644   8.323   3.915  0.1328 -0.4141  0.1724
  140DT      C6 4430   4.533   8.400   3.882  0.3081  0.4557 -0.8049
  140DT      H6 4431   4.445   8.359   3.835  0.9864 -2.0652 -0.0523
  140DT      C5 4432   4.533   8.530   3.920  0.0697 -0.1134 -0.1446
  140DT      C7 4433   4.412   8.618   3.883  0.3594 -0.5548  0.0350
  140DT     H71 4434   4.349   8.555   3.821 -1.5705  3.0060 -1.9373
  140DT     H72 4435   4.366   8.659   3.973 -1.4366 -0.8603 -0.7156
  140DT     H73 4436   4.450   8.705   3.828  1.9218 -0.3468  1.3554
  140DT      C4 4437   4.644   8.595   3.987 -0.6286 -0.3332  0.3669
  140DT      O4 4438   4.649   8.721   4.009 -0.0188  0.3402  0.3897
  140DT      N3 4439   4.756   8.515   4.009 -0.4597  1.1568  0.6567
  140DT      H3 4440   4.841   8.550   4.052 -0.6060  0.2798  1.7098
  140DT      C2 4441   4.761   8.386   3.967  0.2648  0.3878  0.5229
  140DT      O2 4442   4.860   8.326   3.982  0.1192 -0.1459  0.0769
  140DT     C3' 4443   4.544   7.962   3.889 -0.2881  0.3712 -0.7197
  140DT     H3' 4444   4.450   7.908   3.879  0.1917 -0.6441  0.0931
  140DT     C2' 4445   4.522   8.100   3.957 -0.8488 -0.6248  0.5675
  140DT    H2'1 4446   4.425   8.145   3.935 -0.1532 -0.3967 -2.3895
  140DT    H2'2 4447   4.531   8.089   4.065 -1.0494 -0.1329  0.6390
  140DT     O3' 4448   4.646   7.872   3.936  0.1733  0.1507  0.0766
  141DA       P 4449   4.620   7.800   4.069  0.0233 -0.1183 -0.4388
  141DA     O1P 4450   4.701   7.675   4.076 -0.0779  0.1660  0.0942
  141DA     O2P 4451   4.474   7.799   4.103 -0.0386  0.3671  0.0975
  141DA     O5' 4452   4.689   7.900   4.167  0.0020  0.1367 -0.5581
  141DA     C5' 4453   4.835   7.908   4.177  0.0960  0.6788  0.4503
  141DA    H5'1 4454   4.889   7.932   4.085 -0.8475 -1.8401 -0.8584
  141DA    H5'2 4455   4.873   7.808   4.196  1.2454  0.8233 -0.9572
  141DA     C4' 4456   4.867   8.011   4.281  0.3110 -0.4980  0.2009
  141DA     H4' 4457   4.973   8.015   4.305  0.3575 -1.5961  0.2554
  141DA     O4' 4458   4.830   8.142   4.244  0.5383 -0.1183  0.0956
  141DA     C1' 4459   4.775   8.202   4.360 -1.0831 -0.2351  0.5911
  141DA     H1' 4460   4.857   8.236   4.423 -0.7797 -1.5702  0.9405
  141DA      N9 4461   4.697   8.324   4.334 -0.1416 -0.1249 -0.1539
  141DA      C8 4462   4.574   8.329   4.278 -0.5832  0.5881  0.1691
  141DA      H8 4463   4.512   8.242   4.261 -1.1287  1.0940 -0.4615
  141DA      N7 4464   4.529   8.451   4.252  0.3289  0.8689 -0.0448
  141DA      C5 4465   4.627   8.528   4.305 -0.0903 -0.0586  0.8144
  141DA      C6 4466   4.639   8.667   4.332 -0.7373 -0.1813 -0.1578
  141DA      N6 4467   4.540   8.760   4.316  0.0801  0.1029 -0.2853
  141DA     H61 4468   4.445   8.728   4.309  0.7206 -2.8949  2.1842
  141DA     H62 4469   4.553   8.854   4.351  1.8661  0.5558 -2.0092
  141DA      N1 4470   4.748   8.717   4.387  0.5323  0.7071 -0.3821
  141DA      C2 4471   4.841   8.634   4.427  0.3979  0.0465 -0.0954
  141DA      H2 4472   4.921   8.683   4.480 -0.6242  0.9508  0.6589
  141DA      N3 4473   4.845   8.502   4.422 -0.3579 -0.0618  0.8172
  141DA      C4 4474   4.733   8.457   4.356  0.5356 -0.0652  0.5589
  141DA     C3' 4475   4.791   7.971   4.411  0.3523 -0.1981 -0.1681
  141DA     H3' 4476   4.731   7.880   4.408  0.9013 -0.5928  0.6114
  141DA     C2' 4477   4.695   8.094   4.431 -0.0575 -0.2972 -0.4790
  141DA    H2'1 4478   4.605   8.054   4.386  0.8463  0.0578 -2.7454
  141DA    H2'2 4479   4.679   8.122   4.535  0.0498 -1.5088 -0.1185
  141DA     O3' 4480   4.893   7.952   4.511 -0.7765  0.0879  0.3171
  142DT       P 4481   4.865   7.947   4.678 -0.5085 -0.5027  0.4054
  142DT     O1P 4482   4.970   7.867   4.741 -0.2211 -0.0926  0.5419
  142DT     O2P 4483   4.723   7.921   4.708  0.2384  0.2901 -0.2191
  142DT     O5' 4484   4.899   8.106   4.719 -0.0249  0.3098  0.6606
  142DT     C5' 4485   5.024   8.163   4.677  1.0000 -0.0750 -0.5665
  142DT    H5'1 4486   5.013   8.192   4.572 -0.1664  1.3521 -0.0848
  142DT    H5'2 4487   5.108   8.093   4.673  0.3707 -0.8146 -1.5062
  142DT     C4' 4488   5.067   8.293   4.749  0.5247 -0.0482  0.3316
  142DT     H4' 4489   5.160   8.316   4.698 -0.4458 -0.3800 -1.7155
  142DT     O4' 4490   4.992   8.409   4.709 -0.2228  0.6294 -0.5224
  142DT     C1' 4491   4.923   8.463   4.821  0.0809  0.1257  0.0145
  142DT     H1' 4492   4.971   8.556   4.849  0.2126  0.0386  0.0803
  142DT      N1 4493   4.782   8.497   4.777  0.6848 -0.1667 -0.2764
  142DT      C6 4494   4.691   8.397   4.749 -0.4393 -0.1279  0.1892
  142DT      H6 4495   4.718   8.294   4.768  0.1686 -0.3517 -1.7337
  142DT      C5 4496   4.577   8.433   4.679  0.6542  0.1858 -0.0429
  142DT      C7 4497   4.474   8.325   4.642  0.1474  0.2165  0.5644
  142DT     H71 4498   4.462   8.311   4.535 -1.6143  0.1712  0.7439
  142DT     H72 4499   4.491   8.230   4.693 -1.3691 -0.6539 -0.4691
  142DT     H73 4500   4.373   8.351   4.673  0.6280  1.8175  0.8475
  142DT      C4 4501   4.542   8.576   4.658  0.2000  0.3049  0.3070
  142DT      O4 4502   4.441   8.620   4.610  1.0196  0.3117 -0.0677
  142DT      N3 4503   4.636   8.664   4.699 -0.4800  0.1430  0.2776
  142DT      H3 4504   4.613   8.761   4.688 -2.3209 -0.0903  1.6155
  142DT      C2 4505   4.758   8.634   4.756  0.0742  0.1398  0.2326
  142DT      O2 4506   4.843   8.723   4.779 -0.0223 -0.5507 -0.1388
  142DT     C3' 4507   5.076   8.305   4.902 -0.0594  0.0176 -1.1176
  142DT     H3' 4508   5.094   8.205   4.941 -1.0084  0.3348  0.2242
  142DT     C2' 4509   4.939   8.363   4.945 -0.1190  0.1762  0.4024
  142DT    H2'1 4510   4.860   8.287   4.945  0.7751 -0.7865 -0.8657
  142DT    H2'2 4511   4.946   8.406   5.045 -0.5640  2.2110 -0.3858
  142DT     O3' 4512   5.184   8.394   4.938 -0.3587  0.2919  0.2890
  143DT       P 4513   5.235   8.401   5.080  0.2311 -0.0393 -0.4199
  143DT     O1P 4514   5.375   8.435   5.068 -0.0840 -0.5995 -0.3176
  143DT     O2P 4515   5.194   8.279   5.149 -0.2478 -0.1121 -0.1651
  143DT     O5' 4516   5.155   8.524   5.144 -0.1822  0.0944 -0.3550
  143DT     C5' 4517   5.192   8.657   5.103  0.0547 -0.4872  0.7652
  143DT    H5'1 4518   5.227   8.659   5.000 -1.7321  1.0127  0.1157
  143DT    H5'2 4519   5.273   8.684   5.171  0.9016 -0.0149 -0.4033
  143DT     C4' 4520   5.084   8.755   5.121 -0.3264 -0.1614 -0.8580
  143DT     H4' 4521   5.112   8.851   5.078  1.9914 -0.1379  0.5493
  143DT     O4' 4522   4.955   8.722   5.058 -0.3818  0.4105  0.3289
  143DT     C1' 4523   4.854   8.796   5.131 -0.0818  0.1275  0.3664
  143DT     H1' 4524   4.867   8.903   5.119  2.2886 -0.2018 -0.5694
  143DT      N1 4525   4.718   8.747   5.088 -0.4057  0.2409 -0.4915
  143DT      C6 4526   4.684   8.611   5.094 -0.7466  0.0282  0.1517
  143DT      H6 4527   4.767   8.550   5.128  0.5289  0.3268 -2.1772
  143DT      C5 4528   4.569   8.565   5.044 -0.4847 -0.0868 -0.1558
  143DT      C7 4529   4.534   8.420   5.063  0.0053  0.3120  0.0129
  143DT     H71 4530   4.622   8.357   5.051 -1.0074 -1.2630  0.5357
  143DT     H72 4531   4.487   8.409   5.161  0.2804 -1.3679 -0.0154
  143DT     H73 4532   4.469   8.399   4.978  0.8071 -0.1836 -0.4935
  143DT      C4 4533   4.464   8.658   4.987 -0.2438  0.0447  0.0674
  143DT      O4 4534   4.364   8.624   4.928  0.7227  0.2685  0.8309
  143DT      N3 4535   4.510   8.787   4.981  0.6909 -0.0250 -0.1760
  143DT      H3 4536   4.446   8.857   4.947 -1.3882 -1.1216  1.3041
  143DT      C2 4537   4.625   8.840   5.039 -0.2792  0.9541  0.5881
  143DT      O2 4538   4.646   8.962   5.039 -0.6516 -0.1579 -0.1622
  143DT     C3' 4539   5.048   8.782   5.271 -1.0510 -0.0390  1.0156
  143DT     H3' 4540   5.099   8.697   5.317 -0.0081 -1.1359 -1.9081
  143DT     C2' 4541   4.901   8.767   5.268  0.5871 -0.0309  0.0698
  143DT    H2'1 4542   4.873   8.665   5.294 -0.8114  1.0455  3.3459
  143DT    H2'2 4543   4.851   8.845   5.326 -1.8681 -0.2868 -1.5245
  143DT     O3' 4544   5.096   8.903   5.322  0.1857  0.6808 -0.1224
  144DG       P 4545   5.110   8.922   5.476 -0.0589  0.0665 -0.2961
  144DG     O1P 4546   5.219   9.025   5.495 -0.0892  0.2433 -0.0175
  144DG     O2P 4547   5.126   8.789   5.544  0.2057 -0.0910  0.2309
  144DG     O5' 4548   4.973   8.976   5.532  0.5125 -0.0050  0.4611
  144DG     C5' 4549   4.939   9.111   5.537  0.4790  0.5588 -0.0443
  144DG    H5'1 4550   4.943   9.160   5.440  1.2025  2.4648  0.8944
  144DG    H5'2 4551   5.009   9.163   5.602  1.9668  0.4582 -1.4960
  144DG     C4' 4552   4.796   9.135   5.581  0.0519 -0.5150 -0.7052
  144DG     H4' 4553   4.790   9.244   5.583 -0.2712 -0.5240  2.2849
  144DG     O4' 4554   4.710   9.087   5.479  0.2129  0.6312 -0.8050
  144DG     C1' 4555   4.611   9.001   5.545 -0.6213 -0.2407 -0.7958
  144DG     H1' 4556   4.532   9.065   5.585  1.3537  1.0532  1.2974
  144DG      N9 4557   4.550   8.906   5.463  0.5792 -0.2907  0.3802
  144DG      C8 4558   4.577   8.778   5.432 -0.2286 -0.3905  0.3433
  144DG      H8 4559   4.659   8.727   5.478 -1.1375 -1.3942  0.8950
  144DG      N7 4560   4.485   8.713   5.362 -0.4636 -0.0896 -0.3623
  144DG      C5 4561   4.393   8.816   5.336 -0.4287 -0.4961 -0.2933
  144DG      C6 4562   4.272   8.817   5.259 -0.4280 -0.6882  0.6916
  144DG      O6 4563   4.225   8.730   5.185 -0.3534  0.2523  1.0088
  144DG      N1 4564   4.208   8.938   5.262  0.6088  0.4039 -0.4403
  144DG      H1 4565   4.113   8.936   5.229  0.4427  0.2453  0.0298
  144DG      C2 4566   4.247   9.048   5.319  0.1632  0.8210 -0.5532
  144DG      N2 4567   4.167   9.150   5.319  0.1395  0.1166  1.0084
  144DG     H21 4568   4.079   9.137   5.271  2.4554 -0.2815 -3.6377
  144DG     H22 4569   4.203   9.231   5.368  1.1870 -1.4689  3.0133
  144DG      N3 4570   4.357   9.043   5.392 -0.4399  0.0957  0.0912
  144DG      C4 4571   4.429   8.933   5.399 -0.7832 -0.1589 -0.0859
  144DG     C3' 4572   4.749   9.076   5.719 -0.2003 -0.2495  0.7273
  144DG     H3' 4573   4.837   9.065   5.782  0.6365 -0.3077 -0.4331
  144DG     C2' 4574   4.683   8.947   5.663 -0.3559  1.0628  0.5774
  144DG    H2'1 4575   4.764   8.883   5.628  0.7018  0.8233  3.2676
  144DG    H2'2 4576   4.606   8.903   5.727 -0.0393  2.3559  1.8809
  144DG     O3' 4577   4.645   9.161   5.777 -0.0314  0.5115 -0.3887
  145DA       P 4578   4.609   9.179   5.936  0.1998  0.1431 -0.3271
  145DA     O1P 4579   4.711   9.273   5.995 -0.3035 -0.1038 -0.3496
  145DA     O2P 4580   4.594   9.042   5.991 -0.8014  0.5867  0.3314
  145DA     O5' 4581   4.468   9.251   5.956 -0.2613  0.7535 -0.3963
  145DA     C5' 4582   4.443   9.387   5.932 -0.0815 -0.2225 -0.2297
  145DA    H5'1 4583   4.507   9.435   5.858 -0.6785  0.8720 -0.0511
  145DA    H5'2 4584   4.455   9.449   6.021 -0.5969 -0.0136 -0.2999
  145DA     C4' 4585   4.303   9.410   5.867  0.1001 -0.2537 -0.5463
  145DA     H4' 4586   4.297   9.508   5.819  0.0453  0.1190  0.2035
  145DA     O4' 4587   4.286   9.316   5.756  0.0815 -0.1458  0.1219
  145DA     C1' 4588   4.167   9.235   5.772  0.0254 -0.5288  0.0490
  145DA     H1' 4589   4.086   9.271   5.709 -0.8773 -0.4200  1.2517
  145DA      N9 4590   4.189   9.097   5.728 -0.0324 -0.2956  0.1327
  145DA      C8 4591   4.287   9.009   5.772  0.0373 -0.7128 -0.2499
  145DA      H8 4592   4.376   9.040   5.825 -0.9207  1.5741  0.1443
  145DA      N7 4593   4.272   8.894   5.712 -0.3743 -0.6047 -0.0263
  145DA      C5 4594   4.157   8.904   5.637  0.3092  0.4085  0.3970
  145DA      C6 4595   4.084   8.823   5.550 -1.0282  0.1388 -0.2686
  145DA      N6 4596   4.122   8.696   5.524 -0.2049  0.7218  0.0831
  145DA     H61 4597   4.201   8.663   5.577 -0.3477 -0.1906 -0.2597
  145DA     H62 4598   4.059   8.640   5.468 -0.8454  0.4801  1.0160
  145DA      N1 4599   3.972   8.862   5.494 -0.4892  0.2987 -0.6064
  145DA      C2 4600   3.934   8.987   5.509 -0.8154  0.5635  0.3245
  145DA      H2 4601   3.848   9.018   5.452 -0.7396 -0.4044 -0.3540
  145DA      N3 4602   3.992   9.080   5.582  0.4378  0.4080 -0.4369
  145DA      C4 4603   4.102   9.028   5.647  0.4946  0.4725 -0.1245
  145DA     C3' 4604   4.185   9.385   5.960  0.0408  0.3417  0.0056
  145DA     H3' 4605   4.216   9.382   6.064  0.2771 -1.1626 -0.0873
  145DA     C2' 4606   4.140   9.243   5.922 -0.1398  0.4534  0.2327
  145DA    H2'1 4607   4.211   9.173   5.967  0.2531  0.0825 -0.9240
  145DA    H2'2 4608   4.036   9.222   5.944 -0.0751  1.7915  2.0684
  145DA     O3' 4609   4.080   9.478   5.942  0.3702 -0.0800 -0.1031
  146DT3      P 4610   3.940   9.486   6.031 -0.3520  0.3256 -0.0717
  146DT3    O1P 4611   3.914   9.630   6.058 -0.2485 -0.1815  0.6074
  146DT3    O2P 4612   3.943   9.388   6.139  0.0679 -0.3470 -0.1431
  146DT3    O5' 4613   3.819   9.448   5.940 -0.4954 -0.0556 -0.0510
  146DT3    C5' 4614   3.804   9.469   5.797  0.2749 -0.0567  0.3124
  146DT3   H5'1 4615   3.895   9.446   5.741 -1.4088 -0.0865 -2.6232
  146DT3   H5'2 4616   3.785   9.576   5.786  1.0593 -0.1122 -2.1079
  146DT3    C4' 4617   3.693   9.380   5.739  0.5464 -0.4709 -0.4109
  146DT3    H4' 4618   3.664   9.427   5.645  1.4450 -1.0531 -0.9996
  146DT3    O4' 4619   3.730   9.245   5.711 -0.3826 -0.4057 -0.1735
  146DT3    C1' 4620   3.638   9.160   5.766  0.4748 -0.6674 -0.1454
  146DT3    H1' 4621   3.552   9.143   5.700 -1.3089 -0.9386  2.1276
  146DT3     N1 4622   3.704   9.033   5.789 -0.8548 -0.6157 -0.2333
  146DT3     C6 4623   3.819   9.024   5.875  0.0973  0.1882  0.0127
  146DT3     H6 4624   3.840   9.117   5.926 -0.5377  0.4982 -0.2812
  146DT3     C5 4625   3.886   8.906   5.891  0.3259 -0.1590  0.6462
  146DT3     C7 4626   4.009   8.898   5.984  0.0046 -0.0565 -0.5979
  146DT3    H71 4627   4.101   8.876   5.931 -1.0979 -1.3798 -2.0784
  146DT3    H72 4628   4.026   8.995   6.030  1.1969 -0.1322 -0.8557
  146DT3    H73 4629   3.989   8.820   6.058 -1.0791 -2.6004 -3.3647
  146DT3     C4 4630   3.850   8.791   5.806  0.1361  0.4577  0.1067
  146DT3     O4 4631   3.904   8.677   5.804  0.0333 -0.4564 -0.0062
  146DT3     N3 4632   3.746   8.811   5.721  0.0185 -0.4004 -0.5813
  146DT3     H3 4633   3.722   8.735   5.659  1.8060  0.0673 -1.9312
  146DT3     C2 4634   3.665   8.925   5.714  0.0657  0.0852  0.2257
  146DT3     O2 4635   3.554   8.925   5.661  0.2459  0.3567 -0.5025
  146DT3    C3' 4636   3.570   9.375   5.839 -0.1915 -0.3935 -0.7020
  146DT3    H3' 4637   3.572   9.450   5.918  1.2370  0.0110 -1.0939
  146DT3    C2' 4638   3.579   9.234   5.893 -0.1238 -0.2101 -0.6665
  146DT3   H2'1 4639   3.653   9.240   5.973  0.0215 -0.4832 -0.7795
  146DT3   H2'2 4640   3.487   9.184   5.925  0.0536  0.0541  0.3049
  146DT3    O3' 4641   3.449   9.387   5.763  0.0496  0.7276 -0.2668
  146DT3    H3T 4642   3.374   9.349   5.810 -0.9532  0.7756 -1.7221
  147DA5    O5' 4643   3.592   7.953   5.438  0.4718 -0.1682 -0.3957
  147DA5    H5T 4644   3.633   8.039   5.446 -2.3002  1.2091 -0.0109
  147DA5    C5' 4645   3.454   7.956   5.474  0.1747 -0.7724 -0.5525
  147DA5   H5'1 4646   3.451   7.950   5.583  2.9071  0.9141 -0.2689
  147DA5   H5'2 4647   3.399   7.880   5.420  0.5182 -1.1527 -0.3691
  147DA5    C4' 4648   3.377   8.082   5.438 -0.8268  0.0951 -0.2426
  147DA5    H4' 4649   3.274   8.077   5.473 -0.1319  0.8113  2.1028
  147DA5    O4' 4650   3.432   8.189   5.511  0.2019 -0.4508  0.4529
  147DA5    C1' 4651   3.462   8.296   5.424 -0.1086 -0.1960 -0.3495
  147DA5    H1' 4652   3.379   8.365   5.411 -0.5522 -0.8475 -1.0303
  147DA5     N9 4653   3.574   8.370   5.493  0.3067  0.6536  0.3784
  147DA5     C8 4654   3.573   8.495   5.560 -0.3050  0.3858 -0.2693
  147DA5     H8 4655   3.488   8.560   5.554  0.3436  1.1900 -0.9811
  147DA5     N7 4656   3.688   8.526   5.612 -0.5579  0.2104 -0.3859
  147DA5     C5 4657   3.764   8.412   5.586 -0.2156 -0.6001  0.4836
  147DA5     C6 4658   3.895   8.370   5.623 -0.0167 -0.1748  1.0350
  147DA5     N6 4659   3.977   8.437   5.698  0.3023 -0.1006 -0.3678
  147DA5    H61 4660   3.959   8.533   5.723  0.0447 -0.0989 -0.5644
  147DA5    H62 4661   4.064   8.394   5.726 -1.6628 -2.8459  2.1570
  147DA5     N1 4662   3.942   8.252   5.585 -0.7620 -0.3561 -0.0067
  147DA5     C2 4663   3.866   8.170   5.520  0.3183 -0.0218  0.1648
  147DA5     H2 4664   3.911   8.078   5.485 -0.5735 -1.7142  3.1241
  147DA5     N3 4665   3.740   8.193   5.480 -0.9893  0.2851 -0.2082
  147DA5     C4 4666   3.696   8.316   5.519 -0.0387 -0.4384 -0.1361
  147DA5    C3' 4667   3.390   8.121   5.287  0.2794  0.2220  0.9490
  147DA5    H3' 4668   3.423   8.034   5.229  1.1254 -0.3234  2.2145
  147DA5    C2' 4669   3.488   8.235   5.282  0.2990  0.0625  0.0420
  147DA5   H2'1 4670   3.586   8.188   5.274 -0.5561 -1.7681 -0.2420
  147DA5   H2'2 4671   3.466   8.307   5.203  0.9181  0.0822 -0.1188
  147DA5    O3' 4672   3.263   8.164   5.239 -0.7416 -0.0835  0.5865
  148DT       P 4673   3.233   8.241   5.101 -0.3469  0.2676 -0.0197
  148DT     O1P 4674   3.096   8.226   5.079  0.4884  0.4293  0.2827
  148DT     O2P 4675   3.321   8.188   4.994 -0.5693 -0.0412 -0.0785
  148DT     O5' 4676   3.268   8.399   5.119 -0.0318  1.0733  0.1690
  148DT     C5' 4677   3.180   8.483   5.195  0.1155 -0.4030 -0.3509
  148DT    H5'1 4678   3.163   8.444   5.295  2.3413 -1.2542 -0.2441
  148DT    H5'2 4679   3.084   8.501   5.146 -0.9926 -0.9090  1.5523
  148DT     C4' 4680   3.243   8.623   5.219 -0.0187  0.0937 -0.5502
  148DT     H4' 4681   3.180   8.668   5.296  0.3728  0.6384 -0.5454
  148DT     O4' 4682   3.371   8.590   5.270 -0.2094 -0.1910  0.5148
  148DT     C1' 4683   3.451   8.689   5.214 -0.1329  0.1144  1.0869
  148DT     H1' 4684   3.436   8.788   5.257  0.2669 -0.4419  2.5731
  148DT      N1 4685   3.593   8.644   5.232  0.2355  0.1392 -0.3973
  148DT      C6 4686   3.649   8.534   5.169  0.0005  0.0939 -0.4137
  148DT      H6 4687   3.585   8.485   5.098  0.7587  0.3318 -1.2786
  148DT      C5 4688   3.777   8.492   5.196  0.3615 -0.4981 -0.3083
  148DT      C7 4689   3.823   8.362   5.134 -0.0745  0.1246  0.0522
  148DT     H71 4690   3.865   8.311   5.221 -0.3226  0.6446  0.4857
  148DT     H72 4691   3.744   8.302   5.089 -0.1971 -1.4197  2.1415
  148DT     H73 4692   3.897   8.388   5.058 -1.1923  0.7680 -0.8394
  148DT      C4 4693   3.847   8.569   5.293  0.0196 -0.6440 -0.5529
  148DT      O4 4694   3.957   8.539   5.345  0.3917 -0.3788 -0.0189
  148DT      N3 4695   3.798   8.694   5.337 -0.0419  0.7914  0.3318
  148DT      H3 4696   3.861   8.763   5.375  0.9315  1.1783 -1.8161
  148DT      C2 4697   3.672   8.732   5.303  0.0966 -0.3208 -0.1250
  148DT      O2 4698   3.636   8.838   5.345 -0.6483 -0.4067  0.6742
  148DT     C3' 4699   3.254   8.708   5.098 -0.4398  0.8716  0.2868
  148DT     H3' 4700   3.205   8.649   5.022 -1.0430  0.3690  1.0559
  148DT     C2' 4701   3.401   8.694   5.068  0.0182 -0.0375  0.0902
  148DT    H2'1 4702   3.428   8.603   5.014  1.8365 -0.0838  1.0060
  148DT    H2'2 4703   3.437   8.782   5.013  0.9840 -1.2197 -1.2552
  148DT     O3' 4704   3.194   8.837   5.126  0.1110  0.1506  0.2201
  149DC       P 4705   3.189   8.950   5.014 -0.1871  0.4134 -0.0842
  149DC     O1P 4706   3.078   9.042   5.053  0.5363  0.0940  0.7181
  149DC     O2P 4707   3.191   8.891   4.878  0.6158 -0.2009  0.5322
  149DC     O5' 4708   3.322   9.034   5.039  1.0815 -0.6441  0.5937
  149DC     C5' 4709   3.328   9.134   5.145  0.0326 -0.0283 -0.0532
  149DC    H5'1 4710   3.316   9.085   5.241 -0.6725 -1.3787 -0.8091
  149DC    H5'2 4711   3.238   9.193   5.130  0.2155 -0.1999 -2.1597
  149DC     C4' 4712   3.437   9.232   5.143 -0.5639  0.3355 -0.1044
  149DC     H4' 4713   3.409   9.302   5.222 -0.7059  0.6598 -0.4407
  149DC     O4' 4714   3.551   9.163   5.191 -0.1887 -0.2970 -0.2896
  149DC     C1' 4715   3.656   9.189   5.098 -0.6959  0.1066 -0.7570
  149DC     H1' 4716   3.718   9.269   5.138 -0.7136 -0.5958  0.7171
  149DC      N1 4717   3.742   9.070   5.080  0.5350  0.1089 -0.1791
  149DC      C6 4718   3.694   8.960   5.006 -0.6139  0.1771 -0.4985
  149DC      H6 4719   3.591   8.965   4.974 -1.3173 -0.0379  1.5734
  149DC      C5 4720   3.773   8.848   4.994 -0.0388 -0.4028 -0.3748
  149DC      H5 4721   3.743   8.761   4.937  0.6234 -0.3033 -0.8865
  149DC      C4 4722   3.902   8.847   5.059  0.6203 -0.4000 -0.2066
  149DC      N4 4723   3.980   8.740   5.051  0.2840  0.7115  0.1929
  149DC     H41 4724   3.948   8.666   4.990  0.4818  0.3033  0.5740
  149DC     H42 4725   4.070   8.745   5.097 -0.5923  0.5925  2.0064
  149DC      N3 4726   3.942   8.945   5.139 -0.1223  0.0477  0.0475
  149DC      C2 4727   3.860   9.056   5.155  0.4435  0.1427  0.1635
  149DC      O2 4728   3.901   9.145   5.228  0.6350 -0.1679  0.2438
  149DC     C3' 4729   3.463   9.312   5.013 -0.6179 -0.0567 -0.5108
  149DC     H3' 4730   3.380   9.304   4.943  0.3054 -0.3107 -1.6176
  149DC     C2' 4731   3.589   9.238   4.970 -0.3167 -0.4200 -0.0508
  149DC    H2'1 4732   3.562   9.151   4.910  0.3083  0.5447 -1.7972
  149DC    H2'2 4733   3.649   9.300   4.904  2.0280 -1.1485  1.3069
  149DC     O3' 4734   3.490   9.446   5.044 -0.5854  0.4656  1.0710
  150DA       P 4735   3.549   9.563   4.939 -0.1265  0.0675 -0.1508
  150DA     O1P 4736   3.500   9.692   4.984 -0.2016 -0.5791  0.8100
  150DA     O2P 4737   3.520   9.518   4.798 -0.4530 -0.0161  0.1237
  150DA     O5' 4738   3.699   9.555   4.962 -0.1778 -0.2659 -0.2439
  150DA     C5' 4739   3.763   9.605   5.083  0.0800  0.4355 -0.1739
  150DA    H5'1 4740   3.736   9.543   5.167 -1.8449  0.1865 -0.9364
  150DA    H5'2 4741   3.745   9.709   5.111  1.5237  0.2352  1.6951
  150DA     C4' 4742   3.914   9.595   5.068 -0.1926 -0.2303 -0.6989
  150DA     H4' 4743   3.958   9.639   5.158 -0.5733  1.6162 -1.3773
  150DA     O4' 4744   3.958   9.466   5.074 -0.5321  0.2194 -0.2037
  150DA     C1' 4745   4.055   9.443   4.970  0.3509 -0.3389 -0.0764
  150DA     H1' 4746   4.158   9.464   4.998  0.6972  1.3445 -2.3301
  150DA      N9 4747   4.057   9.306   4.927  0.6307 -0.2625  0.2315
  150DA      C8 4748   3.959   9.241   4.856 -0.3135  1.3512  0.1501
  150DA      H8 4749   3.868   9.293   4.830  0.7080  2.3474 -1.5648
  150DA      N7 4750   3.981   9.110   4.836  0.1283  0.7597  0.2411
  150DA      C5 4751   4.115   9.097   4.887 -0.5546  0.1268  0.9306
  150DA      C6 4752   4.215   9.001   4.891 -0.2335  1.0669 -0.4714
  150DA      N6 4753   4.207   8.877   4.856  0.2039 -0.5845  0.7178
  150DA     H61 4754   4.121   8.840   4.817  1.3463 -1.6513 -0.9470
  150DA     H62 4755   4.269   8.811   4.901 -2.3383 -1.4908  3.2202
  150DA      N1 4756   4.327   9.020   4.951  0.2577 -0.2510  0.0124
  150DA      C2 4757   4.349   9.138   5.003  0.0617  0.0009  0.5271
  150DA      H2 4758   4.444   9.142   5.054  0.4319 -0.1864 -0.1349
  150DA      N3 4759   4.281   9.246   5.007  0.5090 -0.5073  0.1872
  150DA      C4 4760   4.161   9.218   4.939 -0.0860 -0.0269 -0.7783
  150DA     C3' 4761   3.969   9.664   4.947 -0.0242  0.3660  0.2444
  150DA     H3' 4762   3.890   9.712   4.889  0.3237  0.1440 -0.4230
  150DA     C2' 4763   4.033   9.546   4.865  0.0286 -0.3103 -0.1641
  150DA    H2'1 4764   3.967   9.501   4.790 -1.8175  0.0812  1.1343
  150DA    H2'2 4765   4.120   9.583   4.810 -1.4968  0.5856 -2.1270
  150DA     O3' 4766   4.068   9.760   4.991 -0.3338  0.1903  0.1895
  151DA       P 4767   4.143   9.848   4.880 -0.2101 -0.0461 -0.4769
  151DA     O1P 4768   4.184   9.975   4.960 -0.5742  0.0751 -0.2880
  151DA     O2P 4769   4.052   9.862   4.764 -0.2559  0.5029  0.1094
  151DA     O5' 4770   4.271   9.754   4.837  0.4523 -0.6228  0.3104
  151DA     C5' 4771   4.387   9.745   4.924  0.0978  0.0041  0.7450
  151DA    H5'1 4772   4.365   9.711   5.025 -0.7373  1.0255  0.9334
  151DA    H5'2 4773   4.433   9.843   4.940  1.7927 -0.3171 -1.7505
  151DA     C4' 4774   4.490   9.656   4.875 -0.2351 -0.4230 -0.2950
  151DA     H4' 4775   4.573   9.641   4.944 -0.3071 -1.0133 -0.3356
  151DA     O4' 4776   4.432   9.528   4.876 -0.2564 -0.6136  1.0067
  151DA     C1' 4777   4.477   9.459   4.761  0.3420 -0.8707  0.8863
  151DA     H1' 4778   4.581   9.431   4.779  1.3542  1.2280 -1.1481
  151DA      N9 4779   4.417   9.331   4.713 -0.0765  0.2790 -0.6673
  151DA      C8 4780   4.297   9.318   4.646 -0.5379  0.2318 -0.5351
  151DA      H8 4781   4.237   9.406   4.628 -0.2099  0.7434  0.7357
  151DA      N7 4782   4.275   9.196   4.612  0.5976 -0.2882  0.2856
  151DA      C5 4783   4.393   9.124   4.655  0.1113  0.2917  0.2035
  151DA      C6 4784   4.448   8.991   4.636  1.1799  0.4789 -0.2929
  151DA      N6 4785   4.388   8.894   4.570 -0.5512  0.0262 -0.2126
  151DA     H61 4786   4.293   8.893   4.536  0.1061 -1.1802 -2.1537
  151DA     H62 4787   4.443   8.809   4.578 -0.2536 -0.0717 -2.7322
  151DA      N1 4788   4.563   8.957   4.696 -0.3506  0.2569 -0.1113
  151DA      C2 4789   4.634   9.053   4.754 -0.7380 -0.0681  0.2844
  151DA      H2 4790   4.736   9.030   4.784 -0.1989 -0.6630 -1.8281
  151DA      N3 4791   4.596   9.183   4.775 -0.0413 -0.6719  0.2937
  151DA      C4 4792   4.473   9.210   4.721 -0.1013 -0.2792 -0.2447
  151DA     C3' 4793   4.533   9.694   4.738 -0.1336  0.1348  0.5868
  151DA     H3' 4794   4.509   9.792   4.697  0.3069 -0.4145 -1.0566
  151DA     C2' 4795   4.472   9.574   4.658 -0.1891  0.1558 -0.0270
  151DA    H2'1 4796   4.370   9.598   4.630 -0.6895 -3.3733 -1.6310
  151DA    H2'2 4797   4.526   9.552   4.566 -1.1551 -1.9796 -0.1175
  151DA     O3' 4798   4.672   9.661   4.729 -0.1472 -0.3059  0.0545
  152DT       P 4799   4.775   9.721   4.616  0.0777 -0.8442 -0.1893
  152DT     O1P 4800   4.806   9.866   4.643 -0.2482  0.2698  0.7163
  152DT     O2P 4801   4.718   9.696   4.482  0.0834 -0.4468 -0.0402
  152DT     O5' 4802   4.900   9.622   4.622 -0.3403  0.5672 -0.0593
  152DT     C5' 4803   4.954   9.584   4.745 -0.6775 -0.8069 -0.1705
  152DT    H5'1 4804   4.878   9.580   4.824 -0.7177 -0.6670 -0.2006
  152DT    H5'2 4805   5.034   9.652   4.775 -0.0198 -1.5010 -0.3336
  152DT     C4' 4806   5.025   9.450   4.733 -0.1481  0.1893 -0.1312
  152DT     H4' 4807   5.080   9.433   4.825 -1.0759 -2.0065  0.0601
  152DT     O4' 4808   4.932   9.350   4.715  0.4228  0.4996  0.1758
  152DT     C1' 4809   4.973   9.278   4.604 -0.0781  0.3618  1.3104
  152DT     H1' 4810   5.047   9.202   4.626 -0.7608 -0.8577 -0.3665
  152DT      N1 4811   4.867   9.215   4.523  0.3183 -0.7009 -0.2721
  152DT      C6 4812   4.759   9.292   4.479  0.9129 -0.0597 -0.1708
  152DT      H6 4813   4.744   9.396   4.502  2.1636  0.2227 -0.5611
  152DT      C5 4814   4.666   9.224   4.401 -0.4300 -0.0400 -0.4033
  152DT      C7 4815   4.541   9.299   4.372  0.0530 -0.0555  0.2929
  152DT     H71 4816   4.534   9.329   4.267  0.5866 -4.6528 -1.3022
  152DT     H72 4817   4.454   9.239   4.401 -2.1350  1.8676 -1.8926
  152DT     H73 4818   4.537   9.382   4.442  0.6079 -0.9873  1.4679
  152DT      C4 4819   4.675   9.081   4.375 -0.3676  0.1144  0.4280
  152DT      O4 4820   4.601   9.021   4.300  0.5109 -0.1258  0.3241
  152DT      N3 4821   4.774   9.015   4.439 -0.0789  0.0140 -0.1530
  152DT      H3 4822   4.783   8.915   4.426  0.4631 -0.0119  0.4010
  152DT      C2 4823   4.872   9.072   4.516 -0.0386  0.5160 -0.7584
  152DT      O2 4824   4.956   8.996   4.567  0.2126 -0.1979 -0.2225
  152DT     C3' 4825   5.130   9.444   4.625  0.5185 -0.0993  0.0154
  152DT     H3' 4826   5.161   9.544   4.596 -0.9166  1.0755  2.2277
  152DT     C2' 4827   5.058   9.376   4.516  0.0098  0.0334  0.0953
  152DT    H2'1 4828   4.991   9.447   4.467 -1.1825 -0.9933  0.1835
  152DT    H2'2 4829   5.127   9.321   4.451 -1.3874  0.7009 -2.0406
  152DT     O3' 4830   5.249   9.366   4.658 -0.5733 -0.4903  0.1332
  153DA       P 4831   5.384   9.378   4.577  0.1935  0.4292  0.4536
  153DA     O1P 4832   5.493   9.428   4.674  0.0175  0.0048  0.2047
  153DA     O2P 4833   5.348   9.447   4.450 -0.6161  0.1976  0.1524
  153DA     O5' 4834   5.418   9.217   4.545  0.7387  0.0459 -0.5543
  153DA     C5' 4835   5.494   9.129   4.626 -0.2959 -0.4839 -0.2255
  153DA    H5'1 4836   5.434   9.112   4.715 -0.4348  0.9480 -0.0246
  153DA    H5'2 4837   5.588   9.176   4.655 -1.2285  1.3538 -0.0449
  153DA     C4' 4838   5.523   9.000   4.548 -0.5292 -0.1262  0.3812
  153DA     H4' 4839   5.578   8.941   4.621  1.8716  1.2968 -0.1619
  153DA     O4' 4840   5.410   8.917   4.528  0.3078 -0.7561  0.3401
  153DA     C1' 4841   5.394   8.894   4.391  1.1373  0.4122 -0.4300
  153DA     H1' 4842   5.427   8.792   4.374 -0.0392  0.1056 -0.9814
  153DA      N9 4843   5.257   8.920   4.345 -0.0709  0.5324 -0.8785
  153DA      C8 4844   5.195   9.043   4.332  0.0240 -0.6471 -0.1292
  153DA      H8 4845   5.233   9.131   4.382 -0.6945 -0.8653  0.8309
  153DA      N7 4846   5.074   9.039   4.285  0.3442  0.0019 -0.0487
  153DA      C5 4847   5.057   8.909   4.237  0.3056 -0.1184  0.2109
  153DA      C6 4848   4.950   8.838   4.174 -0.1966  0.0203  0.2011
  153DA      N6 4849   4.834   8.889   4.146  0.0086 -0.2398  0.5312
  153DA     H61 4850   4.818   8.986   4.168 -3.5953 -0.5611 -0.1552
  153DA     H62 4851   4.760   8.836   4.103 -0.1985  0.2980  0.2104
  153DA      N1 4852   4.964   8.706   4.154 -0.2601 -0.0235  0.1267
  153DA      C2 4853   5.077   8.646   4.192 -0.1790 -0.1001 -0.6520
  153DA      H2 4854   5.087   8.543   4.159  0.9399  0.3481 -1.8145
  153DA      N3 4855   5.180   8.700   4.255 -0.0190  0.6352 -0.0202
  153DA      C4 4856   5.169   8.837   4.273 -0.7018 -0.2857  0.0464
  153DA     C3' 4857   5.604   9.007   4.420  0.2839  0.5289 -0.0181
  153DA     H3' 4858   5.645   9.107   4.407 -2.8206  1.9658  0.3265
  153DA     C2' 4859   5.488   8.992   4.317  0.4175 -0.4346  0.4158
  153DA    H2'1 4860   5.448   9.089   4.288  0.5117 -0.1939  1.0827
  153DA    H2'2 4861   5.526   8.953   4.222  0.5784 -0.6740  0.5794
  153DA     O3' 4862   5.707   8.907   4.430  0.2112  0.1718  0.2287
  154DT       P 4863   5.829   8.906   4.317  0.2773 -0.0264  0.2936
  154DT     O1P 4864   5.949   8.844   4.368 -0.0084  0.0391 -0.1727
  154DT     O2P 4865   5.839   9.038   4.258 -0.2787  0.3874 -0.2377
  154DT     O5' 4866   5.769   8.805   4.208  0.3407  0.1436  0.1626
  154DT     C5' 4867   5.727   8.677   4.251  1.0839 -0.4826 -0.2377
  154DT    H5'1 4868   5.678   8.676   4.349  2.0206 -2.0805  0.2491
  154DT    H5'2 4869   5.814   8.616   4.274  1.4605  0.2277  0.2650
  154DT     C4' 4870   5.642   8.600   4.148 -0.2297 -0.0245 -0.6103
  154DT     H4' 4871   5.626   8.499   4.188 -0.1898 -0.5465 -1.8495
  154DT     O4' 4872   5.514   8.673   4.138  0.0876  0.0251 -0.3014
  154DT     C1' 4873   5.480   8.667   4.002 -0.0467  0.0386  0.3541
  154DT     H1' 4874   5.441   8.570   3.972 -2.4323  0.6556  1.1786
  154DT      N1 4875   5.371   8.767   3.975  0.1751 -0.0785  0.6206
  154DT      C6 4876   5.398   8.901   3.981  0.0723 -0.9239 -0.1177
  154DT      H6 4877   5.498   8.936   3.998 -0.4520  0.7244 -0.2402
  154DT      C5 4878   5.302   8.994   3.954 -0.1131 -0.0032 -0.2321
  154DT      C7 4879   5.343   9.145   3.970  0.6963  0.0874  0.1150
  154DT     H71 4880   5.364   9.191   3.873 -1.1246  1.2273  0.2090
  154DT     H72 4881   5.259   9.198   4.015  0.6533 -0.6973  0.9880
  154DT     H73 4882   5.423   9.158   4.042  2.0566  1.0274 -1.4814
  154DT      C4 4883   5.170   8.953   3.914 -0.1862  0.0776 -0.2136
  154DT      O4 4884   5.074   9.028   3.893 -0.1944 -0.2073  0.2868
  154DT      N3 4885   5.158   8.817   3.902 -0.8575  0.1430  0.0534
  154DT      H3 4886   5.070   8.781   3.868 -0.7561  0.0811 -0.1398
  154DT      C2 4887   5.246   8.718   3.935  0.1390  0.7843 -0.3163
  154DT      O2 4888   5.214   8.601   3.919 -0.6966 -0.6806  0.4064
  154DT     C3' 4889   5.695   8.588   4.006  0.1117  0.2982  0.3303
  154DT     H3' 4890   5.801   8.614   4.006  0.7073 -1.4889 -3.0360
  154DT     C2' 4891   5.615   8.688   3.926  0.2085  0.2992 -0.0582
  154DT    H2'1 4892   5.657   8.788   3.936  0.0318  0.4805 -1.0191
  154DT    H2'2 4893   5.599   8.657   3.823 -1.0781 -3.3448  1.0805
  154DT     O3' 4894   5.673   8.456   3.951 -0.5501  0.1754 -0.0601
  155DC       P 4895   5.739   8.403   3.817  0.0408  0.2284 -0.3291
  155DC     O1P 4896   5.811   8.275   3.851  0.0216  0.2551 -0.9041
  155DC     O2P 4897   5.805   8.509   3.744 -0.3266 -0.3970  0.1522
  155DC     O5' 4898   5.616   8.353   3.727 -0.0351  0.2756  0.4360
  155DC     C5' 4899   5.528   8.240   3.754 -0.7747 -0.2399  0.3318
  155DC    H5'1 4900   5.467   8.250   3.844  2.5284 -0.5693  2.7921
  155DC    H5'2 4901   5.589   8.150   3.762 -1.1849 -0.8003 -2.1391
  155DC     C4' 4902   5.438   8.212   3.641 -0.0408 -0.5304 -0.2111
  155DC     H4' 4903   5.373   8.129   3.668  0.3463 -0.6625  0.3290
  155DC     O4' 4904   5.345   8.320   3.631  0.1751  0.6030 -0.3987
  155DC     C1' 4905   5.350   8.382   3.503 -0.0076 -0.1213  0.2202
  155DC     H1' 4906   5.273   8.337   3.441 -2.4288  1.6063  1.8117
  155DC      N1 4907   5.316   8.523   3.520 -0.2666 -0.2460 -0.2432
  155DC      C6 4908   5.400   8.598   3.595  0.0554  0.3228 -0.0902
  155DC      H6 4909   5.483   8.545   3.640 -2.4569 -3.1778  0.8029
  155DC      C5 4910   5.370   8.730   3.617 -0.1382 -0.4811  0.1362
  155DC      H5 4911   5.451   8.787   3.662  1.6778 -0.3109 -3.0185
  155DC      C4 4912   5.251   8.792   3.569  0.4631  0.5864  0.3167
  155DC      N4 4913   5.231   8.921   3.569  0.3017  0.5060  0.4862
  155DC     H41 4914   5.306   8.972   3.614  2.7244 -1.2404 -1.3164
  155DC     H42 4915   5.158   8.955   3.508  0.7109  0.2102 -0.1729
  155DC      N3 4916   5.181   8.717   3.484  0.1912 -0.5800 -0.0431
  155DC      C2 4917   5.209   8.584   3.459 -0.3189  0.0568  0.0940
  155DC      O2 4918   5.135   8.524   3.382  0.2238  0.1700  0.1157
  155DC     C3' 4919   5.500   8.195   3.497  0.3232  0.1740  0.5582
  155DC     H3' 4920   5.606   8.170   3.496  0.3488  0.2355  1.1365
  155DC     C2' 4921   5.488   8.340   3.442 -0.4474  0.9038  0.2657
  155DC    H2'1 4922   5.563   8.402   3.490 -1.3341  0.2051  2.7412
  155DC    H2'2 4923   5.476   8.341   3.334  1.6238 -1.2220 -0.0731
  155DC     O3' 4924   5.422   8.100   3.434  0.0359 -0.1212 -0.2315
  156DC       P 4925   5.483   8.029   3.304 -0.1903 -0.1314  0.2730
  156DC     O1P 4926   5.422   7.895   3.290  0.0414 -0.1487 -0.1860
  156DC     O2P 4927   5.631   8.033   3.303 -0.1562 -0.5921  0.1390
  156DC     O5' 4928   5.439   8.123   3.189  0.1578 -0.3601 -0.1739
  156DC     C5' 4929   5.304   8.129   3.146 -0.4817 -0.7123 -1.3441
  156DC    H5'1 4930   5.239   8.124   3.233  2.1359  0.0963  0.7667
  156DC    H5'2 4931   5.299   8.050   3.071  0.7319 -0.6568 -1.5006
  156DC     C4' 4932   5.270   8.258   3.071  0.2836  0.8612 -0.1525
  156DC     H4' 4933   5.171   8.245   3.028 -0.0442  1.1394  0.5016
  156DC     O4' 4934   5.286   8.374   3.145  0.3088  0.2323 -0.4832
  156DC     C1' 4935   5.259   8.483   3.058 -1.1191  0.3805  0.3708
  156DC     H1' 4936   5.157   8.490   3.018 -0.4917 -1.3333 -1.6890
  156DC      N1 4937   5.313   8.609   3.117 -0.0611 -0.4461 -0.1033
  156DC      C6 4938   5.437   8.614   3.178 -0.7496 -0.1888 -0.0905
  156DC      H6 4939   5.508   8.533   3.187 -0.9080 -0.1321  2.2673
  156DC      C5 4940   5.474   8.725   3.250 -0.3410 -0.5967 -0.9903
  156DC      H5 4941   5.564   8.725   3.308 -2.7292 -0.6681  3.0626
  156DC      C4 4942   5.390   8.835   3.246  0.1990 -0.3495  0.3899
  156DC      N4 4943   5.424   8.946   3.295 -0.2906 -0.2559 -0.5333
  156DC     H41 4944   5.518   8.957   3.330 -0.6660  0.0594  0.3896
  156DC     H42 4945   5.353   9.018   3.296 -0.3407 -0.2328  2.7597
  156DC      N3 4946   5.270   8.833   3.191  0.2820 -0.6650  0.5859
  156DC      C2 4947   5.231   8.724   3.125  0.3052 -0.1516  0.0651
  156DC      O2 4948   5.117   8.733   3.069 -0.6347 -0.3121 -0.3048
  156DC     C3' 4949   5.373   8.280   2.961  0.1345 -0.2613 -0.4810
  156DC     H3' 4950   5.476   8.270   2.995  0.6797  1.1770 -1.6103
  156DC     C2' 4951   5.339   8.434   2.936  0.4280  0.6036  0.0564
  156DC    H2'1 4952   5.429   8.494   2.924  1.5592 -1.1692 -0.7314
  156DC    H2'2 4953   5.277   8.442   2.847 -0.0505 -0.4374  0.2782
  156DC     O3' 4954   5.342   8.196   2.851  0.6401 -0.6365  0.1600
  157DA       P 4955   5.411   8.215   2.710 -0.3269  0.0356 -0.0419
  157DA     O1P 4956   5.365   8.096   2.631  0.3572  0.2731 -0.2142
  157DA     O2P 4957   5.560   8.237   2.730  0.2496 -0.0865  0.1700
  157DA     O5' 4958   5.348   8.351   2.642 -0.0744  0.0414  0.7636
  157DA     C5' 4959   5.218   8.353   2.583  0.3561  0.4708 -0.1704
  157DA    H5'1 4960   5.146   8.319   2.658 -2.6881  0.9157 -2.7188
  157DA    H5'2 4961   5.213   8.274   2.507 -0.0535 -0.5007  0.8314
  157DA     C4' 4962   5.173   8.491   2.530 -0.3463  0.2961  0.0857
  157DA     H4' 4963   5.070   8.491   2.494  0.5704 -0.6735 -2.7451
  157DA     O4' 4964   5.174   8.579   2.637  0.2754  0.1339  0.1820
  157DA     C1' 4965   5.240   8.701   2.594  0.1420  0.4581 -0.1394
  157DA     H1' 4966   5.170   8.765   2.540 -0.9515  1.9799  2.8510
  157DA      N9 4967   5.300   8.777   2.704  1.1875  0.2151 -0.2896
  157DA      C8 4968   5.412   8.742   2.775 -0.4705  0.0885 -0.3297
  157DA      H8 4969   5.464   8.647   2.768 -0.2809  0.2218 -0.7770
  157DA      N7 4970   5.451   8.824   2.869  0.0764  0.2372  0.1595
  157DA      C5 4971   5.352   8.926   2.852 -0.2342 -0.7058 -0.2739
  157DA      C6 4972   5.329   9.047   2.920  0.0107  0.0567  0.2233
  157DA      N6 4973   5.399   9.086   3.027 -0.3783  0.2045  0.3761
  157DA     H61 4974   5.487   9.041   3.047  0.6746  1.3573 -1.3358
  157DA     H62 4975   5.393   9.179   3.066  0.8692  0.0997  0.8758
  157DA      N1 4976   5.225   9.123   2.888  0.4738 -0.1096  0.0041
  157DA      C2 4977   5.144   9.087   2.788 -0.5750  0.1198 -0.7466
  157DA      H2 4978   5.064   9.156   2.766 -1.3972  0.3105  2.3625
  157DA      N3 4979   5.157   8.976   2.717 -0.2748 -0.8750  0.1967
  157DA      C4 4980   5.260   8.897   2.754 -0.8867 -0.2129 -0.4210
  157DA     C3' 4981   5.266   8.542   2.423 -0.3882  0.3294  0.6394
  157DA     H3' 4982   5.318   8.451   2.393 -0.0720 -0.8415  4.2557
  157DA     C2' 4983   5.339   8.646   2.502 -0.3895 -0.0329 -0.4263
  157DA    H2'1 4984   5.424   8.594   2.545 -1.0368 -1.8851 -1.2839
  157DA    H2'2 4985   5.377   8.718   2.430  0.6997 -2.7321 -2.7385
  157DA     O3' 4986   5.178   8.589   2.320 -0.2916 -0.1142 -0.1116
  158DC       P 4987   5.224   8.634   2.187  0.3624 -0.0797  0.1792
  158DC     O1P 4988   5.135   8.573   2.093  0.7950 -0.0476 -0.1158
  158DC     O2P 4989   5.368   8.607   2.174  0.8943 -0.0659 -0.3704
  158DC     O5' 4990   5.205   8.790   2.180 -0.8815  0.3325 -0.4609
  158DC     C5' 4991   5.078   8.853   2.184 -0.5062  0.7166  0.4176
  158DC    H5'1 4992   5.008   8.806   2.253  0.2239  0.0093  0.6958
  158DC    H5'2 4993   5.044   8.862   2.081  0.5787 -0.6781 -0.1066
  158DC     C4' 4994   5.090   8.993   2.237  0.2069 -0.2115  0.0735
  158DC     H4' 4995   4.988   9.027   2.255  1.0200  1.6529  1.4323
  158DC     O4' 4996   5.162   8.998   2.362 -0.6773 -0.2769  0.2474
  158DC     C1' 4997   5.248   9.116   2.349 -0.5150  0.1628  0.1684
  158DC     H1' 4998   5.191   9.207   2.364 -1.4409 -0.2826 -0.5099
  158DC      N1 4999   5.353   9.099   2.455 -0.2291  0.3144 -0.3656
  158DC      C6 5000   5.437   8.993   2.451  0.3348 -0.0776 -0.4596
  158DC      H6 5001   5.426   8.908   2.385  2.0000 -0.6259 -0.0852
  158DC      C5 5002   5.536   8.977   2.543  0.0860  0.2221 -0.2914
  158DC      H5 5003   5.598   8.888   2.546 -1.0860 -0.5992  0.1680
  158DC      C4 5004   5.554   9.083   2.628 -0.0274  0.0171 -0.5847
  158DC      N4 5005   5.657   9.097   2.703 -0.4331  0.0600  0.1806
  158DC     H41 5006   5.732   9.029   2.700  0.7982  1.3387  0.5297
  158DC     H42 5007   5.674   9.185   2.751 -0.1717  0.7879 -1.1805
  158DC      N3 5008   5.469   9.185   2.646  0.0112 -0.2306 -0.0838
  158DC      C2 5009   5.364   9.186   2.562 -0.2324  0.0103  0.0009
  158DC      O2 5010   5.292   9.284   2.571  0.3770 -0.5865 -0.8506
  158DC     C3' 5011   5.161   9.092   2.138 -0.5599 -0.3310  0.5210
  158DC     H3' 5012   5.165   9.043   2.041  1.6534 -0.5138  0.6473
  158DC     C2' 5013   5.295   9.110   2.207 -0.3492 -0.5983  0.0527
  158DC    H2'1 5014   5.355   9.023   2.182 -1.1398 -0.5414 -2.2036
  158DC    H2'2 5015   5.350   9.198   2.176  1.6046 -1.0069  2.0595
  158DC     O3' 5016   5.089   9.213   2.139  0.2557 -0.2011  0.3912
  159DC       P 5017   5.110   9.322   2.028 -0.2388 -0.0052  0.0240
  159DC     O1P 5018   4.976   9.378   1.995 -0.3886 -0.3577  0.4623
  159DC     O2P 5019   5.202   9.274   1.919  0.2531  0.1747 -0.2802
  159DC     O5' 5020   5.187   9.439   2.113  0.0827  0.0149 -0.1195
  159DC     C5' 5021   5.124   9.512   2.224  1.2559  0.4876  0.4927
  159DC    H5'1 5022   5.107   9.437   2.301  0.8605  0.4580  0.3775
  159DC    H5'2 5023   5.030   9.550   2.186  0.8969 -1.9125 -1.2205
  159DC     C4' 5024   5.205   9.637   2.275 -0.2717  0.6088 -0.0441
  159DC     H4' 5025   5.136   9.692   2.340  0.9995  1.4667  0.6308
  159DC     O4' 5026   5.314   9.590   2.358  0.1762  0.5659 -0.1465
  159DC     C1' 5027   5.432   9.647   2.306  0.3509  0.7614 -0.2739
  159DC     H1' 5028   5.461   9.738   2.358  2.1465  1.5825 -2.5173
  159DC      N1 5029   5.525   9.529   2.329 -0.2358 -0.0110  0.2291
  159DC      C6 5030   5.526   9.415   2.250  0.0890  0.3212 -0.3598
  159DC      H6 5031   5.457   9.407   2.167 -0.6019 -0.2280  0.2531
  159DC      C5 5032   5.612   9.315   2.282  0.3593 -0.5756 -0.6296
  159DC      H5 5033   5.618   9.224   2.225  1.3669 -1.1463  0.3559
  159DC      C4 5034   5.698   9.333   2.394  0.9204 -0.0802 -0.5474
  159DC      N4 5035   5.785   9.246   2.428 -0.4016 -0.1045 -0.0551
  159DC     H41 5036   5.825   9.181   2.363 -2.7064 -2.7325  0.9241
  159DC     H42 5037   5.833   9.272   2.513  1.0388  0.3896 -0.9963
  159DC      N3 5038   5.694   9.448   2.472  0.4524  0.6456  0.1501
  159DC      C2 5039   5.606   9.540   2.441 -0.1835  0.9910  0.0153
  159DC      O2 5040   5.611   9.636   2.515  0.5280 -0.0945 -0.2482
  159DC     C3' 5041   5.264   9.727   2.166 -0.0480 -0.7898 -0.2352
  159DC     H3' 5042   5.220   9.703   2.069  1.3213 -3.0605 -0.3876
  159DC     C2' 5043   5.408   9.679   2.155  0.0202 -0.8935 -0.5069
  159DC    H2'1 5044   5.415   9.598   2.082 -2.5016 -0.5818 -1.2110
  159DC    H2'2 5045   5.466   9.768   2.133 -2.8085  1.5443  1.1162
  159DC     O3' 5046   5.256   9.867   2.212  0.4262  0.2340 -0.4259
  160DT       P 5047   5.305   9.992   2.125 -0.5595 -0.0165 -0.1493
  160DT     O1P 5048   5.228  10.108   2.172  0.4049 -0.0134 -0.0448
  160DT     O2P 5049   5.294   9.946   1.985  0.3315 -0.2601  0.3344
  160DT     O5' 5050   5.457  10.005   2.169  0.3634  0.3204  0.2737
  160DT     C5' 5051   5.486  10.047   2.299  0.8402 -0.4657  0.8749
  160DT    H5'1 5052   5.424   9.982   2.360 -1.3717 -1.4795 -2.1989
  160DT    H5'2 5053   5.462  10.153   2.298  1.7421 -0.2451  0.1564
  160DT     C4' 5054   5.631  10.033   2.346 -0.7173  0.6918 -0.2894
  160DT     H4' 5055   5.627  10.072   2.448  0.0443 -0.5162  0.2212
  160DT     O4' 5056   5.674   9.898   2.354  0.1360 -0.2139  0.1164
  160DT     C1' 5057   5.809   9.899   2.325  0.2074 -0.3752  0.3745
  160DT     H1' 5058   5.869   9.945   2.403 -2.3572 -0.0271  2.2331
  160DT      N1 5059   5.851   9.763   2.286 -0.1294  0.1870 -0.6207
  160DT      C6 5060   5.802   9.704   2.173  0.4194 -0.1526  0.0681
  160DT      H6 5061   5.724   9.753   2.118 -0.2861  0.0730  1.2349
  160DT      C5 5062   5.848   9.587   2.128  0.7116  0.2981  0.1314
  160DT      C7 5063   5.796   9.525   2.001  0.1072 -0.0060 -0.4139
  160DT     H71 5064   5.881   9.525   1.932  0.6043 -0.7289  0.1722
  160DT     H72 5065   5.770   9.420   2.020  0.3854  0.0879  0.5131
  160DT     H73 5066   5.715   9.574   1.947 -0.2015 -1.1229 -1.0105
  160DT      C4 5067   5.938   9.510   2.214  0.1121 -0.3670  0.1778
  160DT      O4 5068   5.975   9.391   2.201  0.1047  0.2262  0.5393
  160DT      N3 5069   5.995   9.582   2.311 -0.2841  0.5135 -0.2492
  160DT      H3 5070   6.057   9.527   2.369 -0.5154  1.7143  1.1813
  160DT      C2 5071   5.947   9.700   2.370 -0.2434  0.0595  0.1980
  160DT      O2 5072   5.995   9.753   2.473 -0.5554 -0.4950 -0.2131
  160DT     C3' 5073   5.727  10.119   2.261  0.0865  0.2745  0.6081
  160DT     H3' 5074   5.676  10.172   2.180 -1.0468  1.0688  1.8021
  160DT     C2' 5075   5.814  10.003   2.208  0.1248 -0.2873 -0.5151
  160DT    H2'1 5076   5.767   9.957   2.121  0.6180 -3.1604  0.5961
  160DT    H2'2 5077   5.911  10.047   2.182 -0.4599  2.4352  1.4870
  160DT     O3' 5078   5.798  10.214   2.340 -0.3528  0.1131  0.0765
  161DG       P 5079   5.893  10.316   2.276  0.4949  0.0197 -0.2531
  161DG     O1P 5080   5.848  10.450   2.325 -0.1068  0.5276 -0.0801
  161DG     O2P 5081   5.908  10.287   2.135 -0.6050  0.1881 -0.3214
  161DG     O5' 5082   6.030  10.279   2.359 -0.1673 -0.1353  0.0090
  161DG     C5' 5083   6.042  10.293   2.496 -0.0126  0.2496 -0.7611
  161DG    H5'1 5084   5.987  10.215   2.548  1.8723 -0.1177  0.7467
  161DG    H5'2 5085   5.984  10.381   2.525  0.5317 -0.2099  1.9103
  161DG     C4' 5086   6.186  10.275   2.544  0.1175  0.3650 -0.2384
  161DG     H4' 5087   6.193  10.313   2.646 -0.0359  1.3509 -0.5843
  161DG     O4' 5088   6.213  10.137   2.548 -0.0196 -0.0542  0.2717
  161DG     C1' 5089   6.322  10.112   2.458  0.2552  0.3413 -0.0202
  161DG     H1' 5090   6.405  10.086   2.524 -0.2059  0.6683  0.7106
  161DG      N9 5091   6.281   9.992   2.381 -0.5729  0.5669  0.5682
  161DG      C8 5092   6.191   9.981   2.278 -0.0266 -0.4795 -1.1809
  161DG      H8 5093   6.125  10.064   2.258  0.4888  0.3891  0.5434
  161DG      N7 5094   6.194   9.866   2.218 -0.1545  0.8569  0.6753
  161DG      C5 5095   6.290   9.789   2.287  0.6053 -0.2731  0.0934
  161DG      C6 5096   6.337   9.657   2.269 -0.5515 -0.5075 -0.5510
  161DG      O6 5097   6.297   9.580   2.180 -0.6125 -0.2852  0.5714
  161DG      N1 5098   6.427   9.615   2.365  0.5465 -0.2414  0.4347
  161DG      H1 5099   6.462   9.521   2.360  0.9214 -0.0821 -0.0157
  161DG      C2 5100   6.471   9.694   2.464  0.6623 -0.4753  1.4078
  161DG      N2 5101   6.524   9.633   2.560  0.3118  0.4699 -0.5901
  161DG     H21 5102   6.543   9.535   2.549  0.1009  0.5208 -1.4044
  161DG     H22 5103   6.550   9.693   2.638  0.4112 -1.7633  1.2068
  161DG      N3 5104   6.429   9.816   2.488  0.2067  0.0336  0.6542
  161DG      C4 5105   6.340   9.865   2.392 -0.3547  0.6549 -0.9984
  161DG     C3' 5106   6.293  10.347   2.462  0.7015  0.2345  0.2764
  161DG     H3' 5107   6.256  10.420   2.390  2.5150  0.7952 -0.1431
  161DG     C2' 5108   6.352  10.235   2.374  0.0383 -0.0634  0.6891
  161DG    H2'1 5109   6.295  10.238   2.281  0.0901 -1.2850  0.5970
  161DG    H2'2 5110   6.458  10.252   2.354 -0.4132  2.9878  0.3389
  161DG     O3' 5111   6.388  10.393   2.559 -0.1622  0.0773 -0.2270
  162DC       P 5112   6.517  10.479   2.528  0.0175  0.1260 -0.9313
  162DC     O1P 5113   6.558  10.548   2.653  0.3104 -0.2423  0.0299
  162DC     O2P 5114   6.486  10.558   2.408  0.2075  0.7742  0.3499
  162DC     O5' 5115   6.626  10.371   2.496 -0.3691 -0.0980  1.0052
  162DC     C5' 5116   6.680  10.299   2.598 -0.5110  0.6853 -0.3200
  162DC    H5'1 5117   6.600  10.243   2.647 -0.4327  1.1580  0.3662
  162DC    H5'2 5118   6.728  10.374   2.661  1.1058 -1.1482  0.7129
  162DC     C4' 5119   6.789  10.192   2.566  0.0585  0.4120  0.5383
  162DC     H4' 5120   6.837  10.148   2.653 -1.3173 -1.6510  0.3156
  162DC     O4' 5121   6.734  10.078   2.496 -0.5954 -0.1083  0.1078
  162DC     C1' 5122   6.793  10.062   2.368 -0.1730  0.4620  0.3640
  162DC     H1' 5123   6.880   9.997   2.370  2.1298  3.3228  0.8623
  162DC      N1 5124   6.702  10.009   2.265 -0.1689  0.2693 -0.5197
  162DC      C6 5125   6.610  10.082   2.199  0.1502 -0.5833 -0.4273
  162DC      H6 5126   6.611  10.190   2.203  0.2817 -0.5996  0.0729
  162DC      C5 5127   6.525  10.032   2.106 -0.3318 -0.3694 -0.1783
  162DC      H5 5128   6.465  10.099   2.047 -0.5857 -0.8941 -0.5315
  162DC      C4 5129   6.521   9.893   2.093 -0.8733  0.2092 -1.5080
  162DC      N4 5130   6.458   9.832   2.001  0.2055  0.1410  0.4087
  162DC     H41 5131   6.391   9.875   1.939 -1.1414 -2.6304 -0.1918
  162DC     H42 5132   6.469   9.733   1.986 -2.3884 -0.0351 -0.7828
  162DC      N3 5133   6.603   9.815   2.168 -0.0100 -0.5613  0.2393
  162DC      C2 5134   6.697   9.867   2.248  0.0493 -0.5912  0.7797
  162DC      O2 5135   6.767   9.786   2.315 -0.4706 -0.5948  0.0906
  162DC     C3' 5136   6.899  10.248   2.470  0.2651 -0.0639  0.2122
  162DC     H3' 5137   6.905  10.356   2.480  2.8569 -0.2598  1.9592
  162DC     C2' 5138   6.841  10.205   2.340  0.9935 -0.2393  0.8302
  162DC    H2'1 5139   6.756  10.269   2.317  0.6589 -0.9206  0.1521
  162DC    H2'2 5140   6.915  10.206   2.260 -0.7070  1.5347 -0.8041
  162DC     O3' 5141   7.023  10.176   2.493  0.1255 -0.0106  0.3516
  163DA       P 5142   7.142  10.247   2.567 -0.7560 -0.2041  0.3232
  163DA     O1P 5143   7.086  10.298   2.688  0.1386 -0.2076 -0.5639
  163DA     O2P 5144   7.211  10.339   2.471  0.0059 -0.4006 -0.3536
  163DA     O5' 5145   7.235  10.125   2.596 -0.9233 -0.0147  0.5984
  163DA     C5' 5146   7.199  10.017   2.686 -0.3747 -0.5303 -0.5299
  163DA    H5'1 5147   7.095  10.031   2.716  0.3059  0.3825  1.6470
  163DA    H5'2 5148   7.237  10.037   2.787 -0.1054  0.6495 -0.8493
  163DA     C4' 5149   7.217   9.875   2.642 -0.4472  0.1317 -0.0202
  163DA     H4' 5150   7.205   9.809   2.727  1.0872 -0.5194 -0.2783
  163DA     O4' 5151   7.119   9.854   2.542  0.1239  0.0007  0.0990
  163DA     C1' 5152   7.188   9.801   2.432  1.4282  1.1048  0.4023
  163DA     H1' 5153   7.190   9.693   2.444 -1.2757  0.6105 -2.4369
  163DA      N9 5154   7.122   9.835   2.306  0.1876  0.0329 -0.4847
  163DA      C8 5155   7.115   9.961   2.244 -0.1450 -0.1413  0.0096
  163DA      H8 5156   7.148  10.052   2.292  1.4985  0.1094 -1.4664
  163DA      N7 5157   7.048   9.966   2.134 -0.1795 -0.1470 -0.3034
  163DA      C5 5158   7.018   9.829   2.112  0.2254  0.2866  0.6337
  163DA      C6 5159   6.956   9.751   2.009  0.9035 -0.1249 -0.4261
  163DA      N6 5160   6.902   9.798   1.898  0.1521 -0.0588 -0.4418
  163DA     H61 5161   6.906   9.893   1.865 -1.6371  0.4066  0.5334
  163DA     H62 5162   6.864   9.731   1.833 -0.5398  0.3514 -0.4628
  163DA      N1 5163   6.949   9.617   2.015 -0.5709 -0.3376  0.2422
  163DA      C2 5164   7.005   9.559   2.120 -0.2209 -0.2692  0.3304
  163DA      H2 5165   6.985   9.454   2.134 -1.1606  0.1206  2.2538
  163DA      N3 5166   7.048   9.614   2.229  0.1901  0.5030  0.1760
  163DA      C4 5167   7.062   9.751   2.220 -0.2361  0.6849  0.7957
  163DA     C3' 5168   7.361   9.860   2.587  0.3839  0.0160  0.5798
  163DA     H3' 5169   7.434   9.938   2.609  0.4513  0.2086 -0.2632
  163DA     C2' 5170   7.330   9.855   2.434  0.2934 -0.4401 -0.2582
  163DA    H2'1 5171   7.338   9.959   2.401  0.3202 -0.4201 -0.1909
  163DA    H2'2 5172   7.390   9.789   2.372  0.6958  0.1671 -0.5300
  163DA     O3' 5173   7.414   9.739   2.636  0.4191 -0.0479  0.5668
  164DG       P 5174   7.556   9.685   2.615  0.1458 -0.4588  0.0709
  164DG     O1P 5175   7.585   9.592   2.723  0.3254 -0.3831 -0.0454
  164DG     O2P 5176   7.650   9.803   2.590 -0.5152  0.0249  0.1314
  164DG     O5' 5177   7.549   9.601   2.476 -0.2817 -0.1557  0.0991
  164DG     C5' 5178   7.475   9.482   2.472 -0.5393 -0.0344  0.3876
  164DG    H5'1 5179   7.374   9.502   2.509 -0.6642  0.9196 -0.4289
  164DG    H5'2 5180   7.532   9.412   2.534  0.2782  1.1685  1.0449
  164DG     C4' 5181   7.468   9.426   2.331 -0.5737 -0.4342 -0.0294
  164DG     H4' 5182   7.422   9.327   2.329  3.4362 -2.5080  0.4045
  164DG     O4' 5183   7.379   9.512   2.252  0.0854  0.0926  0.1225
  164DG     C1' 5184   7.442   9.546   2.130 -0.5641  0.5511  0.0566
  164DG     H1' 5185   7.421   9.460   2.066 -0.9247  1.4587 -1.0668
  164DG      N9 5186   7.390   9.657   2.055 -0.6017  0.4772 -0.0912
  164DG      C8 5187   7.411   9.789   2.063 -0.3048  0.3628 -0.4622
  164DG      H8 5188   7.482   9.831   2.133  0.3243  0.8530 -1.3525
  164DG      N7 5189   7.344   9.860   1.979  0.4499 -0.4569  0.2033
  164DG      C5 5190   7.281   9.765   1.898  0.2171  0.1213 -0.4621
  164DG      C6 5191   7.214   9.773   1.771  0.6095  0.4384  0.2924
  164DG      O6 5192   7.182   9.873   1.710 -0.3077 -0.0520  0.1375
  164DG      N1 5193   7.163   9.650   1.729  0.2367 -0.1744 -0.1930
  164DG      H1 5194   7.095   9.657   1.655  1.9597  0.0517 -1.8398
  164DG      C2 5195   7.184   9.534   1.792  0.1886 -0.1489 -0.6757
  164DG      N2 5196   7.155   9.431   1.724 -0.0088 -0.0770  0.0019
  164DG     H21 5197   7.107   9.442   1.636 -1.1627 -1.3792  0.4292
  164DG     H22 5198   7.167   9.342   1.769 -1.3589  0.5692  1.7554
  164DG      N3 5199   7.266   9.518   1.895  0.1720 -0.2428 -0.5677
  164DG      C4 5200   7.315   9.641   1.940 -0.9102  0.2422  0.4122
  164DG     C3' 5201   7.603   9.419   2.255  0.1389  0.5876 -0.0446
  164DG     H3' 5202   7.683   9.449   2.322 -1.4571  2.3381  1.1676
  164DG     C2' 5203   7.593   9.551   2.167  0.1814 -0.8692  0.3671
  164DG    H2'1 5204   7.612   9.635   2.235 -0.1429 -0.7274  0.2854
  164DG    H2'2 5205   7.664   9.552   2.085 -0.8420  0.1712 -0.5366
  164DG     O3' 5206   7.618   9.309   2.170 -0.4269 -0.5882 -0.2211
  165DA       P 5207   7.723   9.199   2.196 -0.3503 -0.2050 -0.3712
  165DA     O1P 5208   7.697   9.144   2.331 -0.0348  0.1619  0.2107
  165DA     O2P 5209   7.861   9.247   2.172  0.9116 -0.5480  0.2431
  165DA     O5' 5210   7.683   9.097   2.082 -0.2050  0.4033  0.3069
  165DA     C5' 5211   7.557   9.032   2.082 -0.5664  0.6217  0.1385
  165DA    H5'1 5212   7.474   9.101   2.103  1.1741  2.5784  0.9180
  165DA    H5'2 5213   7.551   8.953   2.156  0.2966  1.4211  1.0837
  165DA     C4' 5214   7.535   8.973   1.944  0.0223 -0.3590  0.6131
  165DA     H4' 5215   7.468   8.889   1.962  1.0024 -0.9973  1.3680
  165DA     O4' 5216   7.460   9.062   1.868 -0.2568 -0.5885 -0.0193
  165DA     C1' 5217   7.542   9.107   1.763  0.2765  0.6966  0.2947
  165DA     H1' 5218   7.498   9.067   1.671 -0.8781 -0.7679  1.4385
  165DA      N9 5219   7.538   9.255   1.759 -0.1632  0.1366  0.1067
  165DA      C8 5220   7.597   9.340   1.849  0.3523  0.1273  0.2565
  165DA      H8 5221   7.649   9.305   1.937  0.5618 -0.6912 -0.1782
  165DA      N7 5222   7.591   9.470   1.811 -0.1049  0.6302 -0.5370
  165DA      C5 5223   7.520   9.457   1.687 -0.4921  0.0235  0.6055
  165DA      C6 5224   7.476   9.551   1.590 -0.3331  0.7103  0.4579
  165DA      N6 5225   7.487   9.679   1.591 -0.0451 -0.1497 -0.0748
  165DA     H61 5226   7.524   9.724   1.673  1.4745  2.0879 -1.8873
  165DA     H62 5227   7.439   9.731   1.518 -1.5596  0.2566  1.1557
  165DA      N1 5228   7.412   9.507   1.479  0.0743 -0.1251  1.0246
  165DA      C2 5229   7.386   9.379   1.462 -0.1632 -0.4629 -1.0125
  165DA      H2 5230   7.328   9.356   1.374  0.9767 -0.6390 -1.7501
  165DA      N3 5231   7.419   9.280   1.542  0.7282 -0.6485  0.2131
  165DA      C4 5232   7.491   9.327   1.653  0.8466 -0.6514  0.6140
  165DA     C3' 5233   7.652   8.929   1.858 -0.4249  0.3537  0.6514
  165DA     H3' 5234   7.746   8.898   1.904  1.1950 -1.4308 -3.3743
  165DA     C2' 5235   7.687   9.051   1.774 -0.1387 -0.3963 -0.0431
  165DA    H2'1 5236   7.750   9.112   1.838 -0.8458  1.2255 -0.8165
  165DA    H2'2 5237   7.736   9.018   1.683  1.1380  0.4430  0.3209
  165DA     O3' 5238   7.607   8.824   1.777  0.6964 -0.0081 -0.4887
  166DT       P 5239   7.681   8.695   1.715  0.0381 -0.1401  0.3260
  166DT     O1P 5240   7.606   8.575   1.747  0.2035 -0.0014 -0.0297
  166DT     O2P 5241   7.826   8.707   1.755  0.0129 -0.1120  0.6815
  166DT     O5' 5242   7.669   8.728   1.560 -0.1938 -0.8237 -0.6050
  166DT     C5' 5243   7.551   8.717   1.481 -0.1368 -0.3704  0.4944
  166DT    H5'1 5244   7.465   8.739   1.543 -2.5556 -1.5963 -2.1838
  166DT    H5'2 5245   7.530   8.613   1.457 -0.9744 -0.3100  0.9467
  166DT     C4' 5246   7.542   8.806   1.351 -0.0522  0.1388  0.6338
  166DT     H4' 5247   7.438   8.791   1.324  0.1681  0.8384 -0.7147
  166DT     O4' 5248   7.569   8.939   1.373 -0.2377 -0.6124  0.0114
  166DT     C1' 5249   7.627   9.000   1.255 -0.2697 -0.2254 -0.4693
  166DT     H1' 5250   7.543   9.017   1.188 -1.8387 -0.8776  1.2363
  166DT      N1 5251   7.684   9.133   1.309  0.2136 -0.2734 -0.0736
  166DT      C6 5252   7.777   9.136   1.407 -0.1805  0.4887 -0.0446
  166DT      H6 5253   7.806   9.045   1.458 -0.3779  0.3613 -0.1593
  166DT      C5 5254   7.827   9.256   1.452  0.0916 -0.6030  0.0244
  166DT      C7 5255   7.912   9.260   1.570 -0.1311 -0.2861 -0.6494
  166DT     H71 5256   7.943   9.162   1.607 -2.3411 -0.3679  1.1535
  166DT     H72 5257   8.009   9.307   1.550 -1.1573  1.1101 -2.6806
  166DT     H73 5258   7.863   9.315   1.651  2.3746 -0.7429  1.3161
  166DT      C4 5259   7.779   9.389   1.397 -1.0689  0.8535 -0.3315
  166DT      O4 5260   7.793   9.501   1.445  0.2929  0.5718  0.1122
  166DT      N3 5261   7.695   9.367   1.293  0.2677 -0.2554 -0.8166
  166DT      H3 5262   7.654   9.456   1.267  1.3810 -0.0760 -2.0355
  166DT      C2 5263   7.639   9.251   1.245  0.0136  0.7381 -0.8492
  166DT      O2 5264   7.562   9.262   1.151  0.0656  0.0810 -0.0282
  166DT     C3' 5265   7.634   8.769   1.233  0.6730  0.5563 -0.0744
  166DT     H3' 5266   7.688   8.677   1.253 -1.3719 -0.9036 -0.9119
  166DT     C2' 5267   7.719   8.891   1.221 -0.5612  0.4063 -0.2922
  166DT    H2'1 5268   7.799   8.889   1.295 -1.5486 -2.9762  0.8586
  166DT    H2'2 5269   7.755   8.909   1.120 -1.4722 -0.5579 -0.8052
  166DT     O3' 5270   7.543   8.758   1.121 -0.0962  0.3769  0.5702
  167DT       P 5271   7.580   8.689   0.986  0.3535  0.2736  0.2092
  167DT     O1P 5272   7.463   8.605   0.950  0.0965  0.2768  0.0360
  167DT     O2P 5273   7.708   8.621   1.007 -0.0535 -0.2253 -0.1512
  167DT     O5' 5274   7.590   8.814   0.887 -0.0288  0.3901  0.6461
  167DT     C5' 5275   7.474   8.886   0.843  0.5232  0.4377  1.2092
  167DT    H5'1 5276   7.418   8.920   0.930 -0.4269  1.0808  0.3564
  167DT    H5'2 5277   7.410   8.820   0.786  1.3022  1.2850 -0.7430
  167DT     C4' 5278   7.506   9.009   0.755  0.2149 -0.1495 -0.8530
  167DT     H4' 5279   7.417   9.040   0.700  1.8373 -1.3296 -4.5268
  167DT     O4' 5280   7.558   9.117   0.838  0.3209  0.2650 -0.0382
  167DT     C1' 5281   7.678   9.159   0.776  0.1783  0.5307 -1.0405
  167DT     H1' 5282   7.640   9.228   0.700 -1.8802  1.1447  0.4504
  167DT      N1 5283   7.770   9.211   0.876 -0.5685 -0.8303 -0.0084
  167DT      C6 5284   7.841   9.127   0.961  0.3345 -0.1551  0.0033
  167DT      H6 5285   7.824   9.021   0.953 -0.8205  0.1209 -1.6469
  167DT      C5 5286   7.925   9.182   1.053  0.0251  0.1397  0.0208
  167DT      C7 5287   8.003   9.086   1.142 -0.1223  0.4526  0.2712
  167DT     H71 5288   8.107   9.088   1.109  0.0603  0.4612  0.8401
  167DT     H72 5289   7.993   9.109   1.248 -3.7644  0.1085  0.1348
  167DT     H73 5290   7.977   8.981   1.128 -0.3342  0.5499 -0.1031
  167DT      C4 5291   7.943   9.325   1.072 -0.2750 -0.0688 -0.0714
  167DT      O4 5292   8.014   9.383   1.158  0.8813 -0.0838 -0.1002
  167DT      N3 5293   7.876   9.402   0.979  0.1916 -0.0659 -0.6402
  167DT      H3 5294   7.882   9.502   0.989  2.8152  0.1731 -3.2722
  167DT      C2 5295   7.791   9.355   0.879 -0.2133  0.4894  0.3644
  167DT      O2 5296   7.743   9.434   0.804 -0.0238  0.0289  0.5563
  167DT     C3' 5297   7.610   8.971   0.645  0.3317 -0.6279  0.1919
  167DT     H3' 5298   7.622   8.863   0.630  1.5210 -1.0103  3.1779
  167DT     C2' 5299   7.739   9.044   0.699  0.6238  0.2885  0.3706
  167DT    H2'1 5300   7.798   8.974   0.759  0.0304  1.2733  2.1782
  167DT    H2'2 5301   7.803   9.086   0.621  0.5225  2.9995  1.6475
  167DT     O3' 5302   7.574   9.036   0.527 -0.3047 -0.1071 -0.0660
  168DC       P 5303   7.638   9.010   0.382 -0.1379 -0.3096  0.4993
  168DC     O1P 5304   7.524   9.012   0.287 -0.4549 -0.1626  0.5994
  168DC     O2P 5305   7.723   8.891   0.387 -0.3792 -0.1515  0.6187
  168DC     O5' 5306   7.736   9.132   0.345  0.2411  0.4381  0.1590
  168DC     C5' 5307   7.692   9.236   0.264  0.2359 -0.4261  0.2154
  168DC    H5'1 5308   7.599   9.267   0.312  0.8968  0.1549  1.1625
  168DC    H5'2 5309   7.669   9.198   0.165  2.6566 -1.1379 -0.1471
  168DC     C4' 5310   7.787   9.360   0.258 -0.7461 -0.2751  0.5879
  168DC     H4' 5311   7.735   9.444   0.212  1.9719  1.4331  0.3855
  168DC     O4' 5312   7.824   9.406   0.381 -0.8724 -0.3725 -0.0382
  168DC     C1' 5313   7.968   9.438   0.376 -0.7492  0.3980  0.2913
  168DC     H1' 5314   7.985   9.535   0.329 -0.5526 -0.7253 -2.1508
  168DC      N1 5315   8.043   9.421   0.507  0.8207  0.7736  0.6198
  168DC      C6 5316   8.019   9.315   0.582 -0.4216  0.5227  0.6522
  168DC      H6 5317   7.960   9.234   0.541  2.2462 -0.6426 -1.2284
  168DC      C5 5318   8.081   9.301   0.704 -0.2269  0.1716 -0.6342
  168DC      H5 5319   8.058   9.213   0.763 -2.4598  0.6243 -0.7176
  168DC      C4 5320   8.163   9.407   0.751  0.0705 -0.2653  0.1737
  168DC      N4 5321   8.224   9.399   0.864  0.0013 -0.5069 -0.4060
  168DC     H41 5322   8.210   9.318   0.922 -1.0885  1.2608  1.9212
  168DC     H42 5323   8.289   9.471   0.893  1.1245 -1.4354 -0.5487
  168DC      N3 5324   8.191   9.514   0.675 -0.6764 -0.5301 -0.6346
  168DC      C2 5325   8.129   9.517   0.558  0.1827 -1.0770 -0.4614
  168DC      O2 5326   8.162   9.614   0.488  0.2658  0.1135 -0.0594
  168DC     C3' 5327   7.914   9.329   0.174 -0.2486 -0.3177  0.0926
  168DC     H3' 5328   7.925   9.229   0.131  1.0399  0.3892 -1.3011
  168DC     C2' 5329   8.026   9.342   0.277 -0.0133 -0.5540 -0.0935
  168DC    H2'1 5330   8.053   9.246   0.322  1.5369  0.0757  0.3742
  168DC    H2'2 5331   8.125   9.371   0.244  0.7536 -3.2148 -0.3966
  168DC     O3' 5332   7.928   9.430   0.079 -0.0097  0.7388  0.4018
  169DT       P 5333   8.034   9.417  10.630 -0.2609  0.5417  0.5659
  169DT     O1P 5334   8.010   9.516  10.527 -0.0126 -0.0240  0.2562
  169DT     O2P 5335   8.045   9.278  10.589 -0.1844  0.6410  0.1215
  169DT     O5' 5336   8.177   9.446   0.035 -0.3037  0.4490 -0.3878
  169DT     C5' 5337   8.210   9.585   0.064  0.0956  0.2481  0.4055
  169DT    H5'1 5338   8.141   9.634   0.132 -0.2915 -2.1987  1.8925
  169DT    H5'2 5339   8.204   9.644  10.645 -0.4035 -1.7386 -0.9082
  169DT     C4' 5340   8.350   9.594   0.125 -0.6603 -0.1793 -0.0459
  169DT     H4' 5341   8.380   9.695   0.152 -1.9624 -0.2870  2.1171
  169DT     O4' 5342   8.328   9.530   0.250  0.1232 -0.5854 -0.6623
  169DT     C1' 5343   8.453   9.474   0.283  0.5370  0.3311 -0.1890
  169DT     H1' 5344   8.522   9.557   0.302  0.4876  0.1865  0.6718
  169DT      N1 5345   8.448   9.386   0.402  0.4002 -0.6019  0.3435
  169DT      C6 5346   8.379   9.267   0.401  0.3023 -0.0329 -0.0461
  169DT      H6 5347   8.319   9.255   0.312  0.0532  1.1269 -0.0519
  169DT      C5 5348   8.366   9.190   0.509  0.5960 -1.0858 -0.1191
  169DT      C7 5349   8.267   9.074   0.508 -0.1027  0.2297 -0.0110
  169DT     H71 5350   8.212   9.078   0.415 -1.0743 -1.3971  0.4507
  169DT     H72 5351   8.331   8.987   0.524  0.7164  1.1962  2.5510
  169DT     H73 5352   8.198   9.091   0.591 -0.1532  1.5104 -0.2968
  169DT      C4 5353   8.439   9.227   0.637 -0.5789 -0.3070  0.1107
  169DT      O4 5354   8.435   9.165   0.743  0.5792  0.1064  0.4012
  169DT      N3 5355   8.510   9.345   0.628  0.2303 -1.2527  0.4854
  169DT      H3 5356   8.539   9.391   0.712 -2.8942 -0.3223  1.2006
  169DT      C2 5357   8.509   9.433   0.519  0.1737 -0.0017  0.3604
  169DT      O2 5358   8.558   9.545   0.539  0.1361  0.5281  0.6220
  169DT     C3' 5359   8.465   9.518   0.053 -0.7958  0.1014 -0.5724
  169DT     H3' 5360   8.423   9.495  10.627  0.8088 -0.5697 -1.1270
  169DT     C2' 5361   8.487   9.401   0.147 -0.5620  0.1605 -0.3476
  169DT    H2'1 5362   8.415   9.323   0.122  0.5188 -0.4054 -1.8244
  169DT    H2'2 5363   8.588   9.362   0.144 -0.6595 -0.1400  0.2021
  169DT     O3' 5364   8.583   9.599   0.043  0.1932  1.3753 -0.3399
  170DA       P 5365   8.636   9.677  10.590  0.0606  0.0700 -0.1188
  170DA     O1P 5366   8.517   9.751  10.537 -0.9817  0.2445 -0.0062
  170DA     O2P 5367   8.708   9.577  10.502  0.2924  0.4186 -0.6179
  170DA     O5' 5368   8.738   9.774  10.649  0.2034  0.6892  0.6333
  170DA     C5' 5369   8.693   9.898   0.030  0.0612  0.2879 -0.1930
  170DA    H5'1 5370   8.596   9.876   0.076  0.0819 -1.3986 -0.8816
  170DA    H5'2 5371   8.675   9.982  10.636 -1.0270  2.2227  2.3793
  170DA     C4' 5372   8.786   9.962   0.139 -0.2372  0.2218  0.0950
  170DA     H4' 5373   8.767  10.069   0.151 -0.3249  0.1497  0.6135
  170DA     O4' 5374   8.766   9.891   0.266 -0.5930 -0.4028 -0.0422
  170DA     C1' 5375   8.889   9.820   0.305  1.2804 -0.5798  0.1561
  170DA     H1' 5376   8.948   9.883   0.371 -0.5018 -0.7299  1.9826
  170DA      N9 5377   8.857   9.692   0.362 -0.1534 -0.3556  0.1868
  170DA      C8 5378   8.797   9.580   0.300 -0.3959 -0.5811 -0.7343
  170DA      H8 5379   8.770   9.577   0.195 -2.5505  1.2893 -0.3111
  170DA      N7 5380   8.787   9.474   0.372  0.2711  0.3028  0.2090
  170DA      C5 5381   8.840   9.514   0.497  0.1644 -0.1553  0.0988
  170DA      C6 5382   8.865   9.453   0.624  0.3261  0.2053 -0.5695
  170DA      N6 5383   8.825   9.332   0.650 -0.0133 -0.0063 -0.3290
  170DA     H61 5384   8.789   9.278   0.572 -0.7748 -1.8636  1.2438
  170DA     H62 5385   8.830   9.306   0.747 -3.1215  1.0244  0.2387
  170DA      N1 5386   8.921   9.520   0.720 -0.6337  0.2228 -1.2503
  170DA      C2 5387   8.962   9.642   0.695 -0.1775 -0.5480  0.3420
  170DA      H2 5388   9.006   9.695   0.778  0.9830 -0.0887 -0.5443
  170DA      N3 5389   8.942   9.716   0.585  0.0782 -0.2052 -0.3713
  170DA      C4 5390   8.881   9.645   0.493 -0.2366  1.0896 -0.2443
  170DA     C3' 5391   8.940   9.958   0.108  0.0940  0.0154 -0.1615
  170DA     H3' 5392   8.956   9.954  10.672  1.0556 -0.8709 -0.0059
  170DA     C2' 5393   8.980   9.833   0.179  0.3025  0.1063 -0.1844
  170DA    H2'1 5394   8.958   9.748   0.114 -3.2115  0.2237  0.6421
  170DA    H2'2 5395   9.087   9.833   0.196 -0.1853 -0.8172  3.8824
  170DA     O3' 5396   9.006  10.069   0.167  1.0114 -0.3126 -0.3552
  171DC       P 5397   9.143  10.123   0.119  0.0889  0.4584  0.0687
  171DC     O1P 5398   9.145  10.265   0.131  0.1459  0.0008  0.5535
  171DC     O2P 5399   9.167  10.071  10.655  0.0758 -0.6324  0.0469
  171DC     O5' 5400   9.240  10.060   0.221  0.1529 -0.1354 -0.0396
  171DC     C5' 5401   9.243  10.111   0.350  0.1283 -0.5235  0.2475
  171DC    H5'1 5402   9.149  10.151   0.388 -0.6997 -1.3568 -0.8515
  171DC    H5'2 5403   9.314  10.193   0.351  1.6990 -1.8040 -1.2339
  171DC     C4' 5404   9.300  10.015   0.455 -0.0328  0.5947  0.2739
  171DC     H4' 5405   9.292  10.080   0.543  2.4902  3.0379 -1.1480
  171DC     O4' 5406   9.228   9.897   0.469 -0.3564 -0.1032 -0.3488
  171DC     C1' 5407   9.319   9.791   0.471  0.2453 -0.3352 -0.5775
  171DC     H1' 5408   9.371   9.800   0.566 -1.1608  0.3988  0.1470
  171DC      N1 5409   9.269   9.652   0.464  0.0869 -0.0348 -0.0245
  171DC      C6 5410   9.224   9.605   0.343 -0.8229 -0.0536  0.4423
  171DC      H6 5411   9.223   9.674   0.260 -1.2904  0.4574  0.8673
  171DC      C5 5412   9.160   9.481   0.333 -0.2230 -0.1053  0.0676
  171DC      H5 5413   9.113   9.446   0.242 -0.5681 -0.1031  0.2433
  171DC      C4 5414   9.165   9.403   0.453  0.3642 -0.6529  0.2482
  171DC      N4 5415   9.116   9.283   0.452 -0.3739  0.4173  0.0719
  171DC     H41 5416   9.078   9.246   0.366  0.2936  0.0485 -0.0681
  171DC     H42 5417   9.106   9.240   0.542  0.1741 -1.9308 -0.9251
  171DC      N3 5418   9.211   9.446   0.570  0.9179 -0.2263 -0.4642
  171DC      C2 5419   9.264   9.568   0.575 -0.5953 -0.2777 -1.0995
  171DC      O2 5420   9.306   9.610   0.686 -0.4646  0.4566 -0.6328
  171DC     C3' 5421   9.442   9.979   0.424 -0.2800 -0.0329  0.1659
  171DC     H3' 5422   9.486  10.042   0.347  1.5347 -0.4071  0.8588
  171DC     C2' 5423   9.424   9.839   0.365 -0.3812  0.0933 -0.1921
  171DC    H2'1 5424   9.389   9.851   0.263  1.6045 -0.4556 -0.9951
  171DC    H2'2 5425   9.514   9.777   0.368  0.4518  1.2845  0.7357
  171DC     O3' 5426   9.533   9.983   0.532 -0.2805  0.3845 -0.2180
  172DC       P 5427   9.690   9.995   0.516  0.0735 -0.1166  0.3093
  172DC     O1P 5428   9.755  10.015   0.648  0.2354 -0.3406  0.6746
  172DC     O2P 5429   9.714  10.096   0.413  0.1162  0.1421 -0.3452
  172DC     O5' 5430   9.723   9.849   0.461  0.7447 -0.1405 -0.5832
  172DC     C5' 5431   9.780   9.751   0.548 -0.2996  0.4258 -0.6127
  172DC    H5'1 5432   9.871   9.791   0.593 -0.1452  0.5915 -1.0617
  172DC    H5'2 5433   9.814   9.664   0.491  3.1324  1.6829 -0.7613
  172DC     C4' 5434   9.679   9.716   0.663  0.1673  0.3008 -1.2807
  172DC     H4' 5435   9.641   9.811   0.702  1.3157  0.6038 -0.8783
  172DC     O4' 5436   9.579   9.623   0.620 -0.0921  0.0079  0.5137
  172DC     C1' 5437   9.595   9.505   0.700 -0.1847  0.0412  0.0783
  172DC     H1' 5438   9.544   9.518   0.796  0.9971  0.8258  0.6254
  172DC      N1 5439   9.545   9.381   0.630  0.5322 -0.8291  0.0035
  172DC      C6 5440   9.532   9.381   0.491 -0.3612 -0.3197  0.5821
  172DC      H6 5441   9.557   9.465   0.428 -1.3692  0.0228  0.6289
  172DC      C5 5442   9.507   9.263   0.432 -0.2513  0.0821  0.3815
  172DC      H5 5443   9.498   9.276   0.325  0.8688  2.3226  0.5040
  172DC      C4 5444   9.494   9.144   0.514 -1.0809 -0.4529  0.3525
  172DC      N4 5445   9.466   9.031   0.468  0.0616 -0.0137  0.6827
  172DC     H41 5446   9.425   9.030   0.376  0.0555  1.4575  0.6479
  172DC     H42 5447   9.454   8.949   0.527 -0.1469 -0.4582  0.0286
  172DC      N3 5448   9.518   9.143   0.647  0.1140 -0.2923 -0.2479
  172DC      C2 5449   9.544   9.263   0.705 -0.6947  0.2606 -0.1152
  172DC      O2 5450   9.567   9.263   0.830 -0.2548 -0.4522  1.0640
  172DC     C3' 5451   9.758   9.644   0.778  0.8777  0.2787  0.1946
  172DC     H3' 5452   9.861   9.679   0.780  0.6261  1.2206 -1.3253
  172DC     C2' 5453   9.744   9.501   0.733  0.2121  0.1186 -0.3221
  172DC    H2'1 5454   9.800   9.493   0.640  1.5111  1.4358  0.3063
  172DC    H2'2 5455   9.763   9.428   0.812 -1.2724 -0.4055 -0.4180
  172DC     O3' 5456   9.696   9.658   0.906 -0.6312  0.5907  0.1652
  173DA       P 5457   9.784   9.690   1.033  0.2246  0.1079 -0.1903
  173DA     O1P 5458   9.687   9.728   1.137  0.1265 -0.0014  0.5075
  173DA     O2P 5459   9.883   9.792   0.995  0.0194  0.1298  0.2982
  173DA     O5' 5460   9.860   9.555   1.068  0.0595  0.2496  0.4474
  173DA     C5' 5461   9.991   9.528   1.019 -0.1880 -0.1710 -1.0083
  173DA    H5'1 5462  10.060   9.602   1.058  1.0179 -0.2620 -2.8389
  173DA    H5'2 5463   9.998   9.531   0.910  3.1735  0.3959 -0.8876
  173DA     C4' 5464  10.036   9.395   1.082 -0.2886 -0.7443 -0.3975
  173DA     H4' 5465  10.029   9.403   1.191 -1.1293  2.7391 -0.5879
  173DA     O4' 5466   9.944   9.298   1.035  0.0650  0.3103  0.1706
  173DA     C1' 5467  10.010   9.203   0.956 -0.3752  0.1611 -0.6023
  173DA     H1' 5468  10.031   9.122   1.026  0.7096  1.4106  0.5790
  173DA      N9 5469   9.921   9.158   0.853 -0.0121 -0.2288  0.0637
  173DA      C8 5470   9.903   9.217   0.724  0.3991  0.0740 -0.3810
  173DA      H8 5471   9.955   9.308   0.699  3.0932 -0.5233  2.4080
  173DA      N7 5472   9.834   9.130   0.647  0.7068 -0.4663 -0.1716
  173DA      C5 5473   9.807   9.020   0.725 -0.6442  0.4552 -0.1278
  173DA      C6 5474   9.754   8.891   0.708  0.0047  0.1219  0.5120
  173DA      N6 5475   9.703   8.838   0.593 -0.0781  0.3153  0.0056
  173DA     H61 5476   9.702   8.887   0.505 -0.5162 -1.0415 -0.7644
  173DA     H62 5477   9.663   8.746   0.593 -0.5244  0.5035 -0.2746
  173DA      N1 5478   9.748   8.801   0.808  0.1243 -0.3336  0.5036
  173DA      C2 5479   9.797   8.839   0.924 -0.2461  0.4981  0.1453
  173DA      H2 5480   9.780   8.766   1.002  2.8429 -0.6671 -0.1094
  173DA      N3 5481   9.843   8.956   0.962 -0.2093 -0.3796  0.8279
  173DA      C4 5482   9.857   9.038   0.852 -0.2944 -0.3905  0.0717
  173DA     C3' 5483  10.172   9.338   1.040 -0.3040 -0.0496 -0.7840
  173DA     H3' 5484  10.239   9.424   1.039 -1.1353  0.7286  1.8968
  173DA     C2' 5485  10.140   9.269   0.912 -0.2553  0.0246  0.6496
  173DA    H2'1 5486  10.118   9.340   0.833 -0.1062 -2.5102 -1.8280
  173DA    H2'2 5487  10.213   9.195   0.878 -0.1607  0.2154  0.4328
  173DA     O3' 5488  10.217   9.237   1.134  0.3299 -0.5270  0.3599
  174DA       P 5489  10.295   9.269   1.272  0.2429 -0.0341  0.1685
  174DA     O1P 5490  10.235   9.391   1.337 -0.0300 -0.2923  0.1451
  174DA     O2P 5491  10.440   9.262   1.240 -0.0934  0.1949 -0.9395
  174DA     O5' 5492  10.265   9.146   1.372  0.3079 -0.2123  0.4671
  174DA     C5' 5493  10.138   9.121   1.422  0.4056  0.5939  0.1722
  174DA    H5'1 5494  10.070   9.198   1.385  0.2689 -0.1764 -1.2619
  174DA    H5'2 5495  10.135   9.132   1.530  1.0238  0.3531  0.2158
  174DA     C4' 5496  10.070   8.989   1.374  0.5475  0.6588  0.5428
  174DA     H4' 5497   9.968   8.971   1.410  0.6367  0.7116  0.8288
  174DA     O4' 5498  10.055   8.977   1.233  0.3669  0.6292  0.1848
  174DA     C1' 5499  10.047   8.836   1.198  0.5029  0.2356 -0.1703
  174DA     H1' 5500   9.949   8.793   1.176  0.5482 -0.2194  0.4872
  174DA      N9 5501  10.121   8.826   1.071  0.2575 -0.2523  0.2252
  174DA      C8 5502  10.220   8.912   1.024 -0.6263  0.0732 -0.7108
  174DA      H8 5503  10.250   8.996   1.085 -0.9869  0.1278 -0.6083
  174DA      N7 5504  10.255   8.888   0.901 -0.5764 -0.5123  1.0667
  174DA      C5 5505  10.181   8.772   0.865 -0.4450  0.7031 -0.5630
  174DA      C6 5506  10.177   8.689   0.756 -0.0905 -0.2431  0.3737
  174DA      N6 5507  10.243   8.700   0.639  0.2247  0.0186 -0.5803
  174DA     H61 5508  10.302   8.780   0.625 -0.9232  1.0201  0.1432
  174DA     H62 5509  10.232   8.631   0.566 -0.3381 -0.6431  0.0981
  174DA      N1 5510  10.098   8.582   0.758  0.4254  0.5666 -0.0055
  174DA      C2 5511  10.035   8.548   0.872  0.4121  0.0361 -0.6185
  174DA      H2 5512   9.982   8.454   0.877  1.2224 -0.4881 -1.6016
  174DA      N3 5513  10.034   8.619   0.982  0.1533 -0.7142 -0.0036
  174DA      C4 5514  10.106   8.734   0.969  0.6042 -0.1377 -0.1130
  174DA     C3' 5515  10.170   8.878   1.402  0.5722 -0.6277 -0.1090
  174DA     H3' 5516  10.271   8.913   1.380  0.4845 -0.6854 -0.6259
  174DA     C2' 5517  10.125   8.762   1.308 -0.1409 -0.3589  0.2483
  174DA    H2'1 5518  10.216   8.709   1.280 -1.5998 -2.2243 -1.2727
  174DA    H2'2 5519  10.057   8.694   1.362 -2.6811 -0.7518 -3.1178
  174DA     O3' 5520  10.149   8.846   1.539  0.3285  0.0792 -0.2292
  175DA       P 5521  10.270   8.777   1.622  0.0338  0.4774 -0.3894
  175DA     O1P 5522  10.231   8.781   1.763  0.3236  0.0255  0.1738
  175DA     O2P 5523  10.397   8.842   1.579 -0.4792 -0.1377  0.0328
  175DA     O5' 5524  10.277   8.625   1.571 -0.1032  0.0820 -0.2158
  175DA     C5' 5525  10.167   8.526   1.577 -1.2161 -0.3347  0.1072
  175DA    H5'1 5526  10.075   8.569   1.536 -1.4189 -0.6002  0.2770
  175DA    H5'2 5527  10.149   8.494   1.680 -0.2526 -0.3962  0.2641
  175DA     C4' 5528  10.195   8.405   1.486  0.1130  0.1769 -0.5475
  175DA     H4' 5529  10.113   8.334   1.500  0.4065 -0.4031 -1.6721
  175DA     O4' 5530  10.193   8.444   1.350 -0.3124  0.2341 -0.1630
  175DA     C1' 5531  10.299   8.382   1.291  0.3466 -0.1440  0.7158
  175DA     H1' 5532  10.291   8.275   1.270  0.3780 -0.3334  1.6165
  175DA      N9 5533  10.334   8.447   1.157 -0.0752  0.0980 -0.1991
  175DA      C8 5534  10.396   8.570   1.141 -0.4305  0.1095 -0.8732
  175DA      H8 5535  10.421   8.634   1.224  0.4555  0.9793 -1.7758
  175DA      N7 5536  10.446   8.588   1.018  0.5965 -0.3946 -0.2809
  175DA      C5 5537  10.394   8.473   0.956  0.1223  0.4959 -0.0042
  175DA      C6 5538  10.394   8.431   0.818  0.1527  0.5760  0.1323
  175DA      N6 5539  10.448   8.493   0.716  0.3175 -0.5937 -0.3964
  175DA     H61 5540  10.512   8.569   0.729  0.1874 -0.7092  1.0972
  175DA     H62 5541  10.461   8.438   0.632  0.4704  0.3922 -1.0266
  175DA      N1 5542  10.334   8.320   0.779  0.4609  0.0026 -0.6520
  175DA      C2 5543  10.274   8.246   0.879 -0.7481 -0.4521 -0.0320
  175DA      H2 5544  10.219   8.160   0.843 -1.3621 -0.7873  1.6188
  175DA      N3 5545  10.260   8.279   1.005 -0.3093  0.3408 -1.0556
  175DA      C4 5546  10.321   8.393   1.037  0.2517 -0.6046 -0.1933
  175DA     C3' 5547  10.329   8.339   1.514 -0.4201 -0.4813 -0.0868
  175DA     H3' 5548  10.368   8.360   1.614  2.2677  0.4350 -1.2307
  175DA     C2' 5549  10.412   8.404   1.396  0.0835 -0.7605  0.4560
  175DA    H2'1 5550  10.432   8.506   1.429 -0.1341  0.1393 -1.9837
  175DA    H2'2 5551  10.504   8.348   1.380  0.5976 -0.1174  1.0749
  175DA     O3' 5552  10.311   8.201   1.499  0.6631  0.4951  0.3444
  176DA       P 5553  10.278   8.101   1.617  0.1739 -0.1998 -0.0129
  176DA     O1P 5554  10.189   8.165   1.715 -0.1849  0.5653 -0.0021
  176DA     O2P 5555  10.411   8.053   1.650 -0.4148  0.3046 -0.6951
  176DA     O5' 5556  10.203   7.994   1.530  0.4222  1.0373 -0.5043
  176DA     C5' 5557  10.079   8.001   1.471 -0.5776 -0.1468  0.6694
  176DA    H5'1 5558  10.070   8.099   1.423 -0.4590 -0.6766 -0.4812
  176DA    H5'2 5559   9.992   7.994   1.536 -2.0934  0.3123 -1.2147
  176DA     C4' 5560  10.076   7.896   1.357 -0.4350 -0.1009 -0.1582
  176DA     H4' 5561   9.970   7.888   1.331 -0.2196 -0.6606 -0.9259
  176DA     O4' 5562  10.144   7.948   1.246  0.0671 -0.2332  0.1647
  176DA     C1' 5563  10.249   7.863   1.196 -0.4069  0.3083 -0.6635
  176DA     H1' 5564  10.225   7.800   1.111 -0.2489  1.4988 -1.6074
  176DA      N9 5565  10.364   7.947   1.154  0.0870 -0.1557  0.0253
  176DA      C8 5566  10.441   8.031   1.240  0.1267 -0.4549  1.2428
  176DA      H8 5567  10.411   8.047   1.342  1.5722  1.9651  1.3769
  176DA      N7 5568  10.536   8.097   1.178 -0.2010 -0.0081  0.5134
  176DA      C5 5569  10.523   8.056   1.045 -0.5066  0.3561 -0.7661
  176DA      C6 5570  10.591   8.082   0.919  0.4590 -0.4185  0.1346
  176DA      N6 5571  10.696   8.160   0.918  0.5196  0.0300 -0.1064
  176DA     H61 5572  10.726   8.205   1.003 -0.2050 -0.8920  0.6490
  176DA     H62 5573  10.737   8.179   0.827 -1.3306 -1.4792 -1.3306
  176DA      N1 5574  10.549   8.021   0.806  0.0713  0.4386  0.4010
  176DA      C2 5575  10.439   7.945   0.810 -0.3586 -0.7481  0.2913
  176DA      H2 5576  10.418   7.890   0.719  1.7993 -2.2740  0.6368
  176DA      N3 5577  10.366   7.904   0.913 -0.0261  0.4997  0.4148
  176DA      C4 5578  10.416   7.969   1.027 -0.4421 -0.1704 -0.5237
  176DA     C3' 5579  10.136   7.757   1.379  0.3252  0.2294  0.2862
  176DA     H3' 5580  10.147   7.733   1.485  2.3171  3.5438  0.9899
  176DA     C2' 5581  10.277   7.776   1.320 -0.3120 -0.5546 -1.1750
  176DA    H2'1 5582  10.332   7.826   1.400 -0.1848 -0.1563 -1.5116
  176DA    H2'2 5583  10.319   7.678   1.298 -1.2961 -1.1277 -0.6015
  176DA     O3' 5584  10.062   7.661   1.309 -0.4634  0.4005  0.5777
  177DG       P 5585  10.106   7.509   1.301  0.1632 -0.0766 -0.1931
  177DG     O1P 5586   9.986   7.428   1.275 -0.3417  0.4136 -0.5784
  177DG     O2P 5587  10.192   7.476   1.416 -0.0136  0.5200  0.1399
  177DG     O5' 5588  10.183   7.496   1.160  0.2087  0.1763 -0.0239
  177DG     C5' 5589  10.118   7.497   1.032 -0.4053  0.4460  0.6219
  177DG    H5'1 5590  10.082   7.598   1.015 -0.4635  0.7341  2.3170
  177DG    H5'2 5591  10.029   7.434   1.031  0.6028 -1.1366  2.5606
  177DG     C4' 5592  10.205   7.461   0.911  0.3842  0.6339 -0.1253
  177DG     H4' 5593  10.133   7.444   0.831 -0.8878 -0.8812  1.2531
  177DG     O4' 5594  10.304   7.564   0.881  0.2111 -0.0937 -0.1402
  177DG     C1' 5595  10.432   7.507   0.880  0.7682  0.4619 -0.3726
  177DG     H1' 5596  10.469   7.469   0.785 -0.2089 -2.3474  0.2642
  177DG      N9 5597  10.534   7.596   0.941  0.7502 -0.1131 -0.7008
  177DG      C8 5598  10.552   7.632   1.075 -1.0739 -0.2096  0.5367
  177DG      H8 5599  10.478   7.611   1.150 -0.8105 -0.5603  0.7000
  177DG      N7 5600  10.663   7.707   1.095  0.7002 -0.3051 -0.0095
  177DG      C5 5601  10.714   7.723   0.967  0.0421 -0.1353 -0.3125
  177DG      C6 5602  10.836   7.789   0.925  0.0003 -0.6201  0.0289
  177DG      O6 5603  10.910   7.868   0.984 -0.0982  0.4524  0.3783
  177DG      N1 5604  10.860   7.759   0.788 -0.6887  0.0922 -0.1490
  177DG      H1 5605  10.934   7.815   0.748 -0.9290  0.5363  0.0200
  177DG      C2 5606  10.784   7.687   0.708 -0.2134  1.0006 -0.1311
  177DG      N2 5607  10.823   7.677   0.588  0.3997  0.5276 -0.3222
  177DG     H21 5608  10.907   7.729   0.565  1.5365 -0.8387  0.5638
  177DG     H22 5609  10.793   7.597   0.533  1.6841  1.2356 -2.1785
  177DG      N3 5610  10.681   7.615   0.748  0.2812  0.4764 -0.5389
  177DG      C4 5611  10.647   7.643   0.877 -0.1068 -0.0947 -0.1474
  177DG     C3' 5612  10.285   7.326   0.923  0.3584 -0.1905  0.3359
  177DG     H3' 5613  10.239   7.273   1.007 -1.4489  3.3062  1.7367
  177DG     C2' 5614  10.424   7.379   0.955 -0.0473  0.5191  0.0905
  177DG    H2'1 5615  10.429   7.387   1.063 -0.4217  0.5929  0.1020
  177DG    H2'2 5616  10.497   7.310   0.912 -1.6656 -0.1259 -1.7458
  177DG     O3' 5617  10.267   7.255   0.799 -0.3760 -0.4355 -0.7857
  178DT       P 5618  10.344   7.121   0.751 -0.4867  0.3088 -0.2512
  178DT     O1P 5619  10.249   7.052   0.653  0.4048  0.1284 -0.5816
  178DT     O2P 5620  10.382   7.038   0.872 -0.5242 -0.3047  0.2539
  178DT     O5' 5621  10.478   7.173   0.692  0.1698  0.1066 -0.0368
  178DT     C5' 5622  10.481   7.240   0.564 -0.6541 -0.0152  0.2000
  178DT    H5'1 5623  10.444   7.343   0.572  0.3975  0.6034 -2.0714
  178DT    H5'2 5624  10.431   7.191   0.480 -1.5465  2.0195 -0.5393
  178DT     C4' 5625  10.626   7.252   0.513 -0.2803  0.0906  0.0733
  178DT     H4' 5626  10.619   7.286   0.409  0.5815 -1.5864 -0.5697
  178DT     O4' 5627  10.691   7.351   0.594 -0.1495 -0.4354  0.2136
  178DT     C1' 5628  10.817   7.298   0.617  0.6014  0.6791 -0.2965
  178DT     H1' 5629  10.889   7.317   0.538 -1.6215  0.9260 -2.3549
  178DT      N1 5630  10.877   7.353   0.746 -0.2871 -0.7175 -0.3008
  178DT      C6 5631  10.812   7.334   0.870  0.3135 -0.2331 -0.1527
  178DT      H6 5632  10.732   7.263   0.885  0.8238 -1.3318 -2.1877
  178DT      C5 5633  10.866   7.392   0.979 -0.8166 -0.3853  0.3478
  178DT      C7 5634  10.799   7.359   1.111 -0.0915 -0.6089 -0.2451
  178DT     H71 5635  10.715   7.291   1.093 -0.2728 -0.2977 -0.6073
  178DT     H72 5636  10.870   7.317   1.182  0.4810  1.4424  0.4810
  178DT     H73 5637  10.767   7.448   1.166 -2.0337 -2.3011  1.5249
  178DT      C4 5638  10.975   7.491   0.970 -0.3461 -0.3522 -0.3729
  178DT      O4 5639  11.007   7.573   1.057  0.1742 -0.5925 -0.6142
  178DT      N3 5640  11.034   7.502   0.851 -0.0119  0.2808 -0.3213
  178DT      H3 5641  11.093   7.583   0.836 -1.2408  0.7382 -3.5148
  178DT      C2 5642  10.990   7.442   0.738  0.1900 -0.4687 -0.1419
  178DT      O2 5643  11.050   7.471   0.633 -0.0375  0.0451 -0.3493
  178DT     C3' 5644  10.707   7.118   0.516 -0.6318  0.3280 -0.3833
  178DT     H3' 5645  10.637   7.039   0.545 -0.8068  0.0199 -1.5908
  178DT     C2' 5646  10.800   7.144   0.635 -0.4470 -0.9442  0.0797
  178DT    H2'1 5647  10.758   7.121   0.733  0.8481 -3.6104  0.1054
  178DT    H2'2 5648  10.899   7.102   0.621 -0.6044 -1.5436  0.7524
  178DT     O3' 5649  10.765   7.085   0.392  0.5977  0.1907 -0.4978
  179DG       P 5650  10.850   6.958   0.349 -0.1356  0.2124 -0.2556
  179DG     O1P 5651  10.873   6.986   0.205  0.2143  0.0370 -0.2774
  179DG     O2P 5652  10.778   6.833   0.382  0.3138  0.4982  0.0402
  179DG     O5' 5653  10.993   6.965   0.430  0.2862  0.4369  0.5786
  179DG     C5' 5654  11.092   7.057   0.379 -0.3541 -0.1297  0.6021
  179DG    H5'1 5655  11.054   7.159   0.371 -0.9189 -0.1452  2.5009
  179DG    H5'2 5656  11.117   7.026   0.278 -2.4449  1.3377 -0.4515
  179DG     C4' 5657  11.221   7.065   0.461 -0.4617 -0.5909  0.1142
  179DG     H4' 5658  11.291   7.118   0.396  2.0041 -1.1522  2.1550
  179DG     O4' 5659  11.209   7.152   0.576  0.6989 -0.2500 -0.0705
  179DG     C1' 5660  11.256   7.072   0.686  0.1540  0.1762  0.6804
  179DG     H1' 5661  11.364   7.082   0.696  0.3169 -0.9963  0.2682
  179DG      N9 5662  11.200   7.115   0.817 -0.7871 -0.1449  0.5738
  179DG      C8 5663  11.103   7.062   0.900 -0.5832 -0.2800  0.2968
  179DG      H8 5664  11.045   6.977   0.865 -0.1978 -0.0789 -0.8829
  179DG      N7 5665  11.100   7.120   1.013  0.6423 -0.7177 -0.0545
  179DG      C5 5666  11.196   7.222   1.009  0.0386 -0.7935  0.0854
  179DG      C6 5667  11.232   7.328   1.102  0.0655  0.0477  0.4339
  179DG      O6 5668  11.193   7.353   1.209  0.2012  0.1052  0.7262
  179DG      N1 5669  11.331   7.416   1.053  0.7904  0.4985  0.0105
  179DG      H1 5670  11.364   7.494   1.109 -0.7154 -0.7905  2.9372
  179DG      C2 5671  11.403   7.382   0.946  0.4937  0.2439 -1.0450
  179DG      N2 5672  11.505   7.459   0.928  0.3458  0.6260  0.1330
  179DG     H21 5673  11.525   7.541   0.982 -0.7963  0.3616  1.0002
  179DG     H22 5674  11.549   7.438   0.839 -0.9785 -0.0585 -0.4054
  179DG      N3 5675  11.369   7.295   0.855  0.2613 -0.0648  0.1101
  179DG      C4 5676  11.263   7.213   0.890 -0.1357  0.2039 -0.2748
  179DG     C3' 5677  11.287   6.933   0.516  0.9187  0.4637  0.2584
  179DG     H3' 5678  11.256   6.849   0.455  0.6798  1.9824 -1.8086
  179DG     C2' 5679  11.214   6.927   0.655 -0.2383  0.1218  0.5608
  179DG    H2'1 5680  11.107   6.907   0.650  0.0785 -1.4984 -0.0982
  179DG    H2'2 5681  11.260   6.848   0.713 -0.7484  0.0639  0.8900
  179DG     O3' 5682  11.432   6.937   0.534  0.7013 -0.4494  1.0805
  180DT       P 5683  11.533   6.818   0.495  0.2771 -0.1493 -0.0807
  180DT     O1P 5684  11.512   6.788   0.348  0.6378  0.2651 -0.5659
  180DT     O2P 5685  11.523   6.718   0.604 -0.3793 -0.2139  0.0335
  180DT     O5' 5686  11.675   6.883   0.513 -0.5277  0.0252  0.0435
  180DT     C5' 5687  11.719   6.992   0.439 -0.7371 -0.3320 -0.1968
  180DT    H5'1 5688  11.653   7.067   0.395 -0.2356  0.7904  0.8963
  180DT    H5'2 5689  11.763   6.945   0.350 -1.3140 -2.9163  0.7983
  180DT     C4' 5690  11.827   7.064   0.527  0.4610  0.1870  0.1565
  180DT     H4' 5691  11.881   7.130   0.460  1.7421 -0.3361  0.6534
  180DT     O4' 5692  11.769   7.140   0.631  1.0134 -0.2403  0.0381
  180DT     C1' 5693  11.829   7.095   0.755  0.8853  1.1127  0.4646
  180DT     H1' 5694  11.909   7.167   0.773  2.0545  1.7809 -5.5122
  180DT      N1 5695  11.719   7.089   0.855 -0.0801 -0.1876 -0.2946
  180DT      C6 5696  11.614   6.997   0.848 -0.6506 -0.6108  0.3415
  180DT      H6 5697  11.596   6.932   0.764 -1.1576  0.2798 -0.2514
  180DT      C5 5698  11.529   6.994   0.953  0.3698 -0.2830  0.6839
  180DT      C7 5699  11.424   6.882   0.966  0.3795  0.4903  0.8714
  180DT     H71 5700  11.325   6.926   0.977  1.0016  2.5221 -0.9908
  180DT     H72 5701  11.430   6.814   0.881 -0.9834 -0.7082  1.6842
  180DT     H73 5702  11.445   6.829   1.059 -0.3556  1.7608  1.7925
  180DT      C4 5703  11.547   7.081   1.067  0.2356 -1.3275 -0.2760
  180DT      O4 5704  11.470   7.078   1.164 -0.4265 -0.4923 -0.1452
  180DT      N3 5705  11.643   7.177   1.057  0.3377  0.5020 -0.1394
  180DT      H3 5706  11.667   7.228   1.140  0.9750 -1.3722  0.8793
  180DT      C2 5707  11.730   7.189   0.956 -1.1740  0.5715  0.3025
  180DT      O2 5708  11.819   7.277   0.954  0.2780  1.0812 -0.3773
  180DT     C3' 5709  11.940   6.979   0.595  0.3933 -0.5011  0.5007
  180DT     H3' 5710  11.952   6.884   0.543  1.3529 -0.4838  0.6739
  180DT     C2' 5711  11.890   6.958   0.735 -0.0492  0.4732 -0.2072
  180DT    H2'1 5712  11.822   6.872   0.741  2.0949 -1.2485  0.9955
  180DT    H2'2 5713  11.970   6.931   0.804 -1.4643  0.2056  1.4088
  180DT     O3' 5714  12.062   7.057   0.593  0.1101  0.8772 -0.0351
  181DA       P 5715  12.203   7.005   0.634 -0.1204  0.1109  0.0863
  181DA     O1P 5716  12.311   7.080   0.568 -0.5966 -0.4784  0.0295
  181DA     O2P 5717  12.200   6.861   0.626 -0.5823 -0.0408  0.1987
  181DA     O5' 5718  12.221   7.042   0.790 -0.3320 -0.2487 -0.2592
  181DA     C5' 5719  12.237   7.175   0.825 -0.2954 -0.1441  0.6925
  181DA    H5'1 5720  12.156   7.239   0.789 -0.6088 -0.4340  0.8806
  181DA    H5'2 5721  12.327   7.210   0.775  0.4598  0.3077  2.2930
  181DA     C4' 5722  12.260   7.199   0.970  0.0126 -0.3551  0.0539
  181DA     H4' 5723  12.305   7.298   0.973  0.2523 -0.3864 -1.5191
  181DA     O4' 5724  12.131   7.192   1.041 -0.3668 -0.6911 -0.2093
  181DA     C1' 5725  12.152   7.115   1.151 -0.4429  0.2799 -0.1469
  181DA     H1' 5726  12.182   7.172   1.239  1.5173  0.7961 -1.0882
  181DA      N9 5727  12.025   7.046   1.178 -0.3870 -0.2332 -0.3077
  181DA      C8 5728  11.964   6.960   1.093 -0.6612 -0.3598 -0.2613
  181DA      H8 5729  12.022   6.927   1.008 -1.7074 -2.2500 -0.3003
  181DA      N7 5730  11.851   6.914   1.143 -0.2967 -0.0820 -0.2656
  181DA      C5 5731  11.834   6.984   1.266  0.3545 -0.0538 -0.2358
  181DA      C6 5732  11.743   6.981   1.372  0.1389  0.4361  0.7110
  181DA      N6 5733  11.628   6.913   1.375 -0.1972 -0.1472  0.5277
  181DA     H61 5734  11.616   6.848   1.299 -0.9908 -2.2623  2.3562
  181DA     H62 5735  11.554   6.935   1.441 -0.9127 -1.5955  0.2485
  181DA      N1 5736  11.755   7.062   1.474 -0.8901 -0.7368 -0.2360
  181DA      C2 5737  11.855   7.148   1.478 -0.2211 -0.1219 -0.4210
  181DA      H2 5738  11.853   7.211   1.566 -0.2977 -0.3121 -0.2881
  181DA      N3 5739  11.951   7.164   1.388 -0.4326 -0.2198  0.7080
  181DA      C4 5740  11.936   7.074   1.284 -0.4318 -0.2818 -1.0563
  181DA     C3' 5741  12.356   7.103   1.031 -0.3805 -0.3728 -0.0888
  181DA     H3' 5742  12.404   7.042   0.956  2.0921  1.4634 -0.1362
  181DA     C2' 5743  12.265   7.019   1.111 -0.3661  0.3294 -0.3303
  181DA    H2'1 5744  12.227   6.936   1.052  0.4210  1.0307 -1.8730
  181DA    H2'2 5745  12.314   6.977   1.199 -0.3023 -0.5510 -0.7732
  181DA     O3' 5746  12.452   7.182   1.101  0.5557 -0.2697 -0.1993
  182DT       P 5747  12.562   7.135   1.205 -0.2386  0.2370 -0.0807
  182DT     O1P 5748  12.671   7.233   1.201  0.1643  0.1680  0.6151
  182DT     O2P 5749  12.599   6.992   1.169 -0.2364  0.4334 -0.3631
  182DT     O5' 5750  12.494   7.132   1.348 -0.2403 -0.3182 -0.0693
  182DT     C5' 5751  12.472   7.259   1.407 -0.2047  0.1422 -0.9526
  182DT    H5'1 5752  12.402   7.319   1.350  0.0848  1.7418  0.3166
  182DT    H5'2 5753  12.554   7.331   1.405 -2.3039  2.6595 -0.5608
  182DT     C4' 5754  12.406   7.264   1.545  0.2804 -0.7394  0.4923
  182DT     H4' 5755  12.401   7.369   1.576  0.5681  0.4812 -3.1082
  182DT     O4' 5756  12.274   7.205   1.540  0.2619 -0.5693  0.1256
  182DT     C1' 5757  12.266   7.106   1.642  0.4272 -0.3278  0.3680
  182DT     H1' 5758  12.223   7.142   1.735 -0.5961  0.2029 -0.2941
  182DT      N1 5759  12.167   6.997   1.603 -0.3541  0.4534  0.3670
  182DT      C6 5760  12.200   6.919   1.494 -0.5525 -0.1814 -0.1746
  182DT      H6 5761  12.290   6.946   1.441  0.4208  0.4403  1.7075
  182DT      C5 5762  12.115   6.821   1.453  0.2697 -0.4086 -0.6758
  182DT      C7 5763  12.139   6.730   1.332 -0.0928 -0.2438 -0.2451
  182DT     H71 5764  12.147   6.628   1.368 -1.3816 -0.5283 -0.6989
  182DT     H72 5765  12.050   6.745   1.269 -0.9875  0.5333  1.1469
  182DT     H73 5766  12.229   6.761   1.278 -0.9889  2.6236 -0.3049
  182DT      C4 5767  11.987   6.806   1.519  0.4027 -0.1239  0.1125
  182DT      O4 5768  11.901   6.731   1.480 -0.0611  0.5173 -0.9049
  182DT      N3 5769  11.960   6.888   1.626 -0.5485 -0.0064 -0.2702
  182DT      H3 5770  11.866   6.897   1.664 -0.7968 -4.2436  0.6205
  182DT      C2 5771  12.048   6.983   1.673  0.3174  0.1611  0.5022
  182DT      O2 5772  12.023   7.049   1.772 -0.0719  0.1180  0.0528
  182DT     C3' 5773  12.488   7.186   1.653  0.7175  0.3239 -0.9727
  182DT     H3' 5774  12.593   7.171   1.629  1.0151  0.5725  0.1154
  182DT     C2' 5775  12.407   7.059   1.674 -0.3653 -0.0294 -0.2177
  182DT    H2'1 5776  12.435   6.984   1.600 -1.7715 -0.9097  0.1168
  182DT    H2'2 5777  12.418   7.001   1.766  1.1093  1.5412  0.6855
  182DT     O3' 5778  12.493   7.259   1.773  0.2012 -0.5033  0.4973
  183DT       P 5779  12.552   7.205   1.913 -0.0543  0.1363 -0.0751
  183DT     O1P 5780  12.605   7.326   1.986 -0.1739 -0.5631  0.5456
  183DT     O2P 5781  12.640   7.087   1.896 -0.6247  0.1744 -0.3262
  183DT     O5' 5782  12.426   7.164   1.990  0.5500  0.4387 -0.1967
  183DT     C5' 5783  12.327   7.256   2.013  0.3226  0.0279  0.9470
  183DT    H5'1 5784  12.287   7.292   1.918  1.0470  2.1080  1.3646
  183DT    H5'2 5785  12.367   7.343   2.065 -0.6016  0.1919  1.4083
  183DT     C4' 5786  12.212   7.202   2.098 -0.1580  0.1125  0.4783
  183DT     H4' 5787  12.138   7.281   2.112  1.3640  1.6655  0.2293
  183DT     O4' 5788  12.145   7.092   2.035  0.5952 -0.0557  0.3569
  183DT     C1' 5789  12.156   6.981   2.122 -0.0980  0.2339  0.1987
  183DT     H1' 5790  12.064   6.975   2.180 -0.2513  0.0020 -0.0627
  183DT      N1 5791  12.172   6.853   2.048  0.4179 -0.2448 -0.2669
  183DT      C6 5792  12.283   6.818   1.979 -0.3528  0.5649 -0.2943
  183DT      H6 5793  12.363   6.890   1.973  1.4741 -1.3340 -0.0335
  183DT      C5 5794  12.280   6.707   1.898  0.1445  0.2738  0.1322
  183DT      C7 5795  12.396   6.687   1.799 -0.1654  0.6519  0.4509
  183DT     H71 5796  12.480   6.757   1.808 -1.6865  2.9632 -1.8191
[truncated: 17,020,193 more chars]
