# Supplementary material for: Redox-Based Defect Detection in Packed DNA: Insights from Hybrid Quantum Mechanical/Molecular Mechanics Molecular Dynamics Simulations
Source: J Chem Theory Comput. 2023 Nov 14;19(22):8434–45. doi: 10.1021/acs.jctc.3c01013 (PMC10687876; doi:10.1021/acs.jctc.3c01013)
Supplement: Supplementary file 2 — ct3c01013_si_002.zip [file ct3c01013_si_002.zip › packed_dna_8oxog-main/classical_MD/wildtype/wt_oxidized_reg1/wt_ox_reg1_topology/topol_DNA_chain_X.itp]

;
;	File 'topol_DNA_chain_X.itp' was generated
;	By user: pdiamant (1076)
;	On host: lcbcpc57
;	At date: Thu Nov 14 15:27:30 2019
;
;	This is a include topology file
;
;	Created by:
;	                    :-) GROMACS - gmx pdb2gmx, 2019.4 (-:
;	
;	Executable:   /software/gromacs/2019.4/gcc-8.3.0/bin/gmx_mpi
;	Data prefix:  /software/gromacs/2019.4/gcc-8.3.0
;	Working dir:  /share/lcbcsrv5/lcbcdata/pdiamant/12_NCP_REDOX/2_wt_G_hole_1/0_setup
;	Command line:
;	  gmx_mpi pdb2gmx -f in_no_h.pdb -ff amber14sb_parmbsc1 -o ncp.gro -water tip3p
;	Force field was read from current directory or a relative path - path added.
;

[ moleculetype ]
; Name            nrexcl
DNA_chain_X         3

[ atoms ]
;   nr       type  resnr residue  atom   cgnr     charge       mass  typeB    chargeB      massB
; residue   1 DA5 rtp DA5  q -0.3
     1         OH      1    DA5    O5'      1    -0.6318         16
     2         HO      1    DA5    H5T      2     0.4422      1.008
     3         CI      1    DA5    C5'      3    -0.0069      12.01
     4         H1      1    DA5   H5'1      4     0.0754      1.008
     5         H1      1    DA5   H5'2      5     0.0754      1.008
     6         CT      1    DA5    C4'      6     0.1629      12.01
     7         H1      1    DA5    H4'      7     0.1176      1.008
     8         OS      1    DA5    O4'      8    -0.3691         16
     9         CT      1    DA5    C1'      9     0.0431      12.01
    10         H2      1    DA5    H1'     10     0.1838      1.008
    11         N*      1    DA5     N9     11    -0.0268      14.01
    12         C1      1    DA5     C8     12     0.1607      12.01
    13         H5      1    DA5     H8     13     0.1877      1.008
    14         NB      1    DA5     N7     14    -0.6175      14.01
    15         CB      1    DA5     C5     15     0.0725      12.01
    16         CA      1    DA5     C6     16     0.6897      12.01
    17         N2      1    DA5     N6     17    -0.9123      14.01
    18          H      1    DA5    H61     18     0.4167      1.008
    19          H      1    DA5    H62     19     0.4167      1.008
    20         NC      1    DA5     N1     20    -0.7624      14.01
    21         CQ      1    DA5     C2     21     0.5716      12.01
    22         H5      1    DA5     H2     22     0.0598      1.008
    23         NC      1    DA5     N3     23    -0.7417      14.01
    24         CB      1    DA5     C4     24       0.38      12.01
    25         CE      1    DA5    C3'     25     0.0713     12.001
    26         H1      1    DA5    H3'     26     0.0985      1.008
    27         CT      1    DA5    C2'     27    -0.0854      12.01
    28         HC      1    DA5   H2'1     28     0.0718      1.008
    29         HC      1    DA5   H2'2     29     0.0718      1.008
    30         OS      1    DA5    O3'     30    -0.5232         16   ; qtot -0.3079
; residue   2 DT  rtp DT   q -1.0
    31          P      2     DT      P     31     1.1659      30.97
    32         O2      2     DT    O1P     32    -0.7761         16
    33         O2      2     DT    O2P     33    -0.7761         16
    34         OS      2     DT    O5'     34    -0.4954         16
    35         CI      2     DT    C5'     35    -0.0069      12.01
    36         H1      2     DT   H5'1     36     0.0754      1.008
    37         H1      2     DT   H5'2     37     0.0754      1.008
    38         CT      2     DT    C4'     38     0.1629      12.01
    39         H1      2     DT    H4'     39     0.1176      1.008
    40         OS      2     DT    O4'     40    -0.3691         16
    41         CT      2     DT    C1'     41      0.068      12.01
    42         H2      2     DT    H1'     42     0.1804      1.008
    43         N*      2     DT     N1     43    -0.0239      14.01
    44         C2      2     DT     C6     44    -0.2209      12.01
    45         H4      2     DT     H6     45     0.2607      1.008
    46         C2      2     DT     C5     46     0.0025      12.01
    47         CT      2     DT     C7     47    -0.2269      12.01
    48         HC      2     DT    H71     48      0.077      1.008
    49         HC      2     DT    H72     49      0.077      1.008
    50         HC      2     DT    H73     50      0.077      1.008
    51          C      2     DT     C4     51     0.5194      12.01
    52          O      2     DT     O4     52    -0.5563         16
    53         NA      2     DT     N3     53     -0.434      14.01
    54          H      2     DT     H3     54      0.342      1.008
    55          C      2     DT     C2     55     0.5677      12.01
    56          O      2     DT     O2     56    -0.5881         16
    57         CE      2     DT    C3'     57     0.0713     12.001
    58         H1      2     DT    H3'     58     0.0985      1.008
    59         CT      2     DT    C2'     59    -0.0854      12.01
    60         HC      2     DT   H2'1     60     0.0718      1.008
    61         HC      2     DT   H2'2     61     0.0718      1.008
    62         OS      2     DT    O3'     62    -0.5232         16   ; qtot -1.308
; residue   3 DC  rtp DC   q -1.0
    63          P      3     DC      P     63     1.1659      30.97
    64         O2      3     DC    O1P     64    -0.7761         16
    65         O2      3     DC    O2P     65    -0.7761         16
    66         OS      3     DC    O5'     66    -0.4954         16
    67         CI      3     DC    C5'     67    -0.0069      12.01
    68         H1      3     DC   H5'1     68     0.0754      1.008
    69         H1      3     DC   H5'2     69     0.0754      1.008
    70         CT      3     DC    C4'     70     0.1629      12.01
    71         H1      3     DC    H4'     71     0.1176      1.008
    72         OS      3     DC    O4'     72    -0.3691         16
    73         CT      3     DC    C1'     73    -0.0116      12.01
    74         H2      3     DC    H1'     74     0.1963      1.008
    75         N*      3     DC     N1     75    -0.0339      14.01
    76         CM      3     DC     C6     76    -0.0183      12.01
    77         H4      3     DC     H6     77     0.2293      1.008
    78         CM      3     DC     C5     78    -0.5222      12.01
    79         HA      3     DC     H5     79     0.1863      1.008
    80         CA      3     DC     C4     80     0.8439      12.01
    81         N2      3     DC     N4     81    -0.9773      14.01
    82          H      3     DC    H41     82     0.4314      1.008
    83          H      3     DC    H42     83     0.4314      1.008
    84         NC      3     DC     N3     84    -0.7748      14.01
    85          C      3     DC     C2     85     0.7959      12.01
    86          O      3     DC     O2     86    -0.6548         16
    87         CE      3     DC    C3'     87     0.0713     12.001
    88         H1      3     DC    H3'     88     0.0985      1.008
    89         CT      3     DC    C2'     89    -0.0854      12.01
    90         HC      3     DC   H2'1     90     0.0718      1.008
    91         HC      3     DC   H2'2     91     0.0718      1.008
    92         OS      3     DC    O3'     92    -0.5232         16   ; qtot -2.308
; residue   4 DA  rtp DA   q -1.0
    93          P      4     DA      P     93     1.1659      30.97
    94         O2      4     DA    O1P     94    -0.7761         16
    95         O2      4     DA    O2P     95    -0.7761         16
    96         OS      4     DA    O5'     96    -0.4954         16
    97         CI      4     DA    C5'     97    -0.0069      12.01
    98         H1      4     DA   H5'1     98     0.0754      1.008
    99         H1      4     DA   H5'2     99     0.0754      1.008
   100         CT      4     DA    C4'    100     0.1629      12.01
   101         H1      4     DA    H4'    101     0.1176      1.008
   102         OS      4     DA    O4'    102    -0.3691         16
   103         CT      4     DA    C1'    103     0.0431      12.01
   104         H2      4     DA    H1'    104     0.1838      1.008
   105         N*      4     DA     N9    105    -0.0268      14.01
   106         C1      4     DA     C8    106     0.1607      12.01
   107         H5      4     DA     H8    107     0.1877      1.008
   108         NB      4     DA     N7    108    -0.6175      14.01
   109         CB      4     DA     C5    109     0.0725      12.01
   110         CA      4     DA     C6    110     0.6897      12.01
   111         N2      4     DA     N6    111    -0.9123      14.01
   112          H      4     DA    H61    112     0.4167      1.008
   113          H      4     DA    H62    113     0.4167      1.008
   114         NC      4     DA     N1    114    -0.7624      14.01
   115         CQ      4     DA     C2    115     0.5716      12.01
   116         H5      4     DA     H2    116     0.0598      1.008
   117         NC      4     DA     N3    117    -0.7417      14.01
   118         CB      4     DA     C4    118       0.38      12.01
   119         CE      4     DA    C3'    119     0.0713     12.001
   120         H1      4     DA    H3'    120     0.0985      1.008
   121         CT      4     DA    C2'    121    -0.0854      12.01
   122         HC      4     DA   H2'1    122     0.0718      1.008
   123         HC      4     DA   H2'2    123     0.0718      1.008
   124         OS      4     DA    O3'    124    -0.5232         16   ; qtot -3.308
; residue   5 DA  rtp DA   q -1.0
   125          P      5     DA      P    125     1.1659      30.97
   126         O2      5     DA    O1P    126    -0.7761         16
   127         O2      5     DA    O2P    127    -0.7761         16
   128         OS      5     DA    O5'    128    -0.4954         16
   129         CI      5     DA    C5'    129    -0.0069      12.01
   130         H1      5     DA   H5'1    130     0.0754      1.008
   131         H1      5     DA   H5'2    131     0.0754      1.008
   132         CT      5     DA    C4'    132     0.1629      12.01
   133         H1      5     DA    H4'    133     0.1176      1.008
   134         OS      5     DA    O4'    134    -0.3691         16
   135         CT      5     DA    C1'    135     0.0431      12.01
   136         H2      5     DA    H1'    136     0.1838      1.008
   137         N*      5     DA     N9    137    -0.0268      14.01
   138         C1      5     DA     C8    138     0.1607      12.01
   139         H5      5     DA     H8    139     0.1877      1.008
   140         NB      5     DA     N7    140    -0.6175      14.01
   141         CB      5     DA     C5    141     0.0725      12.01
   142         CA      5     DA     C6    142     0.6897      12.01
   143         N2      5     DA     N6    143    -0.9123      14.01
   144          H      5     DA    H61    144     0.4167      1.008
   145          H      5     DA    H62    145     0.4167      1.008
   146         NC      5     DA     N1    146    -0.7624      14.01
   147         CQ      5     DA     C2    147     0.5716      12.01
   148         H5      5     DA     H2    148     0.0598      1.008
   149         NC      5     DA     N3    149    -0.7417      14.01
   150         CB      5     DA     C4    150       0.38      12.01
   151         CE      5     DA    C3'    151     0.0713     12.001
   152         H1      5     DA    H3'    152     0.0985      1.008
   153         CT      5     DA    C2'    153    -0.0854      12.01
   154         HC      5     DA   H2'1    154     0.0718      1.008
   155         HC      5     DA   H2'2    155     0.0718      1.008
   156         OS      5     DA    O3'    156    -0.5232         16   ; qtot -4.308
; residue   6 DT  rtp DT   q -1.0
   157          P      6     DT      P    157     1.1659      30.97
   158         O2      6     DT    O1P    158    -0.7761         16
   159         O2      6     DT    O2P    159    -0.7761         16
   160         OS      6     DT    O5'    160    -0.4954         16
   161         CI      6     DT    C5'    161    -0.0069      12.01
   162         H1      6     DT   H5'1    162     0.0754      1.008
   163         H1      6     DT   H5'2    163     0.0754      1.008
   164         CT      6     DT    C4'    164     0.1629      12.01
   165         H1      6     DT    H4'    165     0.1176      1.008
   166         OS      6     DT    O4'    166    -0.3691         16
   167         CT      6     DT    C1'    167      0.068      12.01
   168         H2      6     DT    H1'    168     0.1804      1.008
   169         N*      6     DT     N1    169    -0.0239      14.01
   170         C2      6     DT     C6    170    -0.2209      12.01
   171         H4      6     DT     H6    171     0.2607      1.008
   172         C2      6     DT     C5    172     0.0025      12.01
   173         CT      6     DT     C7    173    -0.2269      12.01
   174         HC      6     DT    H71    174      0.077      1.008
   175         HC      6     DT    H72    175      0.077      1.008
   176         HC      6     DT    H73    176      0.077      1.008
   177          C      6     DT     C4    177     0.5194      12.01
   178          O      6     DT     O4    178    -0.5563         16
   179         NA      6     DT     N3    179     -0.434      14.01
   180          H      6     DT     H3    180      0.342      1.008
   181          C      6     DT     C2    181     0.5677      12.01
   182          O      6     DT     O2    182    -0.5881         16
   183         CE      6     DT    C3'    183     0.0713     12.001
   184         H1      6     DT    H3'    184     0.0985      1.008
   185         CT      6     DT    C2'    185    -0.0854      12.01
   186         HC      6     DT   H2'1    186     0.0718      1.008
   187         HC      6     DT   H2'2    187     0.0718      1.008
   188         OS      6     DT    O3'    188    -0.5232         16   ; qtot -5.308
; residue   7 DA  rtp DA   q -1.0
   189          P      7     DA      P    189     1.1659      30.97
   190         O2      7     DA    O1P    190    -0.7761         16
   191         O2      7     DA    O2P    191    -0.7761         16
   192         OS      7     DA    O5'    192    -0.4954         16
   193         CI      7     DA    C5'    193    -0.0069      12.01
   194         H1      7     DA   H5'1    194     0.0754      1.008
   195         H1      7     DA   H5'2    195     0.0754      1.008
   196         CT      7     DA    C4'    196     0.1629      12.01
   197         H1      7     DA    H4'    197     0.1176      1.008
   198         OS      7     DA    O4'    198    -0.3691         16
   199         CT      7     DA    C1'    199     0.0431      12.01
   200         H2      7     DA    H1'    200     0.1838      1.008
   201         N*      7     DA     N9    201    -0.0268      14.01
   202         C1      7     DA     C8    202     0.1607      12.01
   203         H5      7     DA     H8    203     0.1877      1.008
   204         NB      7     DA     N7    204    -0.6175      14.01
   205         CB      7     DA     C5    205     0.0725      12.01
   206         CA      7     DA     C6    206     0.6897      12.01
   207         N2      7     DA     N6    207    -0.9123      14.01
   208          H      7     DA    H61    208     0.4167      1.008
   209          H      7     DA    H62    209     0.4167      1.008
   210         NC      7     DA     N1    210    -0.7624      14.01
   211         CQ      7     DA     C2    211     0.5716      12.01
   212         H5      7     DA     H2    212     0.0598      1.008
   213         NC      7     DA     N3    213    -0.7417      14.01
   214         CB      7     DA     C4    214       0.38      12.01
   215         CE      7     DA    C3'    215     0.0713     12.001
   216         H1      7     DA    H3'    216     0.0985      1.008
   217         CT      7     DA    C2'    217    -0.0854      12.01
   218         HC      7     DA   H2'1    218     0.0718      1.008
   219         HC      7     DA   H2'2    219     0.0718      1.008
   220         OS      7     DA    O3'    220    -0.5232         16   ; qtot -6.308
; residue   8 DT  rtp DT   q -1.0
   221          P      8     DT      P    221     1.1659      30.97
   222         O2      8     DT    O1P    222    -0.7761         16
   223         O2      8     DT    O2P    223    -0.7761         16
   224         OS      8     DT    O5'    224    -0.4954         16
   225         CI      8     DT    C5'    225    -0.0069      12.01
   226         H1      8     DT   H5'1    226     0.0754      1.008
   227         H1      8     DT   H5'2    227     0.0754      1.008
   228         CT      8     DT    C4'    228     0.1629      12.01
   229         H1      8     DT    H4'    229     0.1176      1.008
   230         OS      8     DT    O4'    230    -0.3691         16
   231         CT      8     DT    C1'    231      0.068      12.01
   232         H2      8     DT    H1'    232     0.1804      1.008
   233         N*      8     DT     N1    233    -0.0239      14.01
   234         C2      8     DT     C6    234    -0.2209      12.01
   235         H4      8     DT     H6    235     0.2607      1.008
   236         C2      8     DT     C5    236     0.0025      12.01
   237         CT      8     DT     C7    237    -0.2269      12.01
   238         HC      8     DT    H71    238      0.077      1.008
   239         HC      8     DT    H72    239      0.077      1.008
   240         HC      8     DT    H73    240      0.077      1.008
   241          C      8     DT     C4    241     0.5194      12.01
   242          O      8     DT     O4    242    -0.5563         16
   243         NA      8     DT     N3    243     -0.434      14.01
   244          H      8     DT     H3    244      0.342      1.008
   245          C      8     DT     C2    245     0.5677      12.01
   246          O      8     DT     O2    246    -0.5881         16
   247         CE      8     DT    C3'    247     0.0713     12.001
   248         H1      8     DT    H3'    248     0.0985      1.008
   249         CT      8     DT    C2'    249    -0.0854      12.01
   250         HC      8     DT   H2'1    250     0.0718      1.008
   251         HC      8     DT   H2'2    251     0.0718      1.008
   252         OS      8     DT    O3'    252    -0.5232         16   ; qtot -7.308
; residue   9 DC  rtp DC   q -1.0
   253          P      9     DC      P    253     1.1659      30.97
   254         O2      9     DC    O1P    254    -0.7761         16
   255         O2      9     DC    O2P    255    -0.7761         16
   256         OS      9     DC    O5'    256    -0.4954         16
   257         CI      9     DC    C5'    257    -0.0069      12.01
   258         H1      9     DC   H5'1    258     0.0754      1.008
   259         H1      9     DC   H5'2    259     0.0754      1.008
   260         CT      9     DC    C4'    260     0.1629      12.01
   261         H1      9     DC    H4'    261     0.1176      1.008
   262         OS      9     DC    O4'    262    -0.3691         16
   263         CT      9     DC    C1'    263    -0.0116      12.01
   264         H2      9     DC    H1'    264     0.1963      1.008
   265         N*      9     DC     N1    265    -0.0339      14.01
   266         CM      9     DC     C6    266    -0.0183      12.01
   267         H4      9     DC     H6    267     0.2293      1.008
   268         CM      9     DC     C5    268    -0.5222      12.01
   269         HA      9     DC     H5    269     0.1863      1.008
   270         CA      9     DC     C4    270     0.8439      12.01
   271         N2      9     DC     N4    271    -0.9773      14.01
   272          H      9     DC    H41    272     0.4314      1.008
   273          H      9     DC    H42    273     0.4314      1.008
   274         NC      9     DC     N3    274    -0.7748      14.01
   275          C      9     DC     C2    275     0.7959      12.01
   276          O      9     DC     O2    276    -0.6548         16
   277         CE      9     DC    C3'    277     0.0713     12.001
   278         H1      9     DC    H3'    278     0.0985      1.008
   279         CT      9     DC    C2'    279    -0.0854      12.01
   280         HC      9     DC   H2'1    280     0.0718      1.008
   281         HC      9     DC   H2'2    281     0.0718      1.008
   282         OS      9     DC    O3'    282    -0.5232         16   ; qtot -8.308
; residue  10 DC  rtp DC   q -1.0
   283          P     10     DC      P    283     1.1659      30.97
   284         O2     10     DC    O1P    284    -0.7761         16
   285         O2     10     DC    O2P    285    -0.7761         16
   286         OS     10     DC    O5'    286    -0.4954         16
   287         CI     10     DC    C5'    287    -0.0069      12.01
   288         H1     10     DC   H5'1    288     0.0754      1.008
   289         H1     10     DC   H5'2    289     0.0754      1.008
   290         CT     10     DC    C4'    290     0.1629      12.01
   291         H1     10     DC    H4'    291     0.1176      1.008
   292         OS     10     DC    O4'    292    -0.3691         16
   293         CT     10     DC    C1'    293    -0.0116      12.01
   294         H2     10     DC    H1'    294     0.1963      1.008
   295         N*     10     DC     N1    295    -0.0339      14.01
   296         CM     10     DC     C6    296    -0.0183      12.01
   297         H4     10     DC     H6    297     0.2293      1.008
   298         CM     10     DC     C5    298    -0.5222      12.01
   299         HA     10     DC     H5    299     0.1863      1.008
   300         CA     10     DC     C4    300     0.8439      12.01
   301         N2     10     DC     N4    301    -0.9773      14.01
   302          H     10     DC    H41    302     0.4314      1.008
   303          H     10     DC    H42    303     0.4314      1.008
   304         NC     10     DC     N3    304    -0.7748      14.01
   305          C     10     DC     C2    305     0.7959      12.01
   306          O     10     DC     O2    306    -0.6548         16
   307         CE     10     DC    C3'    307     0.0713     12.001
   308         H1     10     DC    H3'    308     0.0985      1.008
   309         CT     10     DC    C2'    309    -0.0854      12.01
   310         HC     10     DC   H2'1    310     0.0718      1.008
   311         HC     10     DC   H2'2    311     0.0718      1.008
   312         OS     10     DC    O3'    312    -0.5232         16   ; qtot -9.308
; residue  11 DA  rtp DA   q -1.0
   313          P     11     DA      P    313     1.1659      30.97
   314         O2     11     DA    O1P    314    -0.7761         16
   315         O2     11     DA    O2P    315    -0.7761         16
   316         OS     11     DA    O5'    316    -0.4954         16
   317         CI     11     DA    C5'    317    -0.0069      12.01
   318         H1     11     DA   H5'1    318     0.0754      1.008
   319         H1     11     DA   H5'2    319     0.0754      1.008
   320         CT     11     DA    C4'    320     0.1629      12.01
   321         H1     11     DA    H4'    321     0.1176      1.008
   322         OS     11     DA    O4'    322    -0.3691         16
   323         CT     11     DA    C1'    323     0.0431      12.01
   324         H2     11     DA    H1'    324     0.1838      1.008
   325         N*     11     DA     N9    325    -0.0268      14.01
   326         C1     11     DA     C8    326     0.1607      12.01
   327         H5     11     DA     H8    327     0.1877      1.008
   328         NB     11     DA     N7    328    -0.6175      14.01
   329         CB     11     DA     C5    329     0.0725      12.01
   330         CA     11     DA     C6    330     0.6897      12.01
   331         N2     11     DA     N6    331    -0.9123      14.01
   332          H     11     DA    H61    332     0.4167      1.008
   333          H     11     DA    H62    333     0.4167      1.008
   334         NC     11     DA     N1    334    -0.7624      14.01
   335         CQ     11     DA     C2    335     0.5716      12.01
   336         H5     11     DA     H2    336     0.0598      1.008
   337         NC     11     DA     N3    337    -0.7417      14.01
   338         CB     11     DA     C4    338       0.38      12.01
   339         CE     11     DA    C3'    339     0.0713     12.001
   340         H1     11     DA    H3'    340     0.0985      1.008
   341         CT     11     DA    C2'    341    -0.0854      12.01
   342         HC     11     DA   H2'1    342     0.0718      1.008
   343         HC     11     DA   H2'2    343     0.0718      1.008
   344         OS     11     DA    O3'    344    -0.5232         16   ; qtot -10.31
; residue  12 DC  rtp DC   q -1.0
   345          P     12     DC      P    345     1.1659      30.97
   346         O2     12     DC    O1P    346    -0.7761         16
   347         O2     12     DC    O2P    347    -0.7761         16
   348         OS     12     DC    O5'    348    -0.4954         16
   349         CI     12     DC    C5'    349    -0.0069      12.01
   350         H1     12     DC   H5'1    350     0.0754      1.008
   351         H1     12     DC   H5'2    351     0.0754      1.008
   352         CT     12     DC    C4'    352     0.1629      12.01
   353         H1     12     DC    H4'    353     0.1176      1.008
   354         OS     12     DC    O4'    354    -0.3691         16
   355         CT     12     DC    C1'    355    -0.0116      12.01
   356         H2     12     DC    H1'    356     0.1963      1.008
   357         N*     12     DC     N1    357    -0.0339      14.01
   358         CM     12     DC     C6    358    -0.0183      12.01
   359         H4     12     DC     H6    359     0.2293      1.008
   360         CM     12     DC     C5    360    -0.5222      12.01
   361         HA     12     DC     H5    361     0.1863      1.008
   362         CA     12     DC     C4    362     0.8439      12.01
   363         N2     12     DC     N4    363    -0.9773      14.01
   364          H     12     DC    H41    364     0.4314      1.008
   365          H     12     DC    H42    365     0.4314      1.008
   366         NC     12     DC     N3    366    -0.7748      14.01
   367          C     12     DC     C2    367     0.7959      12.01
   368          O     12     DC     O2    368    -0.6548         16
   369         CE     12     DC    C3'    369     0.0713     12.001
   370         H1     12     DC    H3'    370     0.0985      1.008
   371         CT     12     DC    C2'    371    -0.0854      12.01
   372         HC     12     DC   H2'1    372     0.0718      1.008
   373         HC     12     DC   H2'2    373     0.0718      1.008
   374         OS     12     DC    O3'    374    -0.5232         16   ; qtot -11.31
; residue  13 DC  rtp DC   q -1.0
   375          P     13     DC      P    375     1.1659      30.97
   376         O2     13     DC    O1P    376    -0.7761         16
   377         O2     13     DC    O2P    377    -0.7761         16
   378         OS     13     DC    O5'    378    -0.4954         16
   379         CI     13     DC    C5'    379    -0.0069      12.01
   380         H1     13     DC   H5'1    380     0.0754      1.008
   381         H1     13     DC   H5'2    381     0.0754      1.008
   382         CT     13     DC    C4'    382     0.1629      12.01
   383         H1     13     DC    H4'    383     0.1176      1.008
   384         OS     13     DC    O4'    384    -0.3691         16
   385         CT     13     DC    C1'    385    -0.0116      12.01
   386         H2     13     DC    H1'    386     0.1963      1.008
   387         N*     13     DC     N1    387    -0.0339      14.01
   388         CM     13     DC     C6    388    -0.0183      12.01
   389         H4     13     DC     H6    389     0.2293      1.008
   390         CM     13     DC     C5    390    -0.5222      12.01
   391         HA     13     DC     H5    391     0.1863      1.008
   392         CA     13     DC     C4    392     0.8439      12.01
   393         N2     13     DC     N4    393    -0.9773      14.01
   394          H     13     DC    H41    394     0.4314      1.008
   395          H     13     DC    H42    395     0.4314      1.008
   396         NC     13     DC     N3    396    -0.7748      14.01
   397          C     13     DC     C2    397     0.7959      12.01
   398          O     13     DC     O2    398    -0.6548         16
   399         CE     13     DC    C3'    399     0.0713     12.001
   400         H1     13     DC    H3'    400     0.0985      1.008
   401         CT     13     DC    C2'    401    -0.0854      12.01
   402         HC     13     DC   H2'1    402     0.0718      1.008
   403         HC     13     DC   H2'2    403     0.0718      1.008
   404         OS     13     DC    O3'    404    -0.5232         16   ; qtot -12.31
; residue  14 DT  rtp DT   q -1.0
   405          P     14     DT      P    405     1.1659      30.97
   406         O2     14     DT    O1P    406    -0.7761         16
   407         O2     14     DT    O2P    407    -0.7761         16
   408         OS     14     DT    O5'    408    -0.4954         16
   409         CI     14     DT    C5'    409    -0.0069      12.01
   410         H1     14     DT   H5'1    410     0.0754      1.008
   411         H1     14     DT   H5'2    411     0.0754      1.008
   412         CT     14     DT    C4'    412     0.1629      12.01
   413         H1     14     DT    H4'    413     0.1176      1.008
   414         OS     14     DT    O4'    414    -0.3691         16
   415         CT     14     DT    C1'    415      0.068      12.01
   416         H2     14     DT    H1'    416     0.1804      1.008
   417         N*     14     DT     N1    417    -0.0239      14.01
   418         C2     14     DT     C6    418    -0.2209      12.01
   419         H4     14     DT     H6    419     0.2607      1.008
   420         C2     14     DT     C5    420     0.0025      12.01
   421         CT     14     DT     C7    421    -0.2269      12.01
   422         HC     14     DT    H71    422      0.077      1.008
   423         HC     14     DT    H72    423      0.077      1.008
   424         HC     14     DT    H73    424      0.077      1.008
   425          C     14     DT     C4    425     0.5194      12.01
   426          O     14     DT     O4    426    -0.5563         16
   427         NA     14     DT     N3    427     -0.434      14.01
   428          H     14     DT     H3    428      0.342      1.008
   429          C     14     DT     C2    429     0.5677      12.01
   430          O     14     DT     O2    430    -0.5881         16
   431         CE     14     DT    C3'    431     0.0713     12.001
   432         H1     14     DT    H3'    432     0.0985      1.008
   433         CT     14     DT    C2'    433    -0.0854      12.01
   434         HC     14     DT   H2'1    434     0.0718      1.008
   435         HC     14     DT   H2'2    435     0.0718      1.008
   436         OS     14     DT    O3'    436    -0.5232         16   ; qtot -13.31
; residue  15 DG  rtp DG   q -1.0
   437          P     15     DG      P    437     1.1659      30.97
   438         O2     15     DG    O1P    438    -0.7761         16
   439         O2     15     DG    O2P    439    -0.7761         16
   440         OS     15     DG    O5'    440    -0.4954         16
   441         CI     15     DG    C5'    441    -0.0069      12.01
   442         H1     15     DG   H5'1    442     0.0754      1.008
   443         H1     15     DG   H5'2    443     0.0754      1.008
   444         CT     15     DG    C4'    444     0.1629      12.01
   445         H1     15     DG    H4'    445     0.1176      1.008
   446         OS     15     DG    O4'    446    -0.3691         16
   447         CT     15     DG    C1'    447     0.0358      12.01
   448         H2     15     DG    H1'    448     0.1746      1.008
   449         N*     15     DG     N9    449     0.0577      14.01
   450         CK     15     DG     C8    450     0.0736      12.01
   451         H5     15     DG     H8    451     0.1997      1.008
   452         NB     15     DG     N7    452    -0.5725      14.01
   453         CB     15     DG     C5    453     0.1991      12.01
   454          C     15     DG     C6    454     0.4918      12.01
   455          O     15     DG     O6    455    -0.5699         16
   456         NA     15     DG     N1    456    -0.5053      14.01
   457          H     15     DG     H1    457      0.352      1.008
   458         CA     15     DG     C2    458     0.7432      12.01
   459         N2     15     DG     N2    459     -0.923      14.01
   460          H     15     DG    H21    460     0.4235      1.008
   461          H     15     DG    H22    461     0.4235      1.008
   462         NC     15     DG     N3    462    -0.6636      14.01
   463         CB     15     DG     C4    463     0.1814      12.01
   464         CE     15     DG    C3'    464     0.0713     12.001
   465         H1     15     DG    H3'    465     0.0985      1.008
   466         CT     15     DG    C2'    466    -0.0854      12.01
   467         HC     15     DG   H2'1    467     0.0718      1.008
   468         HC     15     DG   H2'2    468     0.0718      1.008
   469         OS     15     DG    O3'    469    -0.5232         16   ; qtot -14.31
; residue  16 DC  rtp DC   q -1.0
   470          P     16     DC      P    470     1.1659      30.97
   471         O2     16     DC    O1P    471    -0.7761         16
   472         O2     16     DC    O2P    472    -0.7761         16
   473         OS     16     DC    O5'    473    -0.4954         16
   474         CI     16     DC    C5'    474    -0.0069      12.01
   475         H1     16     DC   H5'1    475     0.0754      1.008
   476         H1     16     DC   H5'2    476     0.0754      1.008
   477         CT     16     DC    C4'    477     0.1629      12.01
   478         H1     16     DC    H4'    478     0.1176      1.008
   479         OS     16     DC    O4'    479    -0.3691         16
   480         CT     16     DC    C1'    480    -0.0116      12.01
   481         H2     16     DC    H1'    481     0.1963      1.008
   482         N*     16     DC     N1    482    -0.0339      14.01
   483         CM     16     DC     C6    483    -0.0183      12.01
   484         H4     16     DC     H6    484     0.2293      1.008
   485         CM     16     DC     C5    485    -0.5222      12.01
   486         HA     16     DC     H5    486     0.1863      1.008
   487         CA     16     DC     C4    487     0.8439      12.01
   488         N2     16     DC     N4    488    -0.9773      14.01
   489          H     16     DC    H41    489     0.4314      1.008
   490          H     16     DC    H42    490     0.4314      1.008
   491         NC     16     DC     N3    491    -0.7748      14.01
   492          C     16     DC     C2    492     0.7959      12.01
   493          O     16     DC     O2    493    -0.6548         16
   494         CE     16     DC    C3'    494     0.0713     12.001
   495         H1     16     DC    H3'    495     0.0985      1.008
   496         CT     16     DC    C2'    496    -0.0854      12.01
   497         HC     16     DC   H2'1    497     0.0718      1.008
   498         HC     16     DC   H2'2    498     0.0718      1.008
   499         OS     16     DC    O3'    499    -0.5232         16   ; qtot -15.31
; residue  17 DA  rtp DA   q -1.0
   500          P     17     DA      P    500     1.1659      30.97
   501         O2     17     DA    O1P    501    -0.7761         16
   502         O2     17     DA    O2P    502    -0.7761         16
   503         OS     17     DA    O5'    503    -0.4954         16
   504         CI     17     DA    C5'    504    -0.0069      12.01
   505         H1     17     DA   H5'1    505     0.0754      1.008
   506         H1     17     DA   H5'2    506     0.0754      1.008
   507         CT     17     DA    C4'    507     0.1629      12.01
   508         H1     17     DA    H4'    508     0.1176      1.008
   509         OS     17     DA    O4'    509    -0.3691         16
   510         CT     17     DA    C1'    510     0.0431      12.01
   511         H2     17     DA    H1'    511     0.1838      1.008
   512         N*     17     DA     N9    512    -0.0268      14.01
   513         C1     17     DA     C8    513     0.1607      12.01
   514         H5     17     DA     H8    514     0.1877      1.008
   515         NB     17     DA     N7    515    -0.6175      14.01
   516         CB     17     DA     C5    516     0.0725      12.01
   517         CA     17     DA     C6    517     0.6897      12.01
   518         N2     17     DA     N6    518    -0.9123      14.01
   519          H     17     DA    H61    519     0.4167      1.008
   520          H     17     DA    H62    520     0.4167      1.008
   521         NC     17     DA     N1    521    -0.7624      14.01
   522         CQ     17     DA     C2    522     0.5716      12.01
   523         H5     17     DA     H2    523     0.0598      1.008
   524         NC     17     DA     N3    524    -0.7417      14.01
   525         CB     17     DA     C4    525       0.38      12.01
   526         CE     17     DA    C3'    526     0.0713     12.001
   527         H1     17     DA    H3'    527     0.0985      1.008
   528         CT     17     DA    C2'    528    -0.0854      12.01
   529         HC     17     DA   H2'1    529     0.0718      1.008
   530         HC     17     DA   H2'2    530     0.0718      1.008
   531         OS     17     DA    O3'    531    -0.5232         16   ; qtot -16.31
; residue  18 DG  rtp DG   q -1.0
   532          P     18     DG      P    532     1.1659      30.97
   533         O2     18     DG    O1P    533    -0.7761         16
   534         O2     18     DG    O2P    534    -0.7761         16
   535         OS     18     DG    O5'    535    -0.4954         16
   536         CI     18     DG    C5'    536    -0.0069      12.01
   537         H1     18     DG   H5'1    537     0.0754      1.008
   538         H1     18     DG   H5'2    538     0.0754      1.008
   539         CT     18     DG    C4'    539     0.1629      12.01
   540         H1     18     DG    H4'    540     0.1176      1.008
   541         OS     18     DG    O4'    541    -0.3691         16
   542         CT     18     DG    C1'    542     0.0358      12.01
   543         H2     18     DG    H1'    543     0.1746      1.008
   544         N*     18     DG     N9    544     0.0577      14.01
   545         CK     18     DG     C8    545     0.0736      12.01
   546         H5     18     DG     H8    546     0.1997      1.008
   547         NB     18     DG     N7    547    -0.5725      14.01
   548         CB     18     DG     C5    548     0.1991      12.01
   549          C     18     DG     C6    549     0.4918      12.01
   550          O     18     DG     O6    550    -0.5699         16
   551         NA     18     DG     N1    551    -0.5053      14.01
   552          H     18     DG     H1    552      0.352      1.008
   553         CA     18     DG     C2    553     0.7432      12.01
   554         N2     18     DG     N2    554     -0.923      14.01
   555          H     18     DG    H21    555     0.4235      1.008
   556          H     18     DG    H22    556     0.4235      1.008
   557         NC     18     DG     N3    557    -0.6636      14.01
   558         CB     18     DG     C4    558     0.1814      12.01
   559         CE     18     DG    C3'    559     0.0713     12.001
   560         H1     18     DG    H3'    560     0.0985      1.008
   561         CT     18     DG    C2'    561    -0.0854      12.01
   562         HC     18     DG   H2'1    562     0.0718      1.008
   563         HC     18     DG   H2'2    563     0.0718      1.008
   564         OS     18     DG    O3'    564    -0.5232         16   ; qtot -17.31
; residue  19 DA  rtp DA   q -1.0
   565          P     19     DA      P    565     1.1659      30.97
   566         O2     19     DA    O1P    566    -0.7761         16
   567         O2     19     DA    O2P    567    -0.7761         16
   568         OS     19     DA    O5'    568    -0.4954         16
   569         CI     19     DA    C5'    569    -0.0069      12.01
   570         H1     19     DA   H5'1    570     0.0754      1.008
   571         H1     19     DA   H5'2    571     0.0754      1.008
   572         CT     19     DA    C4'    572     0.1629      12.01
   573         H1     19     DA    H4'    573     0.1176      1.008
   574         OS     19     DA    O4'    574    -0.3691         16
   575         CT     19     DA    C1'    575     0.0431      12.01
   576         H2     19     DA    H1'    576     0.1838      1.008
   577         N*     19     DA     N9    577    -0.0268      14.01
   578         C1     19     DA     C8    578     0.1607      12.01
   579         H5     19     DA     H8    579     0.1877      1.008
   580         NB     19     DA     N7    580    -0.6175      14.01
   581         CB     19     DA     C5    581     0.0725      12.01
   582         CA     19     DA     C6    582     0.6897      12.01
   583         N2     19     DA     N6    583    -0.9123      14.01
   584          H     19     DA    H61    584     0.4167      1.008
   585          H     19     DA    H62    585     0.4167      1.008
   586         NC     19     DA     N1    586    -0.7624      14.01
   587         CQ     19     DA     C2    587     0.5716      12.01
   588         H5     19     DA     H2    588     0.0598      1.008
   589         NC     19     DA     N3    589    -0.7417      14.01
   590         CB     19     DA     C4    590       0.38      12.01
   591         CE     19     DA    C3'    591     0.0713     12.001
   592         H1     19     DA    H3'    592     0.0985      1.008
   593         CT     19     DA    C2'    593    -0.0854      12.01
   594         HC     19     DA   H2'1    594     0.0718      1.008
   595         HC     19     DA   H2'2    595     0.0718      1.008
   596         OS     19     DA    O3'    596    -0.5232         16   ; qtot -18.31
; residue  20 DT  rtp DT   q -1.0
   597          P     20     DT      P    597     1.1659      30.97
   598         O2     20     DT    O1P    598    -0.7761         16
   599         O2     20     DT    O2P    599    -0.7761         16
   600         OS     20     DT    O5'    600    -0.4954         16
   601         CI     20     DT    C5'    601    -0.0069      12.01
   602         H1     20     DT   H5'1    602     0.0754      1.008
   603         H1     20     DT   H5'2    603     0.0754      1.008
   604         CT     20     DT    C4'    604     0.1629      12.01
   605         H1     20     DT    H4'    605     0.1176      1.008
   606         OS     20     DT    O4'    606    -0.3691         16
   607         CT     20     DT    C1'    607      0.068      12.01
   608         H2     20     DT    H1'    608     0.1804      1.008
   609         N*     20     DT     N1    609    -0.0239      14.01
   610         C2     20     DT     C6    610    -0.2209      12.01
   611         H4     20     DT     H6    611     0.2607      1.008
   612         C2     20     DT     C5    612     0.0025      12.01
   613         CT     20     DT     C7    613    -0.2269      12.01
   614         HC     20     DT    H71    614      0.077      1.008
   615         HC     20     DT    H72    615      0.077      1.008
   616         HC     20     DT    H73    616      0.077      1.008
   617          C     20     DT     C4    617     0.5194      12.01
   618          O     20     DT     O4    618    -0.5563         16
   619         NA     20     DT     N3    619     -0.434      14.01
   620          H     20     DT     H3    620      0.342      1.008
   621          C     20     DT     C2    621     0.5677      12.01
   622          O     20     DT     O2    622    -0.5881         16
   623         CE     20     DT    C3'    623     0.0713     12.001
   624         H1     20     DT    H3'    624     0.0985      1.008
   625         CT     20     DT    C2'    625    -0.0854      12.01
   626         HC     20     DT   H2'1    626     0.0718      1.008
   627         HC     20     DT   H2'2    627     0.0718      1.008
   628         OS     20     DT    O3'    628    -0.5232         16   ; qtot -19.31
; residue  21 DT  rtp DT   q -1.0
   629          P     21     DT      P    629     1.1659      30.97
   630         O2     21     DT    O1P    630    -0.7761         16
   631         O2     21     DT    O2P    631    -0.7761         16
   632         OS     21     DT    O5'    632    -0.4954         16
   633         CI     21     DT    C5'    633    -0.0069      12.01
   634         H1     21     DT   H5'1    634     0.0754      1.008
   635         H1     21     DT   H5'2    635     0.0754      1.008
   636         CT     21     DT    C4'    636     0.1629      12.01
   637         H1     21     DT    H4'    637     0.1176      1.008
   638         OS     21     DT    O4'    638    -0.3691         16
   639         CT     21     DT    C1'    639      0.068      12.01
   640         H2     21     DT    H1'    640     0.1804      1.008
   641         N*     21     DT     N1    641    -0.0239      14.01
   642         C2     21     DT     C6    642    -0.2209      12.01
   643         H4     21     DT     H6    643     0.2607      1.008
   644         C2     21     DT     C5    644     0.0025      12.01
   645         CT     21     DT     C7    645    -0.2269      12.01
   646         HC     21     DT    H71    646      0.077      1.008
   647         HC     21     DT    H72    647      0.077      1.008
   648         HC     21     DT    H73    648      0.077      1.008
   649          C     21     DT     C4    649     0.5194      12.01
   650          O     21     DT     O4    650    -0.5563         16
   651         NA     21     DT     N3    651     -0.434      14.01
   652          H     21     DT     H3    652      0.342      1.008
   653          C     21     DT     C2    653     0.5677      12.01
   654          O     21     DT     O2    654    -0.5881         16
   655         CE     21     DT    C3'    655     0.0713     12.001
   656         H1     21     DT    H3'    656     0.0985      1.008
   657         CT     21     DT    C2'    657    -0.0854      12.01
   658         HC     21     DT   H2'1    658     0.0718      1.008
   659         HC     21     DT   H2'2    659     0.0718      1.008
   660         OS     21     DT    O3'    660    -0.5232         16   ; qtot -20.31
; residue  22 DC  rtp DC   q -1.0
   661          P     22     DC      P    661     1.1659      30.97
   662         O2     22     DC    O1P    662    -0.7761         16
   663         O2     22     DC    O2P    663    -0.7761         16
   664         OS     22     DC    O5'    664    -0.4954         16
   665         CI     22     DC    C5'    665    -0.0069      12.01
   666         H1     22     DC   H5'1    666     0.0754      1.008
   667         H1     22     DC   H5'2    667     0.0754      1.008
   668         CT     22     DC    C4'    668     0.1629      12.01
   669         H1     22     DC    H4'    669     0.1176      1.008
   670         OS     22     DC    O4'    670    -0.3691         16
   671         CT     22     DC    C1'    671    -0.0116      12.01
   672         H2     22     DC    H1'    672     0.1963      1.008
   673         N*     22     DC     N1    673    -0.0339      14.01
   674         CM     22     DC     C6    674    -0.0183      12.01
   675         H4     22     DC     H6    675     0.2293      1.008
   676         CM     22     DC     C5    676    -0.5222      12.01
   677         HA     22     DC     H5    677     0.1863      1.008
   678         CA     22     DC     C4    678     0.8439      12.01
   679         N2     22     DC     N4    679    -0.9773      14.01
   680          H     22     DC    H41    680     0.4314      1.008
   681          H     22     DC    H42    681     0.4314      1.008
   682         NC     22     DC     N3    682    -0.7748      14.01
   683          C     22     DC     C2    683     0.7959      12.01
   684          O     22     DC     O2    684    -0.6548         16
   685         CE     22     DC    C3'    685     0.0713     12.001
   686         H1     22     DC    H3'    686     0.0985      1.008
   687         CT     22     DC    C2'    687    -0.0854      12.01
   688         HC     22     DC   H2'1    688     0.0718      1.008
   689         HC     22     DC   H2'2    689     0.0718      1.008
   690         OS     22     DC    O3'    690    -0.5232         16   ; qtot -21.31
; residue  23 DT  rtp DT   q -1.0
   691          P     23     DT      P    691     1.1659      30.97
   692         O2     23     DT    O1P    692    -0.7761         16
   693         O2     23     DT    O2P    693    -0.7761         16
   694         OS     23     DT    O5'    694    -0.4954         16
   695         CI     23     DT    C5'    695    -0.0069      12.01
   696         H1     23     DT   H5'1    696     0.0754      1.008
   697         H1     23     DT   H5'2    697     0.0754      1.008
   698         CT     23     DT    C4'    698     0.1629      12.01
   699         H1     23     DT    H4'    699     0.1176      1.008
   700         OS     23     DT    O4'    700    -0.3691         16
   701         CT     23     DT    C1'    701      0.068      12.01
   702         H2     23     DT    H1'    702     0.1804      1.008
   703         N*     23     DT     N1    703    -0.0239      14.01
   704         C2     23     DT     C6    704    -0.2209      12.01
   705         H4     23     DT     H6    705     0.2607      1.008
   706         C2     23     DT     C5    706     0.0025      12.01
   707         CT     23     DT     C7    707    -0.2269      12.01
   708         HC     23     DT    H71    708      0.077      1.008
   709         HC     23     DT    H72    709      0.077      1.008
   710         HC     23     DT    H73    710      0.077      1.008
   711          C     23     DT     C4    711     0.5194      12.01
   712          O     23     DT     O4    712    -0.5563         16
   713         NA     23     DT     N3    713     -0.434      14.01
   714          H     23     DT     H3    714      0.342      1.008
   715          C     23     DT     C2    715     0.5677      12.01
   716          O     23     DT     O2    716    -0.5881         16
   717         CE     23     DT    C3'    717     0.0713     12.001
   718         H1     23     DT    H3'    718     0.0985      1.008
   719         CT     23     DT    C2'    719    -0.0854      12.01
   720         HC     23     DT   H2'1    720     0.0718      1.008
   721         HC     23     DT   H2'2    721     0.0718      1.008
   722         OS     23     DT    O3'    722    -0.5232         16   ; qtot -22.31
; residue  24 DA  rtp DA   q -1.0
   723          P     24     DA      P    723     1.1659      30.97
   724         O2     24     DA    O1P    724    -0.7761         16
   725         O2     24     DA    O2P    725    -0.7761         16
   726         OS     24     DA    O5'    726    -0.4954         16
   727         CI     24     DA    C5'    727    -0.0069      12.01
   728         H1     24     DA   H5'1    728     0.0754      1.008
   729         H1     24     DA   H5'2    729     0.0754      1.008
   730         CT     24     DA    C4'    730     0.1629      12.01
   731         H1     24     DA    H4'    731     0.1176      1.008
   732         OS     24     DA    O4'    732    -0.3691         16
   733         CT     24     DA    C1'    733     0.0431      12.01
   734         H2     24     DA    H1'    734     0.1838      1.008
   735         N*     24     DA     N9    735    -0.0268      14.01
   736         C1     24     DA     C8    736     0.1607      12.01
   737         H5     24     DA     H8    737     0.1877      1.008
   738         NB     24     DA     N7    738    -0.6175      14.01
   739         CB     24     DA     C5    739     0.0725      12.01
   740         CA     24     DA     C6    740     0.6897      12.01
   741         N2     24     DA     N6    741    -0.9123      14.01
   742          H     24     DA    H61    742     0.4167      1.008
   743          H     24     DA    H62    743     0.4167      1.008
   744         NC     24     DA     N1    744    -0.7624      14.01
   745         CQ     24     DA     C2    745     0.5716      12.01
   746         H5     24     DA     H2    746     0.0598      1.008
   747         NC     24     DA     N3    747    -0.7417      14.01
   748         CB     24     DA     C4    748       0.38      12.01
   749         CE     24     DA    C3'    749     0.0713     12.001
   750         H1     24     DA    H3'    750     0.0985      1.008
   751         CT     24     DA    C2'    751    -0.0854      12.01
   752         HC     24     DA   H2'1    752     0.0718      1.008
   753         HC     24     DA   H2'2    753     0.0718      1.008
   754         OS     24     DA    O3'    754    -0.5232         16   ; qtot -23.31
; residue  25 DC  rtp DC   q -1.0
   755          P     25     DC      P    755     1.1659      30.97
   756         O2     25     DC    O1P    756    -0.7761         16
   757         O2     25     DC    O2P    757    -0.7761         16
   758         OS     25     DC    O5'    758    -0.4954         16
   759         CI     25     DC    C5'    759    -0.0069      12.01
   760         H1     25     DC   H5'1    760     0.0754      1.008
   761         H1     25     DC   H5'2    761     0.0754      1.008
   762         CT     25     DC    C4'    762     0.1629      12.01
   763         H1     25     DC    H4'    763     0.1176      1.008
   764         OS     25     DC    O4'    764    -0.3691         16
   765         CT     25     DC    C1'    765    -0.0116      12.01
   766         H2     25     DC    H1'    766     0.1963      1.008
   767         N*     25     DC     N1    767    -0.0339      14.01
   768         CM     25     DC     C6    768    -0.0183      12.01
   769         H4     25     DC     H6    769     0.2293      1.008
   770         CM     25     DC     C5    770    -0.5222      12.01
   771         HA     25     DC     H5    771     0.1863      1.008
   772         CA     25     DC     C4    772     0.8439      12.01
   773         N2     25     DC     N4    773    -0.9773      14.01
   774          H     25     DC    H41    774     0.4314      1.008
   775          H     25     DC    H42    775     0.4314      1.008
   776         NC     25     DC     N3    776    -0.7748      14.01
   777          C     25     DC     C2    777     0.7959      12.01
   778          O     25     DC     O2    778    -0.6548         16
   779         CE     25     DC    C3'    779     0.0713     12.001
   780         H1     25     DC    H3'    780     0.0985      1.008
   781         CT     25     DC    C2'    781    -0.0854      12.01
   782         HC     25     DC   H2'1    782     0.0718      1.008
   783         HC     25     DC   H2'2    783     0.0718      1.008
   784         OS     25     DC    O3'    784    -0.5232         16   ; qtot -24.31
; residue  26 DC  rtp DC   q -1.0
   785          P     26     DC      P    785     1.1659      30.97
   786         O2     26     DC    O1P    786    -0.7761         16
   787         O2     26     DC    O2P    787    -0.7761         16
   788         OS     26     DC    O5'    788    -0.4954         16
   789         CI     26     DC    C5'    789    -0.0069      12.01
   790         H1     26     DC   H5'1    790     0.0754      1.008
   791         H1     26     DC   H5'2    791     0.0754      1.008
   792         CT     26     DC    C4'    792     0.1629      12.01
   793         H1     26     DC    H4'    793     0.1176      1.008
   794         OS     26     DC    O4'    794    -0.3691         16
   795         CT     26     DC    C1'    795    -0.0116      12.01
   796         H2     26     DC    H1'    796     0.1963      1.008
   797         N*     26     DC     N1    797    -0.0339      14.01
   798         CM     26     DC     C6    798    -0.0183      12.01
   799         H4     26     DC     H6    799     0.2293      1.008
   800         CM     26     DC     C5    800    -0.5222      12.01
   801         HA     26     DC     H5    801     0.1863      1.008
   802         CA     26     DC     C4    802     0.8439      12.01
   803         N2     26     DC     N4    803    -0.9773      14.01
   804          H     26     DC    H41    804     0.4314      1.008
   805          H     26     DC    H42    805     0.4314      1.008
   806         NC     26     DC     N3    806    -0.7748      14.01
   807          C     26     DC     C2    807     0.7959      12.01
   808          O     26     DC     O2    808    -0.6548         16
   809         CE     26     DC    C3'    809     0.0713     12.001
   810         H1     26     DC    H3'    810     0.0985      1.008
   811         CT     26     DC    C2'    811    -0.0854      12.01
   812         HC     26     DC   H2'1    812     0.0718      1.008
   813         HC     26     DC   H2'2    813     0.0718      1.008
   814         OS     26     DC    O3'    814    -0.5232         16   ; qtot -25.31
; residue  27 DA  rtp DA   q -1.0
   815          P     27     DA      P    815     1.1659      30.97
   816         O2     27     DA    O1P    816    -0.7761         16
   817         O2     27     DA    O2P    817    -0.7761         16
   818         OS     27     DA    O5'    818    -0.4954         16
   819         CI     27     DA    C5'    819    -0.0069      12.01
   820         H1     27     DA   H5'1    820     0.0754      1.008
   821         H1     27     DA   H5'2    821     0.0754      1.008
   822         CT     27     DA    C4'    822     0.1629      12.01
   823         H1     27     DA    H4'    823     0.1176      1.008
   824         OS     27     DA    O4'    824    -0.3691         16
   825         CT     27     DA    C1'    825     0.0431      12.01
   826         H2     27     DA    H1'    826     0.1838      1.008
   827         N*     27     DA     N9    827    -0.0268      14.01
   828         C1     27     DA     C8    828     0.1607      12.01
   829         H5     27     DA     H8    829     0.1877      1.008
   830         NB     27     DA     N7    830    -0.6175      14.01
   831         CB     27     DA     C5    831     0.0725      12.01
   832         CA     27     DA     C6    832     0.6897      12.01
   833         N2     27     DA     N6    833    -0.9123      14.01
   834          H     27     DA    H61    834     0.4167      1.008
   835          H     27     DA    H62    835     0.4167      1.008
   836         NC     27     DA     N1    836    -0.7624      14.01
   837         CQ     27     DA     C2    837     0.5716      12.01
   838         H5     27     DA     H2    838     0.0598      1.008
   839         NC     27     DA     N3    839    -0.7417      14.01
   840         CB     27     DA     C4    840       0.38      12.01
   841         CE     27     DA    C3'    841     0.0713     12.001
   842         H1     27     DA    H3'    842     0.0985      1.008
   843         CT     27     DA    C2'    843    -0.0854      12.01
   844         HC     27     DA   H2'1    844     0.0718      1.008
   845         HC     27     DA   H2'2    845     0.0718      1.008
   846         OS     27     DA    O3'    846    -0.5232         16   ; qtot -26.31
; residue  28 DA  rtp DA   q -1.0
   847          P     28     DA      P    847     1.1659      30.97
   848         O2     28     DA    O1P    848    -0.7761         16
   849         O2     28     DA    O2P    849    -0.7761         16
   850         OS     28     DA    O5'    850    -0.4954         16
   851         CI     28     DA    C5'    851    -0.0069      12.01
   852         H1     28     DA   H5'1    852     0.0754      1.008
   853         H1     28     DA   H5'2    853     0.0754      1.008
   854         CT     28     DA    C4'    854     0.1629      12.01
   855         H1     28     DA    H4'    855     0.1176      1.008
   856         OS     28     DA    O4'    856    -0.3691         16
   857         CT     28     DA    C1'    857     0.0431      12.01
   858         H2     28     DA    H1'    858     0.1838      1.008
   859         N*     28     DA     N9    859    -0.0268      14.01
   860         C1     28     DA     C8    860     0.1607      12.01
   861         H5     28     DA     H8    861     0.1877      1.008
   862         NB     28     DA     N7    862    -0.6175      14.01
   863         CB     28     DA     C5    863     0.0725      12.01
   864         CA     28     DA     C6    864     0.6897      12.01
   865         N2     28     DA     N6    865    -0.9123      14.01
   866          H     28     DA    H61    866     0.4167      1.008
   867          H     28     DA    H62    867     0.4167      1.008
   868         NC     28     DA     N1    868    -0.7624      14.01
   869         CQ     28     DA     C2    869     0.5716      12.01
   870         H5     28     DA     H2    870     0.0598      1.008
   871         NC     28     DA     N3    871    -0.7417      14.01
   872         CB     28     DA     C4    872       0.38      12.01
   873         CE     28     DA    C3'    873     0.0713     12.001
   874         H1     28     DA    H3'    874     0.0985      1.008
   875         CT     28     DA    C2'    875    -0.0854      12.01
   876         HC     28     DA   H2'1    876     0.0718      1.008
   877         HC     28     DA   H2'2    877     0.0718      1.008
   878         OS     28     DA    O3'    878    -0.5232         16   ; qtot -27.31
; residue  29 DA  rtp DA   q -1.0
   879          P     29     DA      P    879     1.1659      30.97
   880         O2     29     DA    O1P    880    -0.7761         16
   881         O2     29     DA    O2P    881    -0.7761         16
   882         OS     29     DA    O5'    882    -0.4954         16
   883         CI     29     DA    C5'    883    -0.0069      12.01
   884         H1     29     DA   H5'1    884     0.0754      1.008
   885         H1     29     DA   H5'2    885     0.0754      1.008
   886         CT     29     DA    C4'    886     0.1629      12.01
   887         H1     29     DA    H4'    887     0.1176      1.008
   888         OS     29     DA    O4'    888    -0.3691         16
   889         CT     29     DA    C1'    889     0.0431      12.01
   890         H2     29     DA    H1'    890     0.1838      1.008
   891         N*     29     DA     N9    891    -0.0268      14.01
   892         C1     29     DA     C8    892     0.1607      12.01
   893         H5     29     DA     H8    893     0.1877      1.008
   894         NB     29     DA     N7    894    -0.6175      14.01
   895         CB     29     DA     C5    895     0.0725      12.01
   896         CA     29     DA     C6    896     0.6897      12.01
   897         N2     29     DA     N6    897    -0.9123      14.01
   898          H     29     DA    H61    898     0.4167      1.008
   899          H     29     DA    H62    899     0.4167      1.008
   900         NC     29     DA     N1    900    -0.7624      14.01
   901         CQ     29     DA     C2    901     0.5716      12.01
   902         H5     29     DA     H2    902     0.0598      1.008
   903         NC     29     DA     N3    903    -0.7417      14.01
   904         CB     29     DA     C4    904       0.38      12.01
   905         CE     29     DA    C3'    905     0.0713     12.001
   906         H1     29     DA    H3'    906     0.0985      1.008
   907         CT     29     DA    C2'    907    -0.0854      12.01
   908         HC     29     DA   H2'1    908     0.0718      1.008
   909         HC     29     DA   H2'2    909     0.0718      1.008
   910         OS     29     DA    O3'    910    -0.5232         16   ; qtot -28.31
; residue  30 DA  rtp DA   q -1.0
   911          P     30     DA      P    911     1.1659      30.97
   912         O2     30     DA    O1P    912    -0.7761         16
   913         O2     30     DA    O2P    913    -0.7761         16
   914         OS     30     DA    O5'    914    -0.4954         16
   915         CI     30     DA    C5'    915    -0.0069      12.01
   916         H1     30     DA   H5'1    916     0.0754      1.008
   917         H1     30     DA   H5'2    917     0.0754      1.008
   918         CT     30     DA    C4'    918     0.1629      12.01
   919         H1     30     DA    H4'    919     0.1176      1.008
   920         OS     30     DA    O4'    920    -0.3691         16
   921         CT     30     DA    C1'    921     0.0431      12.01
   922         H2     30     DA    H1'    922     0.1838      1.008
   923         N*     30     DA     N9    923    -0.0268      14.01
   924         C1     30     DA     C8    924     0.1607      12.01
   925         H5     30     DA     H8    925     0.1877      1.008
   926         NB     30     DA     N7    926    -0.6175      14.01
   927         CB     30     DA     C5    927     0.0725      12.01
   928         CA     30     DA     C6    928     0.6897      12.01
   929         N2     30     DA     N6    929    -0.9123      14.01
   930          H     30     DA    H61    930     0.4167      1.008
   931          H     30     DA    H62    931     0.4167      1.008
   932         NC     30     DA     N1    932    -0.7624      14.01
   933         CQ     30     DA     C2    933     0.5716      12.01
   934         H5     30     DA     H2    934     0.0598      1.008
   935         NC     30     DA     N3    935    -0.7417      14.01
   936         CB     30     DA     C4    936       0.38      12.01
   937         CE     30     DA    C3'    937     0.0713     12.001
   938         H1     30     DA    H3'    938     0.0985      1.008
   939         CT     30     DA    C2'    939    -0.0854      12.01
   940         HC     30     DA   H2'1    940     0.0718      1.008
   941         HC     30     DA   H2'2    941     0.0718      1.008
   942         OS     30     DA    O3'    942    -0.5232         16   ; qtot -29.31
; residue  31 DG  rtp DG   q -1.0
   943          P     31     DG      P    943     1.1659      30.97
   944         O2     31     DG    O1P    944    -0.7761         16
   945         O2     31     DG    O2P    945    -0.7761         16
   946         OS     31     DG    O5'    946    -0.4954         16
   947         CI     31     DG    C5'    947    -0.0069      12.01
   948         H1     31     DG   H5'1    948     0.0754      1.008
   949         H1     31     DG   H5'2    949     0.0754      1.008
   950         CT     31     DG    C4'    950     0.1629      12.01
   951         H1     31     DG    H4'    951     0.1176      1.008
   952         OS     31     DG    O4'    952    -0.3691         16
   953         CT     31     DG    C1'    953     0.0358      12.01
   954         H2     31     DG    H1'    954     0.1746      1.008
   955         N*     31     DG     N9    955     0.0577      14.01
   956         CK     31     DG     C8    956     0.0736      12.01
   957         H5     31     DG     H8    957     0.1997      1.008
   958         NB     31     DG     N7    958    -0.5725      14.01
   959         CB     31     DG     C5    959     0.1991      12.01
   960          C     31     DG     C6    960     0.4918      12.01
   961          O     31     DG     O6    961    -0.5699         16
   962         NA     31     DG     N1    962    -0.5053      14.01
   963          H     31     DG     H1    963      0.352      1.008
   964         CA     31     DG     C2    964     0.7432      12.01
   965         N2     31     DG     N2    965     -0.923      14.01
   966          H     31     DG    H21    966     0.4235      1.008
   967          H     31     DG    H22    967     0.4235      1.008
   968         NC     31     DG     N3    968    -0.6636      14.01
   969         CB     31     DG     C4    969     0.1814      12.01
   970         CE     31     DG    C3'    970     0.0713     12.001
   971         H1     31     DG    H3'    971     0.0985      1.008
   972         CT     31     DG    C2'    972    -0.0854      12.01
   973         HC     31     DG   H2'1    973     0.0718      1.008
   974         HC     31     DG   H2'2    974     0.0718      1.008
   975         OS     31     DG    O3'    975    -0.5232         16   ; qtot -30.31
; residue  32 DT  rtp DT   q -1.0
   976          P     32     DT      P    976     1.1659      30.97
   977         O2     32     DT    O1P    977    -0.7761         16
   978         O2     32     DT    O2P    978    -0.7761         16
   979         OS     32     DT    O5'    979    -0.4954         16
   980         CI     32     DT    C5'    980    -0.0069      12.01
   981         H1     32     DT   H5'1    981     0.0754      1.008
   982         H1     32     DT   H5'2    982     0.0754      1.008
   983         CT     32     DT    C4'    983     0.1629      12.01
   984         H1     32     DT    H4'    984     0.1176      1.008
   985         OS     32     DT    O4'    985    -0.3691         16
   986         CT     32     DT    C1'    986      0.068      12.01
   987         H2     32     DT    H1'    987     0.1804      1.008
   988         N*     32     DT     N1    988    -0.0239      14.01
   989         C2     32     DT     C6    989    -0.2209      12.01
   990         H4     32     DT     H6    990     0.2607      1.008
   991         C2     32     DT     C5    991     0.0025      12.01
   992         CT     32     DT     C7    992    -0.2269      12.01
   993         HC     32     DT    H71    993      0.077      1.008
   994         HC     32     DT    H72    994      0.077      1.008
   995         HC     32     DT    H73    995      0.077      1.008
   996          C     32     DT     C4    996     0.5194      12.01
   997          O     32     DT     O4    997    -0.5563         16
   998         NA     32     DT     N3    998     -0.434      14.01
   999          H     32     DT     H3    999      0.342      1.008
  1000          C     32     DT     C2   1000     0.5677      12.01
  1001          O     32     DT     O2   1001    -0.5881         16
  1002         CE     32     DT    C3'   1002     0.0713     12.001
  1003         H1     32     DT    H3'   1003     0.0985      1.008
  1004         CT     32     DT    C2'   1004    -0.0854      12.01
  1005         HC     32     DT   H2'1   1005     0.0718      1.008
  1006         HC     32     DT   H2'2   1006     0.0718      1.008
  1007         OS     32     DT    O3'   1007    -0.5232         16   ; qtot -31.31
; residue  33 DG  rtp DG   q -1.0
  1008          P     33     DG      P   1008     1.1659      30.97
  1009         O2     33     DG    O1P   1009    -0.7761         16
  1010         O2     33     DG    O2P   1010    -0.7761         16
  1011         OS     33     DG    O5'   1011    -0.4954         16
  1012         CI     33     DG    C5'   1012    -0.0069      12.01
  1013         H1     33     DG   H5'1   1013     0.0754      1.008
  1014         H1     33     DG   H5'2   1014     0.0754      1.008
  1015         CT     33     DG    C4'   1015     0.1629      12.01
  1016         H1     33     DG    H4'   1016     0.1176      1.008
  1017         OS     33     DG    O4'   1017    -0.3691         16
  1018         CT     33     DG    C1'   1018     0.0358      12.01
  1019         H2     33     DG    H1'   1019     0.1746      1.008
  1020         N*     33     DG     N9   1020     0.0577      14.01
  1021         CK     33     DG     C8   1021     0.0736      12.01
  1022         H5     33     DG     H8   1022     0.1997      1.008
  1023         NB     33     DG     N7   1023    -0.5725      14.01
  1024         CB     33     DG     C5   1024     0.1991      12.01
  1025          C     33     DG     C6   1025     0.4918      12.01
  1026          O     33     DG     O6   1026    -0.5699         16
  1027         NA     33     DG     N1   1027    -0.5053      14.01
  1028          H     33     DG     H1   1028      0.352      1.008
  1029         CA     33     DG     C2   1029     0.7432      12.01
  1030         N2     33     DG     N2   1030     -0.923      14.01
  1031          H     33     DG    H21   1031     0.4235      1.008
  1032          H     33     DG    H22   1032     0.4235      1.008
  1033         NC     33     DG     N3   1033    -0.6636      14.01
  1034         CB     33     DG     C4   1034     0.1814      12.01
  1035         CE     33     DG    C3'   1035     0.0713     12.001
  1036         H1     33     DG    H3'   1036     0.0985      1.008
  1037         CT     33     DG    C2'   1037    -0.0854      12.01
  1038         HC     33     DG   H2'1   1038     0.0718      1.008
  1039         HC     33     DG   H2'2   1039     0.0718      1.008
  1040         OS     33     DG    O3'   1040    -0.5232         16   ; qtot -32.31
; residue  34 DT  rtp DT   q -1.0
  1041          P     34     DT      P   1041     1.1659      30.97
  1042         O2     34     DT    O1P   1042    -0.7761         16
  1043         O2     34     DT    O2P   1043    -0.7761         16
  1044         OS     34     DT    O5'   1044    -0.4954         16
  1045         CI     34     DT    C5'   1045    -0.0069      12.01
  1046         H1     34     DT   H5'1   1046     0.0754      1.008
  1047         H1     34     DT   H5'2   1047     0.0754      1.008
  1048         CT     34     DT    C4'   1048     0.1629      12.01
  1049         H1     34     DT    H4'   1049     0.1176      1.008
  1050         OS     34     DT    O4'   1050    -0.3691         16
  1051         CT     34     DT    C1'   1051      0.068      12.01
  1052         H2     34     DT    H1'   1052     0.1804      1.008
  1053         N*     34     DT     N1   1053    -0.0239      14.01
  1054         C2     34     DT     C6   1054    -0.2209      12.01
  1055         H4     34     DT     H6   1055     0.2607      1.008
  1056         C2     34     DT     C5   1056     0.0025      12.01
  1057         CT     34     DT     C7   1057    -0.2269      12.01
  1058         HC     34     DT    H71   1058      0.077      1.008
  1059         HC     34     DT    H72   1059      0.077      1.008
  1060         HC     34     DT    H73   1060      0.077      1.008
  1061          C     34     DT     C4   1061     0.5194      12.01
  1062          O     34     DT     O4   1062    -0.5563         16
  1063         NA     34     DT     N3   1063     -0.434      14.01
  1064          H     34     DT     H3   1064      0.342      1.008
  1065          C     34     DT     C2   1065     0.5677      12.01
  1066          O     34     DT     O2   1066    -0.5881         16
  1067         CE     34     DT    C3'   1067     0.0713     12.001
  1068         H1     34     DT    H3'   1068     0.0985      1.008
  1069         CT     34     DT    C2'   1069    -0.0854      12.01
  1070         HC     34     DT   H2'1   1070     0.0718      1.008
  1071         HC     34     DT   H2'2   1071     0.0718      1.008
  1072         OS     34     DT    O3'   1072    -0.5232         16   ; qtot -33.31
; residue  35 DA  rtp DA   q -1.0
  1073          P     35     DA      P   1073     1.1659      30.97
  1074         O2     35     DA    O1P   1074    -0.7761         16
  1075         O2     35     DA    O2P   1075    -0.7761         16
  1076         OS     35     DA    O5'   1076    -0.4954         16
  1077         CI     35     DA    C5'   1077    -0.0069      12.01
  1078         H1     35     DA   H5'1   1078     0.0754      1.008
  1079         H1     35     DA   H5'2   1079     0.0754      1.008
  1080         CT     35     DA    C4'   1080     0.1629      12.01
  1081         H1     35     DA    H4'   1081     0.1176      1.008
  1082         OS     35     DA    O4'   1082    -0.3691         16
  1083         CT     35     DA    C1'   1083     0.0431      12.01
  1084         H2     35     DA    H1'   1084     0.1838      1.008
  1085         N*     35     DA     N9   1085    -0.0268      14.01
  1086         C1     35     DA     C8   1086     0.1607      12.01
  1087         H5     35     DA     H8   1087     0.1877      1.008
  1088         NB     35     DA     N7   1088    -0.6175      14.01
  1089         CB     35     DA     C5   1089     0.0725      12.01
  1090         CA     35     DA     C6   1090     0.6897      12.01
  1091         N2     35     DA     N6   1091    -0.9123      14.01
  1092          H     35     DA    H61   1092     0.4167      1.008
  1093          H     35     DA    H62   1093     0.4167      1.008
  1094         NC     35     DA     N1   1094    -0.7624      14.01
  1095         CQ     35     DA     C2   1095     0.5716      12.01
  1096         H5     35     DA     H2   1096     0.0598      1.008
  1097         NC     35     DA     N3   1097    -0.7417      14.01
  1098         CB     35     DA     C4   1098       0.38      12.01
  1099         CE     35     DA    C3'   1099     0.0713     12.001
  1100         H1     35     DA    H3'   1100     0.0985      1.008
  1101         CT     35     DA    C2'   1101    -0.0854      12.01
  1102         HC     35     DA   H2'1   1102     0.0718      1.008
  1103         HC     35     DA   H2'2   1103     0.0718      1.008
  1104         OS     35     DA    O3'   1104    -0.5232         16   ; qtot -34.31
; residue  36 DT  rtp DT   q -1.0
  1105          P     36     DT      P   1105     1.1659      30.97
  1106         O2     36     DT    O1P   1106    -0.7761         16
  1107         O2     36     DT    O2P   1107    -0.7761         16
  1108         OS     36     DT    O5'   1108    -0.4954         16
  1109         CI     36     DT    C5'   1109    -0.0069      12.01
  1110         H1     36     DT   H5'1   1110     0.0754      1.008
  1111         H1     36     DT   H5'2   1111     0.0754      1.008
  1112         CT     36     DT    C4'   1112     0.1629      12.01
  1113         H1     36     DT    H4'   1113     0.1176      1.008
  1114         OS     36     DT    O4'   1114    -0.3691         16
  1115         CT     36     DT    C1'   1115      0.068      12.01
  1116         H2     36     DT    H1'   1116     0.1804      1.008
  1117         N*     36     DT     N1   1117    -0.0239      14.01
  1118         C2     36     DT     C6   1118    -0.2209      12.01
  1119         H4     36     DT     H6   1119     0.2607      1.008
  1120         C2     36     DT     C5   1120     0.0025      12.01
  1121         CT     36     DT     C7   1121    -0.2269      12.01
  1122         HC     36     DT    H71   1122      0.077      1.008
  1123         HC     36     DT    H72   1123      0.077      1.008
  1124         HC     36     DT    H73   1124      0.077      1.008
  1125          C     36     DT     C4   1125     0.5194      12.01
  1126          O     36     DT     O4   1126    -0.5563         16
  1127         NA     36     DT     N3   1127     -0.434      14.01
  1128          H     36     DT     H3   1128      0.342      1.008
  1129          C     36     DT     C2   1129     0.5677      12.01
  1130          O     36     DT     O2   1130    -0.5881         16
  1131         CE     36     DT    C3'   1131     0.0713     12.001
  1132         H1     36     DT    H3'   1132     0.0985      1.008
  1133         CT     36     DT    C2'   1133    -0.0854      12.01
  1134         HC     36     DT   H2'1   1134     0.0718      1.008
  1135         HC     36     DT   H2'2   1135     0.0718      1.008
  1136         OS     36     DT    O3'   1136    -0.5232         16   ; qtot -35.31
; residue  37 DT  rtp DT   q -1.0
  1137          P     37     DT      P   1137     1.1659      30.97
  1138         O2     37     DT    O1P   1138    -0.7761         16
  1139         O2     37     DT    O2P   1139    -0.7761         16
  1140         OS     37     DT    O5'   1140    -0.4954         16
  1141         CI     37     DT    C5'   1141    -0.0069      12.01
  1142         H1     37     DT   H5'1   1142     0.0754      1.008
  1143         H1     37     DT   H5'2   1143     0.0754      1.008
  1144         CT     37     DT    C4'   1144     0.1629      12.01
  1145         H1     37     DT    H4'   1145     0.1176      1.008
  1146         OS     37     DT    O4'   1146    -0.3691         16
  1147         CT     37     DT    C1'   1147      0.068      12.01
  1148         H2     37     DT    H1'   1148     0.1804      1.008
  1149         N*     37     DT     N1   1149    -0.0239      14.01
  1150         C2     37     DT     C6   1150    -0.2209      12.01
  1151         H4     37     DT     H6   1151     0.2607      1.008
  1152         C2     37     DT     C5   1152     0.0025      12.01
  1153         CT     37     DT     C7   1153    -0.2269      12.01
  1154         HC     37     DT    H71   1154      0.077      1.008
  1155         HC     37     DT    H72   1155      0.077      1.008
  1156         HC     37     DT    H73   1156      0.077      1.008
  1157          C     37     DT     C4   1157     0.5194      12.01
  1158          O     37     DT     O4   1158    -0.5563         16
  1159         NA     37     DT     N3   1159     -0.434      14.01
  1160          H     37     DT     H3   1160      0.342      1.008
  1161          C     37     DT     C2   1161     0.5677      12.01
  1162          O     37     DT     O2   1162    -0.5881         16
  1163         CE     37     DT    C3'   1163     0.0713     12.001
  1164         H1     37     DT    H3'   1164     0.0985      1.008
  1165         CT     37     DT    C2'   1165    -0.0854      12.01
  1166         HC     37     DT   H2'1   1166     0.0718      1.008
  1167         HC     37     DT   H2'2   1167     0.0718      1.008
  1168         OS     37     DT    O3'   1168    -0.5232         16   ; qtot -36.31
; residue  38 DT  rtp DT   q -1.0
  1169          P     38     DT      P   1169     1.1659      30.97
  1170         O2     38     DT    O1P   1170    -0.7761         16
  1171         O2     38     DT    O2P   1171    -0.7761         16
  1172         OS     38     DT    O5'   1172    -0.4954         16
  1173         CI     38     DT    C5'   1173    -0.0069      12.01
  1174         H1     38     DT   H5'1   1174     0.0754      1.008
  1175         H1     38     DT   H5'2   1175     0.0754      1.008
  1176         CT     38     DT    C4'   1176     0.1629      12.01
  1177         H1     38     DT    H4'   1177     0.1176      1.008
  1178         OS     38     DT    O4'   1178    -0.3691         16
  1179         CT     38     DT    C1'   1179      0.068      12.01
  1180         H2     38     DT    H1'   1180     0.1804      1.008
  1181         N*     38     DT     N1   1181    -0.0239      14.01
  1182         C2     38     DT     C6   1182    -0.2209      12.01
  1183         H4     38     DT     H6   1183     0.2607      1.008
  1184         C2     38     DT     C5   1184     0.0025      12.01
  1185         CT     38     DT     C7   1185    -0.2269      12.01
  1186         HC     38     DT    H71   1186      0.077      1.008
  1187         HC     38     DT    H72   1187      0.077      1.008
  1188         HC     38     DT    H73   1188      0.077      1.008
  1189          C     38     DT     C4   1189     0.5194      12.01
  1190          O     38     DT     O4   1190    -0.5563         16
  1191         NA     38     DT     N3   1191     -0.434      14.01
  1192          H     38     DT     H3   1192      0.342      1.008
  1193          C     38     DT     C2   1193     0.5677      12.01
  1194          O     38     DT     O2   1194    -0.5881         16
  1195         CE     38     DT    C3'   1195     0.0713     12.001
  1196         H1     38     DT    H3'   1196     0.0985      1.008
  1197         CT     38     DT    C2'   1197    -0.0854      12.01
  1198         HC     38     DT   H2'1   1198     0.0718      1.008
  1199         HC     38     DT   H2'2   1199     0.0718      1.008
  1200         OS     38     DT    O3'   1200    -0.5232         16   ; qtot -37.31
; residue  39 DG  rtp DG   q -1.0
  1201          P     39     DG      P   1201     1.1659      30.97
  1202         O2     39     DG    O1P   1202    -0.7761         16
  1203         O2     39     DG    O2P   1203    -0.7761         16
  1204         OS     39     DG    O5'   1204    -0.4954         16
  1205         CI     39     DG    C5'   1205    -0.0069      12.01
  1206         H1     39     DG   H5'1   1206     0.0754      1.008
  1207         H1     39     DG   H5'2   1207     0.0754      1.008
  1208         CT     39     DG    C4'   1208     0.1629      12.01
  1209         H1     39     DG    H4'   1209     0.1176      1.008
  1210         OS     39     DG    O4'   1210    -0.3691         16
  1211         CT     39     DG    C1'   1211     0.0358      12.01
  1212         H2     39     DG    H1'   1212     0.1746      1.008
  1213         N*     39     DG     N9   1213     0.0577      14.01
  1214         CK     39     DG     C8   1214     0.0736      12.01
  1215         H5     39     DG     H8   1215     0.1997      1.008
  1216         NB     39     DG     N7   1216    -0.5725      14.01
  1217         CB     39     DG     C5   1217     0.1991      12.01
  1218          C     39     DG     C6   1218     0.4918      12.01
  1219          O     39     DG     O6   1219    -0.5699         16
  1220         NA     39     DG     N1   1220    -0.5053      14.01
  1221          H     39     DG     H1   1221      0.352      1.008
  1222         CA     39     DG     C2   1222     0.7432      12.01
  1223         N2     39     DG     N2   1223     -0.923      14.01
  1224          H     39     DG    H21   1224     0.4235      1.008
  1225          H     39     DG    H22   1225     0.4235      1.008
  1226         NC     39     DG     N3   1226    -0.6636      14.01
  1227         CB     39     DG     C4   1227     0.1814      12.01
  1228         CE     39     DG    C3'   1228     0.0713     12.001
  1229         H1     39     DG    H3'   1229     0.0985      1.008
  1230         CT     39     DG    C2'   1230    -0.0854      12.01
  1231         HC     39     DG   H2'1   1231     0.0718      1.008
  1232         HC     39     DG   H2'2   1232     0.0718      1.008
  1233         OS     39     DG    O3'   1233    -0.5232         16   ; qtot -38.31
; residue  40 DG  rtp DG   q -1.0
  1234          P     40     DG      P   1234     1.1659      30.97
  1235         O2     40     DG    O1P   1235    -0.7761         16
  1236         O2     40     DG    O2P   1236    -0.7761         16
  1237         OS     40     DG    O5'   1237    -0.4954         16
  1238         CI     40     DG    C5'   1238    -0.0069      12.01
  1239         H1     40     DG   H5'1   1239     0.0754      1.008
  1240         H1     40     DG   H5'2   1240     0.0754      1.008
  1241         CT     40     DG    C4'   1241     0.1629      12.01
  1242         H1     40     DG    H4'   1242     0.1176      1.008
  1243         OS     40     DG    O4'   1243    -0.3691         16
  1244         CT     40     DG    C1'   1244     0.0358      12.01
  1245         H2     40     DG    H1'   1245     0.1746      1.008
  1246         N*     40     DG     N9   1246     0.0577      14.01
  1247         CK     40     DG     C8   1247     0.0736      12.01
  1248         H5     40     DG     H8   1248     0.1997      1.008
  1249         NB     40     DG     N7   1249    -0.5725      14.01
  1250         CB     40     DG     C5   1250     0.1991      12.01
  1251          C     40     DG     C6   1251     0.4918      12.01
  1252          O     40     DG     O6   1252    -0.5699         16
  1253         NA     40     DG     N1   1253    -0.5053      14.01
  1254          H     40     DG     H1   1254      0.352      1.008
  1255         CA     40     DG     C2   1255     0.7432      12.01
  1256         N2     40     DG     N2   1256     -0.923      14.01
  1257          H     40     DG    H21   1257     0.4235      1.008
  1258          H     40     DG    H22   1258     0.4235      1.008
  1259         NC     40     DG     N3   1259    -0.6636      14.01
  1260         CB     40     DG     C4   1260     0.1814      12.01
  1261         CE     40     DG    C3'   1261     0.0713     12.001
  1262         H1     40     DG    H3'   1262     0.0985      1.008
  1263         CT     40     DG    C2'   1263    -0.0854      12.01
  1264         HC     40     DG   H2'1   1264     0.0718      1.008
  1265         HC     40     DG   H2'2   1265     0.0718      1.008
  1266         OS     40     DG    O3'   1266    -0.5232         16   ; qtot -39.31
; residue  41 DA  rtp DA   q -1.0
  1267          P     41     DA      P   1267     1.1659      30.97
  1268         O2     41     DA    O1P   1268    -0.7761         16
  1269         O2     41     DA    O2P   1269    -0.7761         16
  1270         OS     41     DA    O5'   1270    -0.4954         16
  1271         CI     41     DA    C5'   1271    -0.0069      12.01
  1272         H1     41     DA   H5'1   1272     0.0754      1.008
  1273         H1     41     DA   H5'2   1273     0.0754      1.008
  1274         CT     41     DA    C4'   1274     0.1629      12.01
  1275         H1     41     DA    H4'   1275     0.1176      1.008
  1276         OS     41     DA    O4'   1276    -0.3691         16
  1277         CT     41     DA    C1'   1277     0.0431      12.01
  1278         H2     41     DA    H1'   1278     0.1838      1.008
  1279         N*     41     DA     N9   1279    -0.0268      14.01
  1280         C1     41     DA     C8   1280     0.1607      12.01
  1281         H5     41     DA     H8   1281     0.1877      1.008
  1282         NB     41     DA     N7   1282    -0.6175      14.01
  1283         CB     41     DA     C5   1283     0.0725      12.01
  1284         CA     41     DA     C6   1284     0.6897      12.01
  1285         N2     41     DA     N6   1285    -0.9123      14.01
  1286          H     41     DA    H61   1286     0.4167      1.008
  1287          H     41     DA    H62   1287     0.4167      1.008
  1288         NC     41     DA     N1   1288    -0.7624      14.01
  1289         CQ     41     DA     C2   1289     0.5716      12.01
  1290         H5     41     DA     H2   1290     0.0598      1.008
  1291         NC     41     DA     N3   1291    -0.7417      14.01
  1292         CB     41     DA     C4   1292       0.38      12.01
  1293         CE     41     DA    C3'   1293     0.0713     12.001
  1294         H1     41     DA    H3'   1294     0.0985      1.008
  1295         CT     41     DA    C2'   1295    -0.0854      12.01
  1296         HC     41     DA   H2'1   1296     0.0718      1.008
  1297         HC     41     DA   H2'2   1297     0.0718      1.008
  1298         OS     41     DA    O3'   1298    -0.5232         16   ; qtot -40.31
; residue  42 DA  rtp DA   q -1.0
  1299          P     42     DA      P   1299     1.1659      30.97
  1300         O2     42     DA    O1P   1300    -0.7761         16
  1301         O2     42     DA    O2P   1301    -0.7761         16
  1302         OS     42     DA    O5'   1302    -0.4954         16
  1303         CI     42     DA    C5'   1303    -0.0069      12.01
  1304         H1     42     DA   H5'1   1304     0.0754      1.008
  1305         H1     42     DA   H5'2   1305     0.0754      1.008
  1306         CT     42     DA    C4'   1306     0.1629      12.01
  1307         H1     42     DA    H4'   1307     0.1176      1.008
  1308         OS     42     DA    O4'   1308    -0.3691         16
  1309         CT     42     DA    C1'   1309     0.0431      12.01
  1310         H2     42     DA    H1'   1310     0.1838      1.008
  1311         N*     42     DA     N9   1311    -0.0268      14.01
  1312         C1     42     DA     C8   1312     0.1607      12.01
  1313         H5     42     DA     H8   1313     0.1877      1.008
  1314         NB     42     DA     N7   1314    -0.6175      14.01
  1315         CB     42     DA     C5   1315     0.0725      12.01
  1316         CA     42     DA     C6   1316     0.6897      12.01
  1317         N2     42     DA     N6   1317    -0.9123      14.01
  1318          H     42     DA    H61   1318     0.4167      1.008
  1319          H     42     DA    H62   1319     0.4167      1.008
  1320         NC     42     DA     N1   1320    -0.7624      14.01
  1321         CQ     42     DA     C2   1321     0.5716      12.01
  1322         H5     42     DA     H2   1322     0.0598      1.008
  1323         NC     42     DA     N3   1323    -0.7417      14.01
  1324         CB     42     DA     C4   1324       0.38      12.01
  1325         CE     42     DA    C3'   1325     0.0713     12.001
  1326         H1     42     DA    H3'   1326     0.0985      1.008
  1327         CT     42     DA    C2'   1327    -0.0854      12.01
  1328         HC     42     DA   H2'1   1328     0.0718      1.008
  1329         HC     42     DA   H2'2   1329     0.0718      1.008
  1330         OS     42     DA    O3'   1330    -0.5232         16   ; qtot -41.31
; residue  43 DA  rtp DA   q -1.0
  1331          P     43     DA      P   1331     1.1659      30.97
  1332         O2     43     DA    O1P   1332    -0.7761         16
  1333         O2     43     DA    O2P   1333    -0.7761         16
  1334         OS     43     DA    O5'   1334    -0.4954         16
  1335         CI     43     DA    C5'   1335    -0.0069      12.01
  1336         H1     43     DA   H5'1   1336     0.0754      1.008
  1337         H1     43     DA   H5'2   1337     0.0754      1.008
  1338         CT     43     DA    C4'   1338     0.1629      12.01
  1339         H1     43     DA    H4'   1339     0.1176      1.008
  1340         OS     43     DA    O4'   1340    -0.3691         16
  1341         CT     43     DA    C1'   1341     0.0431      12.01
  1342         H2     43     DA    H1'   1342     0.1838      1.008
  1343         N*     43     DA     N9   1343    -0.0268      14.01
  1344         C1     43     DA     C8   1344     0.1607      12.01
  1345         H5     43     DA     H8   1345     0.1877      1.008
  1346         NB     43     DA     N7   1346    -0.6175      14.01
  1347         CB     43     DA     C5   1347     0.0725      12.01
  1348         CA     43     DA     C6   1348     0.6897      12.01
  1349         N2     43     DA     N6   1349    -0.9123      14.01
  1350          H     43     DA    H61   1350     0.4167      1.008
  1351          H     43     DA    H62   1351     0.4167      1.008
  1352         NC     43     DA     N1   1352    -0.7624      14.01
  1353         CQ     43     DA     C2   1353     0.5716      12.01
  1354         H5     43     DA     H2   1354     0.0598      1.008
  1355         NC     43     DA     N3   1355    -0.7417      14.01
  1356         CB     43     DA     C4   1356       0.38      12.01
  1357         CE     43     DA    C3'   1357     0.0713     12.001
  1358         H1     43     DA    H3'   1358     0.0985      1.008
  1359         CT     43     DA    C2'   1359    -0.0854      12.01
  1360         HC     43     DA   H2'1   1360     0.0718      1.008
  1361         HC     43     DA   H2'2   1361     0.0718      1.008
  1362         OS     43     DA    O3'   1362    -0.5232         16   ; qtot -42.31
; residue  44 DC  rtp DC   q -1.0
  1363          P     44     DC      P   1363     1.1659      30.97
  1364         O2     44     DC    O1P   1364    -0.7761         16
  1365         O2     44     DC    O2P   1365    -0.7761         16
  1366         OS     44     DC    O5'   1366    -0.4954         16
  1367         CI     44     DC    C5'   1367    -0.0069      12.01
  1368         H1     44     DC   H5'1   1368     0.0754      1.008
  1369         H1     44     DC   H5'2   1369     0.0754      1.008
  1370         CT     44     DC    C4'   1370     0.1629      12.01
  1371         H1     44     DC    H4'   1371     0.1176      1.008
  1372         OS     44     DC    O4'   1372    -0.3691         16
  1373         CT     44     DC    C1'   1373    -0.0116      12.01
  1374         H2     44     DC    H1'   1374     0.1963      1.008
  1375         N*     44     DC     N1   1375    -0.0339      14.01
  1376         CM     44     DC     C6   1376    -0.0183      12.01
  1377         H4     44     DC     H6   1377     0.2293      1.008
  1378         CM     44     DC     C5   1378    -0.5222      12.01
  1379         HA     44     DC     H5   1379     0.1863      1.008
  1380         CA     44     DC     C4   1380     0.8439      12.01
  1381         N2     44     DC     N4   1381    -0.9773      14.01
  1382          H     44     DC    H41   1382     0.4314      1.008
  1383          H     44     DC    H42   1383     0.4314      1.008
  1384         NC     44     DC     N3   1384    -0.7748      14.01
  1385          C     44     DC     C2   1385     0.7959      12.01
  1386          O     44     DC     O2   1386    -0.6548         16
  1387         CE     44     DC    C3'   1387     0.0713     12.001
  1388         H1     44     DC    H3'   1388     0.0985      1.008
  1389         CT     44     DC    C2'   1389    -0.0854      12.01
  1390         HC     44     DC   H2'1   1390     0.0718      1.008
  1391         HC     44     DC   H2'2   1391     0.0718      1.008
  1392         OS     44     DC    O3'   1392    -0.5232         16   ; qtot -43.31
; residue  45 DT  rtp DT   q -1.0
  1393          P     45     DT      P   1393     1.1659      30.97
  1394         O2     45     DT    O1P   1394    -0.7761         16
  1395         O2     45     DT    O2P   1395    -0.7761         16
  1396         OS     45     DT    O5'   1396    -0.4954         16
  1397         CI     45     DT    C5'   1397    -0.0069      12.01
  1398         H1     45     DT   H5'1   1398     0.0754      1.008
  1399         H1     45     DT   H5'2   1399     0.0754      1.008
  1400         CT     45     DT    C4'   1400     0.1629      12.01
  1401         H1     45     DT    H4'   1401     0.1176      1.008
  1402         OS     45     DT    O4'   1402    -0.3691         16
  1403         CT     45     DT    C1'   1403      0.068      12.01
  1404         H2     45     DT    H1'   1404     0.1804      1.008
  1405         N*     45     DT     N1   1405    -0.0239      14.01
  1406         C2     45     DT     C6   1406    -0.2209      12.01
  1407         H4     45     DT     H6   1407     0.2607      1.008
  1408         C2     45     DT     C5   1408     0.0025      12.01
  1409         CT     45     DT     C7   1409    -0.2269      12.01
  1410         HC     45     DT    H71   1410      0.077      1.008
  1411         HC     45     DT    H72   1411      0.077      1.008
  1412         HC     45     DT    H73   1412      0.077      1.008
  1413          C     45     DT     C4   1413     0.5194      12.01
  1414          O     45     DT     O4   1414    -0.5563         16
  1415         NA     45     DT     N3   1415     -0.434      14.01
  1416          H     45     DT     H3   1416      0.342      1.008
  1417          C     45     DT     C2   1417     0.5677      12.01
  1418          O     45     DT     O2   1418    -0.5881         16
  1419         CE     45     DT    C3'   1419     0.0713     12.001
  1420         H1     45     DT    H3'   1420     0.0985      1.008
  1421         CT     45     DT    C2'   1421    -0.0854      12.01
  1422         HC     45     DT   H2'1   1422     0.0718      1.008
  1423         HC     45     DT   H2'2   1423     0.0718      1.008
  1424         OS     45     DT    O3'   1424    -0.5232         16   ; qtot -44.31
; residue  46 DG  rtp DG   q -1.0
  1425          P     46     DG      P   1425     1.1659      30.97
  1426         O2     46     DG    O1P   1426    -0.7761         16
  1427         O2     46     DG    O2P   1427    -0.7761         16
  1428         OS     46     DG    O5'   1428    -0.4954         16
  1429         CI     46     DG    C5'   1429    -0.0069      12.01
  1430         H1     46     DG   H5'1   1430     0.0754      1.008
  1431         H1     46     DG   H5'2   1431     0.0754      1.008
  1432         CT     46     DG    C4'   1432     0.1629      12.01
  1433         H1     46     DG    H4'   1433     0.1176      1.008
  1434         OS     46     DG    O4'   1434    -0.3691         16
  1435         CT     46     DG    C1'   1435     0.0358      12.01
  1436         H2     46     DG    H1'   1436     0.1746      1.008
  1437         N*     46     DG     N9   1437     0.0577      14.01
  1438         CK     46     DG     C8   1438     0.0736      12.01
  1439         H5     46     DG     H8   1439     0.1997      1.008
  1440         NB     46     DG     N7   1440    -0.5725      14.01
  1441         CB     46     DG     C5   1441     0.1991      12.01
  1442          C     46     DG     C6   1442     0.4918      12.01
  1443          O     46     DG     O6   1443    -0.5699         16
  1444         NA     46     DG     N1   1444    -0.5053      14.01
  1445          H     46     DG     H1   1445      0.352      1.008
  1446         CA     46     DG     C2   1446     0.7432      12.01
  1447         N2     46     DG     N2   1447     -0.923      14.01
  1448          H     46     DG    H21   1448     0.4235      1.008
  1449          H     46     DG    H22   1449     0.4235      1.008
  1450         NC     46     DG     N3   1450    -0.6636      14.01
  1451         CB     46     DG     C4   1451     0.1814      12.01
  1452         CE     46     DG    C3'   1452     0.0713     12.001
  1453         H1     46     DG    H3'   1453     0.0985      1.008
  1454         CT     46     DG    C2'   1454    -0.0854      12.01
  1455         HC     46     DG   H2'1   1455     0.0718      1.008
  1456         HC     46     DG   H2'2   1456     0.0718      1.008
  1457         OS     46     DG    O3'   1457    -0.5232         16   ; qtot -45.31
; residue  47 DC  rtp DC   q -1.0
  1458          P     47     DC      P   1458     1.1659      30.97
  1459         O2     47     DC    O1P   1459    -0.7761         16
  1460         O2     47     DC    O2P   1460    -0.7761         16
  1461         OS     47     DC    O5'   1461    -0.4954         16
  1462         CI     47     DC    C5'   1462    -0.0069      12.01
  1463         H1     47     DC   H5'1   1463     0.0754      1.008
  1464         H1     47     DC   H5'2   1464     0.0754      1.008
  1465         CT     47     DC    C4'   1465     0.1629      12.01
  1466         H1     47     DC    H4'   1466     0.1176      1.008
  1467         OS     47     DC    O4'   1467    -0.3691         16
  1468         CT     47     DC    C1'   1468    -0.0116      12.01
  1469         H2     47     DC    H1'   1469     0.1963      1.008
  1470         N*     47     DC     N1   1470    -0.0339      14.01
  1471         CM     47     DC     C6   1471    -0.0183      12.01
  1472         H4     47     DC     H6   1472     0.2293      1.008
  1473         CM     47     DC     C5   1473    -0.5222      12.01
  1474         HA     47     DC     H5   1474     0.1863      1.008
  1475         CA     47     DC     C4   1475     0.8439      12.01
  1476         N2     47     DC     N4   1476    -0.9773      14.01
  1477          H     47     DC    H41   1477     0.4314      1.008
  1478          H     47     DC    H42   1478     0.4314      1.008
  1479         NC     47     DC     N3   1479    -0.7748      14.01
  1480          C     47     DC     C2   1480     0.7959      12.01
  1481          O     47     DC     O2   1481    -0.6548         16
  1482         CE     47     DC    C3'   1482     0.0713     12.001
  1483         H1     47     DC    H3'   1483     0.0985      1.008
  1484         CT     47     DC    C2'   1484    -0.0854      12.01
  1485         HC     47     DC   H2'1   1485     0.0718      1.008
  1486         HC     47     DC   H2'2   1486     0.0718      1.008
  1487         OS     47     DC    O3'   1487    -0.5232         16   ; qtot -46.31
; residue  48 DT  rtp DT   q -1.0
  1488          P     48     DT      P   1488     1.1659      30.97
  1489         O2     48     DT    O1P   1489    -0.7761         16
  1490         O2     48     DT    O2P   1490    -0.7761         16
  1491         OS     48     DT    O5'   1491    -0.4954         16
  1492         CI     48     DT    C5'   1492    -0.0069      12.01
  1493         H1     48     DT   H5'1   1493     0.0754      1.008
  1494         H1     48     DT   H5'2   1494     0.0754      1.008
  1495         CT     48     DT    C4'   1495     0.1629      12.01
  1496         H1     48     DT    H4'   1496     0.1176      1.008
  1497         OS     48     DT    O4'   1497    -0.3691         16
  1498         CT     48     DT    C1'   1498      0.068      12.01
  1499         H2     48     DT    H1'   1499     0.1804      1.008
  1500         N*     48     DT     N1   1500    -0.0239      14.01
  1501         C2     48     DT     C6   1501    -0.2209      12.01
  1502         H4     48     DT     H6   1502     0.2607      1.008
  1503         C2     48     DT     C5   1503     0.0025      12.01
  1504         CT     48     DT     C7   1504    -0.2269      12.01
  1505         HC     48     DT    H71   1505      0.077      1.008
  1506         HC     48     DT    H72   1506      0.077      1.008
  1507         HC     48     DT    H73   1507      0.077      1.008
  1508          C     48     DT     C4   1508     0.5194      12.01
  1509          O     48     DT     O4   1509    -0.5563         16
  1510         NA     48     DT     N3   1510     -0.434      14.01
  1511          H     48     DT     H3   1511      0.342      1.008
  1512          C     48     DT     C2   1512     0.5677      12.01
  1513          O     48     DT     O2   1513    -0.5881         16
  1514         CE     48     DT    C3'   1514     0.0713     12.001
  1515         H1     48     DT    H3'   1515     0.0985      1.008
  1516         CT     48     DT    C2'   1516    -0.0854      12.01
  1517         HC     48     DT   H2'1   1517     0.0718      1.008
  1518         HC     48     DT   H2'2   1518     0.0718      1.008
  1519         OS     48     DT    O3'   1519    -0.5232         16   ; qtot -47.31
; residue  49 DC  rtp DC   q -1.0
  1520          P     49     DC      P   1520     1.1659      30.97
  1521         O2     49     DC    O1P   1521    -0.7761         16
  1522         O2     49     DC    O2P   1522    -0.7761         16
  1523         OS     49     DC    O5'   1523    -0.4954         16
  1524         CI     49     DC    C5'   1524    -0.0069      12.01
  1525         H1     49     DC   H5'1   1525     0.0754      1.008
  1526         H1     49     DC   H5'2   1526     0.0754      1.008
  1527         CT     49     DC    C4'   1527     0.1629      12.01
  1528         H1     49     DC    H4'   1528     0.1176      1.008
  1529         OS     49     DC    O4'   1529    -0.3691         16
  1530         CT     49     DC    C1'   1530    -0.0116      12.01
  1531         H2     49     DC    H1'   1531     0.1963      1.008
  1532         N*     49     DC     N1   1532    -0.0339      14.01
  1533         CM     49     DC     C6   1533    -0.0183      12.01
  1534         H4     49     DC     H6   1534     0.2293      1.008
  1535         CM     49     DC     C5   1535    -0.5222      12.01
  1536         HA     49     DC     H5   1536     0.1863      1.008
  1537         CA     49     DC     C4   1537     0.8439      12.01
  1538         N2     49     DC     N4   1538    -0.9773      14.01
  1539          H     49     DC    H41   1539     0.4314      1.008
  1540          H     49     DC    H42   1540     0.4314      1.008
  1541         NC     49     DC     N3   1541    -0.7748      14.01
  1542          C     49     DC     C2   1542     0.7959      12.01
  1543          O     49     DC     O2   1543    -0.6548         16
  1544         CE     49     DC    C3'   1544     0.0713     12.001
  1545         H1     49     DC    H3'   1545     0.0985      1.008
  1546         CT     49     DC    C2'   1546    -0.0854      12.01
  1547         HC     49     DC   H2'1   1547     0.0718      1.008
  1548         HC     49     DC   H2'2   1548     0.0718      1.008
  1549         OS     49     DC    O3'   1549    -0.5232         16   ; qtot -48.31
; residue  50 DC  rtp DC   q -1.0
  1550          P     50     DC      P   1550     1.1659      30.97
  1551         O2     50     DC    O1P   1551    -0.7761         16
  1552         O2     50     DC    O2P   1552    -0.7761         16
  1553         OS     50     DC    O5'   1553    -0.4954         16
  1554         CI     50     DC    C5'   1554    -0.0069      12.01
  1555         H1     50     DC   H5'1   1555     0.0754      1.008
  1556         H1     50     DC   H5'2   1556     0.0754      1.008
  1557         CT     50     DC    C4'   1557     0.1629      12.01
  1558         H1     50     DC    H4'   1558     0.1176      1.008
  1559         OS     50     DC    O4'   1559    -0.3691         16
  1560         CT     50     DC    C1'   1560    -0.0116      12.01
  1561         H2     50     DC    H1'   1561     0.1963      1.008
  1562         N*     50     DC     N1   1562    -0.0339      14.01
  1563         CM     50     DC     C6   1563    -0.0183      12.01
  1564         H4     50     DC     H6   1564     0.2293      1.008
  1565         CM     50     DC     C5   1565    -0.5222      12.01
  1566         HA     50     DC     H5   1566     0.1863      1.008
  1567         CA     50     DC     C4   1567     0.8439      12.01
  1568         N2     50     DC     N4   1568    -0.9773      14.01
  1569          H     50     DC    H41   1569     0.4314      1.008
  1570          H     50     DC    H42   1570     0.4314      1.008
  1571         NC     50     DC     N3   1571    -0.7748      14.01
  1572          C     50     DC     C2   1572     0.7959      12.01
  1573          O     50     DC     O2   1573    -0.6548         16
  1574         CE     50     DC    C3'   1574     0.0713     12.001
  1575         H1     50     DC    H3'   1575     0.0985      1.008
  1576         CT     50     DC    C2'   1576    -0.0854      12.01
  1577         HC     50     DC   H2'1   1577     0.0718      1.008
  1578         HC     50     DC   H2'2   1578     0.0718      1.008
  1579         OS     50     DC    O3'   1579    -0.5232         16   ; qtot -49.31
; residue  51 DA  rtp DA   q -1.0
  1580          P     51     DA      P   1580     1.1659      30.97
  1581         O2     51     DA    O1P   1581    -0.7761         16
  1582         O2     51     DA    O2P   1582    -0.7761         16
  1583         OS     51     DA    O5'   1583    -0.4954         16
  1584         CI     51     DA    C5'   1584    -0.0069      12.01
  1585         H1     51     DA   H5'1   1585     0.0754      1.008
  1586         H1     51     DA   H5'2   1586     0.0754      1.008
  1587         CT     51     DA    C4'   1587     0.1629      12.01
  1588         H1     51     DA    H4'   1588     0.1176      1.008
  1589         OS     51     DA    O4'   1589    -0.3691         16
  1590         CT     51     DA    C1'   1590     0.0431      12.01
  1591         H2     51     DA    H1'   1591     0.1838      1.008
  1592         N*     51     DA     N9   1592    -0.0268      14.01
  1593         C1     51     DA     C8   1593     0.1607      12.01
  1594         H5     51     DA     H8   1594     0.1877      1.008
  1595         NB     51     DA     N7   1595    -0.6175      14.01
  1596         CB     51     DA     C5   1596     0.0725      12.01
  1597         CA     51     DA     C6   1597     0.6897      12.01
  1598         N2     51     DA     N6   1598    -0.9123      14.01
  1599          H     51     DA    H61   1599     0.4167      1.008
  1600          H     51     DA    H62   1600     0.4167      1.008
  1601         NC     51     DA     N1   1601    -0.7624      14.01
  1602         CQ     51     DA     C2   1602     0.5716      12.01
  1603         H5     51     DA     H2   1603     0.0598      1.008
  1604         NC     51     DA     N3   1604    -0.7417      14.01
  1605         CB     51     DA     C4   1605       0.38      12.01
  1606         CE     51     DA    C3'   1606     0.0713     12.001
  1607         H1     51     DA    H3'   1607     0.0985      1.008
  1608         CT     51     DA    C2'   1608    -0.0854      12.01
  1609         HC     51     DA   H2'1   1609     0.0718      1.008
  1610         HC     51     DA   H2'2   1610     0.0718      1.008
  1611         OS     51     DA    O3'   1611    -0.5232         16   ; qtot -50.31
; residue  52 DT  rtp DT   q -1.0
  1612          P     52     DT      P   1612     1.1659      30.97
  1613         O2     52     DT    O1P   1613    -0.7761         16
  1614         O2     52     DT    O2P   1614    -0.7761         16
  1615         OS     52     DT    O5'   1615    -0.4954         16
  1616         CI     52     DT    C5'   1616    -0.0069      12.01
  1617         H1     52     DT   H5'1   1617     0.0754      1.008
  1618         H1     52     DT   H5'2   1618     0.0754      1.008
  1619         CT     52     DT    C4'   1619     0.1629      12.01
  1620         H1     52     DT    H4'   1620     0.1176      1.008
  1621         OS     52     DT    O4'   1621    -0.3691         16
  1622         CT     52     DT    C1'   1622      0.068      12.01
  1623         H2     52     DT    H1'   1623     0.1804      1.008
  1624         N*     52     DT     N1   1624    -0.0239      14.01
  1625         C2     52     DT     C6   1625    -0.2209      12.01
  1626         H4     52     DT     H6   1626     0.2607      1.008
  1627         C2     52     DT     C5   1627     0.0025      12.01
  1628         CT     52     DT     C7   1628    -0.2269      12.01
  1629         HC     52     DT    H71   1629      0.077      1.008
  1630         HC     52     DT    H72   1630      0.077      1.008
  1631         HC     52     DT    H73   1631      0.077      1.008
  1632          C     52     DT     C4   1632     0.5194      12.01
  1633          O     52     DT     O4   1633    -0.5563         16
  1634         NA     52     DT     N3   1634     -0.434      14.01
  1635          H     52     DT     H3   1635      0.342      1.008
  1636          C     52     DT     C2   1636     0.5677      12.01
  1637          O     52     DT     O2   1637    -0.5881         16
  1638         CE     52     DT    C3'   1638     0.0713     12.001
  1639         H1     52     DT    H3'   1639     0.0985      1.008
  1640         CT     52     DT    C2'   1640    -0.0854      12.01
  1641         HC     52     DT   H2'1   1641     0.0718      1.008
  1642         HC     52     DT   H2'2   1642     0.0718      1.008
  1643         OS     52     DT    O3'   1643    -0.5232         16   ; qtot -51.31
; residue  53 DC  rtp DC   q -1.0
  1644          P     53     DC      P   1644     1.1659      30.97
  1645         O2     53     DC    O1P   1645    -0.7761         16
  1646         O2     53     DC    O2P   1646    -0.7761         16
  1647         OS     53     DC    O5'   1647    -0.4954         16
  1648         CI     53     DC    C5'   1648    -0.0069      12.01
  1649         H1     53     DC   H5'1   1649     0.0754      1.008
  1650         H1     53     DC   H5'2   1650     0.0754      1.008
  1651         CT     53     DC    C4'   1651     0.1629      12.01
  1652         H1     53     DC    H4'   1652     0.1176      1.008
  1653         OS     53     DC    O4'   1653    -0.3691         16
  1654         CT     53     DC    C1'   1654    -0.0116      12.01
  1655         H2     53     DC    H1'   1655     0.1963      1.008
  1656         N*     53     DC     N1   1656    -0.0339      14.01
  1657         CM     53     DC     C6   1657    -0.0183      12.01
  1658         H4     53     DC     H6   1658     0.2293      1.008
  1659         CM     53     DC     C5   1659    -0.5222      12.01
  1660         HA     53     DC     H5   1660     0.1863      1.008
  1661         CA     53     DC     C4   1661     0.8439      12.01
  1662         N2     53     DC     N4   1662    -0.9773      14.01
  1663          H     53     DC    H41   1663     0.4314      1.008
  1664          H     53     DC    H42   1664     0.4314      1.008
  1665         NC     53     DC     N3   1665    -0.7748      14.01
  1666          C     53     DC     C2   1666     0.7959      12.01
  1667          O     53     DC     O2   1667    -0.6548         16
  1668         CE     53     DC    C3'   1668     0.0713     12.001
  1669         H1     53     DC    H3'   1669     0.0985      1.008
  1670         CT     53     DC    C2'   1670    -0.0854      12.01
  1671         HC     53     DC   H2'1   1671     0.0718      1.008
  1672         HC     53     DC   H2'2   1672     0.0718      1.008
  1673         OS     53     DC    O3'   1673    -0.5232         16   ; qtot -52.31
; residue  54 DA  rtp DA   q -1.0
  1674          P     54     DA      P   1674     1.1659      30.97
  1675         O2     54     DA    O1P   1675    -0.7761         16
  1676         O2     54     DA    O2P   1676    -0.7761         16
  1677         OS     54     DA    O5'   1677    -0.4954         16
  1678         CI     54     DA    C5'   1678    -0.0069      12.01
  1679         H1     54     DA   H5'1   1679     0.0754      1.008
  1680         H1     54     DA   H5'2   1680     0.0754      1.008
  1681         CT     54     DA    C4'   1681     0.1629      12.01
  1682         H1     54     DA    H4'   1682     0.1176      1.008
  1683         OS     54     DA    O4'   1683    -0.3691         16
  1684         CT     54     DA    C1'   1684     0.0431      12.01
  1685         H2     54     DA    H1'   1685     0.1838      1.008
  1686         N*     54     DA     N9   1686    -0.0268      14.01
  1687         C1     54     DA     C8   1687     0.1607      12.01
  1688         H5     54     DA     H8   1688     0.1877      1.008
  1689         NB     54     DA     N7   1689    -0.6175      14.01
  1690         CB     54     DA     C5   1690     0.0725      12.01
  1691         CA     54     DA     C6   1691     0.6897      12.01
  1692         N2     54     DA     N6   1692    -0.9123      14.01
  1693          H     54     DA    H61   1693     0.4167      1.008
  1694          H     54     DA    H62   1694     0.4167      1.008
  1695         NC     54     DA     N1   1695    -0.7624      14.01
  1696         CQ     54     DA     C2   1696     0.5716      12.01
  1697         H5     54     DA     H2   1697     0.0598      1.008
  1698         NC     54     DA     N3   1698    -0.7417      14.01
  1699         CB     54     DA     C4   1699       0.38      12.01
  1700         CE     54     DA    C3'   1700     0.0713     12.001
  1701         H1     54     DA    H3'   1701     0.0985      1.008
  1702         CT     54     DA    C2'   1702    -0.0854      12.01
  1703         HC     54     DA   H2'1   1703     0.0718      1.008
  1704         HC     54     DA   H2'2   1704     0.0718      1.008
  1705         OS     54     DA    O3'   1705    -0.5232         16   ; qtot -53.31
; residue  55 DA  rtp DA   q -1.0
  1706          P     55     DA      P   1706     1.1659      30.97
  1707         O2     55     DA    O1P   1707    -0.7761         16
  1708         O2     55     DA    O2P   1708    -0.7761         16
  1709         OS     55     DA    O5'   1709    -0.4954         16
  1710         CI     55     DA    C5'   1710    -0.0069      12.01
  1711         H1     55     DA   H5'1   1711     0.0754      1.008
  1712         H1     55     DA   H5'2   1712     0.0754      1.008
  1713         CT     55     DA    C4'   1713     0.1629      12.01
  1714         H1     55     DA    H4'   1714     0.1176      1.008
  1715         OS     55     DA    O4'   1715    -0.3691         16
  1716         CT     55     DA    C1'   1716     0.0431      12.01
  1717         H2     55     DA    H1'   1717     0.1838      1.008
  1718         N*     55     DA     N9   1718    -0.0268      14.01
  1719         C1     55     DA     C8   1719     0.1607      12.01
  1720         H5     55     DA     H8   1720     0.1877      1.008
  1721         NB     55     DA     N7   1721    -0.6175      14.01
  1722         CB     55     DA     C5   1722     0.0725      12.01
  1723         CA     55     DA     C6   1723     0.6897      12.01
  1724         N2     55     DA     N6   1724    -0.9123      14.01
  1725          H     55     DA    H61   1725     0.4167      1.008
  1726          H     55     DA    H62   1726     0.4167      1.008
  1727         NC     55     DA     N1   1727    -0.7624      14.01
  1728         CQ     55     DA     C2   1728     0.5716      12.01
  1729         H5     55     DA     H2   1729     0.0598      1.008
  1730         NC     55     DA     N3   1730    -0.7417      14.01
  1731         CB     55     DA     C4   1731       0.38      12.01
  1732         CE     55     DA    C3'   1732     0.0713     12.001
  1733         H1     55     DA    H3'   1733     0.0985      1.008
  1734         CT     55     DA    C2'   1734    -0.0854      12.01
  1735         HC     55     DA   H2'1   1735     0.0718      1.008
  1736         HC     55     DA   H2'2   1736     0.0718      1.008
  1737         OS     55     DA    O3'   1737    -0.5232         16   ; qtot -54.31
; residue  56 DA  rtp DA   q -1.0
  1738          P     56     DA      P   1738     1.1659      30.97
  1739         O2     56     DA    O1P   1739    -0.7761         16
  1740         O2     56     DA    O2P   1740    -0.7761         16
  1741         OS     56     DA    O5'   1741    -0.4954         16
  1742         CI     56     DA    C5'   1742    -0.0069      12.01
  1743         H1     56     DA   H5'1   1743     0.0754      1.008
  1744         H1     56     DA   H5'2   1744     0.0754      1.008
  1745         CT     56     DA    C4'   1745     0.1629      12.01
  1746         H1     56     DA    H4'   1746     0.1176      1.008
  1747         OS     56     DA    O4'   1747    -0.3691         16
  1748         CT     56     DA    C1'   1748     0.0431      12.01
  1749         H2     56     DA    H1'   1749     0.1838      1.008
  1750         N*     56     DA     N9   1750    -0.0268      14.01
  1751         C1     56     DA     C8   1751     0.1607      12.01
  1752         H5     56     DA     H8   1752     0.1877      1.008
  1753         NB     56     DA     N7   1753    -0.6175      14.01
  1754         CB     56     DA     C5   1754     0.0725      12.01
  1755         CA     56     DA     C6   1755     0.6897      12.01
  1756         N2     56     DA     N6   1756    -0.9123      14.01
  1757          H     56     DA    H61   1757     0.4167      1.008
  1758          H     56     DA    H62   1758     0.4167      1.008
  1759         NC     56     DA     N1   1759    -0.7624      14.01
  1760         CQ     56     DA     C2   1760     0.5716      12.01
  1761         H5     56     DA     H2   1761     0.0598      1.008
  1762         NC     56     DA     N3   1762    -0.7417      14.01
  1763         CB     56     DA     C4   1763       0.38      12.01
  1764         CE     56     DA    C3'   1764     0.0713     12.001
  1765         H1     56     DA    H3'   1765     0.0985      1.008
  1766         CT     56     DA    C2'   1766    -0.0854      12.01
  1767         HC     56     DA   H2'1   1767     0.0718      1.008
  1768         HC     56     DA   H2'2   1768     0.0718      1.008
  1769         OS     56     DA    O3'   1769    -0.5232         16   ; qtot -55.31
; residue  57 DA  rtp DA   q -1.0
  1770          P     57     DA      P   1770     1.1659      30.97
  1771         O2     57     DA    O1P   1771    -0.7761         16
  1772         O2     57     DA    O2P   1772    -0.7761         16
  1773         OS     57     DA    O5'   1773    -0.4954         16
  1774         CI     57     DA    C5'   1774    -0.0069      12.01
  1775         H1     57     DA   H5'1   1775     0.0754      1.008
  1776         H1     57     DA   H5'2   1776     0.0754      1.008
  1777         CT     57     DA    C4'   1777     0.1629      12.01
  1778         H1     57     DA    H4'   1778     0.1176      1.008
  1779         OS     57     DA    O4'   1779    -0.3691         16
  1780         CT     57     DA    C1'   1780     0.0431      12.01
  1781         H2     57     DA    H1'   1781     0.1838      1.008
  1782         N*     57     DA     N9   1782    -0.0268      14.01
  1783         C1     57     DA     C8   1783     0.1607      12.01
  1784         H5     57     DA     H8   1784     0.1877      1.008
  1785         NB     57     DA     N7   1785    -0.6175      14.01
  1786         CB     57     DA     C5   1786     0.0725      12.01
  1787         CA     57     DA     C6   1787     0.6897      12.01
  1788         N2     57     DA     N6   1788    -0.9123      14.01
  1789          H     57     DA    H61   1789     0.4167      1.008
  1790          H     57     DA    H62   1790     0.4167      1.008
  1791         NC     57     DA     N1   1791    -0.7624      14.01
  1792         CQ     57     DA     C2   1792     0.5716      12.01
  1793         H5     57     DA     H2   1793     0.0598      1.008
  1794         NC     57     DA     N3   1794    -0.7417      14.01
  1795         CB     57     DA     C4   1795       0.38      12.01
  1796         CE     57     DA    C3'   1796     0.0713     12.001
  1797         H1     57     DA    H3'   1797     0.0985      1.008
  1798         CT     57     DA    C2'   1798    -0.0854      12.01
  1799         HC     57     DA   H2'1   1799     0.0718      1.008
  1800         HC     57     DA   H2'2   1800     0.0718      1.008
  1801         OS     57     DA    O3'   1801    -0.5232         16   ; qtot -56.31
; residue  58 DG  rtp DG   q -1.0
  1802          P     58     DG      P   1802     1.1659      30.97
  1803         O2     58     DG    O1P   1803    -0.7761         16
  1804         O2     58     DG    O2P   1804    -0.7761         16
  1805         OS     58     DG    O5'   1805    -0.4954         16
  1806         CI     58     DG    C5'   1806    -0.0069      12.01
  1807         H1     58     DG   H5'1   1807     0.0754      1.008
  1808         H1     58     DG   H5'2   1808     0.0754      1.008
  1809         CT     58     DG    C4'   1809     0.1629      12.01
  1810         H1     58     DG    H4'   1810     0.1176      1.008
  1811         OS     58     DG    O4'   1811    -0.3691         16
  1812         CT     58     DG    C1'   1812     0.0358      12.01
  1813         H2     58     DG    H1'   1813     0.1746      1.008
  1814         N*     58     DG     N9   1814     0.0577      14.01
  1815         CK     58     DG     C8   1815     0.0736      12.01
  1816         H5     58     DG     H8   1816     0.1997      1.008
  1817         NB     58     DG     N7   1817    -0.5725      14.01
  1818         CB     58     DG     C5   1818     0.1991      12.01
  1819          C     58     DG     C6   1819     0.4918      12.01
  1820          O     58     DG     O6   1820    -0.5699         16
  1821         NA     58     DG     N1   1821    -0.5053      14.01
  1822          H     58     DG     H1   1822      0.352      1.008
  1823         CA     58     DG     C2   1823     0.7432      12.01
  1824         N2     58     DG     N2   1824     -0.923      14.01
  1825          H     58     DG    H21   1825     0.4235      1.008
  1826          H     58     DG    H22   1826     0.4235      1.008
  1827         NC     58     DG     N3   1827    -0.6636      14.01
  1828         CB     58     DG     C4   1828     0.1814      12.01
  1829         CE     58     DG    C3'   1829     0.0713     12.001
  1830         H1     58     DG    H3'   1830     0.0985      1.008
  1831         CT     58     DG    C2'   1831    -0.0854      12.01
  1832         HC     58     DG   H2'1   1832     0.0718      1.008
  1833         HC     58     DG   H2'2   1833     0.0718      1.008
  1834         OS     58     DG    O3'   1834    -0.5232         16   ; qtot -57.31
; residue  59 DGH rtp DGH  q  0.0
  1835          P     59    DGH      P   1835    1.16051      30.97
  1836         O2     59    DGH    O1P   1836   -0.75333         16
  1837         O2     59    DGH    O2P   1837   -0.75333         16
  1838         OS     59    DGH    O5'   1838   -0.34808         16
  1839         CI     59    DGH    C5'   1839   -0.09682      12.01
  1840         H1     59    DGH   H5'1   1840    0.09288      1.008
  1841         H1     59    DGH   H5'2   1841    0.09288      1.008
  1842         CT     59    DGH    C4'   1842     0.2772      12.01
  1843         H1     59    DGH    H4'   1843    0.07016      1.008
  1844         OS     59    DGH    O4'   1844   -0.36776         16
  1845         CT     59    DGH    C1'   1845    0.12264      12.01
  1846         H2     59    DGH    H1'   1846    0.18502      1.008
  1847         N*     59    DGH     N9   1847    0.20324      14.01
  1848         CK     59    DGH     C8   1848   -0.00464      12.01
  1849         H5     59    DGH     H8   1849     0.3084      1.008
  1850         NB     59    DGH     N7   1850   -0.41412      14.01
  1851         CB     59    DGH     C5   1851    0.48758      12.01
  1852          C     59    DGH     C6   1852    0.39088      12.01
  1853          O     59    DGH     O6   1853     -0.425         16
  1854         NA     59    DGH     N1   1854   -0.48745      14.01
  1855          H     59    DGH     H1   1855    0.37839      1.008
  1856         CA     59    DGH     C2   1856    0.81832      12.01
  1857         N2     59    DGH     N2   1857   -0.96428      14.01
  1858          H     59    DGH    H21   1858    0.43617      1.008
  1859          H     59    DGH    H22   1859    0.43617      1.008
  1860         NC     59    DGH     N3   1860   -0.54647      14.01
  1861         CB     59    DGH     C4   1861    0.05702      12.01
  1862         CE     59    DGH    C3'   1862   -0.12321     12.001
  1863         H1     59    DGH    H3'   1863    0.07698      1.008
  1864         CT     59    DGH    C2'   1864   -0.07465      12.01
  1865         HC     59    DGH   H2'1   1865     0.0797      1.008
  1866         HC     59    DGH   H2'2   1866     0.0797      1.008
  1867         OS     59    DGH    O3'   1867    -0.3947         16   ; qtot -57.31
; residue  60 DC  rtp DC   q -1.0
  1868          P     60     DC      P   1868     1.1659      30.97
  1869         O2     60     DC    O1P   1869    -0.7761         16
  1870         O2     60     DC    O2P   1870    -0.7761         16
  1871         OS     60     DC    O5'   1871    -0.4954         16
  1872         CI     60     DC    C5'   1872    -0.0069      12.01
  1873         H1     60     DC   H5'1   1873     0.0754      1.008
  1874         H1     60     DC   H5'2   1874     0.0754      1.008
  1875         CT     60     DC    C4'   1875     0.1629      12.01
  1876         H1     60     DC    H4'   1876     0.1176      1.008
  1877         OS     60     DC    O4'   1877    -0.3691         16
  1878         CT     60     DC    C1'   1878    -0.0116      12.01
  1879         H2     60     DC    H1'   1879     0.1963      1.008
  1880         N*     60     DC     N1   1880    -0.0339      14.01
  1881         CM     60     DC     C6   1881    -0.0183      12.01
  1882         H4     60     DC     H6   1882     0.2293      1.008
  1883         CM     60     DC     C5   1883    -0.5222      12.01
  1884         HA     60     DC     H5   1884     0.1863      1.008
  1885         CA     60     DC     C4   1885     0.8439      12.01
  1886         N2     60     DC     N4   1886    -0.9773      14.01
  1887          H     60     DC    H41   1887     0.4314      1.008
  1888          H     60     DC    H42   1888     0.4314      1.008
  1889         NC     60     DC     N3   1889    -0.7748      14.01
  1890          C     60     DC     C2   1890     0.7959      12.01
  1891          O     60     DC     O2   1891    -0.6548         16
  1892         CE     60     DC    C3'   1892     0.0713     12.001
  1893         H1     60     DC    H3'   1893     0.0985      1.008
  1894         CT     60     DC    C2'   1894    -0.0854      12.01
  1895         HC     60     DC   H2'1   1895     0.0718      1.008
  1896         HC     60     DC   H2'2   1896     0.0718      1.008
  1897         OS     60     DC    O3'   1897    -0.5232         16   ; qtot -58.31
; residue  61 DA  rtp DA   q -1.0
  1898          P     61     DA      P   1898     1.1659      30.97
  1899         O2     61     DA    O1P   1899    -0.7761         16
  1900         O2     61     DA    O2P   1900    -0.7761         16
  1901         OS     61     DA    O5'   1901    -0.4954         16
  1902         CI     61     DA    C5'   1902    -0.0069      12.01
  1903         H1     61     DA   H5'1   1903     0.0754      1.008
  1904         H1     61     DA   H5'2   1904     0.0754      1.008
  1905         CT     61     DA    C4'   1905     0.1629      12.01
  1906         H1     61     DA    H4'   1906     0.1176      1.008
  1907         OS     61     DA    O4'   1907    -0.3691         16
  1908         CT     61     DA    C1'   1908     0.0431      12.01
  1909         H2     61     DA    H1'   1909     0.1838      1.008
  1910         N*     61     DA     N9   1910    -0.0268      14.01
  1911         C1     61     DA     C8   1911     0.1607      12.01
  1912         H5     61     DA     H8   1912     0.1877      1.008
  1913         NB     61     DA     N7   1913    -0.6175      14.01
  1914         CB     61     DA     C5   1914     0.0725      12.01
  1915         CA     61     DA     C6   1915     0.6897      12.01
  1916         N2     61     DA     N6   1916    -0.9123      14.01
  1917          H     61     DA    H61   1917     0.4167      1.008
  1918          H     61     DA    H62   1918     0.4167      1.008
  1919         NC     61     DA     N1   1919    -0.7624      14.01
  1920         CQ     61     DA     C2   1920     0.5716      12.01
  1921         H5     61     DA     H2   1921     0.0598      1.008
  1922         NC     61     DA     N3   1922    -0.7417      14.01
  1923         CB     61     DA     C4   1923       0.38      12.01
  1924         CE     61     DA    C3'   1924     0.0713     12.001
  1925         H1     61     DA    H3'   1925     0.0985      1.008
  1926         CT     61     DA    C2'   1926    -0.0854      12.01
  1927         HC     61     DA   H2'1   1927     0.0718      1.008
  1928         HC     61     DA   H2'2   1928     0.0718      1.008
  1929         OS     61     DA    O3'   1929    -0.5232         16   ; qtot -59.31
; residue  62 DT  rtp DT   q -1.0
  1930          P     62     DT      P   1930     1.1659      30.97
  1931         O2     62     DT    O1P   1931    -0.7761         16
  1932         O2     62     DT    O2P   1932    -0.7761         16
  1933         OS     62     DT    O5'   1933    -0.4954         16
  1934         CI     62     DT    C5'   1934    -0.0069      12.01
  1935         H1     62     DT   H5'1   1935     0.0754      1.008
  1936         H1     62     DT   H5'2   1936     0.0754      1.008
  1937         CT     62     DT    C4'   1937     0.1629      12.01
  1938         H1     62     DT    H4'   1938     0.1176      1.008
  1939         OS     62     DT    O4'   1939    -0.3691         16
  1940         CT     62     DT    C1'   1940      0.068      12.01
  1941         H2     62     DT    H1'   1941     0.1804      1.008
  1942         N*     62     DT     N1   1942    -0.0239      14.01
  1943         C2     62     DT     C6   1943    -0.2209      12.01
  1944         H4     62     DT     H6   1944     0.2607      1.008
  1945         C2     62     DT     C5   1945     0.0025      12.01
  1946         CT     62     DT     C7   1946    -0.2269      12.01
  1947         HC     62     DT    H71   1947      0.077      1.008
  1948         HC     62     DT    H72   1948      0.077      1.008
  1949         HC     62     DT    H73   1949      0.077      1.008
  1950          C     62     DT     C4   1950     0.5194      12.01
  1951          O     62     DT     O4   1951    -0.5563         16
  1952         NA     62     DT     N3   1952     -0.434      14.01
  1953          H     62     DT     H3   1953      0.342      1.008
  1954          C     62     DT     C2   1954     0.5677      12.01
  1955          O     62     DT     O2   1955    -0.5881         16
  1956         CE     62     DT    C3'   1956     0.0713     12.001
  1957         H1     62     DT    H3'   1957     0.0985      1.008
  1958         CT     62     DT    C2'   1958    -0.0854      12.01
  1959         HC     62     DT   H2'1   1959     0.0718      1.008
  1960         HC     62     DT   H2'2   1960     0.0718      1.008
  1961         OS     62     DT    O3'   1961    -0.5232         16   ; qtot -60.31
; residue  63 DG  rtp DG   q -1.0
  1962          P     63     DG      P   1962     1.1659      30.97
  1963         O2     63     DG    O1P   1963    -0.7761         16
  1964         O2     63     DG    O2P   1964    -0.7761         16
  1965         OS     63     DG    O5'   1965    -0.4954         16
  1966         CI     63     DG    C5'   1966    -0.0069      12.01
  1967         H1     63     DG   H5'1   1967     0.0754      1.008
  1968         H1     63     DG   H5'2   1968     0.0754      1.008
  1969         CT     63     DG    C4'   1969     0.1629      12.01
  1970         H1     63     DG    H4'   1970     0.1176      1.008
  1971         OS     63     DG    O4'   1971    -0.3691         16
  1972         CT     63     DG    C1'   1972     0.0358      12.01
  1973         H2     63     DG    H1'   1973     0.1746      1.008
  1974         N*     63     DG     N9   1974     0.0577      14.01
  1975         CK     63     DG     C8   1975     0.0736      12.01
  1976         H5     63     DG     H8   1976     0.1997      1.008
  1977         NB     63     DG     N7   1977    -0.5725      14.01
  1978         CB     63     DG     C5   1978     0.1991      12.01
  1979          C     63     DG     C6   1979     0.4918      12.01
  1980          O     63     DG     O6   1980    -0.5699         16
  1981         NA     63     DG     N1   1981    -0.5053      14.01
  1982          H     63     DG     H1   1982      0.352      1.008
  1983         CA     63     DG     C2   1983     0.7432      12.01
  1984         N2     63     DG     N2   1984     -0.923      14.01
  1985          H     63     DG    H21   1985     0.4235      1.008
  1986          H     63     DG    H22   1986     0.4235      1.008
  1987         NC     63     DG     N3   1987    -0.6636      14.01
  1988         CB     63     DG     C4   1988     0.1814      12.01
  1989         CE     63     DG    C3'   1989     0.0713     12.001
  1990         H1     63     DG    H3'   1990     0.0985      1.008
  1991         CT     63     DG    C2'   1991    -0.0854      12.01
  1992         HC     63     DG   H2'1   1992     0.0718      1.008
  1993         HC     63     DG   H2'2   1993     0.0718      1.008
  1994         OS     63     DG    O3'   1994    -0.5232         16   ; qtot -61.31
; residue  64 DT  rtp DT   q -1.0
  1995          P     64     DT      P   1995     1.1659      30.97
  1996         O2     64     DT    O1P   1996    -0.7761         16
  1997         O2     64     DT    O2P   1997    -0.7761         16
  1998         OS     64     DT    O5'   1998    -0.4954         16
  1999         CI     64     DT    C5'   1999    -0.0069      12.01
  2000         H1     64     DT   H5'1   2000     0.0754      1.008
  2001         H1     64     DT   H5'2   2001     0.0754      1.008
  2002         CT     64     DT    C4'   2002     0.1629      12.01
  2003         H1     64     DT    H4'   2003     0.1176      1.008
  2004         OS     64     DT    O4'   2004    -0.3691         16
  2005         CT     64     DT    C1'   2005      0.068      12.01
  2006         H2     64     DT    H1'   2006     0.1804      1.008
  2007         N*     64     DT     N1   2007    -0.0239      14.01
  2008         C2     64     DT     C6   2008    -0.2209      12.01
  2009         H4     64     DT     H6   2009     0.2607      1.008
  2010         C2     64     DT     C5   2010     0.0025      12.01
  2011         CT     64     DT     C7   2011    -0.2269      12.01
  2012         HC     64     DT    H71   2012      0.077      1.008
  2013         HC     64     DT    H72   2013      0.077      1.008
  2014         HC     64     DT    H73   2014      0.077      1.008
  2015          C     64     DT     C4   2015     0.5194      12.01
  2016          O     64     DT     O4   2016    -0.5563         16
  2017         NA     64     DT     N3   2017     -0.434      14.01
  2018          H     64     DT     H3   2018      0.342      1.008
  2019          C     64     DT     C2   2019     0.5677      12.01
  2020          O     64     DT     O2   2020    -0.5881         16
  2021         CE     64     DT    C3'   2021     0.0713     12.001
  2022         H1     64     DT    H3'   2022     0.0985      1.008
  2023         CT     64     DT    C2'   2023    -0.0854      12.01
  2024         HC     64     DT   H2'1   2024     0.0718      1.008
  2025         HC     64     DT   H2'2   2025     0.0718      1.008
  2026         OS     64     DT    O3'   2026    -0.5232         16   ; qtot -62.31
; residue  65 DT  rtp DT   q -1.0
  2027          P     65     DT      P   2027     1.1659      30.97
  2028         O2     65     DT    O1P   2028    -0.7761         16
  2029         O2     65     DT    O2P   2029    -0.7761         16
  2030         OS     65     DT    O5'   2030    -0.4954         16
  2031         CI     65     DT    C5'   2031    -0.0069      12.01
  2032         H1     65     DT   H5'1   2032     0.0754      1.008
  2033         H1     65     DT   H5'2   2033     0.0754      1.008
  2034         CT     65     DT    C4'   2034     0.1629      12.01
  2035         H1     65     DT    H4'   2035     0.1176      1.008
  2036         OS     65     DT    O4'   2036    -0.3691         16
  2037         CT     65     DT    C1'   2037      0.068      12.01
  2038         H2     65     DT    H1'   2038     0.1804      1.008
  2039         N*     65     DT     N1   2039    -0.0239      14.01
  2040         C2     65     DT     C6   2040    -0.2209      12.01
  2041         H4     65     DT     H6   2041     0.2607      1.008
  2042         C2     65     DT     C5   2042     0.0025      12.01
  2043         CT     65     DT     C7   2043    -0.2269      12.01
  2044         HC     65     DT    H71   2044      0.077      1.008
  2045         HC     65     DT    H72   2045      0.077      1.008
  2046         HC     65     DT    H73   2046      0.077      1.008
  2047          C     65     DT     C4   2047     0.5194      12.01
  2048          O     65     DT     O4   2048    -0.5563         16
  2049         NA     65     DT     N3   2049     -0.434      14.01
  2050          H     65     DT     H3   2050      0.342      1.008
  2051          C     65     DT     C2   2051     0.5677      12.01
  2052          O     65     DT     O2   2052    -0.5881         16
  2053         CE     65     DT    C3'   2053     0.0713     12.001
  2054         H1     65     DT    H3'   2054     0.0985      1.008
  2055         CT     65     DT    C2'   2055    -0.0854      12.01
  2056         HC     65     DT   H2'1   2056     0.0718      1.008
  2057         HC     65     DT   H2'2   2057     0.0718      1.008
  2058         OS     65     DT    O3'   2058    -0.5232         16   ; qtot -63.31
; residue  66 DC  rtp DC   q -1.0
  2059          P     66     DC      P   2059     1.1659      30.97
  2060         O2     66     DC    O1P   2060    -0.7761         16
  2061         O2     66     DC    O2P   2061    -0.7761         16
  2062         OS     66     DC    O5'   2062    -0.4954         16
  2063         CI     66     DC    C5'   2063    -0.0069      12.01
  2064         H1     66     DC   H5'1   2064     0.0754      1.008
  2065         H1     66     DC   H5'2   2065     0.0754      1.008
  2066         CT     66     DC    C4'   2066     0.1629      12.01
  2067         H1     66     DC    H4'   2067     0.1176      1.008
  2068         OS     66     DC    O4'   2068    -0.3691         16
  2069         CT     66     DC    C1'   2069    -0.0116      12.01
  2070         H2     66     DC    H1'   2070     0.1963      1.008
  2071         N*     66     DC     N1   2071    -0.0339      14.01
  2072         CM     66     DC     C6   2072    -0.0183      12.01
  2073         H4     66     DC     H6   2073     0.2293      1.008
  2074         CM     66     DC     C5   2074    -0.5222      12.01
  2075         HA     66     DC     H5   2075     0.1863      1.008
  2076         CA     66     DC     C4   2076     0.8439      12.01
  2077         N2     66     DC     N4   2077    -0.9773      14.01
  2078          H     66     DC    H41   2078     0.4314      1.008
  2079          H     66     DC    H42   2079     0.4314      1.008
  2080         NC     66     DC     N3   2080    -0.7748      14.01
  2081          C     66     DC     C2   2081     0.7959      12.01
  2082          O     66     DC     O2   2082    -0.6548         16
  2083         CE     66     DC    C3'   2083     0.0713     12.001
  2084         H1     66     DC    H3'   2084     0.0985      1.008
  2085         CT     66     DC    C2'   2085    -0.0854      12.01
  2086         HC     66     DC   H2'1   2086     0.0718      1.008
  2087         HC     66     DC   H2'2   2087     0.0718      1.008
  2088         OS     66     DC    O3'   2088    -0.5232         16   ; qtot -64.31
; residue  67 DA  rtp DA   q -1.0
  2089          P     67     DA      P   2089     1.1659      30.97
  2090         O2     67     DA    O1P   2090    -0.7761         16
  2091         O2     67     DA    O2P   2091    -0.7761         16
  2092         OS     67     DA    O5'   2092    -0.4954         16
  2093         CI     67     DA    C5'   2093    -0.0069      12.01
  2094         H1     67     DA   H5'1   2094     0.0754      1.008
  2095         H1     67     DA   H5'2   2095     0.0754      1.008
  2096         CT     67     DA    C4'   2096     0.1629      12.01
  2097         H1     67     DA    H4'   2097     0.1176      1.008
  2098         OS     67     DA    O4'   2098    -0.3691         16
  2099         CT     67     DA    C1'   2099     0.0431      12.01
  2100         H2     67     DA    H1'   2100     0.1838      1.008
  2101         N*     67     DA     N9   2101    -0.0268      14.01
  2102         C1     67     DA     C8   2102     0.1607      12.01
  2103         H5     67     DA     H8   2103     0.1877      1.008
  2104         NB     67     DA     N7   2104    -0.6175      14.01
  2105         CB     67     DA     C5   2105     0.0725      12.01
  2106         CA     67     DA     C6   2106     0.6897      12.01
  2107         N2     67     DA     N6   2107    -0.9123      14.01
  2108          H     67     DA    H61   2108     0.4167      1.008
  2109          H     67     DA    H62   2109     0.4167      1.008
  2110         NC     67     DA     N1   2110    -0.7624      14.01
  2111         CQ     67     DA     C2   2111     0.5716      12.01
  2112         H5     67     DA     H2   2112     0.0598      1.008
  2113         NC     67     DA     N3   2113    -0.7417      14.01
  2114         CB     67     DA     C4   2114       0.38      12.01
  2115         CE     67     DA    C3'   2115     0.0713     12.001
  2116         H1     67     DA    H3'   2116     0.0985      1.008
  2117         CT     67     DA    C2'   2117    -0.0854      12.01
  2118         HC     67     DA   H2'1   2118     0.0718      1.008
  2119         HC     67     DA   H2'2   2119     0.0718      1.008
  2120         OS     67     DA    O3'   2120    -0.5232         16   ; qtot -65.31
; residue  68 DG  rtp DG   q -1.0
  2121          P     68     DG      P   2121     1.1659      30.97
  2122         O2     68     DG    O1P   2122    -0.7761         16
  2123         O2     68     DG    O2P   2123    -0.7761         16
  2124         OS     68     DG    O5'   2124    -0.4954         16
  2125         CI     68     DG    C5'   2125    -0.0069      12.01
  2126         H1     68     DG   H5'1   2126     0.0754      1.008
  2127         H1     68     DG   H5'2   2127     0.0754      1.008
  2128         CT     68     DG    C4'   2128     0.1629      12.01
  2129         H1     68     DG    H4'   2129     0.1176      1.008
  2130         OS     68     DG    O4'   2130    -0.3691         16
  2131         CT     68     DG    C1'   2131     0.0358      12.01
  2132         H2     68     DG    H1'   2132     0.1746      1.008
  2133         N*     68     DG     N9   2133     0.0577      14.01
  2134         CK     68     DG     C8   2134     0.0736      12.01
  2135         H5     68     DG     H8   2135     0.1997      1.008
  2136         NB     68     DG     N7   2136    -0.5725      14.01
  2137         CB     68     DG     C5   2137     0.1991      12.01
  2138          C     68     DG     C6   2138     0.4918      12.01
  2139          O     68     DG     O6   2139    -0.5699         16
  2140         NA     68     DG     N1   2140    -0.5053      14.01
  2141          H     68     DG     H1   2141      0.352      1.008
  2142         CA     68     DG     C2   2142     0.7432      12.01
  2143         N2     68     DG     N2   2143     -0.923      14.01
  2144          H     68     DG    H21   2144     0.4235      1.008
  2145          H     68     DG    H22   2145     0.4235      1.008
  2146         NC     68     DG     N3   2146    -0.6636      14.01
  2147         CB     68     DG     C4   2147     0.1814      12.01
  2148         CE     68     DG    C3'   2148     0.0713     12.001
  2149         H1     68     DG    H3'   2149     0.0985      1.008
  2150         CT     68     DG    C2'   2150    -0.0854      12.01
  2151         HC     68     DG   H2'1   2151     0.0718      1.008
  2152         HC     68     DG   H2'2   2152     0.0718      1.008
  2153         OS     68     DG    O3'   2153    -0.5232         16   ; qtot -66.31
; residue  69 DC  rtp DC   q -1.0
  2154          P     69     DC      P   2154     1.1659      30.97
  2155         O2     69     DC    O1P   2155    -0.7761         16
  2156         O2     69     DC    O2P   2156    -0.7761         16
  2157         OS     69     DC    O5'   2157    -0.4954         16
  2158         CI     69     DC    C5'   2158    -0.0069      12.01
  2159         H1     69     DC   H5'1   2159     0.0754      1.008
  2160         H1     69     DC   H5'2   2160     0.0754      1.008
  2161         CT     69     DC    C4'   2161     0.1629      12.01
  2162         H1     69     DC    H4'   2162     0.1176      1.008
  2163         OS     69     DC    O4'   2163    -0.3691         16
  2164         CT     69     DC    C1'   2164    -0.0116      12.01
  2165         H2     69     DC    H1'   2165     0.1963      1.008
  2166         N*     69     DC     N1   2166    -0.0339      14.01
  2167         CM     69     DC     C6   2167    -0.0183      12.01
  2168         H4     69     DC     H6   2168     0.2293      1.008
  2169         CM     69     DC     C5   2169    -0.5222      12.01
  2170         HA     69     DC     H5   2170     0.1863      1.008
  2171         CA     69     DC     C4   2171     0.8439      12.01
  2172         N2     69     DC     N4   2172    -0.9773      14.01
  2173          H     69     DC    H41   2173     0.4314      1.008
  2174          H     69     DC    H42   2174     0.4314      1.008
  2175         NC     69     DC     N3   2175    -0.7748      14.01
  2176          C     69     DC     C2   2176     0.7959      12.01
  2177          O     69     DC     O2   2177    -0.6548         16
  2178         CE     69     DC    C3'   2178     0.0713     12.001
  2179         H1     69     DC    H3'   2179     0.0985      1.008
  2180         CT     69     DC    C2'   2180    -0.0854      12.01
  2181         HC     69     DC   H2'1   2181     0.0718      1.008
  2182         HC     69     DC   H2'2   2182     0.0718      1.008
  2183         OS     69     DC    O3'   2183    -0.5232         16   ; qtot -67.31
; residue  70 DT  rtp DT   q -1.0
  2184          P     70     DT      P   2184     1.1659      30.97
  2185         O2     70     DT    O1P   2185    -0.7761         16
  2186         O2     70     DT    O2P   2186    -0.7761         16
  2187         OS     70     DT    O5'   2187    -0.4954         16
  2188         CI     70     DT    C5'   2188    -0.0069      12.01
  2189         H1     70     DT   H5'1   2189     0.0754      1.008
  2190         H1     70     DT   H5'2   2190     0.0754      1.008
  2191         CT     70     DT    C4'   2191     0.1629      12.01
  2192         H1     70     DT    H4'   2192     0.1176      1.008
  2193         OS     70     DT    O4'   2193    -0.3691         16
  2194         CT     70     DT    C1'   2194      0.068      12.01
  2195         H2     70     DT    H1'   2195     0.1804      1.008
  2196         N*     70     DT     N1   2196    -0.0239      14.01
  2197         C2     70     DT     C6   2197    -0.2209      12.01
  2198         H4     70     DT     H6   2198     0.2607      1.008
  2199         C2     70     DT     C5   2199     0.0025      12.01
  2200         CT     70     DT     C7   2200    -0.2269      12.01
  2201         HC     70     DT    H71   2201      0.077      1.008
  2202         HC     70     DT    H72   2202      0.077      1.008
  2203         HC     70     DT    H73   2203      0.077      1.008
  2204          C     70     DT     C4   2204     0.5194      12.01
  2205          O     70     DT     O4   2205    -0.5563         16
  2206         NA     70     DT     N3   2206     -0.434      14.01
  2207          H     70     DT     H3   2207      0.342      1.008
  2208          C     70     DT     C2   2208     0.5677      12.01
  2209          O     70     DT     O2   2209    -0.5881         16
  2210         CE     70     DT    C3'   2210     0.0713     12.001
  2211         H1     70     DT    H3'   2211     0.0985      1.008
  2212         CT     70     DT    C2'   2212    -0.0854      12.01
  2213         HC     70     DT   H2'1   2213     0.0718      1.008
  2214         HC     70     DT   H2'2   2214     0.0718      1.008
  2215         OS     70     DT    O3'   2215    -0.5232         16   ; qtot -68.31
; residue  71 DG  rtp DG   q -1.0
  2216          P     71     DG      P   2216     1.1659      30.97
  2217         O2     71     DG    O1P   2217    -0.7761         16
  2218         O2     71     DG    O2P   2218    -0.7761         16
  2219         OS     71     DG    O5'   2219    -0.4954         16
  2220         CI     71     DG    C5'   2220    -0.0069      12.01
  2221         H1     71     DG   H5'1   2221     0.0754      1.008
  2222         H1     71     DG   H5'2   2222     0.0754      1.008
  2223         CT     71     DG    C4'   2223     0.1629      12.01
  2224         H1     71     DG    H4'   2224     0.1176      1.008
  2225         OS     71     DG    O4'   2225    -0.3691         16
  2226         CT     71     DG    C1'   2226     0.0358      12.01
  2227         H2     71     DG    H1'   2227     0.1746      1.008
  2228         N*     71     DG     N9   2228     0.0577      14.01
  2229         CK     71     DG     C8   2229     0.0736      12.01
  2230         H5     71     DG     H8   2230     0.1997      1.008
  2231         NB     71     DG     N7   2231    -0.5725      14.01
  2232         CB     71     DG     C5   2232     0.1991      12.01
  2233          C     71     DG     C6   2233     0.4918      12.01
  2234          O     71     DG     O6   2234    -0.5699         16
  2235         NA     71     DG     N1   2235    -0.5053      14.01
  2236          H     71     DG     H1   2236      0.352      1.008
  2237         CA     71     DG     C2   2237     0.7432      12.01
  2238         N2     71     DG     N2   2238     -0.923      14.01
  2239          H     71     DG    H21   2239     0.4235      1.008
  2240          H     71     DG    H22   2240     0.4235      1.008
  2241         NC     71     DG     N3   2241    -0.6636      14.01
  2242         CB     71     DG     C4   2242     0.1814      12.01
  2243         CE     71     DG    C3'   2243     0.0713     12.001
  2244         H1     71     DG    H3'   2244     0.0985      1.008
  2245         CT     71     DG    C2'   2245    -0.0854      12.01
  2246         HC     71     DG   H2'1   2246     0.0718      1.008
  2247         HC     71     DG   H2'2   2247     0.0718      1.008
  2248         OS     71     DG    O3'   2248    -0.5232         16   ; qtot -69.31
; residue  72 DA  rtp DA   q -1.0
  2249          P     72     DA      P   2249     1.1659      30.97
  2250         O2     72     DA    O1P   2250    -0.7761         16
  2251         O2     72     DA    O2P   2251    -0.7761         16
  2252         OS     72     DA    O5'   2252    -0.4954         16
  2253         CI     72     DA    C5'   2253    -0.0069      12.01
  2254         H1     72     DA   H5'1   2254     0.0754      1.008
  2255         H1     72     DA   H5'2   2255     0.0754      1.008
  2256         CT     72     DA    C4'   2256     0.1629      12.01
  2257         H1     72     DA    H4'   2257     0.1176      1.008
  2258         OS     72     DA    O4'   2258    -0.3691         16
  2259         CT     72     DA    C1'   2259     0.0431      12.01
  2260         H2     72     DA    H1'   2260     0.1838      1.008
  2261         N*     72     DA     N9   2261    -0.0268      14.01
  2262         C1     72     DA     C8   2262     0.1607      12.01
  2263         H5     72     DA     H8   2263     0.1877      1.008
  2264         NB     72     DA     N7   2264    -0.6175      14.01
  2265         CB     72     DA     C5   2265     0.0725      12.01
  2266         CA     72     DA     C6   2266     0.6897      12.01
  2267         N2     72     DA     N6   2267    -0.9123      14.01
  2268          H     72     DA    H61   2268     0.4167      1.008
  2269          H     72     DA    H62   2269     0.4167      1.008
  2270         NC     72     DA     N1   2270    -0.7624      14.01
  2271         CQ     72     DA     C2   2271     0.5716      12.01
  2272         H5     72     DA     H2   2272     0.0598      1.008
  2273         NC     72     DA     N3   2273    -0.7417      14.01
  2274         CB     72     DA     C4   2274       0.38      12.01
  2275         CE     72     DA    C3'   2275     0.0713     12.001
  2276         H1     72     DA    H3'   2276     0.0985      1.008
  2277         CT     72     DA    C2'   2277    -0.0854      12.01
  2278         HC     72     DA   H2'1   2278     0.0718      1.008
  2279         HC     72     DA   H2'2   2279     0.0718      1.008
  2280         OS     72     DA    O3'   2280    -0.5232         16   ; qtot -70.31
; residue  73 DA  rtp DA   q -1.0
  2281          P     73     DA      P   2281     1.1659      30.97
  2282         O2     73     DA    O1P   2282    -0.7761         16
  2283         O2     73     DA    O2P   2283    -0.7761         16
  2284         OS     73     DA    O5'   2284    -0.4954         16
  2285         CI     73     DA    C5'   2285    -0.0069      12.01
  2286         H1     73     DA   H5'1   2286     0.0754      1.008
  2287         H1     73     DA   H5'2   2287     0.0754      1.008
  2288         CT     73     DA    C4'   2288     0.1629      12.01
  2289         H1     73     DA    H4'   2289     0.1176      1.008
  2290         OS     73     DA    O4'   2290    -0.3691         16
  2291         CT     73     DA    C1'   2291     0.0431      12.01
  2292         H2     73     DA    H1'   2292     0.1838      1.008
  2293         N*     73     DA     N9   2293    -0.0268      14.01
  2294         C1     73     DA     C8   2294     0.1607      12.01
  2295         H5     73     DA     H8   2295     0.1877      1.008
  2296         NB     73     DA     N7   2296    -0.6175      14.01
  2297         CB     73     DA     C5   2297     0.0725      12.01
  2298         CA     73     DA     C6   2298     0.6897      12.01
  2299         N2     73     DA     N6   2299    -0.9123      14.01
  2300          H     73     DA    H61   2300     0.4167      1.008
  2301          H     73     DA    H62   2301     0.4167      1.008
  2302         NC     73     DA     N1   2302    -0.7624      14.01
  2303         CQ     73     DA     C2   2303     0.5716      12.01
  2304         H5     73     DA     H2   2304     0.0598      1.008
  2305         NC     73     DA     N3   2305    -0.7417      14.01
  2306         CB     73     DA     C4   2306       0.38      12.01
  2307         CE     73     DA    C3'   2307     0.0713     12.001
  2308         H1     73     DA    H3'   2308     0.0985      1.008
  2309         CT     73     DA    C2'   2309    -0.0854      12.01
  2310         HC     73     DA   H2'1   2310     0.0718      1.008
  2311         HC     73     DA   H2'2   2311     0.0718      1.008
  2312         OS     73     DA    O3'   2312    -0.5232         16   ; qtot -71.31
; residue  74 DT  rtp DT   q -1.0
  2313          P     74     DT      P   2313     1.1659      30.97
  2314         O2     74     DT    O1P   2314    -0.7761         16
  2315         O2     74     DT    O2P   2315    -0.7761         16
  2316         OS     74     DT    O5'   2316    -0.4954         16
  2317         CI     74     DT    C5'   2317    -0.0069      12.01
  2318         H1     74     DT   H5'1   2318     0.0754      1.008
  2319         H1     74     DT   H5'2   2319     0.0754      1.008
  2320         CT     74     DT    C4'   2320     0.1629      12.01
  2321         H1     74     DT    H4'   2321     0.1176      1.008
  2322         OS     74     DT    O4'   2322    -0.3691         16
  2323         CT     74     DT    C1'   2323      0.068      12.01
  2324         H2     74     DT    H1'   2324     0.1804      1.008
  2325         N*     74     DT     N1   2325    -0.0239      14.01
  2326         C2     74     DT     C6   2326    -0.2209      12.01
  2327         H4     74     DT     H6   2327     0.2607      1.008
  2328         C2     74     DT     C5   2328     0.0025      12.01
  2329         CT     74     DT     C7   2329    -0.2269      12.01
  2330         HC     74     DT    H71   2330      0.077      1.008
  2331         HC     74     DT    H72   2331      0.077      1.008
  2332         HC     74     DT    H73   2332      0.077      1.008
  2333          C     74     DT     C4   2333     0.5194      12.01
  2334          O     74     DT     O4   2334    -0.5563         16
  2335         NA     74     DT     N3   2335     -0.434      14.01
  2336          H     74     DT     H3   2336      0.342      1.008
  2337          C     74     DT     C2   2337     0.5677      12.01
  2338          O     74     DT     O2   2338    -0.5881         16
  2339         CE     74     DT    C3'   2339     0.0713     12.001
  2340         H1     74     DT    H3'   2340     0.0985      1.008
  2341         CT     74     DT    C2'   2341    -0.0854      12.01
  2342         HC     74     DT   H2'1   2342     0.0718      1.008
  2343         HC     74     DT   H2'2   2343     0.0718      1.008
  2344         OS     74     DT    O3'   2344    -0.5232         16   ; qtot -72.31
; residue  75 DT  rtp DT   q -1.0
  2345          P     75     DT      P   2345     1.1659      30.97
  2346         O2     75     DT    O1P   2346    -0.7761         16
  2347         O2     75     DT    O2P   2347    -0.7761         16
  2348         OS     75     DT    O5'   2348    -0.4954         16
  2349         CI     75     DT    C5'   2349    -0.0069      12.01
  2350         H1     75     DT   H5'1   2350     0.0754      1.008
  2351         H1     75     DT   H5'2   2351     0.0754      1.008
  2352         CT     75     DT    C4'   2352     0.1629      12.01
  2353         H1     75     DT    H4'   2353     0.1176      1.008
  2354         OS     75     DT    O4'   2354    -0.3691         16
  2355         CT     75     DT    C1'   2355      0.068      12.01
  2356         H2     75     DT    H1'   2356     0.1804      1.008
  2357         N*     75     DT     N1   2357    -0.0239      14.01
  2358         C2     75     DT     C6   2358    -0.2209      12.01
  2359         H4     75     DT     H6   2359     0.2607      1.008
  2360         C2     75     DT     C5   2360     0.0025      12.01
  2361         CT     75     DT     C7   2361    -0.2269      12.01
  2362         HC     75     DT    H71   2362      0.077      1.008
  2363         HC     75     DT    H72   2363      0.077      1.008
  2364         HC     75     DT    H73   2364      0.077      1.008
  2365          C     75     DT     C4   2365     0.5194      12.01
  2366          O     75     DT     O4   2366    -0.5563         16
  2367         NA     75     DT     N3   2367     -0.434      14.01
  2368          H     75     DT     H3   2368      0.342      1.008
  2369          C     75     DT     C2   2369     0.5677      12.01
  2370          O     75     DT     O2   2370    -0.5881         16
  2371         CE     75     DT    C3'   2371     0.0713     12.001
  2372         H1     75     DT    H3'   2372     0.0985      1.008
  2373         CT     75     DT    C2'   2373    -0.0854      12.01
  2374         HC     75     DT   H2'1   2374     0.0718      1.008
  2375         HC     75     DT   H2'2   2375     0.0718      1.008
  2376         OS     75     DT    O3'   2376    -0.5232         16   ; qtot -73.31
; residue  76 DC  rtp DC   q -1.0
  2377          P     76     DC      P   2377     1.1659      30.97
  2378         O2     76     DC    O1P   2378    -0.7761         16
  2379         O2     76     DC    O2P   2379    -0.7761         16
  2380         OS     76     DC    O5'   2380    -0.4954         16
  2381         CI     76     DC    C5'   2381    -0.0069      12.01
  2382         H1     76     DC   H5'1   2382     0.0754      1.008
  2383         H1     76     DC   H5'2   2383     0.0754      1.008
  2384         CT     76     DC    C4'   2384     0.1629      12.01
  2385         H1     76     DC    H4'   2385     0.1176      1.008
  2386         OS     76     DC    O4'   2386    -0.3691         16
  2387         CT     76     DC    C1'   2387    -0.0116      12.01
  2388         H2     76     DC    H1'   2388     0.1963      1.008
  2389         N*     76     DC     N1   2389    -0.0339      14.01
  2390         CM     76     DC     C6   2390    -0.0183      12.01
  2391         H4     76     DC     H6   2391     0.2293      1.008
  2392         CM     76     DC     C5   2392    -0.5222      12.01
  2393         HA     76     DC     H5   2393     0.1863      1.008
  2394         CA     76     DC     C4   2394     0.8439      12.01
  2395         N2     76     DC     N4   2395    -0.9773      14.01
  2396          H     76     DC    H41   2396     0.4314      1.008
  2397          H     76     DC    H42   2397     0.4314      1.008
  2398         NC     76     DC     N3   2398    -0.7748      14.01
  2399          C     76     DC     C2   2399     0.7959      12.01
  2400          O     76     DC     O2   2400    -0.6548         16
  2401         CE     76     DC    C3'   2401     0.0713     12.001
  2402         H1     76     DC    H3'   2402     0.0985      1.008
  2403         CT     76     DC    C2'   2403    -0.0854      12.01
  2404         HC     76     DC   H2'1   2404     0.0718      1.008
  2405         HC     76     DC   H2'2   2405     0.0718      1.008
  2406         OS     76     DC    O3'   2406    -0.5232         16   ; qtot -74.31
; residue  77 DA  rtp DA   q -1.0
  2407          P     77     DA      P   2407     1.1659      30.97
  2408         O2     77     DA    O1P   2408    -0.7761         16
  2409         O2     77     DA    O2P   2409    -0.7761         16
  2410         OS     77     DA    O5'   2410    -0.4954         16
  2411         CI     77     DA    C5'   2411    -0.0069      12.01
  2412         H1     77     DA   H5'1   2412     0.0754      1.008
  2413         H1     77     DA   H5'2   2413     0.0754      1.008
  2414         CT     77     DA    C4'   2414     0.1629      12.01
  2415         H1     77     DA    H4'   2415     0.1176      1.008
  2416         OS     77     DA    O4'   2416    -0.3691         16
  2417         CT     77     DA    C1'   2417     0.0431      12.01
  2418         H2     77     DA    H1'   2418     0.1838      1.008
  2419         N*     77     DA     N9   2419    -0.0268      14.01
  2420         C1     77     DA     C8   2420     0.1607      12.01
  2421         H5     77     DA     H8   2421     0.1877      1.008
  2422         NB     77     DA     N7   2422    -0.6175      14.01
  2423         CB     77     DA     C5   2423     0.0725      12.01
  2424         CA     77     DA     C6   2424     0.6897      12.01
  2425         N2     77     DA     N6   2425    -0.9123      14.01
  2426          H     77     DA    H61   2426     0.4167      1.008
  2427          H     77     DA    H62   2427     0.4167      1.008
  2428         NC     77     DA     N1   2428    -0.7624      14.01
  2429         CQ     77     DA     C2   2429     0.5716      12.01
  2430         H5     77     DA     H2   2430     0.0598      1.008
  2431         NC     77     DA     N3   2431    -0.7417      14.01
  2432         CB     77     DA     C4   2432       0.38      12.01
  2433         CE     77     DA    C3'   2433     0.0713     12.001
  2434         H1     77     DA    H3'   2434     0.0985      1.008
  2435         CT     77     DA    C2'   2435    -0.0854      12.01
  2436         HC     77     DA   H2'1   2436     0.0718      1.008
  2437         HC     77     DA   H2'2   2437     0.0718      1.008
  2438         OS     77     DA    O3'   2438    -0.5232         16   ; qtot -75.31
; residue  78 DG  rtp DG   q -1.0
  2439          P     78     DG      P   2439     1.1659      30.97
  2440         O2     78     DG    O1P   2440    -0.7761         16
  2441         O2     78     DG    O2P   2441    -0.7761         16
  2442         OS     78     DG    O5'   2442    -0.4954         16
  2443         CI     78     DG    C5'   2443    -0.0069      12.01
  2444         H1     78     DG   H5'1   2444     0.0754      1.008
  2445         H1     78     DG   H5'2   2445     0.0754      1.008
  2446         CT     78     DG    C4'   2446     0.1629      12.01
  2447         H1     78     DG    H4'   2447     0.1176      1.008
  2448         OS     78     DG    O4'   2448    -0.3691         16
  2449         CT     78     DG    C1'   2449     0.0358      12.01
  2450         H2     78     DG    H1'   2450     0.1746      1.008
  2451         N*     78     DG     N9   2451     0.0577      14.01
  2452         CK     78     DG     C8   2452     0.0736      12.01
  2453         H5     78     DG     H8   2453     0.1997      1.008
  2454         NB     78     DG     N7   2454    -0.5725      14.01
  2455         CB     78     DG     C5   2455     0.1991      12.01
  2456          C     78     DG     C6   2456     0.4918      12.01
  2457          O     78     DG     O6   2457    -0.5699         16
  2458         NA     78     DG     N1   2458    -0.5053      14.01
  2459          H     78     DG     H1   2459      0.352      1.008
  2460         CA     78     DG     C2   2460     0.7432      12.01
  2461         N2     78     DG     N2   2461     -0.923      14.01
  2462          H     78     DG    H21   2462     0.4235      1.008
  2463          H     78     DG    H22   2463     0.4235      1.008
  2464         NC     78     DG     N3   2464    -0.6636      14.01
  2465         CB     78     DG     C4   2465     0.1814      12.01
  2466         CE     78     DG    C3'   2466     0.0713     12.001
  2467         H1     78     DG    H3'   2467     0.0985      1.008
  2468         CT     78     DG    C2'   2468    -0.0854      12.01
  2469         HC     78     DG   H2'1   2469     0.0718      1.008
  2470         HC     78     DG   H2'2   2470     0.0718      1.008
  2471         OS     78     DG    O3'   2471    -0.5232         16   ; qtot -76.31
; residue  79 DC  rtp DC   q -1.0
  2472          P     79     DC      P   2472     1.1659      30.97
  2473         O2     79     DC    O1P   2473    -0.7761         16
  2474         O2     79     DC    O2P   2474    -0.7761         16
  2475         OS     79     DC    O5'   2475    -0.4954         16
  2476         CI     79     DC    C5'   2476    -0.0069      12.01
  2477         H1     79     DC   H5'1   2477     0.0754      1.008
  2478         H1     79     DC   H5'2   2478     0.0754      1.008
  2479         CT     79     DC    C4'   2479     0.1629      12.01
  2480         H1     79     DC    H4'   2480     0.1176      1.008
  2481         OS     79     DC    O4'   2481    -0.3691         16
  2482         CT     79     DC    C1'   2482    -0.0116      12.01
  2483         H2     79     DC    H1'   2483     0.1963      1.008
  2484         N*     79     DC     N1   2484    -0.0339      14.01
  2485         CM     79     DC     C6   2485    -0.0183      12.01
  2486         H4     79     DC     H6   2486     0.2293      1.008
  2487         CM     79     DC     C5   2487    -0.5222      12.01
  2488         HA     79     DC     H5   2488     0.1863      1.008
  2489         CA     79     DC     C4   2489     0.8439      12.01
  2490         N2     79     DC     N4   2490    -0.9773      14.01
  2491          H     79     DC    H41   2491     0.4314      1.008
  2492          H     79     DC    H42   2492     0.4314      1.008
  2493         NC     79     DC     N3   2493    -0.7748      14.01
  2494          C     79     DC     C2   2494     0.7959      12.01
  2495          O     79     DC     O2   2495    -0.6548         16
  2496         CE     79     DC    C3'   2496     0.0713     12.001
  2497         H1     79     DC    H3'   2497     0.0985      1.008
  2498         CT     79     DC    C2'   2498    -0.0854      12.01
  2499         HC     79     DC   H2'1   2499     0.0718      1.008
  2500         HC     79     DC   H2'2   2500     0.0718      1.008
  2501         OS     79     DC    O3'   2501    -0.5232         16   ; qtot -77.31
; residue  80 DT  rtp DT   q -1.0
  2502          P     80     DT      P   2502     1.1659      30.97
  2503         O2     80     DT    O1P   2503    -0.7761         16
  2504         O2     80     DT    O2P   2504    -0.7761         16
  2505         OS     80     DT    O5'   2505    -0.4954         16
  2506         CI     80     DT    C5'   2506    -0.0069      12.01
  2507         H1     80     DT   H5'1   2507     0.0754      1.008
  2508         H1     80     DT   H5'2   2508     0.0754      1.008
  2509         CT     80     DT    C4'   2509     0.1629      12.01
  2510         H1     80     DT    H4'   2510     0.1176      1.008
  2511         OS     80     DT    O4'   2511    -0.3691         16
  2512         CT     80     DT    C1'   2512      0.068      12.01
  2513         H2     80     DT    H1'   2513     0.1804      1.008
  2514         N*     80     DT     N1   2514    -0.0239      14.01
  2515         C2     80     DT     C6   2515    -0.2209      12.01
  2516         H4     80     DT     H6   2516     0.2607      1.008
  2517         C2     80     DT     C5   2517     0.0025      12.01
  2518         CT     80     DT     C7   2518    -0.2269      12.01
  2519         HC     80     DT    H71   2519      0.077      1.008
  2520         HC     80     DT    H72   2520      0.077      1.008
  2521         HC     80     DT    H73   2521      0.077      1.008
  2522          C     80     DT     C4   2522     0.5194      12.01
  2523          O     80     DT     O4   2523    -0.5563         16
  2524         NA     80     DT     N3   2524     -0.434      14.01
  2525          H     80     DT     H3   2525      0.342      1.008
  2526          C     80     DT     C2   2526     0.5677      12.01
  2527          O     80     DT     O2   2527    -0.5881         16
  2528         CE     80     DT    C3'   2528     0.0713     12.001
  2529         H1     80     DT    H3'   2529     0.0985      1.008
  2530         CT     80     DT    C2'   2530    -0.0854      12.01
  2531         HC     80     DT   H2'1   2531     0.0718      1.008
  2532         HC     80     DT   H2'2   2532     0.0718      1.008
  2533         OS     80     DT    O3'   2533    -0.5232         16   ; qtot -78.31
; residue  81 DG  rtp DG   q -1.0
  2534          P     81     DG      P   2534     1.1659      30.97
  2535         O2     81     DG    O1P   2535    -0.7761         16
  2536         O2     81     DG    O2P   2536    -0.7761         16
  2537         OS     81     DG    O5'   2537    -0.4954         16
  2538         CI     81     DG    C5'   2538    -0.0069      12.01
  2539         H1     81     DG   H5'1   2539     0.0754      1.008
  2540         H1     81     DG   H5'2   2540     0.0754      1.008
  2541         CT     81     DG    C4'   2541     0.1629      12.01
  2542         H1     81     DG    H4'   2542     0.1176      1.008
  2543         OS     81     DG    O4'   2543    -0.3691         16
  2544         CT     81     DG    C1'   2544     0.0358      12.01
  2545         H2     81     DG    H1'   2545     0.1746      1.008
  2546         N*     81     DG     N9   2546     0.0577      14.01
  2547         CK     81     DG     C8   2547     0.0736      12.01
  2548         H5     81     DG     H8   2548     0.1997      1.008
  2549         NB     81     DG     N7   2549    -0.5725      14.01
  2550         CB     81     DG     C5   2550     0.1991      12.01
  2551          C     81     DG     C6   2551     0.4918      12.01
  2552          O     81     DG     O6   2552    -0.5699         16
  2553         NA     81     DG     N1   2553    -0.5053      14.01
  2554          H     81     DG     H1   2554      0.352      1.008
  2555         CA     81     DG     C2   2555     0.7432      12.01
  2556         N2     81     DG     N2   2556     -0.923      14.01
  2557          H     81     DG    H21   2557     0.4235      1.008
  2558          H     81     DG    H22   2558     0.4235      1.008
  2559         NC     81     DG     N3   2559    -0.6636      14.01
  2560         CB     81     DG     C4   2560     0.1814      12.01
  2561         CE     81     DG    C3'   2561     0.0713     12.001
  2562         H1     81     DG    H3'   2562     0.0985      1.008
  2563         CT     81     DG    C2'   2563    -0.0854      12.01
  2564         HC     81     DG   H2'1   2564     0.0718      1.008
  2565         HC     81     DG   H2'2   2565     0.0718      1.008
  2566         OS     81     DG    O3'   2566    -0.5232         16   ; qtot -79.31
; residue  82 DA  rtp DA   q -1.0
  2567          P     82     DA      P   2567     1.1659      30.97
  2568         O2     82     DA    O1P   2568    -0.7761         16
  2569         O2     82     DA    O2P   2569    -0.7761         16
  2570         OS     82     DA    O5'   2570    -0.4954         16
  2571         CI     82     DA    C5'   2571    -0.0069      12.01
  2572         H1     82     DA   H5'1   2572     0.0754      1.008
  2573         H1     82     DA   H5'2   2573     0.0754      1.008
  2574         CT     82     DA    C4'   2574     0.1629      12.01
  2575         H1     82     DA    H4'   2575     0.1176      1.008
  2576         OS     82     DA    O4'   2576    -0.3691         16
  2577         CT     82     DA    C1'   2577     0.0431      12.01
  2578         H2     82     DA    H1'   2578     0.1838      1.008
  2579         N*     82     DA     N9   2579    -0.0268      14.01
  2580         C1     82     DA     C8   2580     0.1607      12.01
  2581         H5     82     DA     H8   2581     0.1877      1.008
  2582         NB     82     DA     N7   2582    -0.6175      14.01
  2583         CB     82     DA     C5   2583     0.0725      12.01
  2584         CA     82     DA     C6   2584     0.6897      12.01
  2585         N2     82     DA     N6   2585    -0.9123      14.01
  2586          H     82     DA    H61   2586     0.4167      1.008
  2587          H     82     DA    H62   2587     0.4167      1.008
  2588         NC     82     DA     N1   2588    -0.7624      14.01
  2589         CQ     82     DA     C2   2589     0.5716      12.01
  2590         H5     82     DA     H2   2590     0.0598      1.008
  2591         NC     82     DA     N3   2591    -0.7417      14.01
  2592         CB     82     DA     C4   2592       0.38      12.01
  2593         CE     82     DA    C3'   2593     0.0713     12.001
  2594         H1     82     DA    H3'   2594     0.0985      1.008
  2595         CT     82     DA    C2'   2595    -0.0854      12.01
  2596         HC     82     DA   H2'1   2596     0.0718      1.008
  2597         HC     82     DA   H2'2   2597     0.0718      1.008
  2598         OS     82     DA    O3'   2598    -0.5232         16   ; qtot -80.31
; residue  83 DA  rtp DA   q -1.0
  2599          P     83     DA      P   2599     1.1659      30.97
  2600         O2     83     DA    O1P   2600    -0.7761         16
  2601         O2     83     DA    O2P   2601    -0.7761         16
  2602         OS     83     DA    O5'   2602    -0.4954         16
  2603         CI     83     DA    C5'   2603    -0.0069      12.01
  2604         H1     83     DA   H5'1   2604     0.0754      1.008
  2605         H1     83     DA   H5'2   2605     0.0754      1.008
  2606         CT     83     DA    C4'   2606     0.1629      12.01
  2607         H1     83     DA    H4'   2607     0.1176      1.008
  2608         OS     83     DA    O4'   2608    -0.3691         16
  2609         CT     83     DA    C1'   2609     0.0431      12.01
  2610         H2     83     DA    H1'   2610     0.1838      1.008
  2611         N*     83     DA     N9   2611    -0.0268      14.01
  2612         C1     83     DA     C8   2612     0.1607      12.01
  2613         H5     83     DA     H8   2613     0.1877      1.008
  2614         NB     83     DA     N7   2614    -0.6175      14.01
  2615         CB     83     DA     C5   2615     0.0725      12.01
  2616         CA     83     DA     C6   2616     0.6897      12.01
  2617         N2     83     DA     N6   2617    -0.9123      14.01
  2618          H     83     DA    H61   2618     0.4167      1.008
  2619          H     83     DA    H62   2619     0.4167      1.008
  2620         NC     83     DA     N1   2620    -0.7624      14.01
  2621         CQ     83     DA     C2   2621     0.5716      12.01
  2622         H5     83     DA     H2   2622     0.0598      1.008
  2623         NC     83     DA     N3   2623    -0.7417      14.01
  2624         CB     83     DA     C4   2624       0.38      12.01
  2625         CE     83     DA    C3'   2625     0.0713     12.001
  2626         H1     83     DA    H3'   2626     0.0985      1.008
  2627         CT     83     DA    C2'   2627    -0.0854      12.01
  2628         HC     83     DA   H2'1   2628     0.0718      1.008
  2629         HC     83     DA   H2'2   2629     0.0718      1.008
  2630         OS     83     DA    O3'   2630    -0.5232         16   ; qtot -81.31
; residue  84 DC  rtp DC   q -1.0
  2631          P     84     DC      P   2631     1.1659      30.97
  2632         O2     84     DC    O1P   2632    -0.7761         16
  2633         O2     84     DC    O2P   2633    -0.7761         16
  2634         OS     84     DC    O5'   2634    -0.4954         16
  2635         CI     84     DC    C5'   2635    -0.0069      12.01
  2636         H1     84     DC   H5'1   2636     0.0754      1.008
  2637         H1     84     DC   H5'2   2637     0.0754      1.008
  2638         CT     84     DC    C4'   2638     0.1629      12.01
  2639         H1     84     DC    H4'   2639     0.1176      1.008
  2640         OS     84     DC    O4'   2640    -0.3691         16
  2641         CT     84     DC    C1'   2641    -0.0116      12.01
  2642         H2     84     DC    H1'   2642     0.1963      1.008
  2643         N*     84     DC     N1   2643    -0.0339      14.01
  2644         CM     84     DC     C6   2644    -0.0183      12.01
  2645         H4     84     DC     H6   2645     0.2293      1.008
  2646         CM     84     DC     C5   2646    -0.5222      12.01
  2647         HA     84     DC     H5   2647     0.1863      1.008
  2648         CA     84     DC     C4   2648     0.8439      12.01
  2649         N2     84     DC     N4   2649    -0.9773      14.01
  2650          H     84     DC    H41   2650     0.4314      1.008
  2651          H     84     DC    H42   2651     0.4314      1.008
  2652         NC     84     DC     N3   2652    -0.7748      14.01
  2653          C     84     DC     C2   2653     0.7959      12.01
  2654          O     84     DC     O2   2654    -0.6548         16
  2655         CE     84     DC    C3'   2655     0.0713     12.001
  2656         H1     84     DC    H3'   2656     0.0985      1.008
  2657         CT     84     DC    C2'   2657    -0.0854      12.01
  2658         HC     84     DC   H2'1   2658     0.0718      1.008
  2659         HC     84     DC   H2'2   2659     0.0718      1.008
  2660         OS     84     DC    O3'   2660    -0.5232         16   ; qtot -82.31
; residue  85 DA  rtp DA   q -1.0
  2661          P     85     DA      P   2661     1.1659      30.97
  2662         O2     85     DA    O1P   2662    -0.7761         16
  2663         O2     85     DA    O2P   2663    -0.7761         16
  2664         OS     85     DA    O5'   2664    -0.4954         16
  2665         CI     85     DA    C5'   2665    -0.0069      12.01
  2666         H1     85     DA   H5'1   2666     0.0754      1.008
  2667         H1     85     DA   H5'2   2667     0.0754      1.008
  2668         CT     85     DA    C4'   2668     0.1629      12.01
  2669         H1     85     DA    H4'   2669     0.1176      1.008
  2670         OS     85     DA    O4'   2670    -0.3691         16
  2671         CT     85     DA    C1'   2671     0.0431      12.01
  2672         H2     85     DA    H1'   2672     0.1838      1.008
  2673         N*     85     DA     N9   2673    -0.0268      14.01
  2674         C1     85     DA     C8   2674     0.1607      12.01
  2675         H5     85     DA     H8   2675     0.1877      1.008
  2676         NB     85     DA     N7   2676    -0.6175      14.01
  2677         CB     85     DA     C5   2677     0.0725      12.01
  2678         CA     85     DA     C6   2678     0.6897      12.01
  2679         N2     85     DA     N6   2679    -0.9123      14.01
  2680          H     85     DA    H61   2680     0.4167      1.008
  2681          H     85     DA    H62   2681     0.4167      1.008
  2682         NC     85     DA     N1   2682    -0.7624      14.01
  2683         CQ     85     DA     C2   2683     0.5716      12.01
  2684         H5     85     DA     H2   2684     0.0598      1.008
  2685         NC     85     DA     N3   2685    -0.7417      14.01
  2686         CB     85     DA     C4   2686       0.38      12.01
  2687         CE     85     DA    C3'   2687     0.0713     12.001
  2688         H1     85     DA    H3'   2688     0.0985      1.008
  2689         CT     85     DA    C2'   2689    -0.0854      12.01
  2690         HC     85     DA   H2'1   2690     0.0718      1.008
  2691         HC     85     DA   H2'2   2691     0.0718      1.008
  2692         OS     85     DA    O3'   2692    -0.5232         16   ; qtot -83.31
; residue  86 DT  rtp DT   q -1.0
  2693          P     86     DT      P   2693     1.1659      30.97
  2694         O2     86     DT    O1P   2694    -0.7761         16
  2695         O2     86     DT    O2P   2695    -0.7761         16
  2696         OS     86     DT    O5'   2696    -0.4954         16
  2697         CI     86     DT    C5'   2697    -0.0069      12.01
  2698         H1     86     DT   H5'1   2698     0.0754      1.008
  2699         H1     86     DT   H5'2   2699     0.0754      1.008
  2700         CT     86     DT    C4'   2700     0.1629      12.01
  2701         H1     86     DT    H4'   2701     0.1176      1.008
  2702         OS     86     DT    O4'   2702    -0.3691         16
  2703         CT     86     DT    C1'   2703      0.068      12.01
  2704         H2     86     DT    H1'   2704     0.1804      1.008
  2705         N*     86     DT     N1   2705    -0.0239      14.01
  2706         C2     86     DT     C6   2706    -0.2209      12.01
  2707         H4     86     DT     H6   2707     0.2607      1.008
  2708         C2     86     DT     C5   2708     0.0025      12.01
  2709         CT     86     DT     C7   2709    -0.2269      12.01
  2710         HC     86     DT    H71   2710      0.077      1.008
  2711         HC     86     DT    H72   2711      0.077      1.008
  2712         HC     86     DT    H73   2712      0.077      1.008
  2713          C     86     DT     C4   2713     0.5194      12.01
  2714          O     86     DT     O4   2714    -0.5563         16
  2715         NA     86     DT     N3   2715     -0.434      14.01
  2716          H     86     DT     H3   2716      0.342      1.008
  2717          C     86     DT     C2   2717     0.5677      12.01
  2718          O     86     DT     O2   2718    -0.5881         16
  2719         CE     86     DT    C3'   2719     0.0713     12.001
  2720         H1     86     DT    H3'   2720     0.0985      1.008
  2721         CT     86     DT    C2'   2721    -0.0854      12.01
  2722         HC     86     DT   H2'1   2722     0.0718      1.008
  2723         HC     86     DT   H2'2   2723     0.0718      1.008
  2724         OS     86     DT    O3'   2724    -0.5232         16   ; qtot -84.31
; residue  87 DG  rtp DG   q -1.0
  2725          P     87     DG      P   2725     1.1659      30.97
  2726         O2     87     DG    O1P   2726    -0.7761         16
  2727         O2     87     DG    O2P   2727    -0.7761         16
  2728         OS     87     DG    O5'   2728    -0.4954         16
  2729         CI     87     DG    C5'   2729    -0.0069      12.01
  2730         H1     87     DG   H5'1   2730     0.0754      1.008
  2731         H1     87     DG   H5'2   2731     0.0754      1.008
  2732         CT     87     DG    C4'   2732     0.1629      12.01
  2733         H1     87     DG    H4'   2733     0.1176      1.008
  2734         OS     87     DG    O4'   2734    -0.3691         16
  2735         CT     87     DG    C1'   2735     0.0358      12.01
  2736         H2     87     DG    H1'   2736     0.1746      1.008
  2737         N*     87     DG     N9   2737     0.0577      14.01
  2738         CK     87     DG     C8   2738     0.0736      12.01
  2739         H5     87     DG     H8   2739     0.1997      1.008
  2740         NB     87     DG     N7   2740    -0.5725      14.01
  2741         CB     87     DG     C5   2741     0.1991      12.01
  2742          C     87     DG     C6   2742     0.4918      12.01
  2743          O     87     DG     O6   2743    -0.5699         16
  2744         NA     87     DG     N1   2744    -0.5053      14.01
  2745          H     87     DG     H1   2745      0.352      1.008
  2746         CA     87     DG     C2   2746     0.7432      12.01
  2747         N2     87     DG     N2   2747     -0.923      14.01
  2748          H     87     DG    H21   2748     0.4235      1.008
  2749          H     87     DG    H22   2749     0.4235      1.008
  2750         NC     87     DG     N3   2750    -0.6636      14.01
  2751         CB     87     DG     C4   2751     0.1814      12.01
  2752         CE     87     DG    C3'   2752     0.0713     12.001
  2753         H1     87     DG    H3'   2753     0.0985      1.008
  2754         CT     87     DG    C2'   2754    -0.0854      12.01
  2755         HC     87     DG   H2'1   2755     0.0718      1.008
  2756         HC     87     DG   H2'2   2756     0.0718      1.008
  2757         OS     87     DG    O3'   2757    -0.5232         16   ; qtot -85.31
; residue  88 DC  rtp DC   q -1.0
  2758          P     88     DC      P   2758     1.1659      30.97
  2759         O2     88     DC    O1P   2759    -0.7761         16
  2760         O2     88     DC    O2P   2760    -0.7761         16
  2761         OS     88     DC    O5'   2761    -0.4954         16
  2762         CI     88     DC    C5'   2762    -0.0069      12.01
  2763         H1     88     DC   H5'1   2763     0.0754      1.008
  2764         H1     88     DC   H5'2   2764     0.0754      1.008
  2765         CT     88     DC    C4'   2765     0.1629      12.01
  2766         H1     88     DC    H4'   2766     0.1176      1.008
  2767         OS     88     DC    O4'   2767    -0.3691         16
  2768         CT     88     DC    C1'   2768    -0.0116      12.01
  2769         H2     88     DC    H1'   2769     0.1963      1.008
  2770         N*     88     DC     N1   2770    -0.0339      14.01
  2771         CM     88     DC     C6   2771    -0.0183      12.01
  2772         H4     88     DC     H6   2772     0.2293      1.008
  2773         CM     88     DC     C5   2773    -0.5222      12.01
  2774         HA     88     DC     H5   2774     0.1863      1.008
  2775         CA     88     DC     C4   2775     0.8439      12.01
  2776         N2     88     DC     N4   2776    -0.9773      14.01
  2777          H     88     DC    H41   2777     0.4314      1.008
  2778          H     88     DC    H42   2778     0.4314      1.008
  2779         NC     88     DC     N3   2779    -0.7748      14.01
  2780          C     88     DC     C2   2780     0.7959      12.01
  2781          O     88     DC     O2   2781    -0.6548         16
  2782         CE     88     DC    C3'   2782     0.0713     12.001
  2783         H1     88     DC    H3'   2783     0.0985      1.008
  2784         CT     88     DC    C2'   2784    -0.0854      12.01
  2785         HC     88     DC   H2'1   2785     0.0718      1.008
  2786         HC     88     DC   H2'2   2786     0.0718      1.008
  2787         OS     88     DC    O3'   2787    -0.5232         16   ; qtot -86.31
; residue  89 DC  rtp DC   q -1.0
  2788          P     89     DC      P   2788     1.1659      30.97
  2789         O2     89     DC    O1P   2789    -0.7761         16
  2790         O2     89     DC    O2P   2790    -0.7761         16
  2791         OS     89     DC    O5'   2791    -0.4954         16
  2792         CI     89     DC    C5'   2792    -0.0069      12.01
  2793         H1     89     DC   H5'1   2793     0.0754      1.008
  2794         H1     89     DC   H5'2   2794     0.0754      1.008
  2795         CT     89     DC    C4'   2795     0.1629      12.01
  2796         H1     89     DC    H4'   2796     0.1176      1.008
  2797         OS     89     DC    O4'   2797    -0.3691         16
  2798         CT     89     DC    C1'   2798    -0.0116      12.01
  2799         H2     89     DC    H1'   2799     0.1963      1.008
  2800         N*     89     DC     N1   2800    -0.0339      14.01
  2801         CM     89     DC     C6   2801    -0.0183      12.01
  2802         H4     89     DC     H6   2802     0.2293      1.008
  2803         CM     89     DC     C5   2803    -0.5222      12.01
  2804         HA     89     DC     H5   2804     0.1863      1.008
  2805         CA     89     DC     C4   2805     0.8439      12.01
  2806         N2     89     DC     N4   2806    -0.9773      14.01
  2807          H     89     DC    H41   2807     0.4314      1.008
  2808          H     89     DC    H42   2808     0.4314      1.008
  2809         NC     89     DC     N3   2809    -0.7748      14.01
  2810          C     89     DC     C2   2810     0.7959      12.01
  2811          O     89     DC     O2   2811    -0.6548         16
  2812         CE     89     DC    C3'   2812     0.0713     12.001
  2813         H1     89     DC    H3'   2813     0.0985      1.008
  2814         CT     89     DC    C2'   2814    -0.0854      12.01
  2815         HC     89     DC   H2'1   2815     0.0718      1.008
  2816         HC     89     DC   H2'2   2816     0.0718      1.008
  2817         OS     89     DC    O3'   2817    -0.5232         16   ; qtot -87.31
; residue  90 DT  rtp DT   q -1.0
  2818          P     90     DT      P   2818     1.1659      30.97
  2819         O2     90     DT    O1P   2819    -0.7761         16
  2820         O2     90     DT    O2P   2820    -0.7761         16
  2821         OS     90     DT    O5'   2821    -0.4954         16
  2822         CI     90     DT    C5'   2822    -0.0069      12.01
  2823         H1     90     DT   H5'1   2823     0.0754      1.008
  2824         H1     90     DT   H5'2   2824     0.0754      1.008
  2825         CT     90     DT    C4'   2825     0.1629      12.01
  2826         H1     90     DT    H4'   2826     0.1176      1.008
  2827         OS     90     DT    O4'   2827    -0.3691         16
  2828         CT     90     DT    C1'   2828      0.068      12.01
  2829         H2     90     DT    H1'   2829     0.1804      1.008
  2830         N*     90     DT     N1   2830    -0.0239      14.01
  2831         C2     90     DT     C6   2831    -0.2209      12.01
  2832         H4     90     DT     H6   2832     0.2607      1.008
  2833         C2     90     DT     C5   2833     0.0025      12.01
  2834         CT     90     DT     C7   2834    -0.2269      12.01
  2835         HC     90     DT    H71   2835      0.077      1.008
  2836         HC     90     DT    H72   2836      0.077      1.008
  2837         HC     90     DT    H73   2837      0.077      1.008
  2838          C     90     DT     C4   2838     0.5194      12.01
  2839          O     90     DT     O4   2839    -0.5563         16
  2840         NA     90     DT     N3   2840     -0.434      14.01
  2841          H     90     DT     H3   2841      0.342      1.008
  2842          C     90     DT     C2   2842     0.5677      12.01
  2843          O     90     DT     O2   2843    -0.5881         16
  2844         CE     90     DT    C3'   2844     0.0713     12.001
  2845         H1     90     DT    H3'   2845     0.0985      1.008
  2846         CT     90     DT    C2'   2846    -0.0854      12.01
  2847         HC     90     DT   H2'1   2847     0.0718      1.008
  2848         HC     90     DT   H2'2   2848     0.0718      1.008
  2849         OS     90     DT    O3'   2849    -0.5232         16   ; qtot -88.31
; residue  91 DT  rtp DT   q -1.0
  2850          P     91     DT      P   2850     1.1659      30.97
  2851         O2     91     DT    O1P   2851    -0.7761         16
  2852         O2     91     DT    O2P   2852    -0.7761         16
  2853         OS     91     DT    O5'   2853    -0.4954         16
  2854         CI     91     DT    C5'   2854    -0.0069      12.01
  2855         H1     91     DT   H5'1   2855     0.0754      1.008
  2856         H1     91     DT   H5'2   2856     0.0754      1.008
  2857         CT     91     DT    C4'   2857     0.1629      12.01
  2858         H1     91     DT    H4'   2858     0.1176      1.008
  2859         OS     91     DT    O4'   2859    -0.3691         16
  2860         CT     91     DT    C1'   2860      0.068      12.01
  2861         H2     91     DT    H1'   2861     0.1804      1.008
  2862         N*     91     DT     N1   2862    -0.0239      14.01
  2863         C2     91     DT     C6   2863    -0.2209      12.01
  2864         H4     91     DT     H6   2864     0.2607      1.008
  2865         C2     91     DT     C5   2865     0.0025      12.01
  2866         CT     91     DT     C7   2866    -0.2269      12.01
  2867         HC     91     DT    H71   2867      0.077      1.008
  2868         HC     91     DT    H72   2868      0.077      1.008
  2869         HC     91     DT    H73   2869      0.077      1.008
  2870          C     91     DT     C4   2870     0.5194      12.01
  2871          O     91     DT     O4   2871    -0.5563         16
  2872         NA     91     DT     N3   2872     -0.434      14.01
  2873          H     91     DT     H3   2873      0.342      1.008
  2874          C     91     DT     C2   2874     0.5677      12.01
  2875          O     91     DT     O2   2875    -0.5881         16
  2876         CE     91     DT    C3'   2876     0.0713     12.001
  2877         H1     91     DT    H3'   2877     0.0985      1.008
  2878         CT     91     DT    C2'   2878    -0.0854      12.01
  2879         HC     91     DT   H2'1   2879     0.0718      1.008
  2880         HC     91     DT   H2'2   2880     0.0718      1.008
  2881         OS     91     DT    O3'   2881    -0.5232         16   ; qtot -89.31
; residue  92 DT  rtp DT   q -1.0
  2882          P     92     DT      P   2882     1.1659      30.97
  2883         O2     92     DT    O1P   2883    -0.7761         16
  2884         O2     92     DT    O2P   2884    -0.7761         16
  2885         OS     92     DT    O5'   2885    -0.4954         16
  2886         CI     92     DT    C5'   2886    -0.0069      12.01
  2887         H1     92     DT   H5'1   2887     0.0754      1.008
  2888         H1     92     DT   H5'2   2888     0.0754      1.008
  2889         CT     92     DT    C4'   2889     0.1629      12.01
  2890         H1     92     DT    H4'   2890     0.1176      1.008
  2891         OS     92     DT    O4'   2891    -0.3691         16
  2892         CT     92     DT    C1'   2892      0.068      12.01
  2893         H2     92     DT    H1'   2893     0.1804      1.008
  2894         N*     92     DT     N1   2894    -0.0239      14.01
  2895         C2     92     DT     C6   2895    -0.2209      12.01
  2896         H4     92     DT     H6   2896     0.2607      1.008
  2897         C2     92     DT     C5   2897     0.0025      12.01
  2898         CT     92     DT     C7   2898    -0.2269      12.01
  2899         HC     92     DT    H71   2899      0.077      1.008
  2900         HC     92     DT    H72   2900      0.077      1.008
  2901         HC     92     DT    H73   2901      0.077      1.008
  2902          C     92     DT     C4   2902     0.5194      12.01
  2903          O     92     DT     O4   2903    -0.5563         16
  2904         NA     92     DT     N3   2904     -0.434      14.01
  2905          H     92     DT     H3   2905      0.342      1.008
  2906          C     92     DT     C2   2906     0.5677      12.01
  2907          O     92     DT     O2   2907    -0.5881         16
  2908         CE     92     DT    C3'   2908     0.0713     12.001
  2909         H1     92     DT    H3'   2909     0.0985      1.008
  2910         CT     92     DT    C2'   2910    -0.0854      12.01
  2911         HC     92     DT   H2'1   2911     0.0718      1.008
  2912         HC     92     DT   H2'2   2912     0.0718      1.008
  2913         OS     92     DT    O3'   2913    -0.5232         16   ; qtot -90.31
; residue  93 DT  rtp DT   q -1.0
  2914          P     93     DT      P   2914     1.1659      30.97
  2915         O2     93     DT    O1P   2915    -0.7761         16
  2916         O2     93     DT    O2P   2916    -0.7761         16
  2917         OS     93     DT    O5'   2917    -0.4954         16
  2918         CI     93     DT    C5'   2918    -0.0069      12.01
  2919         H1     93     DT   H5'1   2919     0.0754      1.008
  2920         H1     93     DT   H5'2   2920     0.0754      1.008
  2921         CT     93     DT    C4'   2921     0.1629      12.01
  2922         H1     93     DT    H4'   2922     0.1176      1.008
  2923         OS     93     DT    O4'   2923    -0.3691         16
  2924         CT     93     DT    C1'   2924      0.068      12.01
  2925         H2     93     DT    H1'   2925     0.1804      1.008
  2926         N*     93     DT     N1   2926    -0.0239      14.01
  2927         C2     93     DT     C6   2927    -0.2209      12.01
  2928         H4     93     DT     H6   2928     0.2607      1.008
  2929         C2     93     DT     C5   2929     0.0025      12.01
  2930         CT     93     DT     C7   2930    -0.2269      12.01
  2931         HC     93     DT    H71   2931      0.077      1.008
  2932         HC     93     DT    H72   2932      0.077      1.008
  2933         HC     93     DT    H73   2933      0.077      1.008
  2934          C     93     DT     C4   2934     0.5194      12.01
  2935          O     93     DT     O4   2935    -0.5563         16
  2936         NA     93     DT     N3   2936     -0.434      14.01
  2937          H     93     DT     H3   2937      0.342      1.008
  2938          C     93     DT     C2   2938     0.5677      12.01
  2939          O     93     DT     O2   2939    -0.5881         16
  2940         CE     93     DT    C3'   2940     0.0713     12.001
  2941         H1     93     DT    H3'   2941     0.0985      1.008
  2942         CT     93     DT    C2'   2942    -0.0854      12.01
  2943         HC     93     DT   H2'1   2943     0.0718      1.008
  2944         HC     93     DT   H2'2   2944     0.0718      1.008
  2945         OS     93     DT    O3'   2945    -0.5232         16   ; qtot -91.31
; residue  94 DG  rtp DG   q -1.0
  2946          P     94     DG      P   2946     1.1659      30.97
  2947         O2     94     DG    O1P   2947    -0.7761         16
  2948         O2     94     DG    O2P   2948    -0.7761         16
  2949         OS     94     DG    O5'   2949    -0.4954         16
  2950         CI     94     DG    C5'   2950    -0.0069      12.01
  2951         H1     94     DG   H5'1   2951     0.0754      1.008
  2952         H1     94     DG   H5'2   2952     0.0754      1.008
  2953         CT     94     DG    C4'   2953     0.1629      12.01
  2954         H1     94     DG    H4'   2954     0.1176      1.008
  2955         OS     94     DG    O4'   2955    -0.3691         16
  2956         CT     94     DG    C1'   2956     0.0358      12.01
  2957         H2     94     DG    H1'   2957     0.1746      1.008
  2958         N*     94     DG     N9   2958     0.0577      14.01
  2959         CK     94     DG     C8   2959     0.0736      12.01
  2960         H5     94     DG     H8   2960     0.1997      1.008
  2961         NB     94     DG     N7   2961    -0.5725      14.01
  2962         CB     94     DG     C5   2962     0.1991      12.01
  2963          C     94     DG     C6   2963     0.4918      12.01
  2964          O     94     DG     O6   2964    -0.5699         16
  2965         NA     94     DG     N1   2965    -0.5053      14.01
  2966          H     94     DG     H1   2966      0.352      1.008
  2967         CA     94     DG     C2   2967     0.7432      12.01
  2968         N2     94     DG     N2   2968     -0.923      14.01
  2969          H     94     DG    H21   2969     0.4235      1.008
  2970          H     94     DG    H22   2970     0.4235      1.008
  2971         NC     94     DG     N3   2971    -0.6636      14.01
  2972         CB     94     DG     C4   2972     0.1814      12.01
  2973         CE     94     DG    C3'   2973     0.0713     12.001
  2974         H1     94     DG    H3'   2974     0.0985      1.008
  2975         CT     94     DG    C2'   2975    -0.0854      12.01
  2976         HC     94     DG   H2'1   2976     0.0718      1.008
  2977         HC     94     DG   H2'2   2977     0.0718      1.008
  2978         OS     94     DG    O3'   2978    -0.5232         16   ; qtot -92.31
; residue  95 DA  rtp DA   q -1.0
  2979          P     95     DA      P   2979     1.1659      30.97
  2980         O2     95     DA    O1P   2980    -0.7761         16
  2981         O2     95     DA    O2P   2981    -0.7761         16
  2982         OS     95     DA    O5'   2982    -0.4954         16
  2983         CI     95     DA    C5'   2983    -0.0069      12.01
  2984         H1     95     DA   H5'1   2984     0.0754      1.008
  2985         H1     95     DA   H5'2   2985     0.0754      1.008
  2986         CT     95     DA    C4'   2986     0.1629      12.01
  2987         H1     95     DA    H4'   2987     0.1176      1.008
  2988         OS     95     DA    O4'   2988    -0.3691         16
  2989         CT     95     DA    C1'   2989     0.0431      12.01
  2990         H2     95     DA    H1'   2990     0.1838      1.008
  2991         N*     95     DA     N9   2991    -0.0268      14.01
  2992         C1     95     DA     C8   2992     0.1607      12.01
  2993         H5     95     DA     H8   2993     0.1877      1.008
  2994         NB     95     DA     N7   2994    -0.6175      14.01
  2995         CB     95     DA     C5   2995     0.0725      12.01
  2996         CA     95     DA     C6   2996     0.6897      12.01
  2997         N2     95     DA     N6   2997    -0.9123      14.01
  2998          H     95     DA    H61   2998     0.4167      1.008
  2999          H     95     DA    H62   2999     0.4167      1.008
  3000         NC     95     DA     N1   3000    -0.7624      14.01
  3001         CQ     95     DA     C2   3001     0.5716      12.01
  3002         H5     95     DA     H2   3002     0.0598      1.008
  3003         NC     95     DA     N3   3003    -0.7417      14.01
  3004         CB     95     DA     C4   3004       0.38      12.01
  3005         CE     95     DA    C3'   3005     0.0713     12.001
  3006         H1     95     DA    H3'   3006     0.0985      1.008
  3007         CT     95     DA    C2'   3007    -0.0854      12.01
  3008         HC     95     DA   H2'1   3008     0.0718      1.008
  3009         HC     95     DA   H2'2   3009     0.0718      1.008
  3010         OS     95     DA    O3'   3010    -0.5232         16   ; qtot -93.31
; residue  96 DT  rtp DT   q -1.0
  3011          P     96     DT      P   3011     1.1659      30.97
  3012         O2     96     DT    O1P   3012    -0.7761         16
  3013         O2     96     DT    O2P   3013    -0.7761         16
  3014         OS     96     DT    O5'   3014    -0.4954         16
  3015         CI     96     DT    C5'   3015    -0.0069      12.01
  3016         H1     96     DT   H5'1   3016     0.0754      1.008
  3017         H1     96     DT   H5'2   3017     0.0754      1.008
  3018         CT     96     DT    C4'   3018     0.1629      12.01
  3019         H1     96     DT    H4'   3019     0.1176      1.008
  3020         OS     96     DT    O4'   3020    -0.3691         16
  3021         CT     96     DT    C1'   3021      0.068      12.01
  3022         H2     96     DT    H1'   3022     0.1804      1.008
  3023         N*     96     DT     N1   3023    -0.0239      14.01
  3024         C2     96     DT     C6   3024    -0.2209      12.01
  3025         H4     96     DT     H6   3025     0.2607      1.008
  3026         C2     96     DT     C5   3026     0.0025      12.01
  3027         CT     96     DT     C7   3027    -0.2269      12.01
  3028         HC     96     DT    H71   3028      0.077      1.008
  3029         HC     96     DT    H72   3029      0.077      1.008
  3030         HC     96     DT    H73   3030      0.077      1.008
  3031          C     96     DT     C4   3031     0.5194      12.01
  3032          O     96     DT     O4   3032    -0.5563         16
  3033         NA     96     DT     N3   3033     -0.434      14.01
  3034          H     96     DT     H3   3034      0.342      1.008
  3035          C     96     DT     C2   3035     0.5677      12.01
  3036          O     96     DT     O2   3036    -0.5881         16
  3037         CE     96     DT    C3'   3037     0.0713     12.001
  3038         H1     96     DT    H3'   3038     0.0985      1.008
  3039         CT     96     DT    C2'   3039    -0.0854      12.01
  3040         HC     96     DT   H2'1   3040     0.0718      1.008
  3041         HC     96     DT   H2'2   3041     0.0718      1.008
  3042         OS     96     DT    O3'   3042    -0.5232         16   ; qtot -94.31
; residue  97 DG  rtp DG   q -1.0
  3043          P     97     DG      P   3043     1.1659      30.97
  3044         O2     97     DG    O1P   3044    -0.7761         16
  3045         O2     97     DG    O2P   3045    -0.7761         16
  3046         OS     97     DG    O5'   3046    -0.4954         16
  3047         CI     97     DG    C5'   3047    -0.0069      12.01
  3048         H1     97     DG   H5'1   3048     0.0754      1.008
  3049         H1     97     DG   H5'2   3049     0.0754      1.008
  3050         CT     97     DG    C4'   3050     0.1629      12.01
  3051         H1     97     DG    H4'   3051     0.1176      1.008
  3052         OS     97     DG    O4'   3052    -0.3691         16
  3053         CT     97     DG    C1'   3053     0.0358      12.01
  3054         H2     97     DG    H1'   3054     0.1746      1.008
  3055         N*     97     DG     N9   3055     0.0577      14.01
  3056         CK     97     DG     C8   3056     0.0736      12.01
  3057         H5     97     DG     H8   3057     0.1997      1.008
  3058         NB     97     DG     N7   3058    -0.5725      14.01
  3059         CB     97     DG     C5   3059     0.1991      12.01
  3060          C     97     DG     C6   3060     0.4918      12.01
  3061          O     97     DG     O6   3061    -0.5699         16
  3062         NA     97     DG     N1   3062    -0.5053      14.01
  3063          H     97     DG     H1   3063      0.352      1.008
  3064         CA     97     DG     C2   3064     0.7432      12.01
  3065         N2     97     DG     N2   3065     -0.923      14.01
  3066          H     97     DG    H21   3066     0.4235      1.008
  3067          H     97     DG    H22   3067     0.4235      1.008
  3068         NC     97     DG     N3   3068    -0.6636      14.01
  3069         CB     97     DG     C4   3069     0.1814      12.01
  3070         CE     97     DG    C3'   3070     0.0713     12.001
  3071         H1     97     DG    H3'   3071     0.0985      1.008
  3072         CT     97     DG    C2'   3072    -0.0854      12.01
  3073         HC     97     DG   H2'1   3073     0.0718      1.008
  3074         HC     97     DG   H2'2   3074     0.0718      1.008
  3075         OS     97     DG    O3'   3075    -0.5232         16   ; qtot -95.31
; residue  98 DG  rtp DG   q -1.0
  3076          P     98     DG      P   3076     1.1659      30.97
  3077         O2     98     DG    O1P   3077    -0.7761         16
  3078         O2     98     DG    O2P   3078    -0.7761         16
  3079         OS     98     DG    O5'   3079    -0.4954         16
  3080         CI     98     DG    C5'   3080    -0.0069      12.01
  3081         H1     98     DG   H5'1   3081     0.0754      1.008
  3082         H1     98     DG   H5'2   3082     0.0754      1.008
  3083         CT     98     DG    C4'   3083     0.1629      12.01
  3084         H1     98     DG    H4'   3084     0.1176      1.008
  3085         OS     98     DG    O4'   3085    -0.3691         16
  3086         CT     98     DG    C1'   3086     0.0358      12.01
  3087         H2     98     DG    H1'   3087     0.1746      1.008
  3088         N*     98     DG     N9   3088     0.0577      14.01
  3089         CK     98     DG     C8   3089     0.0736      12.01
  3090         H5     98     DG     H8   3090     0.1997      1.008
  3091         NB     98     DG     N7   3091    -0.5725      14.01
  3092         CB     98     DG     C5   3092     0.1991      12.01
  3093          C     98     DG     C6   3093     0.4918      12.01
  3094          O     98     DG     O6   3094    -0.5699         16
  3095         NA     98     DG     N1   3095    -0.5053      14.01
  3096          H     98     DG     H1   3096      0.352      1.008
  3097         CA     98     DG     C2   3097     0.7432      12.01
  3098         N2     98     DG     N2   3098     -0.923      14.01
  3099          H     98     DG    H21   3099     0.4235      1.008
  3100          H     98     DG    H22   3100     0.4235      1.008
  3101         NC     98     DG     N3   3101    -0.6636      14.01
  3102         CB     98     DG     C4   3102     0.1814      12.01
  3103         CE     98     DG    C3'   3103     0.0713     12.001
  3104         H1     98     DG    H3'   3104     0.0985      1.008
  3105         CT     98     DG    C2'   3105    -0.0854      12.01
  3106         HC     98     DG   H2'1   3106     0.0718      1.008
  3107         HC     98     DG   H2'2   3107     0.0718      1.008
  3108         OS     98     DG    O3'   3108    -0.5232         16   ; qtot -96.31
; residue  99 DA  rtp DA   q -1.0
  3109          P     99     DA      P   3109     1.1659      30.97
  3110         O2     99     DA    O1P   3110    -0.7761         16
  3111         O2     99     DA    O2P   3111    -0.7761         16
  3112         OS     99     DA    O5'   3112    -0.4954         16
  3113         CI     99     DA    C5'   3113    -0.0069      12.01
  3114         H1     99     DA   H5'1   3114     0.0754      1.008
  3115         H1     99     DA   H5'2   3115     0.0754      1.008
  3116         CT     99     DA    C4'   3116     0.1629      12.01
  3117         H1     99     DA    H4'   3117     0.1176      1.008
  3118         OS     99     DA    O4'   3118    -0.3691         16
  3119         CT     99     DA    C1'   3119     0.0431      12.01
  3120         H2     99     DA    H1'   3120     0.1838      1.008
  3121         N*     99     DA     N9   3121    -0.0268      14.01
  3122         C1     99     DA     C8   3122     0.1607      12.01
  3123         H5     99     DA     H8   3123     0.1877      1.008
  3124         NB     99     DA     N7   3124    -0.6175      14.01
  3125         CB     99     DA     C5   3125     0.0725      12.01
  3126         CA     99     DA     C6   3126     0.6897      12.01
  3127         N2     99     DA     N6   3127    -0.9123      14.01
  3128          H     99     DA    H61   3128     0.4167      1.008
  3129          H     99     DA    H62   3129     0.4167      1.008
  3130         NC     99     DA     N1   3130    -0.7624      14.01
  3131         CQ     99     DA     C2   3131     0.5716      12.01
  3132         H5     99     DA     H2   3132     0.0598      1.008
  3133         NC     99     DA     N3   3133    -0.7417      14.01
  3134         CB     99     DA     C4   3134       0.38      12.01
  3135         CE     99     DA    C3'   3135     0.0713     12.001
  3136         H1     99     DA    H3'   3136     0.0985      1.008
  3137         CT     99     DA    C2'   3137    -0.0854      12.01
  3138         HC     99     DA   H2'1   3138     0.0718      1.008
  3139         HC     99     DA   H2'2   3139     0.0718      1.008
  3140         OS     99     DA    O3'   3140    -0.5232         16   ; qtot -97.31
; residue 100 DG  rtp DG   q -1.0
  3141          P    100     DG      P   3141     1.1659      30.97
  3142         O2    100     DG    O1P   3142    -0.7761         16
  3143         O2    100     DG    O2P   3143    -0.7761         16
  3144         OS    100     DG    O5'   3144    -0.4954         16
  3145         CI    100     DG    C5'   3145    -0.0069      12.01
  3146         H1    100     DG   H5'1   3146     0.0754      1.008
  3147         H1    100     DG   H5'2   3147     0.0754      1.008
  3148         CT    100     DG    C4'   3148     0.1629      12.01
  3149         H1    100     DG    H4'   3149     0.1176      1.008
  3150         OS    100     DG    O4'   3150    -0.3691         16
  3151         CT    100     DG    C1'   3151     0.0358      12.01
  3152         H2    100     DG    H1'   3152     0.1746      1.008
  3153         N*    100     DG     N9   3153     0.0577      14.01
  3154         CK    100     DG     C8   3154     0.0736      12.01
  3155         H5    100     DG     H8   3155     0.1997      1.008
  3156         NB    100     DG     N7   3156    -0.5725      14.01
  3157         CB    100     DG     C5   3157     0.1991      12.01
  3158          C    100     DG     C6   3158     0.4918      12.01
  3159          O    100     DG     O6   3159    -0.5699         16
  3160         NA    100     DG     N1   3160    -0.5053      14.01
  3161          H    100     DG     H1   3161      0.352      1.008
  3162         CA    100     DG     C2   3162     0.7432      12.01
  3163         N2    100     DG     N2   3163     -0.923      14.01
  3164          H    100     DG    H21   3164     0.4235      1.008
  3165          H    100     DG    H22   3165     0.4235      1.008
  3166         NC    100     DG     N3   3166    -0.6636      14.01
  3167         CB    100     DG     C4   3167     0.1814      12.01
  3168         CE    100     DG    C3'   3168     0.0713     12.001
  3169         H1    100     DG    H3'   3169     0.0985      1.008
  3170         CT    100     DG    C2'   3170    -0.0854      12.01
  3171         HC    100     DG   H2'1   3171     0.0718      1.008
  3172         HC    100     DG   H2'2   3172     0.0718      1.008
  3173         OS    100     DG    O3'   3173    -0.5232         16   ; qtot -98.31
; residue 101 DC  rtp DC   q -1.0
  3174          P    101     DC      P   3174     1.1659      30.97
  3175         O2    101     DC    O1P   3175    -0.7761         16
  3176         O2    101     DC    O2P   3176    -0.7761         16
  3177         OS    101     DC    O5'   3177    -0.4954         16
  3178         CI    101     DC    C5'   3178    -0.0069      12.01
  3179         H1    101     DC   H5'1   3179     0.0754      1.008
  3180         H1    101     DC   H5'2   3180     0.0754      1.008
  3181         CT    101     DC    C4'   3181     0.1629      12.01
  3182         H1    101     DC    H4'   3182     0.1176      1.008
  3183         OS    101     DC    O4'   3183    -0.3691         16
  3184         CT    101     DC    C1'   3184    -0.0116      12.01
  3185         H2    101     DC    H1'   3185     0.1963      1.008
  3186         N*    101     DC     N1   3186    -0.0339      14.01
  3187         CM    101     DC     C6   3187    -0.0183      12.01
  3188         H4    101     DC     H6   3188     0.2293      1.008
  3189         CM    101     DC     C5   3189    -0.5222      12.01
  3190         HA    101     DC     H5   3190     0.1863      1.008
  3191         CA    101     DC     C4   3191     0.8439      12.01
  3192         N2    101     DC     N4   3192    -0.9773      14.01
  3193          H    101     DC    H41   3193     0.4314      1.008
  3194          H    101     DC    H42   3194     0.4314      1.008
  3195         NC    101     DC     N3   3195    -0.7748      14.01
  3196          C    101     DC     C2   3196     0.7959      12.01
  3197          O    101     DC     O2   3197    -0.6548         16
  3198         CE    101     DC    C3'   3198     0.0713     12.001
  3199         H1    101     DC    H3'   3199     0.0985      1.008
  3200         CT    101     DC    C2'   3200    -0.0854      12.01
  3201         HC    101     DC   H2'1   3201     0.0718      1.008
  3202         HC    101     DC   H2'2   3202     0.0718      1.008
  3203         OS    101     DC    O3'   3203    -0.5232         16   ; qtot -99.31
; residue 102 DA  rtp DA   q -1.0
  3204          P    102     DA      P   3204     1.1659      30.97
  3205         O2    102     DA    O1P   3205    -0.7761         16
  3206         O2    102     DA    O2P   3206    -0.7761         16
  3207         OS    102     DA    O5'   3207    -0.4954         16
  3208         CI    102     DA    C5'   3208    -0.0069      12.01
  3209         H1    102     DA   H5'1   3209     0.0754      1.008
  3210         H1    102     DA   H5'2   3210     0.0754      1.008
  3211         CT    102     DA    C4'   3211     0.1629      12.01
  3212         H1    102     DA    H4'   3212     0.1176      1.008
  3213         OS    102     DA    O4'   3213    -0.3691         16
  3214         CT    102     DA    C1'   3214     0.0431      12.01
  3215         H2    102     DA    H1'   3215     0.1838      1.008
  3216         N*    102     DA     N9   3216    -0.0268      14.01
  3217         C1    102     DA     C8   3217     0.1607      12.01
  3218         H5    102     DA     H8   3218     0.1877      1.008
  3219         NB    102     DA     N7   3219    -0.6175      14.01
  3220         CB    102     DA     C5   3220     0.0725      12.01
  3221         CA    102     DA     C6   3221     0.6897      12.01
  3222         N2    102     DA     N6   3222    -0.9123      14.01
  3223          H    102     DA    H61   3223     0.4167      1.008
  3224          H    102     DA    H62   3224     0.4167      1.008
  3225         NC    102     DA     N1   3225    -0.7624      14.01
  3226         CQ    102     DA     C2   3226     0.5716      12.01
  3227         H5    102     DA     H2   3227     0.0598      1.008
  3228         NC    102     DA     N3   3228    -0.7417      14.01
  3229         CB    102     DA     C4   3229       0.38      12.01
  3230         CE    102     DA    C3'   3230     0.0713     12.001
  3231         H1    102     DA    H3'   3231     0.0985      1.008
  3232         CT    102     DA    C2'   3232    -0.0854      12.01
  3233         HC    102     DA   H2'1   3233     0.0718      1.008
  3234         HC    102     DA   H2'2   3234     0.0718      1.008
  3235         OS    102     DA    O3'   3235    -0.5232         16   ; qtot -100.3
; residue 103 DG  rtp DG   q -1.0
  3236          P    103     DG      P   3236     1.1659      30.97
  3237         O2    103     DG    O1P   3237    -0.7761         16
  3238         O2    103     DG    O2P   3238    -0.7761         16
  3239         OS    103     DG    O5'   3239    -0.4954         16
  3240         CI    103     DG    C5'   3240    -0.0069      12.01
  3241         H1    103     DG   H5'1   3241     0.0754      1.008
  3242         H1    103     DG   H5'2   3242     0.0754      1.008
  3243         CT    103     DG    C4'   3243     0.1629      12.01
  3244         H1    103     DG    H4'   3244     0.1176      1.008
  3245         OS    103     DG    O4'   3245    -0.3691         16
  3246         CT    103     DG    C1'   3246     0.0358      12.01
  3247         H2    103     DG    H1'   3247     0.1746      1.008
  3248         N*    103     DG     N9   3248     0.0577      14.01
  3249         CK    103     DG     C8   3249     0.0736      12.01
  3250         H5    103     DG     H8   3250     0.1997      1.008
  3251         NB    103     DG     N7   3251    -0.5725      14.01
  3252         CB    103     DG     C5   3252     0.1991      12.01
  3253          C    103     DG     C6   3253     0.4918      12.01
  3254          O    103     DG     O6   3254    -0.5699         16
  3255         NA    103     DG     N1   3255    -0.5053      14.01
  3256          H    103     DG     H1   3256      0.352      1.008
  3257         CA    103     DG     C2   3257     0.7432      12.01
  3258         N2    103     DG     N2   3258     -0.923      14.01
  3259          H    103     DG    H21   3259     0.4235      1.008
  3260          H    103     DG    H22   3260     0.4235      1.008
  3261         NC    103     DG     N3   3261    -0.6636      14.01
  3262         CB    103     DG     C4   3262     0.1814      12.01
  3263         CE    103     DG    C3'   3263     0.0713     12.001
  3264         H1    103     DG    H3'   3264     0.0985      1.008
  3265         CT    103     DG    C2'   3265    -0.0854      12.01
  3266         HC    103     DG   H2'1   3266     0.0718      1.008
  3267         HC    103     DG   H2'2   3267     0.0718      1.008
  3268         OS    103     DG    O3'   3268    -0.5232         16   ; qtot -101.3
; residue 104 DT  rtp DT   q -1.0
  3269          P    104     DT      P   3269     1.1659      30.97
  3270         O2    104     DT    O1P   3270    -0.7761         16
  3271         O2    104     DT    O2P   3271    -0.7761         16
  3272         OS    104     DT    O5'   3272    -0.4954         16
  3273         CI    104     DT    C5'   3273    -0.0069      12.01
  3274         H1    104     DT   H5'1   3274     0.0754      1.008
  3275         H1    104     DT   H5'2   3275     0.0754      1.008
  3276         CT    104     DT    C4'   3276     0.1629      12.01
  3277         H1    104     DT    H4'   3277     0.1176      1.008
  3278         OS    104     DT    O4'   3278    -0.3691         16
  3279         CT    104     DT    C1'   3279      0.068      12.01
  3280         H2    104     DT    H1'   3280     0.1804      1.008
  3281         N*    104     DT     N1   3281    -0.0239      14.01
  3282         C2    104     DT     C6   3282    -0.2209      12.01
  3283         H4    104     DT     H6   3283     0.2607      1.008
  3284         C2    104     DT     C5   3284     0.0025      12.01
  3285         CT    104     DT     C7   3285    -0.2269      12.01
  3286         HC    104     DT    H71   3286      0.077      1.008
  3287         HC    104     DT    H72   3287      0.077      1.008
  3288         HC    104     DT    H73   3288      0.077      1.008
  3289          C    104     DT     C4   3289     0.5194      12.01
  3290          O    104     DT     O4   3290    -0.5563         16
  3291         NA    104     DT     N3   3291     -0.434      14.01
  3292          H    104     DT     H3   3292      0.342      1.008
  3293          C    104     DT     C2   3293     0.5677      12.01
  3294          O    104     DT     O2   3294    -0.5881         16
  3295         CE    104     DT    C3'   3295     0.0713     12.001
  3296         H1    104     DT    H3'   3296     0.0985      1.008
  3297         CT    104     DT    C2'   3297    -0.0854      12.01
  3298         HC    104     DT   H2'1   3298     0.0718      1.008
  3299         HC    104     DT   H2'2   3299     0.0718      1.008
  3300         OS    104     DT    O3'   3300    -0.5232         16   ; qtot -102.3
; residue 105 DT  rtp DT   q -1.0
  3301          P    105     DT      P   3301     1.1659      30.97
  3302         O2    105     DT    O1P   3302    -0.7761         16
  3303         O2    105     DT    O2P   3303    -0.7761         16
  3304         OS    105     DT    O5'   3304    -0.4954         16
  3305         CI    105     DT    C5'   3305    -0.0069      12.01
  3306         H1    105     DT   H5'1   3306     0.0754      1.008
  3307         H1    105     DT   H5'2   3307     0.0754      1.008
  3308         CT    105     DT    C4'   3308     0.1629      12.01
  3309         H1    105     DT    H4'   3309     0.1176      1.008
  3310         OS    105     DT    O4'   3310    -0.3691         16
  3311         CT    105     DT    C1'   3311      0.068      12.01
  3312         H2    105     DT    H1'   3312     0.1804      1.008
  3313         N*    105     DT     N1   3313    -0.0239      14.01
  3314         C2    105     DT     C6   3314    -0.2209      12.01
  3315         H4    105     DT     H6   3315     0.2607      1.008
  3316         C2    105     DT     C5   3316     0.0025      12.01
  3317         CT    105     DT     C7   3317    -0.2269      12.01
  3318         HC    105     DT    H71   3318      0.077      1.008
  3319         HC    105     DT    H72   3319      0.077      1.008
  3320         HC    105     DT    H73   3320      0.077      1.008
  3321          C    105     DT     C4   3321     0.5194      12.01
  3322          O    105     DT     O4   3322    -0.5563         16
  3323         NA    105     DT     N3   3323     -0.434      14.01
  3324          H    105     DT     H3   3324      0.342      1.008
  3325          C    105     DT     C2   3325     0.5677      12.01
  3326          O    105     DT     O2   3326    -0.5881         16
  3327         CE    105     DT    C3'   3327     0.0713     12.001
  3328         H1    105     DT    H3'   3328     0.0985      1.008
  3329         CT    105     DT    C2'   3329    -0.0854      12.01
  3330         HC    105     DT   H2'1   3330     0.0718      1.008
  3331         HC    105     DT   H2'2   3331     0.0718      1.008
  3332         OS    105     DT    O3'   3332    -0.5232         16   ; qtot -103.3
; residue 106 DT  rtp DT   q -1.0
  3333          P    106     DT      P   3333     1.1659      30.97
  3334         O2    106     DT    O1P   3334    -0.7761         16
  3335         O2    106     DT    O2P   3335    -0.7761         16
  3336         OS    106     DT    O5'   3336    -0.4954         16
  3337         CI    106     DT    C5'   3337    -0.0069      12.01
  3338         H1    106     DT   H5'1   3338     0.0754      1.008
  3339         H1    106     DT   H5'2   3339     0.0754      1.008
  3340         CT    106     DT    C4'   3340     0.1629      12.01
  3341         H1    106     DT    H4'   3341     0.1176      1.008
  3342         OS    106     DT    O4'   3342    -0.3691         16
  3343         CT    106     DT    C1'   3343      0.068      12.01
  3344         H2    106     DT    H1'   3344     0.1804      1.008
  3345         N*    106     DT     N1   3345    -0.0239      14.01
  3346         C2    106     DT     C6   3346    -0.2209      12.01
  3347         H4    106     DT     H6   3347     0.2607      1.008
  3348         C2    106     DT     C5   3348     0.0025      12.01
  3349         CT    106     DT     C7   3349    -0.2269      12.01
  3350         HC    106     DT    H71   3350      0.077      1.008
  3351         HC    106     DT    H72   3351      0.077      1.008
  3352         HC    106     DT    H73   3352      0.077      1.008
  3353          C    106     DT     C4   3353     0.5194      12.01
  3354          O    106     DT     O4   3354    -0.5563         16
  3355         NA    106     DT     N3   3355     -0.434      14.01
  3356          H    106     DT     H3   3356      0.342      1.008
  3357          C    106     DT     C2   3357     0.5677      12.01
  3358          O    106     DT     O2   3358    -0.5881         16
  3359         CE    106     DT    C3'   3359     0.0713     12.001
  3360         H1    106     DT    H3'   3360     0.0985      1.008
  3361         CT    106     DT    C2'   3361    -0.0854      12.01
  3362         HC    106     DT   H2'1   3362     0.0718      1.008
  3363         HC    106     DT   H2'2   3363     0.0718      1.008
  3364         OS    106     DT    O3'   3364    -0.5232         16   ; qtot -104.3
; residue 107 DC  rtp DC   q -1.0
  3365          P    107     DC      P   3365     1.1659      30.97
  3366         O2    107     DC    O1P   3366    -0.7761         16
  3367         O2    107     DC    O2P   3367    -0.7761         16
  3368         OS    107     DC    O5'   3368    -0.4954         16
  3369         CI    107     DC    C5'   3369    -0.0069      12.01
  3370         H1    107     DC   H5'1   3370     0.0754      1.008
  3371         H1    107     DC   H5'2   3371     0.0754      1.008
  3372         CT    107     DC    C4'   3372     0.1629      12.01
  3373         H1    107     DC    H4'   3373     0.1176      1.008
  3374         OS    107     DC    O4'   3374    -0.3691         16
  3375         CT    107     DC    C1'   3375    -0.0116      12.01
  3376         H2    107     DC    H1'   3376     0.1963      1.008
  3377         N*    107     DC     N1   3377    -0.0339      14.01
  3378         CM    107     DC     C6   3378    -0.0183      12.01
  3379         H4    107     DC     H6   3379     0.2293      1.008
  3380         CM    107     DC     C5   3380    -0.5222      12.01
  3381         HA    107     DC     H5   3381     0.1863      1.008
  3382         CA    107     DC     C4   3382     0.8439      12.01
  3383         N2    107     DC     N4   3383    -0.9773      14.01
  3384          H    107     DC    H41   3384     0.4314      1.008
  3385          H    107     DC    H42   3385     0.4314      1.008
  3386         NC    107     DC     N3   3386    -0.7748      14.01
  3387          C    107     DC     C2   3387     0.7959      12.01
  3388          O    107     DC     O2   3388    -0.6548         16
  3389         CE    107     DC    C3'   3389     0.0713     12.001
  3390         H1    107     DC    H3'   3390     0.0985      1.008
  3391         CT    107     DC    C2'   3391    -0.0854      12.01
  3392         HC    107     DC   H2'1   3392     0.0718      1.008
  3393         HC    107     DC   H2'2   3393     0.0718      1.008
  3394         OS    107     DC    O3'   3394    -0.5232         16   ; qtot -105.3
; residue 108 DC  rtp DC   q -1.0
  3395          P    108     DC      P   3395     1.1659      30.97
  3396         O2    108     DC    O1P   3396    -0.7761         16
  3397         O2    108     DC    O2P   3397    -0.7761         16
  3398         OS    108     DC    O5'   3398    -0.4954         16
  3399         CI    108     DC    C5'   3399    -0.0069      12.01
  3400         H1    108     DC   H5'1   3400     0.0754      1.008
  3401         H1    108     DC   H5'2   3401     0.0754      1.008
  3402         CT    108     DC    C4'   3402     0.1629      12.01
  3403         H1    108     DC    H4'   3403     0.1176      1.008
  3404         OS    108     DC    O4'   3404    -0.3691         16
  3405         CT    108     DC    C1'   3405    -0.0116      12.01
  3406         H2    108     DC    H1'   3406     0.1963      1.008
  3407         N*    108     DC     N1   3407    -0.0339      14.01
  3408         CM    108     DC     C6   3408    -0.0183      12.01
  3409         H4    108     DC     H6   3409     0.2293      1.008
  3410         CM    108     DC     C5   3410    -0.5222      12.01
  3411         HA    108     DC     H5   3411     0.1863      1.008
  3412         CA    108     DC     C4   3412     0.8439      12.01
  3413         N2    108     DC     N4   3413    -0.9773      14.01
  3414          H    108     DC    H41   3414     0.4314      1.008
  3415          H    108     DC    H42   3415     0.4314      1.008
  3416         NC    108     DC     N3   3416    -0.7748      14.01
  3417          C    108     DC     C2   3417     0.7959      12.01
  3418          O    108     DC     O2   3418    -0.6548         16
  3419         CE    108     DC    C3'   3419     0.0713     12.001
  3420         H1    108     DC    H3'   3420     0.0985      1.008
  3421         CT    108     DC    C2'   3421    -0.0854      12.01
  3422         HC    108     DC   H2'1   3422     0.0718      1.008
  3423         HC    108     DC   H2'2   3423     0.0718      1.008
  3424         OS    108     DC    O3'   3424    -0.5232         16   ; qtot -106.3
; residue 109 DA  rtp DA   q -1.0
  3425          P    109     DA      P   3425     1.1659      30.97
  3426         O2    109     DA    O1P   3426    -0.7761         16
  3427         O2    109     DA    O2P   3427    -0.7761         16
  3428         OS    109     DA    O5'   3428    -0.4954         16
  3429         CI    109     DA    C5'   3429    -0.0069      12.01
  3430         H1    109     DA   H5'1   3430     0.0754      1.008
  3431         H1    109     DA   H5'2   3431     0.0754      1.008
  3432         CT    109     DA    C4'   3432     0.1629      12.01
  3433         H1    109     DA    H4'   3433     0.1176      1.008
  3434         OS    109     DA    O4'   3434    -0.3691         16
  3435         CT    109     DA    C1'   3435     0.0431      12.01
  3436         H2    109     DA    H1'   3436     0.1838      1.008
  3437         N*    109     DA     N9   3437    -0.0268      14.01
  3438         C1    109     DA     C8   3438     0.1607      12.01
  3439         H5    109     DA     H8   3439     0.1877      1.008
  3440         NB    109     DA     N7   3440    -0.6175      14.01
  3441         CB    109     DA     C5   3441     0.0725      12.01
  3442         CA    109     DA     C6   3442     0.6897      12.01
  3443         N2    109     DA     N6   3443    -0.9123      14.01
  3444          H    109     DA    H61   3444     0.4167      1.008
  3445          H    109     DA    H62   3445     0.4167      1.008
  3446         NC    109     DA     N1   3446    -0.7624      14.01
  3447         CQ    109     DA     C2   3447     0.5716      12.01
  3448         H5    109     DA     H2   3448     0.0598      1.008
  3449         NC    109     DA     N3   3449    -0.7417      14.01
  3450         CB    109     DA     C4   3450       0.38      12.01
  3451         CE    109     DA    C3'   3451     0.0713     12.001
  3452         H1    109     DA    H3'   3452     0.0985      1.008
  3453         CT    109     DA    C2'   3453    -0.0854      12.01
  3454         HC    109     DA   H2'1   3454     0.0718      1.008
  3455         HC    109     DA   H2'2   3455     0.0718      1.008
  3456         OS    109     DA    O3'   3456    -0.5232         16   ; qtot -107.3
; residue 110 DA  rtp DA   q -1.0
  3457          P    110     DA      P   3457     1.1659      30.97
  3458         O2    110     DA    O1P   3458    -0.7761         16
  3459         O2    110     DA    O2P   3459    -0.7761         16
  3460         OS    110     DA    O5'   3460    -0.4954         16
  3461         CI    110     DA    C5'   3461    -0.0069      12.01
  3462         H1    110     DA   H5'1   3462     0.0754      1.008
  3463         H1    110     DA   H5'2   3463     0.0754      1.008
  3464         CT    110     DA    C4'   3464     0.1629      12.01
  3465         H1    110     DA    H4'   3465     0.1176      1.008
  3466         OS    110     DA    O4'   3466    -0.3691         16
  3467         CT    110     DA    C1'   3467     0.0431      12.01
  3468         H2    110     DA    H1'   3468     0.1838      1.008
  3469         N*    110     DA     N9   3469    -0.0268      14.01
  3470         C1    110     DA     C8   3470     0.1607      12.01
  3471         H5    110     DA     H8   3471     0.1877      1.008
  3472         NB    110     DA     N7   3472    -0.6175      14.01
  3473         CB    110     DA     C5   3473     0.0725      12.01
  3474         CA    110     DA     C6   3474     0.6897      12.01
  3475         N2    110     DA     N6   3475    -0.9123      14.01
  3476          H    110     DA    H61   3476     0.4167      1.008
  3477          H    110     DA    H62   3477     0.4167      1.008
  3478         NC    110     DA     N1   3478    -0.7624      14.01
  3479         CQ    110     DA     C2   3479     0.5716      12.01
  3480         H5    110     DA     H2   3480     0.0598      1.008
  3481         NC    110     DA     N3   3481    -0.7417      14.01
  3482         CB    110     DA     C4   3482       0.38      12.01
  3483         CE    110     DA    C3'   3483     0.0713     12.001
  3484         H1    110     DA    H3'   3484     0.0985      1.008
  3485         CT    110     DA    C2'   3485    -0.0854      12.01
  3486         HC    110     DA   H2'1   3486     0.0718      1.008
  3487         HC    110     DA   H2'2   3487     0.0718      1.008
  3488         OS    110     DA    O3'   3488    -0.5232         16   ; qtot -108.3
; residue 111 DA  rtp DA   q -1.0
  3489          P    111     DA      P   3489     1.1659      30.97
  3490         O2    111     DA    O1P   3490    -0.7761         16
  3491         O2    111     DA    O2P   3491    -0.7761         16
  3492         OS    111     DA    O5'   3492    -0.4954         16
  3493         CI    111     DA    C5'   3493    -0.0069      12.01
  3494         H1    111     DA   H5'1   3494     0.0754      1.008
  3495         H1    111     DA   H5'2   3495     0.0754      1.008
  3496         CT    111     DA    C4'   3496     0.1629      12.01
  3497         H1    111     DA    H4'   3497     0.1176      1.008
  3498         OS    111     DA    O4'   3498    -0.3691         16
  3499         CT    111     DA    C1'   3499     0.0431      12.01
  3500         H2    111     DA    H1'   3500     0.1838      1.008
  3501         N*    111     DA     N9   3501    -0.0268      14.01
  3502         C1    111     DA     C8   3502     0.1607      12.01
  3503         H5    111     DA     H8   3503     0.1877      1.008
  3504         NB    111     DA     N7   3504    -0.6175      14.01
  3505         CB    111     DA     C5   3505     0.0725      12.01
  3506         CA    111     DA     C6   3506     0.6897      12.01
  3507         N2    111     DA     N6   3507    -0.9123      14.01
  3508          H    111     DA    H61   3508     0.4167      1.008
  3509          H    111     DA    H62   3509     0.4167      1.008
  3510         NC    111     DA     N1   3510    -0.7624      14.01
  3511         CQ    111     DA     C2   3511     0.5716      12.01
  3512         H5    111     DA     H2   3512     0.0598      1.008
  3513         NC    111     DA     N3   3513    -0.7417      14.01
  3514         CB    111     DA     C4   3514       0.38      12.01
  3515         CE    111     DA    C3'   3515     0.0713     12.001
  3516         H1    111     DA    H3'   3516     0.0985      1.008
  3517         CT    111     DA    C2'   3517    -0.0854      12.01
  3518         HC    111     DA   H2'1   3518     0.0718      1.008
  3519         HC    111     DA   H2'2   3519     0.0718      1.008
  3520         OS    111     DA    O3'   3520    -0.5232         16   ; qtot -109.3
; residue 112 DT  rtp DT   q -1.0
  3521          P    112     DT      P   3521     1.1659      30.97
  3522         O2    112     DT    O1P   3522    -0.7761         16
  3523         O2    112     DT    O2P   3523    -0.7761         16
  3524         OS    112     DT    O5'   3524    -0.4954         16
  3525         CI    112     DT    C5'   3525    -0.0069      12.01
  3526         H1    112     DT   H5'1   3526     0.0754      1.008
  3527         H1    112     DT   H5'2   3527     0.0754      1.008
  3528         CT    112     DT    C4'   3528     0.1629      12.01
  3529         H1    112     DT    H4'   3529     0.1176      1.008
  3530         OS    112     DT    O4'   3530    -0.3691         16
  3531         CT    112     DT    C1'   3531      0.068      12.01
  3532         H2    112     DT    H1'   3532     0.1804      1.008
  3533         N*    112     DT     N1   3533    -0.0239      14.01
  3534         C2    112     DT     C6   3534    -0.2209      12.01
  3535         H4    112     DT     H6   3535     0.2607      1.008
  3536         C2    112     DT     C5   3536     0.0025      12.01
  3537         CT    112     DT     C7   3537    -0.2269      12.01
  3538         HC    112     DT    H71   3538      0.077      1.008
  3539         HC    112     DT    H72   3539      0.077      1.008
  3540         HC    112     DT    H73   3540      0.077      1.008
  3541          C    112     DT     C4   3541     0.5194      12.01
  3542          O    112     DT     O4   3542    -0.5563         16
  3543         NA    112     DT     N3   3543     -0.434      14.01
  3544          H    112     DT     H3   3544      0.342      1.008
  3545          C    112     DT     C2   3545     0.5677      12.01
  3546          O    112     DT     O2   3546    -0.5881         16
  3547         CE    112     DT    C3'   3547     0.0713     12.001
  3548         H1    112     DT    H3'   3548     0.0985      1.008
  3549         CT    112     DT    C2'   3549    -0.0854      12.01
  3550         HC    112     DT   H2'1   3550     0.0718      1.008
  3551         HC    112     DT   H2'2   3551     0.0718      1.008
  3552         OS    112     DT    O3'   3552    -0.5232         16   ; qtot -110.3
; residue 113 DA  rtp DA   q -1.0
  3553          P    113     DA      P   3553     1.1659      30.97
  3554         O2    113     DA    O1P   3554    -0.7761         16
  3555         O2    113     DA    O2P   3555    -0.7761         16
  3556         OS    113     DA    O5'   3556    -0.4954         16
  3557         CI    113     DA    C5'   3557    -0.0069      12.01
  3558         H1    113     DA   H5'1   3558     0.0754      1.008
  3559         H1    113     DA   H5'2   3559     0.0754      1.008
  3560         CT    113     DA    C4'   3560     0.1629      12.01
  3561         H1    113     DA    H4'   3561     0.1176      1.008
  3562         OS    113     DA    O4'   3562    -0.3691         16
  3563         CT    113     DA    C1'   3563     0.0431      12.01
  3564         H2    113     DA    H1'   3564     0.1838      1.008
  3565         N*    113     DA     N9   3565    -0.0268      14.01
  3566         C1    113     DA     C8   3566     0.1607      12.01
  3567         H5    113     DA     H8   3567     0.1877      1.008
  3568         NB    113     DA     N7   3568    -0.6175      14.01
  3569         CB    113     DA     C5   3569     0.0725      12.01
  3570         CA    113     DA     C6   3570     0.6897      12.01
  3571         N2    113     DA     N6   3571    -0.9123      14.01
  3572          H    113     DA    H61   3572     0.4167      1.008
  3573          H    113     DA    H62   3573     0.4167      1.008
  3574         NC    113     DA     N1   3574    -0.7624      14.01
  3575         CQ    113     DA     C2   3575     0.5716      12.01
  3576         H5    113     DA     H2   3576     0.0598      1.008
  3577         NC    113     DA     N3   3577    -0.7417      14.01
  3578         CB    113     DA     C4   3578       0.38      12.01
  3579         CE    113     DA    C3'   3579     0.0713     12.001
  3580         H1    113     DA    H3'   3580     0.0985      1.008
  3581         CT    113     DA    C2'   3581    -0.0854      12.01
  3582         HC    113     DA   H2'1   3582     0.0718      1.008
  3583         HC    113     DA   H2'2   3583     0.0718      1.008
  3584         OS    113     DA    O3'   3584    -0.5232         16   ; qtot -111.3
; residue 114 DC  rtp DC   q -1.0
  3585          P    114     DC      P   3585     1.1659      30.97
  3586         O2    114     DC    O1P   3586    -0.7761         16
  3587         O2    114     DC    O2P   3587    -0.7761         16
  3588         OS    114     DC    O5'   3588    -0.4954         16
  3589         CI    114     DC    C5'   3589    -0.0069      12.01
  3590         H1    114     DC   H5'1   3590     0.0754      1.008
  3591         H1    114     DC   H5'2   3591     0.0754      1.008
  3592         CT    114     DC    C4'   3592     0.1629      12.01
  3593         H1    114     DC    H4'   3593     0.1176      1.008
  3594         OS    114     DC    O4'   3594    -0.3691         16
  3595         CT    114     DC    C1'   3595    -0.0116      12.01
  3596         H2    114     DC    H1'   3596     0.1963      1.008
  3597         N*    114     DC     N1   3597    -0.0339      14.01
  3598         CM    114     DC     C6   3598    -0.0183      12.01
  3599         H4    114     DC     H6   3599     0.2293      1.008
  3600         CM    114     DC     C5   3600    -0.5222      12.01
  3601         HA    114     DC     H5   3601     0.1863      1.008
  3602         CA    114     DC     C4   3602     0.8439      12.01
  3603         N2    114     DC     N4   3603    -0.9773      14.01
  3604          H    114     DC    H41   3604     0.4314      1.008
  3605          H    114     DC    H42   3605     0.4314      1.008
  3606         NC    114     DC     N3   3606    -0.7748      14.01
  3607          C    114     DC     C2   3607     0.7959      12.01
  3608          O    114     DC     O2   3608    -0.6548         16
  3609         CE    114     DC    C3'   3609     0.0713     12.001
  3610         H1    114     DC    H3'   3610     0.0985      1.008
  3611         CT    114     DC    C2'   3611    -0.0854      12.01
  3612         HC    114     DC   H2'1   3612     0.0718      1.008
  3613         HC    114     DC   H2'2   3613     0.0718      1.008
  3614         OS    114     DC    O3'   3614    -0.5232         16   ; qtot -112.3
; residue 115 DA  rtp DA   q -1.0
  3615          P    115     DA      P   3615     1.1659      30.97
  3616         O2    115     DA    O1P   3616    -0.7761         16
  3617         O2    115     DA    O2P   3617    -0.7761         16
  3618         OS    115     DA    O5'   3618    -0.4954         16
  3619         CI    115     DA    C5'   3619    -0.0069      12.01
  3620         H1    115     DA   H5'1   3620     0.0754      1.008
  3621         H1    115     DA   H5'2   3621     0.0754      1.008
  3622         CT    115     DA    C4'   3622     0.1629      12.01
  3623         H1    115     DA    H4'   3623     0.1176      1.008
  3624         OS    115     DA    O4'   3624    -0.3691         16
  3625         CT    115     DA    C1'   3625     0.0431      12.01
  3626         H2    115     DA    H1'   3626     0.1838      1.008
  3627         N*    115     DA     N9   3627    -0.0268      14.01
  3628         C1    115     DA     C8   3628     0.1607      12.01
  3629         H5    115     DA     H8   3629     0.1877      1.008
  3630         NB    115     DA     N7   3630    -0.6175      14.01
  3631         CB    115     DA     C5   3631     0.0725      12.01
  3632         CA    115     DA     C6   3632     0.6897      12.01
  3633         N2    115     DA     N6   3633    -0.9123      14.01
  3634          H    115     DA    H61   3634     0.4167      1.008
  3635          H    115     DA    H62   3635     0.4167      1.008
  3636         NC    115     DA     N1   3636    -0.7624      14.01
  3637         CQ    115     DA     C2   3637     0.5716      12.01
  3638         H5    115     DA     H2   3638     0.0598      1.008
  3639         NC    115     DA     N3   3639    -0.7417      14.01
  3640         CB    115     DA     C4   3640       0.38      12.01
  3641         CE    115     DA    C3'   3641     0.0713     12.001
  3642         H1    115     DA    H3'   3642     0.0985      1.008
  3643         CT    115     DA    C2'   3643    -0.0854      12.01
  3644         HC    115     DA   H2'1   3644     0.0718      1.008
  3645         HC    115     DA   H2'2   3645     0.0718      1.008
  3646         OS    115     DA    O3'   3646    -0.5232         16   ; qtot -113.3
; residue 116 DC  rtp DC   q -1.0
  3647          P    116     DC      P   3647     1.1659      30.97
  3648         O2    116     DC    O1P   3648    -0.7761         16
  3649         O2    116     DC    O2P   3649    -0.7761         16
  3650         OS    116     DC    O5'   3650    -0.4954         16
  3651         CI    116     DC    C5'   3651    -0.0069      12.01
  3652         H1    116     DC   H5'1   3652     0.0754      1.008
  3653         H1    116     DC   H5'2   3653     0.0754      1.008
  3654         CT    116     DC    C4'   3654     0.1629      12.01
  3655         H1    116     DC    H4'   3655     0.1176      1.008
  3656         OS    116     DC    O4'   3656    -0.3691         16
  3657         CT    116     DC    C1'   3657    -0.0116      12.01
  3658         H2    116     DC    H1'   3658     0.1963      1.008
  3659         N*    116     DC     N1   3659    -0.0339      14.01
  3660         CM    116     DC     C6   3660    -0.0183      12.01
  3661         H4    116     DC     H6   3661     0.2293      1.008
  3662         CM    116     DC     C5   3662    -0.5222      12.01
  3663         HA    116     DC     H5   3663     0.1863      1.008
  3664         CA    116     DC     C4   3664     0.8439      12.01
  3665         N2    116     DC     N4   3665    -0.9773      14.01
  3666          H    116     DC    H41   3666     0.4314      1.008
  3667          H    116     DC    H42   3667     0.4314      1.008
  3668         NC    116     DC     N3   3668    -0.7748      14.01
  3669          C    116     DC     C2   3669     0.7959      12.01
  3670          O    116     DC     O2   3670    -0.6548         16
  3671         CE    116     DC    C3'   3671     0.0713     12.001
  3672         H1    116     DC    H3'   3672     0.0985      1.008
  3673         CT    116     DC    C2'   3673    -0.0854      12.01
  3674         HC    116     DC   H2'1   3674     0.0718      1.008
  3675         HC    116     DC   H2'2   3675     0.0718      1.008
  3676         OS    116     DC    O3'   3676    -0.5232         16   ; qtot -114.3
; residue 117 DT  rtp DT   q -1.0
  3677          P    117     DT      P   3677     1.1659      30.97
  3678         O2    117     DT    O1P   3678    -0.7761         16
  3679         O2    117     DT    O2P   3679    -0.7761         16
  3680         OS    117     DT    O5'   3680    -0.4954         16
  3681         CI    117     DT    C5'   3681    -0.0069      12.01
  3682         H1    117     DT   H5'1   3682     0.0754      1.008
  3683         H1    117     DT   H5'2   3683     0.0754      1.008
  3684         CT    117     DT    C4'   3684     0.1629      12.01
  3685         H1    117     DT    H4'   3685     0.1176      1.008
  3686         OS    117     DT    O4'   3686    -0.3691         16
  3687         CT    117     DT    C1'   3687      0.068      12.01
  3688         H2    117     DT    H1'   3688     0.1804      1.008
  3689         N*    117     DT     N1   3689    -0.0239      14.01
  3690         C2    117     DT     C6   3690    -0.2209      12.01
  3691         H4    117     DT     H6   3691     0.2607      1.008
  3692         C2    117     DT     C5   3692     0.0025      12.01
  3693         CT    117     DT     C7   3693    -0.2269      12.01
  3694         HC    117     DT    H71   3694      0.077      1.008
  3695         HC    117     DT    H72   3695      0.077      1.008
  3696         HC    117     DT    H73   3696      0.077      1.008
  3697          C    117     DT     C4   3697     0.5194      12.01
  3698          O    117     DT     O4   3698    -0.5563         16
  3699         NA    117     DT     N3   3699     -0.434      14.01
  3700          H    117     DT     H3   3700      0.342      1.008
  3701          C    117     DT     C2   3701     0.5677      12.01
  3702          O    117     DT     O2   3702    -0.5881         16
  3703         CE    117     DT    C3'   3703     0.0713     12.001
  3704         H1    117     DT    H3'   3704     0.0985      1.008
  3705         CT    117     DT    C2'   3705    -0.0854      12.01
  3706         HC    117     DT   H2'1   3706     0.0718      1.008
  3707         HC    117     DT   H2'2   3707     0.0718      1.008
  3708         OS    117     DT    O3'   3708    -0.5232         16   ; qtot -115.3
; residue 118 DT  rtp DT   q -1.0
  3709          P    118     DT      P   3709     1.1659      30.97
  3710         O2    118     DT    O1P   3710    -0.7761         16
  3711         O2    118     DT    O2P   3711    -0.7761         16
  3712         OS    118     DT    O5'   3712    -0.4954         16
  3713         CI    118     DT    C5'   3713    -0.0069      12.01
  3714         H1    118     DT   H5'1   3714     0.0754      1.008
  3715         H1    118     DT   H5'2   3715     0.0754      1.008
  3716         CT    118     DT    C4'   3716     0.1629      12.01
  3717         H1    118     DT    H4'   3717     0.1176      1.008
  3718         OS    118     DT    O4'   3718    -0.3691         16
  3719         CT    118     DT    C1'   3719      0.068      12.01
  3720         H2    118     DT    H1'   3720     0.1804      1.008
  3721         N*    118     DT     N1   3721    -0.0239      14.01
  3722         C2    118     DT     C6   3722    -0.2209      12.01
  3723         H4    118     DT     H6   3723     0.2607      1.008
  3724         C2    118     DT     C5   3724     0.0025      12.01
  3725         CT    118     DT     C7   3725    -0.2269      12.01
  3726         HC    118     DT    H71   3726      0.077      1.008
  3727         HC    118     DT    H72   3727      0.077      1.008
  3728         HC    118     DT    H73   3728      0.077      1.008
  3729          C    118     DT     C4   3729     0.5194      12.01
  3730          O    118     DT     O4   3730    -0.5563         16
  3731         NA    118     DT     N3   3731     -0.434      14.01
  3732          H    118     DT     H3   3732      0.342      1.008
  3733          C    118     DT     C2   3733     0.5677      12.01
  3734          O    118     DT     O2   3734    -0.5881         16
  3735         CE    118     DT    C3'   3735     0.0713     12.001
  3736         H1    118     DT    H3'   3736     0.0985      1.008
  3737         CT    118     DT    C2'   3737    -0.0854      12.01
  3738         HC    118     DT   H2'1   3738     0.0718      1.008
  3739         HC    118     DT   H2'2   3739     0.0718      1.008
  3740         OS    118     DT    O3'   3740    -0.5232         16   ; qtot -116.3
; residue 119 DT  rtp DT   q -1.0
  3741          P    119     DT      P   3741     1.1659      30.97
  3742         O2    119     DT    O1P   3742    -0.7761         16
  3743         O2    119     DT    O2P   3743    -0.7761         16
  3744         OS    119     DT    O5'   3744    -0.4954         16
  3745         CI    119     DT    C5'   3745    -0.0069      12.01
  3746         H1    119     DT   H5'1   3746     0.0754      1.008
  3747         H1    119     DT   H5'2   3747     0.0754      1.008
  3748         CT    119     DT    C4'   3748     0.1629      12.01
  3749         H1    119     DT    H4'   3749     0.1176      1.008
  3750         OS    119     DT    O4'   3750    -0.3691         16
  3751         CT    119     DT    C1'   3751      0.068      12.01
  3752         H2    119     DT    H1'   3752     0.1804      1.008
  3753         N*    119     DT     N1   3753    -0.0239      14.01
  3754         C2    119     DT     C6   3754    -0.2209      12.01
  3755         H4    119     DT     H6   3755     0.2607      1.008
  3756         C2    119     DT     C5   3756     0.0025      12.01
  3757         CT    119     DT     C7   3757    -0.2269      12.01
  3758         HC    119     DT    H71   3758      0.077      1.008
  3759         HC    119     DT    H72   3759      0.077      1.008
  3760         HC    119     DT    H73   3760      0.077      1.008
  3761          C    119     DT     C4   3761     0.5194      12.01
  3762          O    119     DT     O4   3762    -0.5563         16
  3763         NA    119     DT     N3   3763     -0.434      14.01
  3764          H    119     DT     H3   3764      0.342      1.008
  3765          C    119     DT     C2   3765     0.5677      12.01
  3766          O    119     DT     O2   3766    -0.5881         16
  3767         CE    119     DT    C3'   3767     0.0713     12.001
  3768         H1    119     DT    H3'   3768     0.0985      1.008
  3769         CT    119     DT    C2'   3769    -0.0854      12.01
  3770         HC    119     DT   H2'1   3770     0.0718      1.008
  3771         HC    119     DT   H2'2   3771     0.0718      1.008
  3772         OS    119     DT    O3'   3772    -0.5232         16   ; qtot -117.3
; residue 120 DT  rtp DT   q -1.0
  3773          P    120     DT      P   3773     1.1659      30.97
  3774         O2    120     DT    O1P   3774    -0.7761         16
  3775         O2    120     DT    O2P   3775    -0.7761         16
  3776         OS    120     DT    O5'   3776    -0.4954         16
  3777         CI    120     DT    C5'   3777    -0.0069      12.01
  3778         H1    120     DT   H5'1   3778     0.0754      1.008
  3779         H1    120     DT   H5'2   3779     0.0754      1.008
  3780         CT    120     DT    C4'   3780     0.1629      12.01
  3781         H1    120     DT    H4'   3781     0.1176      1.008
  3782         OS    120     DT    O4'   3782    -0.3691         16
  3783         CT    120     DT    C1'   3783      0.068      12.01
  3784         H2    120     DT    H1'   3784     0.1804      1.008
  3785         N*    120     DT     N1   3785    -0.0239      14.01
  3786         C2    120     DT     C6   3786    -0.2209      12.01
  3787         H4    120     DT     H6   3787     0.2607      1.008
  3788         C2    120     DT     C5   3788     0.0025      12.01
  3789         CT    120     DT     C7   3789    -0.2269      12.01
  3790         HC    120     DT    H71   3790      0.077      1.008
  3791         HC    120     DT    H72   3791      0.077      1.008
  3792         HC    120     DT    H73   3792      0.077      1.008
  3793          C    120     DT     C4   3793     0.5194      12.01
  3794          O    120     DT     O4   3794    -0.5563         16
  3795         NA    120     DT     N3   3795     -0.434      14.01
  3796          H    120     DT     H3   3796      0.342      1.008
  3797          C    120     DT     C2   3797     0.5677      12.01
  3798          O    120     DT     O2   3798    -0.5881         16
  3799         CE    120     DT    C3'   3799     0.0713     12.001
  3800         H1    120     DT    H3'   3800     0.0985      1.008
  3801         CT    120     DT    C2'   3801    -0.0854      12.01
  3802         HC    120     DT   H2'1   3802     0.0718      1.008
  3803         HC    120     DT   H2'2   3803     0.0718      1.008
  3804         OS    120     DT    O3'   3804    -0.5232         16   ; qtot -118.3
; residue 121 DG  rtp DG   q -1.0
  3805          P    121     DG      P   3805     1.1659      30.97
  3806         O2    121     DG    O1P   3806    -0.7761         16
  3807         O2    121     DG    O2P   3807    -0.7761         16
  3808         OS    121     DG    O5'   3808    -0.4954         16
  3809         CI    121     DG    C5'   3809    -0.0069      12.01
  3810         H1    121     DG   H5'1   3810     0.0754      1.008
  3811         H1    121     DG   H5'2   3811     0.0754      1.008
  3812         CT    121     DG    C4'   3812     0.1629      12.01
  3813         H1    121     DG    H4'   3813     0.1176      1.008
  3814         OS    121     DG    O4'   3814    -0.3691         16
  3815         CT    121     DG    C1'   3815     0.0358      12.01
  3816         H2    121     DG    H1'   3816     0.1746      1.008
  3817         N*    121     DG     N9   3817     0.0577      14.01
  3818         CK    121     DG     C8   3818     0.0736      12.01
  3819         H5    121     DG     H8   3819     0.1997      1.008
  3820         NB    121     DG     N7   3820    -0.5725      14.01
  3821         CB    121     DG     C5   3821     0.1991      12.01
  3822          C    121     DG     C6   3822     0.4918      12.01
  3823          O    121     DG     O6   3823    -0.5699         16
  3824         NA    121     DG     N1   3824    -0.5053      14.01
  3825          H    121     DG     H1   3825      0.352      1.008
  3826         CA    121     DG     C2   3826     0.7432      12.01
  3827         N2    121     DG     N2   3827     -0.923      14.01
  3828          H    121     DG    H21   3828     0.4235      1.008
  3829          H    121     DG    H22   3829     0.4235      1.008
  3830         NC    121     DG     N3   3830    -0.6636      14.01
  3831         CB    121     DG     C4   3831     0.1814      12.01
  3832         CE    121     DG    C3'   3832     0.0713     12.001
  3833         H1    121     DG    H3'   3833     0.0985      1.008
  3834         CT    121     DG    C2'   3834    -0.0854      12.01
  3835         HC    121     DG   H2'1   3835     0.0718      1.008
  3836         HC    121     DG   H2'2   3836     0.0718      1.008
  3837         OS    121     DG    O3'   3837    -0.5232         16   ; qtot -119.3
; residue 122 DG  rtp DG   q -1.0
  3838          P    122     DG      P   3838     1.1659      30.97
  3839         O2    122     DG    O1P   3839    -0.7761         16
  3840         O2    122     DG    O2P   3840    -0.7761         16
  3841         OS    122     DG    O5'   3841    -0.4954         16
  3842         CI    122     DG    C5'   3842    -0.0069      12.01
  3843         H1    122     DG   H5'1   3843     0.0754      1.008
  3844         H1    122     DG   H5'2   3844     0.0754      1.008
  3845         CT    122     DG    C4'   3845     0.1629      12.01
  3846         H1    122     DG    H4'   3846     0.1176      1.008
  3847         OS    122     DG    O4'   3847    -0.3691         16
  3848         CT    122     DG    C1'   3848     0.0358      12.01
  3849         H2    122     DG    H1'   3849     0.1746      1.008
  3850         N*    122     DG     N9   3850     0.0577      14.01
  3851         CK    122     DG     C8   3851     0.0736      12.01
  3852         H5    122     DG     H8   3852     0.1997      1.008
  3853         NB    122     DG     N7   3853    -0.5725      14.01
  3854         CB    122     DG     C5   3854     0.1991      12.01
  3855          C    122     DG     C6   3855     0.4918      12.01
  3856          O    122     DG     O6   3856    -0.5699         16
  3857         NA    122     DG     N1   3857    -0.5053      14.01
  3858          H    122     DG     H1   3858      0.352      1.008
  3859         CA    122     DG     C2   3859     0.7432      12.01
  3860         N2    122     DG     N2   3860     -0.923      14.01
  3861          H    122     DG    H21   3861     0.4235      1.008
  3862          H    122     DG    H22   3862     0.4235      1.008
  3863         NC    122     DG     N3   3863    -0.6636      14.01
  3864         CB    122     DG     C4   3864     0.1814      12.01
  3865         CE    122     DG    C3'   3865     0.0713     12.001
  3866         H1    122     DG    H3'   3866     0.0985      1.008
  3867         CT    122     DG    C2'   3867    -0.0854      12.01
  3868         HC    122     DG   H2'1   3868     0.0718      1.008
  3869         HC    122     DG   H2'2   3869     0.0718      1.008
  3870         OS    122     DG    O3'   3870    -0.5232         16   ; qtot -120.3
; residue 123 DT  rtp DT   q -1.0
  3871          P    123     DT      P   3871     1.1659      30.97
  3872         O2    123     DT    O1P   3872    -0.7761         16
  3873         O2    123     DT    O2P   3873    -0.7761         16
  3874         OS    123     DT    O5'   3874    -0.4954         16
  3875         CI    123     DT    C5'   3875    -0.0069      12.01
  3876         H1    123     DT   H5'1   3876     0.0754      1.008
  3877         H1    123     DT   H5'2   3877     0.0754      1.008
  3878         CT    123     DT    C4'   3878     0.1629      12.01
  3879         H1    123     DT    H4'   3879     0.1176      1.008
  3880         OS    123     DT    O4'   3880    -0.3691         16
  3881         CT    123     DT    C1'   3881      0.068      12.01
  3882         H2    123     DT    H1'   3882     0.1804      1.008
  3883         N*    123     DT     N1   3883    -0.0239      14.01
  3884         C2    123     DT     C6   3884    -0.2209      12.01
  3885         H4    123     DT     H6   3885     0.2607      1.008
  3886         C2    123     DT     C5   3886     0.0025      12.01
  3887         CT    123     DT     C7   3887    -0.2269      12.01
  3888         HC    123     DT    H71   3888      0.077      1.008
  3889         HC    123     DT    H72   3889      0.077      1.008
  3890         HC    123     DT    H73   3890      0.077      1.008
  3891          C    123     DT     C4   3891     0.5194      12.01
  3892          O    123     DT     O4   3892    -0.5563         16
  3893         NA    123     DT     N3   3893     -0.434      14.01
  3894          H    123     DT     H3   3894      0.342      1.008
  3895          C    123     DT     C2   3895     0.5677      12.01
  3896          O    123     DT     O2   3896    -0.5881         16
  3897         CE    123     DT    C3'   3897     0.0713     12.001
  3898         H1    123     DT    H3'   3898     0.0985      1.008
  3899         CT    123     DT    C2'   3899    -0.0854      12.01
  3900         HC    123     DT   H2'1   3900     0.0718      1.008
  3901         HC    123     DT   H2'2   3901     0.0718      1.008
  3902         OS    123     DT    O3'   3902    -0.5232         16   ; qtot -121.3
; residue 124 DA  rtp DA   q -1.0
  3903          P    124     DA      P   3903     1.1659      30.97
  3904         O2    124     DA    O1P   3904    -0.7761         16
  3905         O2    124     DA    O2P   3905    -0.7761         16
  3906         OS    124     DA    O5'   3906    -0.4954         16
  3907         CI    124     DA    C5'   3907    -0.0069      12.01
  3908         H1    124     DA   H5'1   3908     0.0754      1.008
  3909         H1    124     DA   H5'2   3909     0.0754      1.008
  3910         CT    124     DA    C4'   3910     0.1629      12.01
  3911         H1    124     DA    H4'   3911     0.1176      1.008
  3912         OS    124     DA    O4'   3912    -0.3691         16
  3913         CT    124     DA    C1'   3913     0.0431      12.01
  3914         H2    124     DA    H1'   3914     0.1838      1.008
  3915         N*    124     DA     N9   3915    -0.0268      14.01
  3916         C1    124     DA     C8   3916     0.1607      12.01
  3917         H5    124     DA     H8   3917     0.1877      1.008
  3918         NB    124     DA     N7   3918    -0.6175      14.01
  3919         CB    124     DA     C5   3919     0.0725      12.01
  3920         CA    124     DA     C6   3920     0.6897      12.01
  3921         N2    124     DA     N6   3921    -0.9123      14.01
  3922          H    124     DA    H61   3922     0.4167      1.008
  3923          H    124     DA    H62   3923     0.4167      1.008
  3924         NC    124     DA     N1   3924    -0.7624      14.01
  3925         CQ    124     DA     C2   3925     0.5716      12.01
  3926         H5    124     DA     H2   3926     0.0598      1.008
  3927         NC    124     DA     N3   3927    -0.7417      14.01
  3928         CB    124     DA     C4   3928       0.38      12.01
  3929         CE    124     DA    C3'   3929     0.0713     12.001
  3930         H1    124     DA    H3'   3930     0.0985      1.008
  3931         CT    124     DA    C2'   3931    -0.0854      12.01
  3932         HC    124     DA   H2'1   3932     0.0718      1.008
  3933         HC    124     DA   H2'2   3933     0.0718      1.008
  3934         OS    124     DA    O3'   3934    -0.5232         16   ; qtot -122.3
; residue 125 DG  rtp DG   q -1.0
  3935          P    125     DG      P   3935     1.1659      30.97
  3936         O2    125     DG    O1P   3936    -0.7761         16
  3937         O2    125     DG    O2P   3937    -0.7761         16
  3938         OS    125     DG    O5'   3938    -0.4954         16
  3939         CI    125     DG    C5'   3939    -0.0069      12.01
  3940         H1    125     DG   H5'1   3940     0.0754      1.008
  3941         H1    125     DG   H5'2   3941     0.0754      1.008
  3942         CT    125     DG    C4'   3942     0.1629      12.01
  3943         H1    125     DG    H4'   3943     0.1176      1.008
  3944         OS    125     DG    O4'   3944    -0.3691         16
  3945         CT    125     DG    C1'   3945     0.0358      12.01
  3946         H2    125     DG    H1'   3946     0.1746      1.008
  3947         N*    125     DG     N9   3947     0.0577      14.01
  3948         CK    125     DG     C8   3948     0.0736      12.01
  3949         H5    125     DG     H8   3949     0.1997      1.008
  3950         NB    125     DG     N7   3950    -0.5725      14.01
  3951         CB    125     DG     C5   3951     0.1991      12.01
  3952          C    125     DG     C6   3952     0.4918      12.01
  3953          O    125     DG     O6   3953    -0.5699         16
  3954         NA    125     DG     N1   3954    -0.5053      14.01
  3955          H    125     DG     H1   3955      0.352      1.008
  3956         CA    125     DG     C2   3956     0.7432      12.01
  3957         N2    125     DG     N2   3957     -0.923      14.01
  3958          H    125     DG    H21   3958     0.4235      1.008
  3959          H    125     DG    H22   3959     0.4235      1.008
  3960         NC    125     DG     N3   3960    -0.6636      14.01
  3961         CB    125     DG     C4   3961     0.1814      12.01
  3962         CE    125     DG    C3'   3962     0.0713     12.001
  3963         H1    125     DG    H3'   3963     0.0985      1.008
  3964         CT    125     DG    C2'   3964    -0.0854      12.01
  3965         HC    125     DG   H2'1   3965     0.0718      1.008
  3966         HC    125     DG   H2'2   3966     0.0718      1.008
  3967         OS    125     DG    O3'   3967    -0.5232         16   ; qtot -123.3
; residue 126 DA  rtp DA   q -1.0
  3968          P    126     DA      P   3968     1.1659      30.97
  3969         O2    126     DA    O1P   3969    -0.7761         16
  3970         O2    126     DA    O2P   3970    -0.7761         16
  3971         OS    126     DA    O5'   3971    -0.4954         16
  3972         CI    126     DA    C5'   3972    -0.0069      12.01
  3973         H1    126     DA   H5'1   3973     0.0754      1.008
  3974         H1    126     DA   H5'2   3974     0.0754      1.008
  3975         CT    126     DA    C4'   3975     0.1629      12.01
  3976         H1    126     DA    H4'   3976     0.1176      1.008
  3977         OS    126     DA    O4'   3977    -0.3691         16
  3978         CT    126     DA    C1'   3978     0.0431      12.01
  3979         H2    126     DA    H1'   3979     0.1838      1.008
  3980         N*    126     DA     N9   3980    -0.0268      14.01
  3981         C1    126     DA     C8   3981     0.1607      12.01
  3982         H5    126     DA     H8   3982     0.1877      1.008
  3983         NB    126     DA     N7   3983    -0.6175      14.01
  3984         CB    126     DA     C5   3984     0.0725      12.01
  3985         CA    126     DA     C6   3985     0.6897      12.01
  3986         N2    126     DA     N6   3986    -0.9123      14.01
  3987          H    126     DA    H61   3987     0.4167      1.008
  3988          H    126     DA    H62   3988     0.4167      1.008
  3989         NC    126     DA     N1   3989    -0.7624      14.01
  3990         CQ    126     DA     C2   3990     0.5716      12.01
  3991         H5    126     DA     H2   3991     0.0598      1.008
  3992         NC    126     DA     N3   3992    -0.7417      14.01
  3993         CB    126     DA     C4   3993       0.38      12.01
  3994         CE    126     DA    C3'   3994     0.0713     12.001
  3995         H1    126     DA    H3'   3995     0.0985      1.008
  3996         CT    126     DA    C2'   3996    -0.0854      12.01
  3997         HC    126     DA   H2'1   3997     0.0718      1.008
  3998         HC    126     DA   H2'2   3998     0.0718      1.008
  3999         OS    126     DA    O3'   3999    -0.5232         16   ; qtot -124.3
; residue 127 DA  rtp DA   q -1.0
  4000          P    127     DA      P   4000     1.1659      30.97
  4001         O2    127     DA    O1P   4001    -0.7761         16
  4002         O2    127     DA    O2P   4002    -0.7761         16
  4003         OS    127     DA    O5'   4003    -0.4954         16
  4004         CI    127     DA    C5'   4004    -0.0069      12.01
  4005         H1    127     DA   H5'1   4005     0.0754      1.008
  4006         H1    127     DA   H5'2   4006     0.0754      1.008
  4007         CT    127     DA    C4'   4007     0.1629      12.01
  4008         H1    127     DA    H4'   4008     0.1176      1.008
  4009         OS    127     DA    O4'   4009    -0.3691         16
  4010         CT    127     DA    C1'   4010     0.0431      12.01
  4011         H2    127     DA    H1'   4011     0.1838      1.008
  4012         N*    127     DA     N9   4012    -0.0268      14.01
  4013         C1    127     DA     C8   4013     0.1607      12.01
  4014         H5    127     DA     H8   4014     0.1877      1.008
  4015         NB    127     DA     N7   4015    -0.6175      14.01
  4016         CB    127     DA     C5   4016     0.0725      12.01
  4017         CA    127     DA     C6   4017     0.6897      12.01
  4018         N2    127     DA     N6   4018    -0.9123      14.01
  4019          H    127     DA    H61   4019     0.4167      1.008
  4020          H    127     DA    H62   4020     0.4167      1.008
  4021         NC    127     DA     N1   4021    -0.7624      14.01
  4022         CQ    127     DA     C2   4022     0.5716      12.01
  4023         H5    127     DA     H2   4023     0.0598      1.008
  4024         NC    127     DA     N3   4024    -0.7417      14.01
  4025         CB    127     DA     C4   4025       0.38      12.01
  4026         CE    127     DA    C3'   4026     0.0713     12.001
  4027         H1    127     DA    H3'   4027     0.0985      1.008
  4028         CT    127     DA    C2'   4028    -0.0854      12.01
  4029         HC    127     DA   H2'1   4029     0.0718      1.008
  4030         HC    127     DA   H2'2   4030     0.0718      1.008
  4031         OS    127     DA    O3'   4031    -0.5232         16   ; qtot -125.3
; residue 128 DT  rtp DT   q -1.0
  4032          P    128     DT      P   4032     1.1659      30.97
  4033         O2    128     DT    O1P   4033    -0.7761         16
  4034         O2    128     DT    O2P   4034    -0.7761         16
  4035         OS    128     DT    O5'   4035    -0.4954         16
  4036         CI    128     DT    C5'   4036    -0.0069      12.01
  4037         H1    128     DT   H5'1   4037     0.0754      1.008
  4038         H1    128     DT   H5'2   4038     0.0754      1.008
  4039         CT    128     DT    C4'   4039     0.1629      12.01
  4040         H1    128     DT    H4'   4040     0.1176      1.008
  4041         OS    128     DT    O4'   4041    -0.3691         16
  4042         CT    128     DT    C1'   4042      0.068      12.01
  4043         H2    128     DT    H1'   4043     0.1804      1.008
  4044         N*    128     DT     N1   4044    -0.0239      14.01
  4045         C2    128     DT     C6   4045    -0.2209      12.01
  4046         H4    128     DT     H6   4046     0.2607      1.008
  4047         C2    128     DT     C5   4047     0.0025      12.01
  4048         CT    128     DT     C7   4048    -0.2269      12.01
  4049         HC    128     DT    H71   4049      0.077      1.008
  4050         HC    128     DT    H72   4050      0.077      1.008
  4051         HC    128     DT    H73   4051      0.077      1.008
  4052          C    128     DT     C4   4052     0.5194      12.01
  4053          O    128     DT     O4   4053    -0.5563         16
  4054         NA    128     DT     N3   4054     -0.434      14.01
  4055          H    128     DT     H3   4055      0.342      1.008
  4056          C    128     DT     C2   4056     0.5677      12.01
  4057          O    128     DT     O2   4057    -0.5881         16
  4058         CE    128     DT    C3'   4058     0.0713     12.001
  4059         H1    128     DT    H3'   4059     0.0985      1.008
  4060         CT    128     DT    C2'   4060    -0.0854      12.01
  4061         HC    128     DT   H2'1   4061     0.0718      1.008
  4062         HC    128     DT   H2'2   4062     0.0718      1.008
  4063         OS    128     DT    O3'   4063    -0.5232         16   ; qtot -126.3
; residue 129 DC  rtp DC   q -1.0
  4064          P    129     DC      P   4064     1.1659      30.97
  4065         O2    129     DC    O1P   4065    -0.7761         16
  4066         O2    129     DC    O2P   4066    -0.7761         16
  4067         OS    129     DC    O5'   4067    -0.4954         16
  4068         CI    129     DC    C5'   4068    -0.0069      12.01
  4069         H1    129     DC   H5'1   4069     0.0754      1.008
  4070         H1    129     DC   H5'2   4070     0.0754      1.008
  4071         CT    129     DC    C4'   4071     0.1629      12.01
  4072         H1    129     DC    H4'   4072     0.1176      1.008
  4073         OS    129     DC    O4'   4073    -0.3691         16
  4074         CT    129     DC    C1'   4074    -0.0116      12.01
  4075         H2    129     DC    H1'   4075     0.1963      1.008
  4076         N*    129     DC     N1   4076    -0.0339      14.01
  4077         CM    129     DC     C6   4077    -0.0183      12.01
  4078         H4    129     DC     H6   4078     0.2293      1.008
  4079         CM    129     DC     C5   4079    -0.5222      12.01
  4080         HA    129     DC     H5   4080     0.1863      1.008
  4081         CA    129     DC     C4   4081     0.8439      12.01
  4082         N2    129     DC     N4   4082    -0.9773      14.01
  4083          H    129     DC    H41   4083     0.4314      1.008
  4084          H    129     DC    H42   4084     0.4314      1.008
  4085         NC    129     DC     N3   4085    -0.7748      14.01
  4086          C    129     DC     C2   4086     0.7959      12.01
  4087          O    129     DC     O2   4087    -0.6548         16
  4088         CE    129     DC    C3'   4088     0.0713     12.001
  4089         H1    129     DC    H3'   4089     0.0985      1.008
  4090         CT    129     DC    C2'   4090    -0.0854      12.01
  4091         HC    129     DC   H2'1   4091     0.0718      1.008
  4092         HC    129     DC   H2'2   4092     0.0718      1.008
  4093         OS    129     DC    O3'   4093    -0.5232         16   ; qtot -127.3
; residue 130 DT  rtp DT   q -1.0
  4094          P    130     DT      P   4094     1.1659      30.97
  4095         O2    130     DT    O1P   4095    -0.7761         16
  4096         O2    130     DT    O2P   4096    -0.7761         16
  4097         OS    130     DT    O5'   4097    -0.4954         16
  4098         CI    130     DT    C5'   4098    -0.0069      12.01
  4099         H1    130     DT   H5'1   4099     0.0754      1.008
  4100         H1    130     DT   H5'2   4100     0.0754      1.008
  4101         CT    130     DT    C4'   4101     0.1629      12.01
  4102         H1    130     DT    H4'   4102     0.1176      1.008
  4103         OS    130     DT    O4'   4103    -0.3691         16
  4104         CT    130     DT    C1'   4104      0.068      12.01
  4105         H2    130     DT    H1'   4105     0.1804      1.008
  4106         N*    130     DT     N1   4106    -0.0239      14.01
  4107         C2    130     DT     C6   4107    -0.2209      12.01
  4108         H4    130     DT     H6   4108     0.2607      1.008
  4109         C2    130     DT     C5   4109     0.0025      12.01
  4110         CT    130     DT     C7   4110    -0.2269      12.01
  4111         HC    130     DT    H71   4111      0.077      1.008
  4112         HC    130     DT    H72   4112      0.077      1.008
  4113         HC    130     DT    H73   4113      0.077      1.008
  4114          C    130     DT     C4   4114     0.5194      12.01
  4115          O    130     DT     O4   4115    -0.5563         16
  4116         NA    130     DT     N3   4116     -0.434      14.01
  4117          H    130     DT     H3   4117      0.342      1.008
  4118          C    130     DT     C2   4118     0.5677      12.01
  4119          O    130     DT     O2   4119    -0.5881         16
  4120         CE    130     DT    C3'   4120     0.0713     12.001
  4121         H1    130     DT    H3'   4121     0.0985      1.008
  4122         CT    130     DT    C2'   4122    -0.0854      12.01
  4123         HC    130     DT   H2'1   4123     0.0718      1.008
  4124         HC    130     DT   H2'2   4124     0.0718      1.008
  4125         OS    130     DT    O3'   4125    -0.5232         16   ; qtot -128.3
; residue 131 DG  rtp DG   q -1.0
  4126          P    131     DG      P   4126     1.1659      30.97
  4127         O2    131     DG    O1P   4127    -0.7761         16
  4128         O2    131     DG    O2P   4128    -0.7761         16
  4129         OS    131     DG    O5'   4129    -0.4954         16
  4130         CI    131     DG    C5'   4130    -0.0069      12.01
  4131         H1    131     DG   H5'1   4131     0.0754      1.008
  4132         H1    131     DG   H5'2   4132     0.0754      1.008
  4133         CT    131     DG    C4'   4133     0.1629      12.01
  4134         H1    131     DG    H4'   4134     0.1176      1.008
  4135         OS    131     DG    O4'   4135    -0.3691         16
  4136         CT    131     DG    C1'   4136     0.0358      12.01
  4137         H2    131     DG    H1'   4137     0.1746      1.008
  4138         N*    131     DG     N9   4138     0.0577      14.01
  4139         CK    131     DG     C8   4139     0.0736      12.01
  4140         H5    131     DG     H8   4140     0.1997      1.008
  4141         NB    131     DG     N7   4141    -0.5725      14.01
  4142         CB    131     DG     C5   4142     0.1991      12.01
  4143          C    131     DG     C6   4143     0.4918      12.01
  4144          O    131     DG     O6   4144    -0.5699         16
  4145         NA    131     DG     N1   4145    -0.5053      14.01
  4146          H    131     DG     H1   4146      0.352      1.008
  4147         CA    131     DG     C2   4147     0.7432      12.01
  4148         N2    131     DG     N2   4148     -0.923      14.01
  4149          H    131     DG    H21   4149     0.4235      1.008
  4150          H    131     DG    H22   4150     0.4235      1.008
  4151         NC    131     DG     N3   4151    -0.6636      14.01
  4152         CB    131     DG     C4   4152     0.1814      12.01
  4153         CE    131     DG    C3'   4153     0.0713     12.001
  4154         H1    131     DG    H3'   4154     0.0985      1.008
  4155         CT    131     DG    C2'   4155    -0.0854      12.01
  4156         HC    131     DG   H2'1   4156     0.0718      1.008
  4157         HC    131     DG   H2'2   4157     0.0718      1.008
  4158         OS    131     DG    O3'   4158    -0.5232         16   ; qtot -129.3
; residue 132 DC  rtp DC   q -1.0
  4159          P    132     DC      P   4159     1.1659      30.97
  4160         O2    132     DC    O1P   4160    -0.7761         16
  4161         O2    132     DC    O2P   4161    -0.7761         16
  4162         OS    132     DC    O5'   4162    -0.4954         16
  4163         CI    132     DC    C5'   4163    -0.0069      12.01
  4164         H1    132     DC   H5'1   4164     0.0754      1.008
  4165         H1    132     DC   H5'2   4165     0.0754      1.008
  4166         CT    132     DC    C4'   4166     0.1629      12.01
  4167         H1    132     DC    H4'   4167     0.1176      1.008
  4168         OS    132     DC    O4'   4168    -0.3691         16
  4169         CT    132     DC    C1'   4169    -0.0116      12.01
  4170         H2    132     DC    H1'   4170     0.1963      1.008
  4171         N*    132     DC     N1   4171    -0.0339      14.01
  4172         CM    132     DC     C6   4172    -0.0183      12.01
  4173         H4    132     DC     H6   4173     0.2293      1.008
  4174         CM    132     DC     C5   4174    -0.5222      12.01
  4175         HA    132     DC     H5   4175     0.1863      1.008
  4176         CA    132     DC     C4   4176     0.8439      12.01
  4177         N2    132     DC     N4   4177    -0.9773      14.01
  4178          H    132     DC    H41   4178     0.4314      1.008
  4179          H    132     DC    H42   4179     0.4314      1.008
  4180         NC    132     DC     N3   4180    -0.7748      14.01
  4181          C    132     DC     C2   4181     0.7959      12.01
  4182          O    132     DC     O2   4182    -0.6548         16
  4183         CE    132     DC    C3'   4183     0.0713     12.001
  4184         H1    132     DC    H3'   4184     0.0985      1.008
  4185         CT    132     DC    C2'   4185    -0.0854      12.01
  4186         HC    132     DC   H2'1   4186     0.0718      1.008
  4187         HC    132     DC   H2'2   4187     0.0718      1.008
  4188         OS    132     DC    O3'   4188    -0.5232         16   ; qtot -130.3
; residue 133 DA  rtp DA   q -1.0
  4189          P    133     DA      P   4189     1.1659      30.97
  4190         O2    133     DA    O1P   4190    -0.7761         16
  4191         O2    133     DA    O2P   4191    -0.7761         16
  4192         OS    133     DA    O5'   4192    -0.4954         16
  4193         CI    133     DA    C5'   4193    -0.0069      12.01
  4194         H1    133     DA   H5'1   4194     0.0754      1.008
  4195         H1    133     DA   H5'2   4195     0.0754      1.008
  4196         CT    133     DA    C4'   4196     0.1629      12.01
  4197         H1    133     DA    H4'   4197     0.1176      1.008
  4198         OS    133     DA    O4'   4198    -0.3691         16
  4199         CT    133     DA    C1'   4199     0.0431      12.01
  4200         H2    133     DA    H1'   4200     0.1838      1.008
  4201         N*    133     DA     N9   4201    -0.0268      14.01
  4202         C1    133     DA     C8   4202     0.1607      12.01
  4203         H5    133     DA     H8   4203     0.1877      1.008
  4204         NB    133     DA     N7   4204    -0.6175      14.01
  4205         CB    133     DA     C5   4205     0.0725      12.01
  4206         CA    133     DA     C6   4206     0.6897      12.01
  4207         N2    133     DA     N6   4207    -0.9123      14.01
  4208          H    133     DA    H61   4208     0.4167      1.008
  4209          H    133     DA    H62   4209     0.4167      1.008
  4210         NC    133     DA     N1   4210    -0.7624      14.01
  4211         CQ    133     DA     C2   4211     0.5716      12.01
  4212         H5    133     DA     H2   4212     0.0598      1.008
  4213         NC    133     DA     N3   4213    -0.7417      14.01
  4214         CB    133     DA     C4   4214       0.38      12.01
  4215         CE    133     DA    C3'   4215     0.0713     12.001
  4216         H1    133     DA    H3'   4216     0.0985      1.008
  4217         CT    133     DA    C2'   4217    -0.0854      12.01
  4218         HC    133     DA   H2'1   4218     0.0718      1.008
  4219         HC    133     DA   H2'2   4219     0.0718      1.008
  4220         OS    133     DA    O3'   4220    -0.5232         16   ; qtot -131.3
; residue 134 DG  rtp DG   q -1.0
  4221          P    134     DG      P   4221     1.1659      30.97
  4222         O2    134     DG    O1P   4222    -0.7761         16
  4223         O2    134     DG    O2P   4223    -0.7761         16
  4224         OS    134     DG    O5'   4224    -0.4954         16
  4225         CI    134     DG    C5'   4225    -0.0069      12.01
  4226         H1    134     DG   H5'1   4226     0.0754      1.008
  4227         H1    134     DG   H5'2   4227     0.0754      1.008
  4228         CT    134     DG    C4'   4228     0.1629      12.01
  4229         H1    134     DG    H4'   4229     0.1176      1.008
  4230         OS    134     DG    O4'   4230    -0.3691         16
  4231         CT    134     DG    C1'   4231     0.0358      12.01
  4232         H2    134     DG    H1'   4232     0.1746      1.008
  4233         N*    134     DG     N9   4233     0.0577      14.01
  4234         CK    134     DG     C8   4234     0.0736      12.01
  4235         H5    134     DG     H8   4235     0.1997      1.008
  4236         NB    134     DG     N7   4236    -0.5725      14.01
  4237         CB    134     DG     C5   4237     0.1991      12.01
  4238          C    134     DG     C6   4238     0.4918      12.01
  4239          O    134     DG     O6   4239    -0.5699         16
  4240         NA    134     DG     N1   4240    -0.5053      14.01
  4241          H    134     DG     H1   4241      0.352      1.008
  4242         CA    134     DG     C2   4242     0.7432      12.01
  4243         N2    134     DG     N2   4243     -0.923      14.01
  4244          H    134     DG    H21   4244     0.4235      1.008
  4245          H    134     DG    H22   4245     0.4235      1.008
  4246         NC    134     DG     N3   4246    -0.6636      14.01
  4247         CB    134     DG     C4   4247     0.1814      12.01
  4248         CE    134     DG    C3'   4248     0.0713     12.001
  4249         H1    134     DG    H3'   4249     0.0985      1.008
  4250         CT    134     DG    C2'   4250    -0.0854      12.01
  4251         HC    134     DG   H2'1   4251     0.0718      1.008
  4252         HC    134     DG   H2'2   4252     0.0718      1.008
  4253         OS    134     DG    O3'   4253    -0.5232         16   ; qtot -132.3
; residue 135 DG  rtp DG   q -1.0
  4254          P    135     DG      P   4254     1.1659      30.97
  4255         O2    135     DG    O1P   4255    -0.7761         16
  4256         O2    135     DG    O2P   4256    -0.7761         16
  4257         OS    135     DG    O5'   4257    -0.4954         16
  4258         CI    135     DG    C5'   4258    -0.0069      12.01
  4259         H1    135     DG   H5'1   4259     0.0754      1.008
  4260         H1    135     DG   H5'2   4260     0.0754      1.008
  4261         CT    135     DG    C4'   4261     0.1629      12.01
  4262         H1    135     DG    H4'   4262     0.1176      1.008
  4263         OS    135     DG    O4'   4263    -0.3691         16
  4264         CT    135     DG    C1'   4264     0.0358      12.01
  4265         H2    135     DG    H1'   4265     0.1746      1.008
  4266         N*    135     DG     N9   4266     0.0577      14.01
  4267         CK    135     DG     C8   4267     0.0736      12.01
  4268         H5    135     DG     H8   4268     0.1997      1.008
  4269         NB    135     DG     N7   4269    -0.5725      14.01
  4270         CB    135     DG     C5   4270     0.1991      12.01
  4271          C    135     DG     C6   4271     0.4918      12.01
  4272          O    135     DG     O6   4272    -0.5699         16
  4273         NA    135     DG     N1   4273    -0.5053      14.01
  4274          H    135     DG     H1   4274      0.352      1.008
  4275         CA    135     DG     C2   4275     0.7432      12.01
  4276         N2    135     DG     N2   4276     -0.923      14.01
  4277          H    135     DG    H21   4277     0.4235      1.008
  4278          H    135     DG    H22   4278     0.4235      1.008
  4279         NC    135     DG     N3   4279    -0.6636      14.01
  4280         CB    135     DG     C4   4280     0.1814      12.01
  4281         CE    135     DG    C3'   4281     0.0713     12.001
  4282         H1    135     DG    H3'   4282     0.0985      1.008
  4283         CT    135     DG    C2'   4283    -0.0854      12.01
  4284         HC    135     DG   H2'1   4284     0.0718      1.008
  4285         HC    135     DG   H2'2   4285     0.0718      1.008
  4286         OS    135     DG    O3'   4286    -0.5232         16   ; qtot -133.3
; residue 136 DT  rtp DT   q -1.0
  4287          P    136     DT      P   4287     1.1659      30.97
  4288         O2    136     DT    O1P   4288    -0.7761         16
  4289         O2    136     DT    O2P   4289    -0.7761         16
  4290         OS    136     DT    O5'   4290    -0.4954         16
  4291         CI    136     DT    C5'   4291    -0.0069      12.01
  4292         H1    136     DT   H5'1   4292     0.0754      1.008
  4293         H1    136     DT   H5'2   4293     0.0754      1.008
  4294         CT    136     DT    C4'   4294     0.1629      12.01
  4295         H1    136     DT    H4'   4295     0.1176      1.008
  4296         OS    136     DT    O4'   4296    -0.3691         16
  4297         CT    136     DT    C1'   4297      0.068      12.01
  4298         H2    136     DT    H1'   4298     0.1804      1.008
  4299         N*    136     DT     N1   4299    -0.0239      14.01
  4300         C2    136     DT     C6   4300    -0.2209      12.01
  4301         H4    136     DT     H6   4301     0.2607      1.008
  4302         C2    136     DT     C5   4302     0.0025      12.01
  4303         CT    136     DT     C7   4303    -0.2269      12.01
  4304         HC    136     DT    H71   4304      0.077      1.008
  4305         HC    136     DT    H72   4305      0.077      1.008
  4306         HC    136     DT    H73   4306      0.077      1.008
  4307          C    136     DT     C4   4307     0.5194      12.01
  4308          O    136     DT     O4   4308    -0.5563         16
  4309         NA    136     DT     N3   4309     -0.434      14.01
  4310          H    136     DT     H3   4310      0.342      1.008
  4311          C    136     DT     C2   4311     0.5677      12.01
  4312          O    136     DT     O2   4312    -0.5881         16
  4313         CE    136     DT    C3'   4313     0.0713     12.001
  4314         H1    136     DT    H3'   4314     0.0985      1.008
  4315         CT    136     DT    C2'   4315    -0.0854      12.01
  4316         HC    136     DT   H2'1   4316     0.0718      1.008
  4317         HC    136     DT   H2'2   4317     0.0718      1.008
  4318         OS    136     DT    O3'   4318    -0.5232         16   ; qtot -134.3
; residue 137 DG  rtp DG   q -1.0
  4319          P    137     DG      P   4319     1.1659      30.97
  4320         O2    137     DG    O1P   4320    -0.7761         16
  4321         O2    137     DG    O2P   4321    -0.7761         16
  4322         OS    137     DG    O5'   4322    -0.4954         16
  4323         CI    137     DG    C5'   4323    -0.0069      12.01
  4324         H1    137     DG   H5'1   4324     0.0754      1.008
  4325         H1    137     DG   H5'2   4325     0.0754      1.008
  4326         CT    137     DG    C4'   4326     0.1629      12.01
  4327         H1    137     DG    H4'   4327     0.1176      1.008
  4328         OS    137     DG    O4'   4328    -0.3691         16
  4329         CT    137     DG    C1'   4329     0.0358      12.01
  4330         H2    137     DG    H1'   4330     0.1746      1.008
  4331         N*    137     DG     N9   4331     0.0577      14.01
  4332         CK    137     DG     C8   4332     0.0736      12.01
  4333         H5    137     DG     H8   4333     0.1997      1.008
  4334         NB    137     DG     N7   4334    -0.5725      14.01
  4335         CB    137     DG     C5   4335     0.1991      12.01
  4336          C    137     DG     C6   4336     0.4918      12.01
  4337          O    137     DG     O6   4337    -0.5699         16
  4338         NA    137     DG     N1   4338    -0.5053      14.01
  4339          H    137     DG     H1   4339      0.352      1.008
  4340         CA    137     DG     C2   4340     0.7432      12.01
  4341         N2    137     DG     N2   4341     -0.923      14.01
  4342          H    137     DG    H21   4342     0.4235      1.008
  4343          H    137     DG    H22   4343     0.4235      1.008
  4344         NC    137     DG     N3   4344    -0.6636      14.01
  4345         CB    137     DG     C4   4345     0.1814      12.01
  4346         CE    137     DG    C3'   4346     0.0713     12.001
  4347         H1    137     DG    H3'   4347     0.0985      1.008
  4348         CT    137     DG    C2'   4348    -0.0854      12.01
  4349         HC    137     DG   H2'1   4349     0.0718      1.008
  4350         HC    137     DG   H2'2   4350     0.0718      1.008
  4351         OS    137     DG    O3'   4351    -0.5232         16   ; qtot -135.3
; residue 138 DG  rtp DG   q -1.0
  4352          P    138     DG      P   4352     1.1659      30.97
  4353         O2    138     DG    O1P   4353    -0.7761         16
  4354         O2    138     DG    O2P   4354    -0.7761         16
  4355         OS    138     DG    O5'   4355    -0.4954         16
  4356         CI    138     DG    C5'   4356    -0.0069      12.01
  4357         H1    138     DG   H5'1   4357     0.0754      1.008
  4358         H1    138     DG   H5'2   4358     0.0754      1.008
  4359         CT    138     DG    C4'   4359     0.1629      12.01
  4360         H1    138     DG    H4'   4360     0.1176      1.008
  4361         OS    138     DG    O4'   4361    -0.3691         16
  4362         CT    138     DG    C1'   4362     0.0358      12.01
  4363         H2    138     DG    H1'   4363     0.1746      1.008
  4364         N*    138     DG     N9   4364     0.0577      14.01
  4365         CK    138     DG     C8   4365     0.0736      12.01
  4366         H5    138     DG     H8   4366     0.1997      1.008
  4367         NB    138     DG     N7   4367    -0.5725      14.01
  4368         CB    138     DG     C5   4368     0.1991      12.01
  4369          C    138     DG     C6   4369     0.4918      12.01
  4370          O    138     DG     O6   4370    -0.5699         16
  4371         NA    138     DG     N1   4371    -0.5053      14.01
  4372          H    138     DG     H1   4372      0.352      1.008
  4373         CA    138     DG     C2   4373     0.7432      12.01
  4374         N2    138     DG     N2   4374     -0.923      14.01
  4375          H    138     DG    H21   4375     0.4235      1.008
  4376          H    138     DG    H22   4376     0.4235      1.008
  4377         NC    138     DG     N3   4377    -0.6636      14.01
  4378         CB    138     DG     C4   4378     0.1814      12.01
  4379         CE    138     DG    C3'   4379     0.0713     12.001
  4380         H1    138     DG    H3'   4380     0.0985      1.008
  4381         CT    138     DG    C2'   4381    -0.0854      12.01
  4382         HC    138     DG   H2'1   4382     0.0718      1.008
  4383         HC    138     DG   H2'2   4383     0.0718      1.008
  4384         OS    138     DG    O3'   4384    -0.5232         16   ; qtot -136.3
; residue 139 DA  rtp DA   q -1.0
  4385          P    139     DA      P   4385     1.1659      30.97
  4386         O2    139     DA    O1P   4386    -0.7761         16
  4387         O2    139     DA    O2P   4387    -0.7761         16
  4388         OS    139     DA    O5'   4388    -0.4954         16
  4389         CI    139     DA    C5'   4389    -0.0069      12.01
  4390         H1    139     DA   H5'1   4390     0.0754      1.008
  4391         H1    139     DA   H5'2   4391     0.0754      1.008
  4392         CT    139     DA    C4'   4392     0.1629      12.01
  4393         H1    139     DA    H4'   4393     0.1176      1.008
  4394         OS    139     DA    O4'   4394    -0.3691         16
  4395         CT    139     DA    C1'   4395     0.0431      12.01
  4396         H2    139     DA    H1'   4396     0.1838      1.008
  4397         N*    139     DA     N9   4397    -0.0268      14.01
  4398         C1    139     DA     C8   4398     0.1607      12.01
  4399         H5    139     DA     H8   4399     0.1877      1.008
  4400         NB    139     DA     N7   4400    -0.6175      14.01
  4401         CB    139     DA     C5   4401     0.0725      12.01
  4402         CA    139     DA     C6   4402     0.6897      12.01
  4403         N2    139     DA     N6   4403    -0.9123      14.01
  4404          H    139     DA    H61   4404     0.4167      1.008
  4405          H    139     DA    H62   4405     0.4167      1.008
  4406         NC    139     DA     N1   4406    -0.7624      14.01
  4407         CQ    139     DA     C2   4407     0.5716      12.01
  4408         H5    139     DA     H2   4408     0.0598      1.008
  4409         NC    139     DA     N3   4409    -0.7417      14.01
  4410         CB    139     DA     C4   4410       0.38      12.01
  4411         CE    139     DA    C3'   4411     0.0713     12.001
  4412         H1    139     DA    H3'   4412     0.0985      1.008
  4413         CT    139     DA    C2'   4413    -0.0854      12.01
  4414         HC    139     DA   H2'1   4414     0.0718      1.008
  4415         HC    139     DA   H2'2   4415     0.0718      1.008
  4416         OS    139     DA    O3'   4416    -0.5232         16   ; qtot -137.3
; residue 140 DT  rtp DT   q -1.0
  4417          P    140     DT      P   4417     1.1659      30.97
  4418         O2    140     DT    O1P   4418    -0.7761         16
  4419         O2    140     DT    O2P   4419    -0.7761         16
  4420         OS    140     DT    O5'   4420    -0.4954         16
  4421         CI    140     DT    C5'   4421    -0.0069      12.01
  4422         H1    140     DT   H5'1   4422     0.0754      1.008
  4423         H1    140     DT   H5'2   4423     0.0754      1.008
  4424         CT    140     DT    C4'   4424     0.1629      12.01
  4425         H1    140     DT    H4'   4425     0.1176      1.008
  4426         OS    140     DT    O4'   4426    -0.3691         16
  4427         CT    140     DT    C1'   4427      0.068      12.01
  4428         H2    140     DT    H1'   4428     0.1804      1.008
  4429         N*    140     DT     N1   4429    -0.0239      14.01
  4430         C2    140     DT     C6   4430    -0.2209      12.01
  4431         H4    140     DT     H6   4431     0.2607      1.008
  4432         C2    140     DT     C5   4432     0.0025      12.01
  4433         CT    140     DT     C7   4433    -0.2269      12.01
  4434         HC    140     DT    H71   4434      0.077      1.008
  4435         HC    140     DT    H72   4435      0.077      1.008
  4436         HC    140     DT    H73   4436      0.077      1.008
  4437          C    140     DT     C4   4437     0.5194      12.01
  4438          O    140     DT     O4   4438    -0.5563         16
  4439         NA    140     DT     N3   4439     -0.434      14.01
  4440          H    140     DT     H3   4440      0.342      1.008
  4441          C    140     DT     C2   4441     0.5677      12.01
  4442          O    140     DT     O2   4442    -0.5881         16
  4443         CE    140     DT    C3'   4443     0.0713     12.001
  4444         H1    140     DT    H3'   4444     0.0985      1.008
  4445         CT    140     DT    C2'   4445    -0.0854      12.01
  4446         HC    140     DT   H2'1   4446     0.0718      1.008
  4447         HC    140     DT   H2'2   4447     0.0718      1.008
  4448         OS    140     DT    O3'   4448    -0.5232         16   ; qtot -138.3
; residue 141 DA  rtp DA   q -1.0
  4449          P    141     DA      P   4449     1.1659      30.97
  4450         O2    141     DA    O1P   4450    -0.7761         16
  4451         O2    141     DA    O2P   4451    -0.7761         16
  4452         OS    141     DA    O5'   4452    -0.4954         16
  4453         CI    141     DA    C5'   4453    -0.0069      12.01
  4454         H1    141     DA   H5'1   4454     0.0754      1.008
  4455         H1    141     DA   H5'2   4455     0.0754      1.008
  4456         CT    141     DA    C4'   4456     0.1629      12.01
  4457         H1    141     DA    H4'   4457     0.1176      1.008
  4458         OS    141     DA    O4'   4458    -0.3691         16
  4459         CT    141     DA    C1'   4459     0.0431      12.01
  4460         H2    141     DA    H1'   4460     0.1838      1.008
  4461         N*    141     DA     N9   4461    -0.0268      14.01
  4462         C1    141     DA     C8   4462     0.1607      12.01
  4463         H5    141     DA     H8   4463     0.1877      1.008
  4464         NB    141     DA     N7   4464    -0.6175      14.01
  4465         CB    141     DA     C5   4465     0.0725      12.01
  4466         CA    141     DA     C6   4466     0.6897      12.01
  4467         N2    141     DA     N6   4467    -0.9123      14.01
  4468          H    141     DA    H61   4468     0.4167      1.008
  4469          H    141     DA    H62   4469     0.4167      1.008
  4470         NC    141     DA     N1   4470    -0.7624      14.01
  4471         CQ    141     DA     C2   4471     0.5716      12.01
  4472         H5    141     DA     H2   4472     0.0598      1.008
  4473         NC    141     DA     N3   4473    -0.7417      14.01
  4474         CB    141     DA     C4   4474       0.38      12.01
  4475         CE    141     DA    C3'   4475     0.0713     12.001
  4476         H1    141     DA    H3'   4476     0.0985      1.008
  4477         CT    141     DA    C2'   4477    -0.0854      12.01
  4478         HC    141     DA   H2'1   4478     0.0718      1.008
  4479         HC    141     DA   H2'2   4479     0.0718      1.008
  4480         OS    141     DA    O3'   4480    -0.5232         16   ; qtot -139.3
; residue 142 DT  rtp DT   q -1.0
  4481          P    142     DT      P   4481     1.1659      30.97
  4482         O2    142     DT    O1P   4482    -0.7761         16
  4483         O2    142     DT    O2P   4483    -0.7761         16
  4484         OS    142     DT    O5'   4484    -0.4954         16
  4485         CI    142     DT    C5'   4485    -0.0069      12.01
  4486         H1    142     DT   H5'1   4486     0.0754      1.008
  4487         H1    142     DT   H5'2   4487     0.0754      1.008
  4488         CT    142     DT    C4'   4488     0.1629      12.01
  4489         H1    142     DT    H4'   4489     0.1176      1.008
  4490         OS    142     DT    O4'   4490    -0.3691         16
  4491         CT    142     DT    C1'   4491      0.068      12.01
  4492         H2    142     DT    H1'   4492     0.1804      1.008
  4493         N*    142     DT     N1   4493    -0.0239      14.01
  4494         C2    142     DT     C6   4494    -0.2209      12.01
  4495         H4    142     DT     H6   4495     0.2607      1.008
  4496         C2    142     DT     C5   4496     0.0025      12.01
  4497         CT    142     DT     C7   4497    -0.2269      12.01
  4498         HC    142     DT    H71   4498      0.077      1.008
  4499         HC    142     DT    H72   4499      0.077      1.008
  4500         HC    142     DT    H73   4500      0.077      1.008
  4501          C    142     DT     C4   4501     0.5194      12.01
  4502          O    142     DT     O4   4502    -0.5563         16
  4503         NA    142     DT     N3   4503     -0.434      14.01
  4504          H    142     DT     H3   4504      0.342      1.008
  4505          C    142     DT     C2   4505     0.5677      12.01
  4506          O    142     DT     O2   4506    -0.5881         16
  4507         CE    142     DT    C3'   4507     0.0713     12.001
  4508         H1    142     DT    H3'   4508     0.0985      1.008
  4509         CT    142     DT    C2'   4509    -0.0854      12.01
  4510         HC    142     DT   H2'1   4510     0.0718      1.008
  4511         HC    142     DT   H2'2   4511     0.0718      1.008
  4512         OS    142     DT    O3'   4512    -0.5232         16   ; qtot -140.3
; residue 143 DT  rtp DT   q -1.0
  4513          P    143     DT      P   4513     1.1659      30.97
  4514         O2    143     DT    O1P   4514    -0.7761         16
  4515         O2    143     DT    O2P   4515    -0.7761         16
  4516         OS    143     DT    O5'   4516    -0.4954         16
  4517         CI    143     DT    C5'   4517    -0.0069      12.01
  4518         H1    143     DT   H5'1   4518     0.0754      1.008
  4519         H1    143     DT   H5'2   4519     0.0754      1.008
  4520         CT    143     DT    C4'   4520     0.1629      12.01
  4521         H1    143     DT    H4'   4521     0.1176      1.008
  4522         OS    143     DT    O4'   4522    -0.3691         16
  4523         CT    143     DT    C1'   4523      0.068      12.01
  4524         H2    143     DT    H1'   4524     0.1804      1.008
  4525         N*    143     DT     N1   4525    -0.0239      14.01
  4526         C2    143     DT     C6   4526    -0.2209      12.01
  4527         H4    143     DT     H6   4527     0.2607      1.008
  4528         C2    143     DT     C5   4528     0.0025      12.01
  4529         CT    143     DT     C7   4529    -0.2269      12.01
  4530         HC    143     DT    H71   4530      0.077      1.008
  4531         HC    143     DT    H72   4531      0.077      1.008
  4532         HC    143     DT    H73   4532      0.077      1.008
  4533          C    143     DT     C4   4533     0.5194      12.01
  4534          O    143     DT     O4   4534    -0.5563         16
  4535         NA    143     DT     N3   4535     -0.434      14.01
  4536          H    143     DT     H3   4536      0.342      1.008
  4537          C    143     DT     C2   4537     0.5677      12.01
  4538          O    143     DT     O2   4538    -0.5881         16
  4539         CE    143     DT    C3'   4539     0.0713     12.001
  4540         H1    143     DT    H3'   4540     0.0985      1.008
  4541         CT    143     DT    C2'   4541    -0.0854      12.01
  4542         HC    143     DT   H2'1   4542     0.0718      1.008
  4543         HC    143     DT   H2'2   4543     0.0718      1.008
  4544         OS    143     DT    O3'   4544    -0.5232         16   ; qtot -141.3
; residue 144 DG  rtp DG   q -1.0
  4545          P    144     DG      P   4545     1.1659      30.97
  4546         O2    144     DG    O1P   4546    -0.7761         16
  4547         O2    144     DG    O2P   4547    -0.7761         16
  4548         OS    144     DG    O5'   4548    -0.4954         16
  4549         CI    144     DG    C5'   4549    -0.0069      12.01
  4550         H1    144     DG   H5'1   4550     0.0754      1.008
  4551         H1    144     DG   H5'2   4551     0.0754      1.008
  4552         CT    144     DG    C4'   4552     0.1629      12.01
  4553         H1    144     DG    H4'   4553     0.1176      1.008
  4554         OS    144     DG    O4'   4554    -0.3691         16
  4555         CT    144     DG    C1'   4555     0.0358      12.01
  4556         H2    144     DG    H1'   4556     0.1746      1.008
  4557         N*    144     DG     N9   4557     0.0577      14.01
  4558         CK    144     DG     C8   4558     0.0736      12.01
  4559         H5    144     DG     H8   4559     0.1997      1.008
  4560         NB    144     DG     N7   4560    -0.5725      14.01
  4561         CB    144     DG     C5   4561     0.1991      12.01
  4562          C    144     DG     C6   4562     0.4918      12.01
  4563          O    144     DG     O6   4563    -0.5699         16
  4564         NA    144     DG     N1   4564    -0.5053      14.01
  4565          H    144     DG     H1   4565      0.352      1.008
  4566         CA    144     DG     C2   4566     0.7432      12.01
  4567         N2    144     DG     N2   4567     -0.923      14.01
  4568          H    144     DG    H21   4568     0.4235      1.008
  4569          H    144     DG    H22   4569     0.4235      1.008
  4570         NC    144     DG     N3   4570    -0.6636      14.01
  4571         CB    144     DG     C4   4571     0.1814      12.01
  4572         CE    144     DG    C3'   4572     0.0713     12.001
  4573         H1    144     DG    H3'   4573     0.0985      1.008
  4574         CT    144     DG    C2'   4574    -0.0854      12.01
  4575         HC    144     DG   H2'1   4575     0.0718      1.008
  4576         HC    144     DG   H2'2   4576     0.0718      1.008
  4577         OS    144     DG    O3'   4577    -0.5232         16   ; qtot -142.3
; residue 145 DA  rtp DA   q -1.0
  4578          P    145     DA      P   4578     1.1659      30.97
  4579         O2    145     DA    O1P   4579    -0.7761         16
  4580         O2    145     DA    O2P   4580    -0.7761         16
  4581         OS    145     DA    O5'   4581    -0.4954         16
  4582         CI    145     DA    C5'   4582    -0.0069      12.01
  4583         H1    145     DA   H5'1   4583     0.0754      1.008
  4584         H1    145     DA   H5'2   4584     0.0754      1.008
  4585         CT    145     DA    C4'   4585     0.1629      12.01
  4586         H1    145     DA    H4'   4586     0.1176      1.008
  4587         OS    145     DA    O4'   4587    -0.3691         16
  4588         CT    145     DA    C1'   4588     0.0431      12.01
  4589         H2    145     DA    H1'   4589     0.1838      1.008
  4590         N*    145     DA     N9   4590    -0.0268      14.01
  4591         C1    145     DA     C8   4591     0.1607      12.01
  4592         H5    145     DA     H8   4592     0.1877      1.008
  4593         NB    145     DA     N7   4593    -0.6175      14.01
  4594         CB    145     DA     C5   4594     0.0725      12.01
  4595         CA    145     DA     C6   4595     0.6897      12.01
  4596         N2    145     DA     N6   4596    -0.9123      14.01
  4597          H    145     DA    H61   4597     0.4167      1.008
  4598          H    145     DA    H62   4598     0.4167      1.008
  4599         NC    145     DA     N1   4599    -0.7624      14.01
  4600         CQ    145     DA     C2   4600     0.5716      12.01
  4601         H5    145     DA     H2   4601     0.0598      1.008
  4602         NC    145     DA     N3   4602    -0.7417      14.01
  4603         CB    145     DA     C4   4603       0.38      12.01
  4604         CE    145     DA    C3'   4604     0.0713     12.001
  4605         H1    145     DA    H3'   4605     0.0985      1.008
  4606         CT    145     DA    C2'   4606    -0.0854      12.01
  4607         HC    145     DA   H2'1   4607     0.0718      1.008
  4608         HC    145     DA   H2'2   4608     0.0718      1.008
  4609         OS    145     DA    O3'   4609    -0.5232         16   ; qtot -143.3
; residue 146 DT3 rtp DT3  q -0.7
  4610          P    146    DT3      P   4610     1.1659      30.97
  4611         O2    146    DT3    O1P   4611    -0.7761         16
  4612         O2    146    DT3    O2P   4612    -0.7761         16
  4613         OS    146    DT3    O5'   4613    -0.4954         16
  4614         CI    146    DT3    C5'   4614    -0.0069      12.01
  4615         H1    146    DT3   H5'1   4615     0.0754      1.008
  4616         H1    146    DT3   H5'2   4616     0.0754      1.008
  4617         CT    146    DT3    C4'   4617     0.1629      12.01
  4618         H1    146    DT3    H4'   4618     0.1176      1.008
  4619         OS    146    DT3    O4'   4619    -0.3691         16
  4620         CT    146    DT3    C1'   4620      0.068      12.01
  4621         H2    146    DT3    H1'   4621     0.1804      1.008
  4622         N*    146    DT3     N1   4622    -0.0239      14.01
  4623         C2    146    DT3     C6   4623    -0.2209      12.01
  4624         H4    146    DT3     H6   4624     0.2607      1.008
  4625         C2    146    DT3     C5   4625     0.0025      12.01
  4626         CT    146    DT3     C7   4626    -0.2269      12.01
  4627         HC    146    DT3    H71   4627      0.077      1.008
  4628         HC    146    DT3    H72   4628      0.077      1.008
  4629         HC    146    DT3    H73   4629      0.077      1.008
  4630          C    146    DT3     C4   4630     0.5194      12.01
  4631          O    146    DT3     O4   4631    -0.5563         16
  4632         NA    146    DT3     N3   4632     -0.434      14.01
  4633          H    146    DT3     H3   4633      0.342      1.008
  4634          C    146    DT3     C2   4634     0.5677      12.01
  4635          O    146    DT3     O2   4635    -0.5881         16
  4636         CE    146    DT3    C3'   4636     0.0713     12.001
  4637         H1    146    DT3    H3'   4637     0.0985      1.008
  4638         CT    146    DT3    C2'   4638    -0.0854      12.01
  4639         HC    146    DT3   H2'1   4639     0.0718      1.008
  4640         HC    146    DT3   H2'2   4640     0.0718      1.008
  4641         OH    146    DT3    O3'   4641    -0.6549         16
  4642         HO    146    DT3    H3T   4642     0.4396      1.008   ; qtot -144

[ bonds ]
;  ai    aj funct            c0            c1            c2            c3
    1     2     1 
    1     3     1 
    3     4     1 
    3     5     1 
    3     6     1 
    6     7     1 
    6     8     1 
    6    25     1 
    8     9     1 
    9    10     1 
    9    11     1 
    9    27     1 
   11    12     1 
   11    24     1 
   12    13     1 
   12    14     1 
   14    15     1 
   15    16     1 
   15    24     1 
   16    17     1 
   16    20     1 
   17    18     1 
   17    19     1 
   20    21     1 
   21    22     1 
   21    23     1 
   23    24     1 
   25    26     1 
   25    27     1 
   25    30     1 
   27    28     1 
   27    29     1 
   30    31     1 
   31    32     1 
   31    33     1 
   31    34     1 
   34    35     1 
   35    36     1 
   35    37     1 
   35    38     1 
   38    39     1 
   38    40     1 
   38    57     1 
   40    41     1 
   41    42     1 
   41    43     1 
   41    59     1 
   43    44     1 
   43    55     1 
   44    45     1 
   44    46     1 
   46    47     1 
   46    51     1 
   47    48     1 
   47    49     1 
   47    50     1 
   51    52     1 
   51    53     1 
   53    54     1 
   53    55     1 
   55    56     1 
   57    58     1 
   57    59     1 
   57    62     1 
   59    60     1 
   59    61     1 
   62    63     1 
   63    64     1 
   63    65     1 
   63    66     1 
   66    67     1 
   67    68     1 
   67    69     1 
   67    70     1 
   70    71     1 
   70    72     1 
   70    87     1 
   72    73     1 
   73    74     1 
   73    75     1 
   73    89     1 
   75    76     1 
   75    85     1 
   76    77     1 
   76    78     1 
   78    79     1 
   78    80     1 
   80    81     1 
   80    84     1 
   81    82     1 
   81    83     1 
   84    85     1 
   85    86     1 
   87    88     1 
   87    89     1 
   87    92     1 
   89    90     1 
   89    91     1 
   92    93     1 
   93    94     1 
   93    95     1 
   93    96     1 
   96    97     1 
   97    98     1 
   97    99     1 
   97   100     1 
  100   101     1 
  100   102     1 
  100   119     1 
  102   103     1 
  103   104     1 
  103   105     1 
  103   121     1 
  105   106     1 
  105   118     1 
  106   107     1 
  106   108     1 
  108   109     1 
  109   110     1 
  109   118     1 
  110   111     1 
  110   114     1 
  111   112     1 
  111   113     1 
  114   115     1 
  115   116     1 
  115   117     1 
  117   118     1 
  119   120     1 
  119   121     1 
  119   124     1 
  121   122     1 
  121   123     1 
  124   125     1 
  125   126     1 
  125   127     1 
  125   128     1 
  128   129     1 
  129   130     1 
  129   131     1 
  129   132     1 
  132   133     1 
  132   134     1 
  132   151     1 
  134   135     1 
  135   136     1 
  135   137     1 
  135   153     1 
  137   138     1 
  137   150     1 
  138   139     1 
  138   140     1 
  140   141     1 
  141   142     1 
  141   150     1 
  142   143     1 
  142   146     1 
  143   144     1 
  143   145     1 
  146   147     1 
  147   148     1 
  147   149     1 
  149   150     1 
  151   152     1 
  151   153     1 
  151   156     1 
  153   154     1 
  153   155     1 
  156   157     1 
  157   158     1 
  157   159     1 
  157   160     1 
  160   161     1 
  161   162     1 
  161   163     1 
  161   164     1 
  164   165     1 
  164   166     1 
  164   183     1 
  166   167     1 
  167   168     1 
  167   169     1 
  167   185     1 
  169   170     1 
  169   181     1 
  170   171     1 
  170   172     1 
  172   173     1 
  172   177     1 
  173   174     1 
  173   175     1 
  173   176     1 
  177   178     1 
  177   179     1 
  179   180     1 
  179   181     1 
  181   182     1 
  183   184     1 
  183   185     1 
  183   188     1 
  185   186     1 
  185   187     1 
  188   189     1 
  189   190     1 
  189   191     1 
  189   192     1 
  192   193     1 
  193   194     1 
  193   195     1 
  193   196     1 
  196   197     1 
  196   198     1 
  196   215     1 
  198   199     1 
  199   200     1 
  199   201     1 
  199   217     1 
  201   202     1 
  201   214     1 
  202   203     1 
  202   204     1 
  204   205     1 
  205   206     1 
  205   214     1 
  206   207     1 
  206   210     1 
  207   208     1 
  207   209     1 
  210   211     1 
  211   212     1 
  211   213     1 
  213   214     1 
  215   216     1 
  215   217     1 
  215   220     1 
  217   218     1 
  217   219     1 
  220   221     1 
  221   222     1 
  221   223     1 
  221   224     1 
  224   225     1 
  225   226     1 
  225   227     1 
  225   228     1 
  228   229     1 
  228   230     1 
  228   247     1 
  230   231     1 
  231   232     1 
  231   233     1 
  231   249     1 
  233   234     1 
  233   245     1 
  234   235     1 
  234   236     1 
  236   237     1 
  236   241     1 
  237   238     1 
  237   239     1 
  237   240     1 
  241   242     1 
  241   243     1 
  243   244     1 
  243   245     1 
  245   246     1 
  247   248     1 
  247   249     1 
  247   252     1 
  249   250     1 
  249   251     1 
  252   253     1 
  253   254     1 
  253   255     1 
  253   256     1 
  256   257     1 
  257   258     1 
  257   259     1 
  257   260     1 
  260   261     1 
  260   262     1 
  260   277     1 
  262   263     1 
  263   264     1 
  263   265     1 
  263   279     1 
  265   266     1 
  265   275     1 
  266   267     1 
  266   268     1 
  268   269     1 
  268   270     1 
  270   271     1 
  270   274     1 
  271   272     1 
  271   273     1 
  274   275     1 
  275   276     1 
  277   278     1 
  277   279     1 
  277   282     1 
  279   280     1 
  279   281     1 
  282   283     1 
  283   284     1 
  283   285     1 
  283   286     1 
  286   287     1 
  287   288     1 
  287   289     1 
  287   290     1 
  290   291     1 
  290   292     1 
  290   307     1 
  292   293     1 
  293   294     1 
  293   295     1 
  293   309     1 
  295   296     1 
  295   305     1 
  296   297     1 
  296   298     1 
  298   299     1 
  298   300     1 
  300   301     1 
  300   304     1 
  301   302     1 
  301   303     1 
  304   305     1 
  305   306     1 
  307   308     1 
  307   309     1 
  307   312     1 
  309   310     1 
  309   311     1 
  312   313     1 
  313   314     1 
  313   315     1 
  313   316     1 
  316   317     1 
  317   318     1 
  317   319     1 
  317   320     1 
  320   321     1 
  320   322     1 
  320   339     1 
  322   323     1 
  323   324     1 
  323   325     1 
  323   341     1 
  325   326     1 
  325   338     1 
  326   327     1 
  326   328     1 
  328   329     1 
  329   330     1 
  329   338     1 
  330   331     1 
  330   334     1 
  331   332     1 
  331   333     1 
  334   335     1 
  335   336     1 
  335   337     1 
  337   338     1 
  339   340     1 
  339   341     1 
  339   344     1 
  341   342     1 
  341   343     1 
  344   345     1 
  345   346     1 
  345   347     1 
  345   348     1 
  348   349     1 
  349   350     1 
  349   351     1 
  349   352     1 
  352   353     1 
  352   354     1 
  352   369     1 
  354   355     1 
  355   356     1 
  355   357     1 
  355   371     1 
  357   358     1 
  357   367     1 
  358   359     1 
  358   360     1 
  360   361     1 
  360   362     1 
  362   363     1 
  362   366     1 
  363   364     1 
  363   365     1 
  366   367     1 
  367   368     1 
  369   370     1 
  369   371     1 
  369   374     1 
  371   372     1 
  371   373     1 
  374   375     1 
  375   376     1 
  375   377     1 
  375   378     1 
  378   379     1 
  379   380     1 
  379   381     1 
  379   382     1 
  382   383     1 
  382   384     1 
  382   399     1 
  384   385     1 
  385   386     1 
  385   387     1 
  385   401     1 
  387   388     1 
  387   397     1 
  388   389     1 
  388   390     1 
  390   391     1 
  390   392     1 
  392   393     1 
  392   396     1 
  393   394     1 
  393   395     1 
  396   397     1 
  397   398     1 
  399   400     1 
  399   401     1 
  399   404     1 
  401   402     1 
  401   403     1 
  404   405     1 
  405   406     1 
  405   407     1 
  405   408     1 
  408   409     1 
  409   410     1 
  409   411     1 
  409   412     1 
  412   413     1 
  412   414     1 
  412   431     1 
  414   415     1 
  415   416     1 
  415   417     1 
  415   433     1 
  417   418     1 
  417   429     1 
  418   419     1 
  418   420     1 
  420   421     1 
  420   425     1 
  421   422     1 
  421   423     1 
  421   424     1 
  425   426     1 
  425   427     1 
  427   428     1 
  427   429     1 
  429   430     1 
  431   432     1 
  431   433     1 
  431   436     1 
  433   434     1 
  433   435     1 
  436   437     1 
  437   438     1 
  437   439     1 
  437   440     1 
  440   441     1 
  441   442     1 
  441   443     1 
  441   444     1 
  444   445     1 
  444   446     1 
  444   464     1 
  446   447     1 
  447   448     1 
  447   449     1 
  447   466     1 
  449   450     1 
  449   463     1 
  450   451     1 
  450   452     1 
  452   453     1 
  453   454     1 
  453   463     1 
  454   455     1 
  454   456     1 
  456   457     1 
  456   458     1 
  458   459     1 
  458   462     1 
  459   460     1 
  459   461     1 
  462   463     1 
  464   465     1 
  464   466     1 
  464   469     1 
  466   467     1 
  466   468     1 
  469   470     1 
  470   471     1 
  470   472     1 
  470   473     1 
  473   474     1 
  474   475     1 
  474   476     1 
  474   477     1 
  477   478     1 
  477   479     1 
  477   494     1 
  479   480     1 
  480   481     1 
  480   482     1 
  480   496     1 
  482   483     1 
  482   492     1 
  483   484     1 
  483   485     1 
  485   486     1 
  485   487     1 
  487   488     1 
  487   491     1 
  488   489     1 
  488   490     1 
  491   492     1 
  492   493     1 
  494   495     1 
  494   496     1 
  494   499     1 
  496   497     1 
  496   498     1 
  499   500     1 
  500   501     1 
  500   502     1 
  500   503     1 
  503   504     1 
  504   505     1 
  504   506     1 
  504   507     1 
  507   508     1 
  507   509     1 
  507   526     1 
  509   510     1 
  510   511     1 
  510   512     1 
  510   528     1 
  512   513     1 
  512   525     1 
  513   514     1 
  513   515     1 
  515   516     1 
  516   517     1 
  516   525     1 
  517   518     1 
  517   521     1 
  518   519     1 
  518   520     1 
  521   522     1 
  522   523     1 
  522   524     1 
  524   525     1 
  526   527     1 
  526   528     1 
  526   531     1 
  528   529     1 
  528   530     1 
  531   532     1 
  532   533     1 
  532   534     1 
  532   535     1 
  535   536     1 
  536   537     1 
  536   538     1 
  536   539     1 
  539   540     1 
  539   541     1 
  539   559     1 
  541   542     1 
  542   543     1 
  542   544     1 
  542   561     1 
  544   545     1 
  544   558     1 
  545   546     1 
  545   547     1 
  547   548     1 
  548   549     1 
  548   558     1 
  549   550     1 
  549   551     1 
  551   552     1 
  551   553     1 
  553   554     1 
  553   557     1 
  554   555     1 
  554   556     1 
  557   558     1 
  559   560     1 
  559   561     1 
  559   564     1 
  561   562     1 
  561   563     1 
  564   565     1 
  565   566     1 
  565   567     1 
  565   568     1 
  568   569     1 
  569   570     1 
  569   571     1 
  569   572     1 
  572   573     1 
  572   574     1 
  572   591     1 
  574   575     1 
  575   576     1 
  575   577     1 
  575   593     1 
  577   578     1 
  577   590     1 
  578   579     1 
  578   580     1 
  580   581     1 
  581   582     1 
  581   590     1 
  582   583     1 
  582   586     1 
  583   584     1 
  583   585     1 
  586   587     1 
  587   588     1 
  587   589     1 
  589   590     1 
  591   592     1 
  591   593     1 
  591   596     1 
  593   594     1 
  593   595     1 
  596   597     1 
  597   598     1 
  597   599     1 
  597   600     1 
  600   601     1 
  601   602     1 
  601   603     1 
  601   604     1 
  604   605     1 
  604   606     1 
  604   623     1 
  606   607     1 
  607   608     1 
  607   609     1 
  607   625     1 
  609   610     1 
  609   621     1 
  610   611     1 
  610   612     1 
  612   613     1 
  612   617     1 
  613   614     1 
  613   615     1 
  613   616     1 
  617   618     1 
  617   619     1 
  619   620     1 
  619   621     1 
  621   622     1 
  623   624     1 
  623   625     1 
  623   628     1 
  625   626     1 
  625   627     1 
  628   629     1 
  629   630     1 
  629   631     1 
  629   632     1 
  632   633     1 
  633   634     1 
  633   635     1 
  633   636     1 
  636   637     1 
  636   638     1 
  636   655     1 
  638   639     1 
  639   640     1 
  639   641     1 
  639   657     1 
  641   642     1 
  641   653     1 
  642   643     1 
  642   644     1 
  644   645     1 
  644   649     1 
  645   646     1 
  645   647     1 
  645   648     1 
  649   650     1 
  649   651     1 
  651   652     1 
  651   653     1 
  653   654     1 
  655   656     1 
  655   657     1 
  655   660     1 
  657   658     1 
  657   659     1 
  660   661     1 
  661   662     1 
  661   663     1 
  661   664     1 
  664   665     1 
  665   666     1 
  665   667     1 
  665   668     1 
  668   669     1 
  668   670     1 
  668   685     1 
  670   671     1 
  671   672     1 
  671   673     1 
  671   687     1 
  673   674     1 
  673   683     1 
  674   675     1 
  674   676     1 
  676   677     1 
  676   678     1 
  678   679     1 
  678   682     1 
  679   680     1 
  679   681     1 
  682   683     1 
  683   684     1 
  685   686     1 
  685   687     1 
  685   690     1 
  687   688     1 
  687   689     1 
  690   691     1 
  691   692     1 
  691   693     1 
  691   694     1 
  694   695     1 
  695   696     1 
  695   697     1 
  695   698     1 
  698   699     1 
  698   700     1 
  698   717     1 
  700   701     1 
  701   702     1 
  701   703     1 
  701   719     1 
  703   704     1 
  703   715     1 
  704   705     1 
  704   706     1 
  706   707     1 
  706   711     1 
  707   708     1 
  707   709     1 
  707   710     1 
  711   712     1 
  711   713     1 
  713   714     1 
  713   715     1 
  715   716     1 
  717   718     1 
  717   719     1 
  717   722     1 
  719   720     1 
  719   721     1 
  722   723     1 
  723   724     1 
  723   725     1 
  723   726     1 
  726   727     1 
  727   728     1 
  727   729     1 
  727   730     1 
  730   731     1 
  730   732     1 
  730   749     1 
  732   733     1 
  733   734     1 
  733   735     1 
  733   751     1 
  735   736     1 
  735   748     1 
  736   737     1 
  736   738     1 
  738   739     1 
  739   740     1 
  739   748     1 
  740   741     1 
  740   744     1 
  741   742     1 
  741   743     1 
  744   745     1 
  745   746     1 
  745   747     1 
  747   748     1 
  749   750     1 
  749   751     1 
  749   754     1 
  751   752     1 
  751   753     1 
  754   755     1 
  755   756     1 
  755   757     1 
  755   758     1 
  758   759     1 
  759   760     1 
  759   761     1 
  759   762     1 
  762   763     1 
  762   764     1 
  762   779     1 
  764   765     1 
  765   766     1 
  765   767     1 
  765   781     1 
  767   768     1 
  767   777     1 
  768   769     1 
  768   770     1 
  770   771     1 
  770   772     1 
  772   773     1 
  772   776     1 
  773   774     1 
  773   775     1 
  776   777     1 
  777   778     1 
  779   780     1 
  779   781     1 
  779   784     1 
  781   782     1 
  781   783     1 
  784   785     1 
  785   786     1 
  785   787     1 
  785   788     1 
  788   789     1 
  789   790     1 
  789   791     1 
  789   792     1 
  792   793     1 
  792   794     1 
  792   809     1 
  794   795     1 
  795   796     1 
  795   797     1 
  795   811     1 
  797   798     1 
  797   807     1 
  798   799     1 
  798   800     1 
  800   801     1 
  800   802     1 
  802   803     1 
  802   806     1 
  803   804     1 
  803   805     1 
  806   807     1 
  807   808     1 
  809   810     1 
  809   811     1 
  809   814     1 
  811   812     1 
  811   813     1 
  814   815     1 
  815   816     1 
  815   817     1 
  815   818     1 
  818   819     1 
  819   820     1 
  819   821     1 
  819   822     1 
  822   823     1 
  822   824     1 
  822   841     1 
  824   825     1 
  825   826     1 
  825   827     1 
  825   843     1 
  827   828     1 
  827   840     1 
  828   829     1 
  828   830     1 
  830   831     1 
  831   832     1 
  831   840     1 
  832   833     1 
  832   836     1 
  833   834     1 
  833   835     1 
  836   837     1 
  837   838     1 
  837   839     1 
  839   840     1 
  841   842     1 
  841   843     1 
  841   846     1 
  843   844     1 
  843   845     1 
  846   847     1 
  847   848     1 
  847   849     1 
  847   850     1 
  850   851     1 
  851   852     1 
  851   853     1 
  851   854     1 
  854   855     1 
  854   856     1 
  854   873     1 
  856   857     1 
  857   858     1 
  857   859     1 
  857   875     1 
  859   860     1 
  859   872     1 
  860   861     1 
  860   862     1 
  862   863     1 
  863   864     1 
  863   872     1 
  864   865     1 
  864   868     1 
  865   866     1 
  865   867     1 
  868   869     1 
  869   870     1 
  869   871     1 
  871   872     1 
  873   874     1 
  873   875     1 
  873   878     1 
  875   876     1 
  875   877     1 
  878   879     1 
  879   880     1 
  879   881     1 
  879   882     1 
  882   883     1 
  883   884     1 
  883   885     1 
  883   886     1 
  886   887     1 
  886   888     1 
  886   905     1 
  888   889     1 
  889   890     1 
  889   891     1 
  889   907     1 
  891   892     1 
  891   904     1 
  892   893     1 
  892   894     1 
  894   895     1 
  895   896     1 
  895   904     1 
  896   897     1 
  896   900     1 
  897   898     1 
  897   899     1 
  900   901     1 
  901   902     1 
  901   903     1 
  903   904     1 
  905   906     1 
  905   907     1 
  905   910     1 
  907   908     1 
  907   909     1 
  910   911     1 
  911   912     1 
  911   913     1 
  911   914     1 
  914   915     1 
  915   916     1 
  915   917     1 
  915   918     1 
  918   919     1 
  918   920     1 
  918   937     1 
  920   921     1 
  921   922     1 
  921   923     1 
  921   939     1 
  923   924     1 
  923   936     1 
  924   925     1 
  924   926     1 
  926   927     1 
  927   928     1 
  927   936     1 
  928   929     1 
  928   932     1 
  929   930     1 
  929   931     1 
  932   933     1 
  933   934     1 
  933   935     1 
  935   936     1 
  937   938     1 
  937   939     1 
  937   942     1 
  939   940     1 
  939   941     1 
  942   943     1 
  943   944     1 
  943   945     1 
  943   946     1 
  946   947     1 
  947   948     1 
  947   949     1 
  947   950     1 
  950   951     1 
  950   952     1 
  950   970     1 
  952   953     1 
  953   954     1 
  953   955     1 
  953   972     1 
  955   956     1 
  955   969     1 
  956   957     1 
  956   958     1 
  958   959     1 
  959   960     1 
  959   969     1 
  960   961     1 
  960   962     1 
  962   963     1 
  962   964     1 
  964   965     1 
  964   968     1 
  965   966     1 
  965   967     1 
  968   969     1 
  970   971     1 
  970   972     1 
  970   975     1 
  972   973     1 
  972   974     1 
  975   976     1 
  976   977     1 
  976   978     1 
  976   979     1 
  979   980     1 
  980   981     1 
  980   982     1 
  980   983     1 
  983   984     1 
  983   985     1 
  983  1002     1 
  985   986     1 
  986   987     1 
  986   988     1 
  986  1004     1 
  988   989     1 
  988  1000     1 
  989   990     1 
  989   991     1 
  991   992     1 
  991   996     1 
  992   993     1 
  992   994     1 
  992   995     1 
  996   997     1 
  996   998     1 
  998   999     1 
  998  1000     1 
 1000  1001     1 
 1002  1003     1 
 1002  1004     1 
 1002  1007     1 
 1004  1005     1 
 1004  1006     1 
 1007  1008     1 
 1008  1009     1 
 1008  1010     1 
 1008  1011     1 
 1011  1012     1 
 1012  1013     1 
 1012  1014     1 
 1012  1015     1 
 1015  1016     1 
 1015  1017     1 
 1015  1035     1 
 1017  1018     1 
 1018  1019     1 
 1018  1020     1 
 1018  1037     1 
 1020  1021     1 
 1020  1034     1 
 1021  1022     1 
 1021  1023     1 
 1023  1024     1 
 1024  1025     1 
 1024  1034     1 
 1025  1026     1 
 1025  1027     1 
 1027  1028     1 
 1027  1029     1 
 1029  1030     1 
 1029  1033     1 
 1030  1031     1 
 1030  1032     1 
 1033  1034     1 
 1035  1036     1 
 1035  1037     1 
 1035  1040     1 
 1037  1038     1 
 1037  1039     1 
 1040  1041     1 
 1041  1042     1 
 1041  1043     1 
 1041  1044     1 
 1044  1045     1 
 1045  1046     1 
 1045  1047     1 
 1045  1048     1 
 1048  1049     1 
 1048  1050     1 
 1048  1067     1 
 1050  1051     1 
 1051  1052     1 
 1051  1053     1 
 1051  1069     1 
 1053  1054     1 
 1053  1065     1 
 1054  1055     1 
 1054  1056     1 
 1056  1057     1 
 1056  1061     1 
 1057  1058     1 
 1057  1059     1 
 1057  1060     1 
 1061  1062     1 
 1061  1063     1 
 1063  1064     1 
 1063  1065     1 
 1065  1066     1 
 1067  1068     1 
 1067  1069     1 
 1067  1072     1 
 1069  1070     1 
 1069  1071     1 
 1072  1073     1 
 1073  1074     1 
 1073  1075     1 
 1073  1076     1 
 1076  1077     1 
 1077  1078     1 
 1077  1079     1 
 1077  1080     1 
 1080  1081     1 
 1080  1082     1 
 1080  1099     1 
 1082  1083     1 
 1083  1084     1 
 1083  1085     1 
 1083  1101     1 
 1085  1086     1 
 1085  1098     1 
 1086  1087     1 
 1086  1088     1 
 1088  1089     1 
 1089  1090     1 
 1089  1098     1 
 1090  1091     1 
 1090  1094     1 
 1091  1092     1 
 1091  1093     1 
 1094  1095     1 
 1095  1096     1 
 1095  1097     1 
 1097  1098     1 
 1099  1100     1 
 1099  1101     1 
 1099  1104     1 
 1101  1102     1 
 1101  1103     1 
 1104  1105     1 
 1105  1106     1 
 1105  1107     1 
 1105  1108     1 
 1108  1109     1 
 1109  1110     1 
 1109  1111     1 
 1109  1112     1 
 1112  1113     1 
 1112  1114     1 
 1112  1131     1 
 1114  1115     1 
 1115  1116     1 
 1115  1117     1 
 1115  1133     1 
 1117  1118     1 
 1117  1129     1 
 1118  1119     1 
 1118  1120     1 
 1120  1121     1 
 1120  1125     1 
 1121  1122     1 
 1121  1123     1 
 1121  1124     1 
 1125  1126     1 
 1125  1127     1 
 1127  1128     1 
 1127  1129     1 
 1129  1130     1 
 1131  1132     1 
 1131  1133     1 
 1131  1136     1 
 1133  1134     1 
 1133  1135     1 
 1136  1137     1 
 1137  1138     1 
 1137  1139     1 
 1137  1140     1 
 1140  1141     1 
 1141  1142     1 
 1141  1143     1 
 1141  1144     1 
 1144  1145     1 
 1144  1146     1 
 1144  1163     1 
 1146  1147     1 
 1147  1148     1 
 1147  1149     1 
 1147  1165     1 
 1149  1150     1 
 1149  1161     1 
 1150  1151     1 
 1150  1152     1 
 1152  1153     1 
 1152  1157     1 
 1153  1154     1 
 1153  1155     1 
 1153  1156     1 
 1157  1158     1 
 1157  1159     1 
 1159  1160     1 
 1159  1161     1 
 1161  1162     1 
 1163  1164     1 
 1163  1165     1 
 1163  1168     1 
 1165  1166     1 
 1165  1167     1 
 1168  1169     1 
 1169  1170     1 
 1169  1171     1 
 1169  1172     1 
 1172  1173     1 
 1173  1174     1 
 1173  1175     1 
 1173  1176     1 
 1176  1177     1 
 1176  1178     1 
 1176  1195     1 
 1178  1179     1 
 1179  1180     1 
 1179  1181     1 
 1179  1197     1 
 1181  1182     1 
 1181  1193     1 
 1182  1183     1 
 1182  1184     1 
 1184  1185     1 
 1184  1189     1 
 1185  1186     1 
 1185  1187     1 
 1185  1188     1 
 1189  1190     1 
 1189  1191     1 
 1191  1192     1 
 1191  1193     1 
 1193  1194     1 
 1195  1196     1 
 1195  1197     1 
 1195  1200     1 
 1197  1198     1 
 1197  1199     1 
 1200  1201     1 
 1201  1202     1 
 1201  1203     1 
 1201  1204     1 
 1204  1205     1 
 1205  1206     1 
 1205  1207     1 
 1205  1208     1 
 1208  1209     1 
 1208  1210     1 
 1208  1228     1 
 1210  1211     1 
 1211  1212     1 
 1211  1213     1 
 1211  1230     1 
 1213  1214     1 
 1213  1227     1 
 1214  1215     1 
 1214  1216     1 
 1216  1217     1 
 1217  1218     1 
 1217  1227     1 
 1218  1219     1 
 1218  1220     1 
 1220  1221     1 
 1220  1222     1 
 1222  1223     1 
 1222  1226     1 
 1223  1224     1 
 1223  1225     1 
 1226  1227     1 
 1228  1229     1 
 1228  1230     1 
 1228  1233     1 
 1230  1231     1 
 1230  1232     1 
 1233  1234     1 
 1234  1235     1 
 1234  1236     1 
 1234  1237     1 
 1237  1238     1 
 1238  1239     1 
 1238  1240     1 
 1238  1241     1 
 1241  1242     1 
 1241  1243     1 
 1241  1261     1 
 1243  1244     1 
 1244  1245     1 
 1244  1246     1 
 1244  1263     1 
 1246  1247     1 
 1246  1260     1 
 1247  1248     1 
 1247  1249     1 
 1249  1250     1 
 1250  1251     1 
 1250  1260     1 
 1251  1252     1 
 1251  1253     1 
 1253  1254     1 
 1253  1255     1 
 1255  1256     1 
 1255  1259     1 
 1256  1257     1 
 1256  1258     1 
 1259  1260     1 
 1261  1262     1 
 1261  1263     1 
 1261  1266     1 
 1263  1264     1 
 1263  1265     1 
 1266  1267     1 
 1267  1268     1 
 1267  1269     1 
 1267  1270     1 
 1270  1271     1 
 1271  1272     1 
 1271  1273     1 
 1271  1274     1 
 1274  1275     1 
 1274  1276     1 
 1274  1293     1 
 1276  1277     1 
 1277  1278     1 
 1277  1279     1 
 1277  1295     1 
 1279  1280     1 
 1279  1292     1 
 1280  1281     1 
 1280  1282     1 
 1282  1283     1 
 1283  1284     1 
 1283  1292     1 
 1284  1285     1 
 1284  1288     1 
 1285  1286     1 
 1285  1287     1 
 1288  1289     1 
 1289  1290     1 
 1289  1291     1 
 1291  1292     1 
 1293  1294     1 
 1293  1295     1 
 1293  1298     1 
 1295  1296     1 
 1295  1297     1 
 1298  1299     1 
 1299  1300     1 
 1299  1301     1 
 1299  1302     1 
 1302  1303     1 
 1303  1304     1 
 1303  1305     1 
 1303  1306     1 
 1306  1307     1 
 1306  1308     1 
 1306  1325     1 
 1308  1309     1 
 1309  1310     1 
 1309  1311     1 
 1309  1327     1 
 1311  1312     1 
 1311  1324     1 
 1312  1313     1 
 1312  1314     1 
 1314  1315     1 
 1315  1316     1 
 1315  1324     1 
 1316  1317     1 
 1316  1320     1 
 1317  1318     1 
 1317  1319     1 
 1320  1321     1 
 1321  1322     1 
 1321  1323     1 
 1323  1324     1 
 1325  1326     1 
 1325  1327     1 
 1325  1330     1 
 1327  1328     1 
 1327  1329     1 
 1330  1331     1 
 1331  1332     1 
 1331  1333     1 
 1331  1334     1 
 1334  1335     1 
 1335  1336     1 
 1335  1337     1 
 1335  1338     1 
 1338  1339     1 
 1338  1340     1 
 1338  1357     1 
 1340  1341     1 
 1341  1342     1 
 1341  1343     1 
 1341  1359     1 
 1343  1344     1 
 1343  1356     1 
 1344  1345     1 
 1344  1346     1 
 1346  1347     1 
 1347  1348     1 
 1347  1356     1 
 1348  1349     1 
 1348  1352     1 
 1349  1350     1 
 1349  1351     1 
 1352  1353     1 
 1353  1354     1 
 1353  1355     1 
 1355  1356     1 
 1357  1358     1 
 1357  1359     1 
 1357  1362     1 
 1359  1360     1 
 1359  1361     1 
 1362  1363     1 
 1363  1364     1 
 1363  1365     1 
 1363  1366     1 
 1366  1367     1 
 1367  1368     1 
 1367  1369     1 
 1367  1370     1 
 1370  1371     1 
 1370  1372     1 
 1370  1387     1 
 1372  1373     1 
 1373  1374     1 
 1373  1375     1 
 1373  1389     1 
 1375  1376     1 
 1375  1385     1 
 1376  1377     1 
 1376  1378     1 
 1378  1379     1 
 1378  1380     1 
 1380  1381     1 
 1380  1384     1 
 1381  1382     1 
 1381  1383     1 
 1384  1385     1 
 1385  1386     1 
 1387  1388     1 
 1387  1389     1 
 1387  1392     1 
 1389  1390     1 
 1389  1391     1 
 1392  1393     1 
 1393  1394     1 
 1393  1395     1 
 1393  1396     1 
 1396  1397     1 
 1397  1398     1 
 1397  1399     1 
 1397  1400     1 
 1400  1401     1 
 1400  1402     1 
 1400  1419     1 
 1402  1403     1 
 1403  1404     1 
 1403  1405     1 
 1403  1421     1 
 1405  1406     1 
 1405  1417     1 
 1406  1407     1 
 1406  1408     1 
 1408  1409     1 
 1408  1413     1 
 1409  1410     1 
 1409  1411     1 
 1409  1412     1 
 1413  1414     1 
 1413  1415     1 
 1415  1416     1 
 1415  1417     1 
 1417  1418     1 
 1419  1420     1 
 1419  1421     1 
 1419  1424     1 
 1421  1422     1 
 1421  1423     1 
 1424  1425     1 
 1425  1426     1 
 1425  1427     1 
 1425  1428     1 
 1428  1429     1 
 1429  1430     1 
 1429  1431     1 
 1429  1432     1 
 1432  1433     1 
 1432  1434     1 
 1432  1452     1 
 1434  1435     1 
 1435  1436     1 
 1435  1437     1 
 1435  1454     1 
 1437  1438     1 
 1437  1451     1 
 1438  1439     1 
 1438  1440     1 
 1440  1441     1 
 1441  1442     1 
 1441  1451     1 
 1442  1443     1 
 1442  1444     1 
 1444  1445     1 
 1444  1446     1 
 1446  1447     1 
 1446  1450     1 
 1447  1448     1 
 1447  1449     1 
 1450  1451     1 
 1452  1453     1 
 1452  1454     1 
 1452  1457     1 
 1454  1455     1 
 1454  1456     1 
 1457  1458     1 
 1458  1459     1 
 1458  1460     1 
 1458  1461     1 
 1461  1462     1 
 1462  1463     1 
 1462  1464     1 
 1462  1465     1 
 1465  1466     1 
 1465  1467     1 
 1465  1482     1 
 1467  1468     1 
 1468  1469     1 
 1468  1470     1 
 1468  1484     1 
 1470  1471     1 
 1470  1480     1 
 1471  1472     1 
 1471  1473     1 
 1473  1474     1 
 1473  1475     1 
 1475  1476     1 
 1475  1479     1 
 1476  1477     1 
 1476  1478     1 
 1479  1480     1 
 1480  1481     1 
 1482  1483     1 
 1482  1484     1 
 1482  1487     1 
 1484  1485     1 
 1484  1486     1 
 1487  1488     1 
 1488  1489     1 
 1488  1490     1 
 1488  1491     1 
 1491  1492     1 
 1492  1493     1 
 1492  1494     1 
 1492  1495     1 
 1495  1496     1 
 1495  1497     1 
 1495  1514     1 
 1497  1498     1 
 1498  1499     1 
 1498  1500     1 
 1498  1516     1 
 1500  1501     1 
 1500  1512     1 
 1501  1502     1 
 1501  1503     1 
 1503  1504     1 
 1503  1508     1 
 1504  1505     1 
 1504  1506     1 
 1504  1507     1 
 1508  1509     1 
 1508  1510     1 
 1510  1511     1 
 1510  1512     1 
 1512  1513     1 
 1514  1515     1 
 1514  1516     1 
 1514  1519     1 
 1516  1517     1 
 1516  1518     1 
 1519  1520     1 
 1520  1521     1 
 1520  1522     1 
 1520  1523     1 
 1523  1524     1 
 1524  1525     1 
 1524  1526     1 
 1524  1527     1 
 1527  1528     1 
 1527  1529     1 
 1527  1544     1 
 1529  1530     1 
 1530  1531     1 
 1530  1532     1 
 1530  1546     1 
 1532  1533     1 
 1532  1542     1 
 1533  1534     1 
 1533  1535     1 
 1535  1536     1 
 1535  1537     1 
 1537  1538     1 
 1537  1541     1 
 1538  1539     1 
 1538  1540     1 
 1541  1542     1 
 1542  1543     1 
 1544  1545     1 
 1544  1546     1 
 1544  1549     1 
 1546  1547     1 
 1546  1548     1 
 1549  1550     1 
 1550  1551     1 
 1550  1552     1 
 1550  1553     1 
 1553  1554     1 
 1554  1555     1 
 1554  1556     1 
 1554  1557     1 
 1557  1558     1 
 1557  1559     1 
 1557  1574     1 
 1559  1560     1 
 1560  1561     1 
 1560  1562     1 
 1560  1576     1 
 1562  1563     1 
 1562  1572     1 
 1563  1564     1 
 1563  1565     1 
 1565  1566     1 
 1565  1567     1 
 1567  1568     1 
 1567  1571     1 
 1568  1569     1 
 1568  1570     1 
 1571  1572     1 
 1572  1573     1 
 1574  1575     1 
 1574  1576     1 
 1574  1579     1 
 1576  1577     1 
 1576  1578     1 
 1579  1580     1 
 1580  1581     1 
 1580  1582     1 
 1580  1583     1 
 1583  1584     1 
 1584  1585     1 
 1584  1586     1 
 1584  1587     1 
 1587  1588     1 
 1587  1589     1 
 1587  1606     1 
 1589  1590     1 
 1590  1591     1 
 1590  1592     1 
 1590  1608     1 
 1592  1593     1 
 1592  1605     1 
 1593  1594     1 
 1593  1595     1 
 1595  1596     1 
 1596  1597     1 
 1596  1605     1 
 1597  1598     1 
 1597  1601     1 
 1598  1599     1 
 1598  1600     1 
 1601  1602     1 
 1602  1603     1 
 1602  1604     1 
 1604  1605     1 
 1606  1607     1 
 1606  1608     1 
 1606  1611     1 
 1608  1609     1 
 1608  1610     1 
 1611  1612     1 
 1612  1613     1 
 1612  1614     1 
 1612  1615     1 
 1615  1616     1 
 1616  1617     1 
 1616  1618     1 
 1616  1619     1 
 1619  1620     1 
 1619  1621     1 
 1619  1638     1 
 1621  1622     1 
 1622  1623     1 
 1622  1624     1 
 1622  1640     1 
 1624  1625     1 
 1624  1636     1 
 1625  1626     1 
 1625  1627     1 
 1627  1628     1 
 1627  1632     1 
 1628  1629     1 
 1628  1630     1 
 1628  1631     1 
 1632  1633     1 
 1632  1634     1 
 1634  1635     1 
 1634  1636     1 
 1636  1637     1 
 1638  1639     1 
 1638  1640     1 
 1638  1643     1 
 1640  1641     1 
 1640  1642     1 
 1643  1644     1 
 1644  1645     1 
 1644  1646     1 
 1644  1647     1 
 1647  1648     1 
 1648  1649     1 
 1648  1650     1 
 1648  1651     1 
 1651  1652     1 
 1651  1653     1 
 1651  1668     1 
 1653  1654     1 
 1654  1655     1 
 1654  1656     1 
 1654  1670     1 
 1656  1657     1 
 1656  1666     1 
 1657  1658     1 
 1657  1659     1 
 1659  1660     1 
 1659  1661     1 
 1661  1662     1 
 1661  1665     1 
 1662  1663     1 
 1662  1664     1 
 1665  1666     1 
 1666  1667     1 
 1668  1669     1 
 1668  1670     1 
 1668  1673     1 
 1670  1671     1 
 1670  1672     1 
 1673  1674     1 
 1674  1675     1 
 1674  1676     1 
 1674  1677     1 
 1677  1678     1 
 1678  1679     1 
 1678  1680     1 
 1678  1681     1 
 1681  1682     1 
 1681  1683     1 
 1681  1700     1 
 1683  1684     1 
 1684  1685     1 
 1684  1686     1 
 1684  1702     1 
 1686  1687     1 
 1686  1699     1 
 1687  1688     1 
 1687  1689     1 
 1689  1690     1 
 1690  1691     1 
 1690  1699     1 
 1691  1692     1 
 1691  1695     1 
 1692  1693     1 
 1692  1694     1 
 1695  1696     1 
 1696  1697     1 
 1696  1698     1 
 1698  1699     1 
 1700  1701     1 
 1700  1702     1 
 1700  1705     1 
 1702  1703     1 
 1702  1704     1 
 1705  1706     1 
 1706  1707     1 
 1706  1708     1 
 1706  1709     1 
 1709  1710     1 
 1710  1711     1 
 1710  1712     1 
 1710  1713     1 
 1713  1714     1 
 1713  1715     1 
 1713  1732     1 
 1715  1716     1 
 1716  1717     1 
 1716  1718     1 
 1716  1734     1 
 1718  1719     1 
 1718  1731     1 
 1719  1720     1 
 1719  1721     1 
 1721  1722     1 
 1722  1723     1 
 1722  1731     1 
 1723  1724     1 
 1723  1727     1 
 1724  1725     1 
 1724  1726     1 
 1727  1728     1 
 1728  1729     1 
 1728  1730     1 
 1730  1731     1 
 1732  1733     1 
 1732  1734     1 
 1732  1737     1 
 1734  1735     1 
 1734  1736     1 
 1737  1738     1 
 1738  1739     1 
 1738  1740     1 
 1738  1741     1 
 1741  1742     1 
 1742  1743     1 
 1742  1744     1 
 1742  1745     1 
 1745  1746     1 
 1745  1747     1 
 1745  1764     1 
 1747  1748     1 
 1748  1749     1 
 1748  1750     1 
 1748  1766     1 
 1750  1751     1 
 1750  1763     1 
 1751  1752     1 
 1751  1753     1 
 1753  1754     1 
 1754  1755     1 
 1754  1763     1 
 1755  1756     1 
 1755  1759     1 
 1756  1757     1 
 1756  1758     1 
 1759  1760     1 
 1760  1761     1 
 1760  1762     1 
 1762  1763     1 
 1764  1765     1 
 1764  1766     1 
 1764  1769     1 
 1766  1767     1 
 1766  1768     1 
 1769  1770     1 
 1770  1771     1 
 1770  1772     1 
 1770  1773     1 
 1773  1774     1 
 1774  1775     1 
 1774  1776     1 
 1774  1777     1 
 1777  1778     1 
 1777  1779     1 
 1777  1796     1 
 1779  1780     1 
 1780  1781     1 
 1780  1782     1 
 1780  1798     1 
 1782  1783     1 
 1782  1795     1 
 1783  1784     1 
 1783  1785     1 
 1785  1786     1 
 1786  1787     1 
 1786  1795     1 
 1787  1788     1 
 1787  1791     1 
 1788  1789     1 
 1788  1790     1 
 1791  1792     1 
 1792  1793     1 
 1792  1794     1 
 1794  1795     1 
 1796  1797     1 
 1796  1798     1 
 1796  1801     1 
 1798  1799     1 
 1798  1800     1 
 1801  1802     1 
 1802  1803     1 
 1802  1804     1 
 1802  1805     1 
 1805  1806     1 
 1806  1807     1 
 1806  1808     1 
 1806  1809     1 
 1809  1810     1 
 1809  1811     1 
 1809  1829     1 
 1811  1812     1 
 1812  1813     1 
 1812  1814     1 
 1812  1831     1 
 1814  1815     1 
 1814  1828     1 
 1815  1816     1 
 1815  1817     1 
 1817  1818     1 
 1818  1819     1 
 1818  1828     1 
 1819  1820     1 
 1819  1821     1 
 1821  1822     1 
 1821  1823     1 
 1823  1824     1 
 1823  1827     1 
 1824  1825     1 
 1824  1826     1 
 1827  1828     1 
 1829  1830     1 
 1829  1831     1 
 1829  1834     1 
 1831  1832     1 
 1831  1833     1 
 1834  1835     1 
 1835  1836     1 
 1835  1837     1 
 1835  1838     1 
 1838  1839     1 
 1839  1840     1 
 1839  1841     1 
 1839  1842     1 
 1842  1843     1 
 1842  1844     1 
 1842  1862     1 
 1844  1845     1 
 1845  1846     1 
 1845  1847     1 
 1845  1864     1 
 1847  1848     1 
 1847  1861     1 
 1848  1849     1 
 1848  1850     1 
 1850  1851     1 
 1851  1852     1 
 1851  1861     1 
 1852  1853     1 
 1852  1854     1 
 1854  1855     1 
 1854  1856     1 
 1856  1857     1 
 1856  1860     1 
 1857  1858     1 
 1857  1859     1 
 1860  1861     1 
 1862  1863     1 
 1862  1864     1 
 1862  1867     1 
 1864  1865     1 
 1864  1866     1 
 1867  1868     1 
 1868  1869     1 
 1868  1870     1 
 1868  1871     1 
 1871  1872     1 
 1872  1873     1 
 1872  1874     1 
 1872  1875     1 
 1875  1876     1 
 1875  1877     1 
 1875  1892     1 
 1877  1878     1 
 1878  1879     1 
 1878  1880     1 
 1878  1894     1 
 1880  1881     1 
 1880  1890     1 
 1881  1882     1 
 1881  1883     1 
 1883  1884     1 
 1883  1885     1 
 1885  1886     1 
 1885  1889     1 
 1886  1887     1 
 1886  1888     1 
 1889  1890     1 
 1890  1891     1 
 1892  1893     1 
 1892  1894     1 
 1892  1897     1 
 1894  1895     1 
 1894  1896     1 
 1897  1898     1 
 1898  1899     1 
 1898  1900     1 
 1898  1901     1 
 1901  1902     1 
 1902  1903     1 
 1902  1904     1 
 1902  1905     1 
 1905  1906     1 
 1905  1907     1 
 1905  1924     1 
 1907  1908     1 
 1908  1909     1 
 1908  1910     1 
 1908  1926     1 
 1910  1911     1 
 1910  1923     1 
 1911  1912     1 
 1911  1913     1 
 1913  1914     1 
 1914  1915     1 
 1914  1923     1 
 1915  1916     1 
 1915  1919     1 
 1916  1917     1 
 1916  1918     1 
 1919  1920     1 
 1920  1921     1 
 1920  1922     1 
 1922  1923     1 
 1924  1925     1 
 1924  1926     1 
 1924  1929     1 
 1926  1927     1 
 1926  1928     1 
 1929  1930     1 
 1930  1931     1 
 1930  1932     1 
 1930  1933     1 
 1933  1934     1 
 1934  1935     1 
 1934  1936     1 
 1934  1937     1 
 1937  1938     1 
 1937  1939     1 
 1937  1956     1 
 1939  1940     1 
 1940  1941     1 
 1940  1942     1 
 1940  1958     1 
 1942  1943     1 
 1942  1954     1 
 1943  1944     1 
 1943  1945     1 
 1945  1946     1 
 1945  1950     1 
 1946  1947     1 
 1946  1948     1 
 1946  1949     1 
 1950  1951     1 
 1950  1952     1 
 1952  1953     1 
 1952  1954     1 
 1954  1955     1 
 1956  1957     1 
 1956  1958     1 
 1956  1961     1 
 1958  1959     1 
 1958  1960     1 
 1961  1962     1 
 1962  1963     1 
 1962  1964     1 
 1962  1965     1 
 1965  1966     1 
 1966  1967     1 
 1966  1968     1 
 1966  1969     1 
 1969  1970     1 
 1969  1971     1 
 1969  1989     1 
 1971  1972     1 
 1972  1973     1 
 1972  1974     1 
 1972  1991     1 
 1974  1975     1 
 1974  1988     1 
 1975  1976     1 
 1975  1977     1 
 1977  1978     1 
 1978  1979     1 
 1978  1988     1 
 1979  1980     1 
 1979  1981     1 
 1981  1982     1 
 1981  1983     1 
 1983  1984     1 
 1983  1987     1 
 1984  1985     1 
 1984  1986     1 
 1987  1988     1 
 1989  1990     1 
 1989  1991     1 
 1989  1994     1 
 1991  1992     1 
 1991  1993     1 
 1994  1995     1 
 1995  1996     1 
 1995  1997     1 
 1995  1998     1 
 1998  1999     1 
 1999  2000     1 
 1999  2001     1 
 1999  2002     1 
 2002  2003     1 
 2002  2004     1 
 2002  2021     1 
 2004  2005     1 
 2005  2006     1 
 2005  2007     1 
 2005  2023     1 
 2007  2008     1 
 2007  2019     1 
 2008  2009     1 
 2008  2010     1 
 2010  2011     1 
 2010  2015     1 
 2011  2012     1 
 2011  2013     1 
 2011  2014     1 
 2015  2016     1 
 2015  2017     1 
 2017  2018     1 
 2017  2019     1 
 2019  2020     1 
 2021  2022     1 
 2021  2023     1 
 2021  2026     1 
 2023  2024     1 
 2023  2025     1 
 2026  2027     1 
 2027  2028     1 
 2027  2029     1 
 2027  2030     1 
 2030  2031     1 
 2031  2032     1 
 2031  2033     1 
 2031  2034     1 
 2034  2035     1 
 2034  2036     1 
 2034  2053     1 
 2036  2037     1 
 2037  2038     1 
 2037  2039     1 
 2037  2055     1 
 2039  2040     1 
 2039  2051     1 
 2040  2041     1 
 2040  2042     1 
 2042  2043     1 
 2042  2047     1 
 2043  2044     1 
 2043  2045     1 
 2043  2046     1 
 2047  2048     1 
 2047  2049     1 
 2049  2050     1 
 2049  2051     1 
 2051  2052     1 
 2053  2054     1 
 2053  2055     1 
 2053  2058     1 
 2055  2056     1 
 2055  2057     1 
 2058  2059     1 
 2059  2060     1 
 2059  2061     1 
 2059  2062     1 
 2062  2063     1 
 2063  2064     1 
 2063  2065     1 
 2063  2066     1 
 2066  2067     1 
 2066  2068     1 
 2066  2083     1 
 2068  2069     1 
 2069  2070     1 
 2069  2071     1 
 2069  2085     1 
 2071  2072     1 
 2071  2081     1 
 2072  2073     1 
 2072  2074     1 
 2074  2075     1 
 2074  2076     1 
 2076  2077     1 
 2076  2080     1 
 2077  2078     1 
 2077  2079     1 
 2080  2081     1 
 2081  2082     1 
 2083  2084     1 
 2083  2085     1 
 2083  2088     1 
 2085  2086     1 
 2085  2087     1 
 2088  2089     1 
 2089  2090     1 
 2089  2091     1 
 2089  2092     1 
 2092  2093     1 
 2093  2094     1 
 2093  2095     1 
 2093  2096     1 
 2096  2097     1 
 2096  2098     1 
 2096  2115     1 
 2098  2099     1 
 2099  2100     1 
 2099  2101     1 
 2099  2117     1 
 2101  2102     1 
 2101  2114     1 
 2102  2103     1 
 2102  2104     1 
 2104  2105     1 
 2105  2106     1 
 2105  2114     1 
 2106  2107     1 
 2106  2110     1 
 2107  2108     1 
 2107  2109     1 
 2110  2111     1 
 2111  2112     1 
 2111  2113     1 
 2113  2114     1 
 2115  2116     1 
 2115  2117     1 
 2115  2120     1 
 2117  2118     1 
 2117  2119     1 
 2120  2121     1 
 2121  2122     1 
 2121  2123     1 
 2121  2124     1 
 2124  2125     1 
 2125  2126     1 
 2125  2127     1 
 2125  2128     1 
 2128  2129     1 
 2128  2130     1 
 2128  2148     1 
 2130  2131     1 
 2131  2132     1 
 2131  2133     1 
 2131  2150     1 
 2133  2134     1 
 2133  2147     1 
 2134  2135     1 
 2134  2136     1 
 2136  2137     1 
 2137  2138     1 
 2137  2147     1 
 2138  2139     1 
 2138  2140     1 
 2140  2141     1 
 2140  2142     1 
 2142  2143     1 
 2142  2146     1 
 2143  2144     1 
 2143  2145     1 
 2146  2147     1 
 2148  2149     1 
 2148  2150     1 
 2148  2153     1 
 2150  2151     1 
 2150  2152     1 
 2153  2154     1 
 2154  2155     1 
 2154  2156     1 
 2154  2157     1 
 2157  2158     1 
 2158  2159     1 
 2158  2160     1 
 2158  2161     1 
 2161  2162     1 
 2161  2163     1 
 2161  2178     1 
 2163  2164     1 
 2164  2165     1 
 2164  2166     1 
 2164  2180     1 
 2166  2167     1 
 2166  2176     1 
 2167  2168     1 
 2167  2169     1 
 2169  2170     1 
 2169  2171     1 
 2171  2172     1 
 2171  2175     1 
 2172  2173     1 
 2172  2174     1 
 2175  2176     1 
 2176  2177     1 
 2178  2179     1 
 2178  2180     1 
 2178  2183     1 
 2180  2181     1 
 2180  2182     1 
 2183  2184     1 
 2184  2185     1 
 2184  2186     1 
 2184  2187     1 
 2187  2188     1 
 2188  2189     1 
 2188  2190     1 
 2188  2191     1 
 2191  2192     1 
 2191  2193     1 
 2191  2210     1 
 2193  2194     1 
 2194  2195     1 
 2194  2196     1 
 2194  2212     1 
 2196  2197     1 
 2196  2208     1 
 2197  2198     1 
 2197  2199     1 
 2199  2200     1 
 2199  2204     1 
 2200  2201     1 
 2200  2202     1 
 2200  2203     1 
 2204  2205     1 
 2204  2206     1 
 2206  2207     1 
 2206  2208     1 
 2208  2209     1 
 2210  2211     1 
 2210  2212     1 
 2210  2215     1 
 2212  2213     1 
 2212  2214     1 
 2215  2216     1 
 2216  2217     1 
 2216  2218     1 
 2216  2219     1 
 2219  2220     1 
 2220  2221     1 
 2220  2222     1 
 2220  2223     1 
 2223  2224     1 
 2223  2225     1 
 2223  2243     1 
 2225  2226     1 
 2226  2227     1 
 2226  2228     1 
 2226  2245     1 
 2228  2229     1 
 2228  2242     1 
 2229  2230     1 
 2229  2231     1 
 2231  2232     1 
 2232  2233     1 
 2232  2242     1 
 2233  2234     1 
 2233  2235     1 
 2235  2236     1 
 2235  2237     1 
 2237  2238     1 
 2237  2241     1 
 2238  2239     1 
 2238  2240     1 
 2241  2242     1 
 2243  2244     1 
 2243  2245     1 
 2243  2248     1 
 2245  2246     1 
 2245  2247     1 
 2248  2249     1 
 2249  2250     1 
 2249  2251     1 
 2249  2252     1 
 2252  2253     1 
 2253  2254     1 
 2253  2255     1 
 2253  2256     1 
 2256  2257     1 
 2256  2258     1 
 2256  2275     1 
 2258  2259     1 
 2259  2260     1 
 2259  2261     1 
 2259  2277     1 
 2261  2262     1 
 2261  2274     1 
 2262  2263     1 
 2262  2264     1 
 2264  2265     1 
 2265  2266     1 
 2265  2274     1 
 2266  2267     1 
 2266  2270     1 
 2267  2268     1 
 2267  2269     1 
 2270  2271     1 
 2271  2272     1 
 2271  2273     1 
 2273  2274     1 
 2275  2276     1 
 2275  2277     1 
 2275  2280     1 
 2277  2278     1 
 2277  2279     1 
 2280  2281     1 
 2281  2282     1 
 2281  2283     1 
 2281  2284     1 
 2284  2285     1 
 2285  2286     1 
 2285  2287     1 
 2285  2288     1 
 2288  2289     1 
 2288  2290     1 
 2288  2307     1 
 2290  2291     1 
 2291  2292     1 
 2291  2293     1 
 2291  2309     1 
 2293  2294     1 
 2293  2306     1 
 2294  2295     1 
 2294  2296     1 
 2296  2297     1 
 2297  2298     1 
 2297  2306     1 
 2298  2299     1 
 2298  2302     1 
 2299  2300     1 
 2299  2301     1 
 2302  2303     1 
 2303  2304     1 
 2303  2305     1 
 2305  2306     1 
 2307  2308     1 
 2307  2309     1 
 2307  2312     1 
 2309  2310     1 
 2309  2311     1 
 2312  2313     1 
 2313  2314     1 
 2313  2315     1 
 2313  2316     1 
 2316  2317     1 
 2317  2318     1 
 2317  2319     1 
 2317  2320     1 
 2320  2321     1 
 2320  2322     1 
 2320  2339     1 
 2322  2323     1 
 2323  2324     1 
 2323  2325     1 
 2323  2341     1 
 2325  2326     1 
 2325  2337     1 
 2326  2327     1 
 2326  2328     1 
 2328  2329     1 
 2328  2333     1 
 2329  2330     1 
 2329  2331     1 
 2329  2332     1 
 2333  2334     1 
 2333  2335     1 
 2335  2336     1 
 2335  2337     1 
 2337  2338     1 
 2339  2340     1 
 2339  2341     1 
 2339  2344     1 
 2341  2342     1 
 2341  2343     1 
 2344  2345     1 
 2345  2346     1 
 2345  2347     1 
 2345  2348     1 
 2348  2349     1 
 2349  2350     1 
 2349  2351     1 
 2349  2352     1 
 2352  2353     1 
 2352  2354     1 
 2352  2371     1 
 2354  2355     1 
 2355  2356     1 
 2355  2357     1 
 2355  2373     1 
 2357  2358     1 
 2357  2369     1 
 2358  2359     1 
 2358  2360     1 
 2360  2361     1 
 2360  2365     1 
 2361  2362     1 
 2361  2363     1 
 2361  2364     1 
 2365  2366     1 
 2365  2367     1 
 2367  2368     1 
 2367  2369     1 
 2369  2370     1 
 2371  2372     1 
 2371  2373     1 
 2371  2376     1 
 2373  2374     1 
 2373  2375     1 
 2376  2377     1 
 2377  2378     1 
 2377  2379     1 
 2377  2380     1 
 2380  2381     1 
 2381  2382     1 
 2381  2383     1 
 2381  2384     1 
 2384  2385     1 
 2384  2386     1 
 2384  2401     1 
 2386  2387     1 
 2387  2388     1 
 2387  2389     1 
 2387  2403     1 
 2389  2390     1 
 2389  2399     1 
 2390  2391     1 
 2390  2392     1 
 2392  2393     1 
 2392  2394     1 
 2394  2395     1 
 2394  2398     1 
 2395  2396     1 
 2395  2397     1 
 2398  2399     1 
 2399  2400     1 
 2401  2402     1 
 2401  2403     1 
 2401  2406     1 
 2403  2404     1 
 2403  2405     1 
 2406  2407     1 
 2407  2408     1 
 2407  2409     1 
 2407  2410     1 
 2410  2411     1 
 2411  2412     1 
 2411  2413     1 
 2411  2414     1 
 2414  2415     1 
 2414  2416     1 
 2414  2433     1 
 2416  2417     1 
 2417  2418     1 
 2417  2419     1 
 2417  2435     1 
 2419  2420     1 
 2419  2432     1 
 2420  2421     1 
 2420  2422     1 
 2422  2423     1 
 2423  2424     1 
 2423  2432     1 
 2424  2425     1 
 2424  2428     1 
 2425  2426     1 
 2425  2427     1 
 2428  2429     1 
 2429  2430     1 
 2429  2431     1 
 2431  2432     1 
 2433  2434     1 
 2433  2435     1 
 2433  2438     1 
 2435  2436     1 
 2435  2437     1 
 2438  2439     1 
 2439  2440     1 
 2439  2441     1 
 2439  2442     1 
 2442  2443     1 
 2443  2444     1 
 2443  2445     1 
 2443  2446     1 
 2446  2447     1 
 2446  2448     1 
 2446  2466     1 
 2448  2449     1 
 2449  2450     1 
 2449  2451     1 
 2449  2468     1 
 2451  2452     1 
 2451  2465     1 
 2452  2453     1 
 2452  2454     1 
 2454  2455     1 
 2455  2456     1 
 2455  2465     1 
 2456  2457     1 
 2456  2458     1 
 2458  2459     1 
 2458  2460     1 
 2460  2461     1 
 2460  2464     1 
 2461  2462     1 
 2461  2463     1 
 2464  2465     1 
 2466  2467     1 
 2466  2468     1 
 2466  2471     1 
 2468  2469     1 
 2468  2470     1 
 2471  2472     1 
 2472  2473     1 
 2472  2474     1 
 2472  2475     1 
 2475  2476     1 
 2476  2477     1 
 2476  2478     1 
 2476  2479     1 
 2479  2480     1 
 2479  2481     1 
 2479  2496     1 
 2481  2482     1 
 2482  2483     1 
 2482  2484     1 
 2482  2498     1 
 2484  2485     1 
 2484  2494     1 
 2485  2486     1 
 2485  2487     1 
 2487  2488     1 
 2487  2489     1 
 2489  2490     1 
 2489  2493     1 
 2490  2491     1 
 2490  2492     1 
 2493  2494     1 
 2494  2495     1 
 2496  2497     1 
 2496  2498     1 
 2496  2501     1 
 2498  2499     1 
 2498  2500     1 
 2501  2502     1 
 2502  2503     1 
 2502  2504     1 
 2502  2505     1 
 2505  2506     1 
 2506  2507     1 
 2506  2508     1 
 2506  2509     1 
 2509  2510     1 
 2509  2511     1 
 2509  2528     1 
 2511  2512     1 
 2512  2513     1 
 2512  2514     1 
 2512  2530     1 
 2514  2515     1 
 2514  2526     1 
 2515  2516     1 
 2515  2517     1 
 2517  2518     1 
 2517  2522     1 
 2518  2519     1 
 2518  2520     1 
 2518  2521     1 
 2522  2523     1 
 2522  2524     1 
 2524  2525     1 
 2524  2526     1 
 2526  2527     1 
 2528  2529     1 
 2528  2530     1 
 2528  2533     1 
 2530  2531     1 
 2530  2532     1 
 2533  2534     1 
 2534  2535     1 
 2534  2536     1 
 2534  2537     1 
 2537  2538     1 
 2538  2539     1 
 2538  2540     1 
 2538  2541     1 
 2541  2542     1 
 2541  2543     1 
 2541  2561     1 
 2543  2544     1 
 2544  2545     1 
 2544  2546     1 
 2544  2563     1 
 2546  2547     1 
 2546  2560     1 
 2547  2548     1 
 2547  2549     1 
 2549  2550     1 
 2550  2551     1 
 2550  2560     1 
 2551  2552     1 
 2551  2553     1 
 2553  2554     1 
 2553  2555     1 
 2555  2556     1 
 2555  2559     1 
 2556  2557     1 
 2556  2558     1 
 2559  2560     1 
 2561  2562     1 
 2561  2563     1 
 2561  2566     1 
 2563  2564     1 
 2563  2565     1 
 2566  2567     1 
 2567  2568     1 
 2567  2569     1 
 2567  2570     1 
 2570  2571     1 
 2571  2572     1 
 2571  2573     1 
 2571  2574     1 
 2574  2575     1 
 2574  2576     1 
 2574  2593     1 
 2576  2577     1 
 2577  2578     1 
 2577  2579     1 
 2577  2595     1 
 2579  2580     1 
 2579  2592     1 
 2580  2581     1 
 2580  2582     1 
 2582  2583     1 
 2583  2584     1 
 2583  2592     1 
 2584  2585     1 
 2584  2588     1 
 2585  2586     1 
 2585  2587     1 
 2588  2589     1 
 2589  2590     1 
 2589  2591     1 
 2591  2592     1 
 2593  2594     1 
 2593  2595     1 
 2593  2598     1 
 2595  2596     1 
 2595  2597     1 
 2598  2599     1 
 2599  2600     1 
 2599  2601     1 
 2599  2602     1 
 2602  2603     1 
 2603  2604     1 
 2603  2605     1 
 2603  2606     1 
 2606  2607     1 
 2606  2608     1 
 2606  2625     1 
 2608  2609     1 
 2609  2610     1 
 2609  2611     1 
 2609  2627     1 
 2611  2612     1 
 2611  2624     1 
 2612  2613     1 
 2612  2614     1 
 2614  2615     1 
 2615  2616     1 
 2615  2624     1 
 2616  2617     1 
 2616  2620     1 
 2617  2618     1 
 2617  2619     1 
 2620  2621     1 
 2621  2622     1 
 2621  2623     1 
 2623  2624     1 
 2625  2626     1 
 2625  2627     1 
 2625  2630     1 
 2627  2628     1 
 2627  2629     1 
 2630  2631     1 
 2631  2632     1 
 2631  2633     1 
 2631  2634     1 
 2634  2635     1 
 2635  2636     1 
 2635  2637     1 
 2635  2638     1 
 2638  2639     1 
 2638  2640     1 
 2638  2655     1 
 2640  2641     1 
 2641  2642     1 
 2641  2643     1 
 2641  2657     1 
 2643  2644     1 
 2643  2653     1 
 2644  2645     1 
 2644  2646     1 
 2646  2647     1 
 2646  2648     1 
 2648  2649     1 
 2648  2652     1 
 2649  2650     1 
 2649  2651     1 
 2652  2653     1 
 2653  2654     1 
 2655  2656     1 
 2655  2657     1 
 2655  2660     1 
 2657  2658     1 
 2657  2659     1 
 2660  2661     1 
 2661  2662     1 
 2661  2663     1 
 2661  2664     1 
 2664  2665     1 
 2665  2666     1 
 2665  2667     1 
 2665  2668     1 
 2668  2669     1 
 2668  2670     1 
 2668  2687     1 
 2670  2671     1 
 2671  2672     1 
 2671  2673     1 
 2671  2689     1 
 2673  2674     1 
 2673  2686     1 
 2674  2675     1 
 2674  2676     1 
 2676  2677     1 
 2677  2678     1 
 2677  2686     1 
 2678  2679     1 
 2678  2682     1 
 2679  2680     1 
 2679  2681     1 
 2682  2683     1 
 2683  2684     1 
 2683  2685     1 
 2685  2686     1 
 2687  2688     1 
 2687  2689     1 
 2687  2692     1 
 2689  2690     1 
 2689  2691     1 
 2692  2693     1 
 2693  2694     1 
 2693  2695     1 
 2693  2696     1 
 2696  2697     1 
 2697  2698     1 
 2697  2699     1 
 2697  2700     1 
 2700  2701     1 
 2700  2702     1 
 2700  2719     1 
 2702  2703     1 
 2703  2704     1 
 2703  2705     1 
 2703  2721     1 
 2705  2706     1 
 2705  2717     1 
 2706  2707     1 
 2706  2708     1 
 2708  2709     1 
 2708  2713     1 
 2709  2710     1 
 2709  2711     1 
 2709  2712     1 
 2713  2714     1 
 2713  2715     1 
 2715  2716     1 
 2715  2717     1 
 2717  2718     1 
 2719  2720     1 
 2719  2721     1 
 2719  2724     1 
 2721  2722     1 
 2721  2723     1 
 2724  2725     1 
 2725  2726     1 
 2725  2727     1 
 2725  2728     1 
 2728  2729     1 
 2729  2730     1 
 2729  2731     1 
 2729  2732     1 
 2732  2733     1 
 2732  2734     1 
 2732  2752     1 
 2734  2735     1 
 2735  2736     1 
 2735  2737     1 
 2735  2754     1 
 2737  2738     1 
 2737  2751     1 
 2738  2739     1 
 2738  2740     1 
 2740  2741     1 
 2741  2742     1 
 2741  2751     1 
 2742  2743     1 
 2742  2744     1 
 2744  2745     1 
 2744  2746     1 
 2746  2747     1 
 2746  2750     1 
 2747  2748     1 
 2747  2749     1 
 2750  2751     1 
 2752  2753     1 
 2752  2754     1 
 2752  2757     1 
 2754  2755     1 
 2754  2756     1 
 2757  2758     1 
 2758  2759     1 
 2758  2760     1 
 2758  2761     1 
 2761  2762     1 
 2762  2763     1 
 2762  2764     1 
 2762  2765     1 
 2765  2766     1 
 2765  2767     1 
 2765  2782     1 
 2767  2768     1 
 2768  2769     1 
 2768  2770     1 
 2768  2784     1 
 2770  2771     1 
 2770  2780     1 
 2771  2772     1 
 2771  2773     1 
 2773  2774     1 
 2773  2775     1 
 2775  2776     1 
 2775  2779     1 
 2776  2777     1 
 2776  2778     1 
 2779  2780     1 
 2780  2781     1 
 2782  2783     1 
 2782  2784     1 
 2782  2787     1 
 2784  2785     1 
 2784  2786     1 
 2787  2788     1 
 2788  2789     1 
 2788  2790     1 
 2788  2791     1 
 2791  2792     1 
 2792  2793     1 
 2792  2794     1 
 2792  2795     1 
 2795  2796     1 
 2795  2797     1 
 2795  2812     1 
 2797  2798     1 
 2798  2799     1 
 2798  2800     1 
 2798  2814     1 
 2800  2801     1 
 2800  2810     1 
 2801  2802     1 
 2801  2803     1 
 2803  2804     1 
 2803  2805     1 
 2805  2806     1 
 2805  2809     1 
 2806  2807     1 
 2806  2808     1 
 2809  2810     1 
 2810  2811     1 
 2812  2813     1 
 2812  2814     1 
 2812  2817     1 
 2814  2815     1 
 2814  2816     1 
 2817  2818     1 
 2818  2819     1 
 2818  2820     1 
 2818  2821     1 
 2821  2822     1 
 2822  2823     1 
 2822  2824     1 
 2822  2825     1 
 2825  2826     1 
 2825  2827     1 
 2825  2844     1 
 2827  2828     1 
 2828  2829     1 
 2828  2830     1 
 2828  2846     1 
 2830  2831     1 
 2830  2842     1 
 2831  2832     1 
 2831  2833     1 
 2833  2834     1 
 2833  2838     1 
 2834  2835     1 
 2834  2836     1 
 2834  2837     1 
 2838  2839     1 
 2838  2840     1 
 2840  2841     1 
 2840  2842     1 
 2842  2843     1 
 2844  2845     1 
 2844  2846     1 
 2844  2849     1 
 2846  2847     1 
 2846  2848     1 
 2849  2850     1 
 2850  2851     1 
 2850  2852     1 
 2850  2853     1 
 2853  2854     1 
 2854  2855     1 
 2854  2856     1 
 2854  2857     1 
 2857  2858     1 
 2857  2859     1 
 2857  2876     1 
 2859  2860     1 
 2860  2861     1 
 2860  2862     1 
 2860  2878     1 
 2862  2863     1 
 2862  2874     1 
 2863  2864     1 
 2863  2865     1 
 2865  2866     1 
 2865  2870     1 
 2866  2867     1 
 2866  2868     1 
 2866  2869     1 
 2870  2871     1 
 2870  2872     1 
 2872  2873     1 
 2872  2874     1 
 2874  2875     1 
 2876  2877     1 
 2876  2878     1 
 2876  2881     1 
 2878  2879     1 
 2878  2880     1 
 2881  2882     1 
 2882  2883     1 
 2882  2884     1 
 2882  2885     1 
 2885  2886     1 
 2886  2887     1 
 2886  2888     1 
 2886  2889     1 
 2889  2890     1 
 2889  2891     1 
 2889  2908     1 
 2891  2892     1 
 2892  2893     1 
 2892  2894     1 
 2892  2910     1 
 2894  2895     1 
 2894  2906     1 
 2895  2896     1 
 2895  2897     1 
 2897  2898     1 
 2897  2902     1 
 2898  2899     1 
 2898  2900     1 
 2898  2901     1 
 2902  2903     1 
 2902  2904     1 
 2904  2905     1 
 2904  2906     1 
 2906  2907     1 
 2908  2909     1 
 2908  2910     1 
 2908  2913     1 
 2910  2911     1 
 2910  2912     1 
 2913  2914     1 
 2914  2915     1 
 2914  2916     1 
 2914  2917     1 
 2917  2918     1 
 2918  2919     1 
 2918  2920     1 
 2918  2921     1 
 2921  2922     1 
 2921  2923     1 
 2921  2940     1 
 2923  2924     1 
 2924  2925     1 
 2924  2926     1 
 2924  2942     1 
 2926  2927     1 
 2926  2938     1 
 2927  2928     1 
 2927  2929     1 
 2929  2930     1 
 2929  2934     1 
 2930  2931     1 
 2930  2932     1 
 2930  2933     1 
 2934  2935     1 
 2934  2936     1 
 2936  2937     1 
 2936  2938     1 
 2938  2939     1 
 2940  2941     1 
 2940  2942     1 
 2940  2945     1 
 2942  2943     1 
 2942  2944     1 
 2945  2946     1 
 2946  2947     1 
 2946  2948     1 
 2946  2949     1 
 2949  2950     1 
 2950  2951     1 
 2950  2952     1 
 2950  2953     1 
 2953  2954     1 
 2953  2955     1 
 2953  2973     1 
 2955  2956     1 
 2956  2957     1 
 2956  2958     1 
 2956  2975     1 
 2958  2959     1 
 2958  2972     1 
 2959  2960     1 
 2959  2961     1 
 2961  2962     1 
 2962  2963     1 
 2962  2972     1 
 2963  2964     1 
 2963  2965     1 
 2965  2966     1 
 2965  2967     1 
 2967  2968     1 
 2967  2971     1 
 2968  2969     1 
 2968  2970     1 
 2971  2972     1 
 2973  2974     1 
 2973  2975     1 
 2973  2978     1 
 2975  2976     1 
 2975  2977     1 
 2978  2979     1 
 2979  2980     1 
 2979  2981     1 
 2979  2982     1 
 2982  2983     1 
 2983  2984     1 
 2983  2985     1 
 2983  2986     1 
 2986  2987     1 
 2986  2988     1 
 2986  3005     1 
 2988  2989     1 
 2989  2990     1 
 2989  2991     1 
 2989  3007     1 
 2991  2992     1 
 2991  3004     1 
 2992  2993     1 
 2992  2994     1 
 2994  2995     1 
 2995  2996     1 
 2995  3004     1 
 2996  2997     1 
 2996  3000     1 
 2997  2998     1 
 2997  2999     1 
 3000  3001     1 
 3001  3002     1 
 3001  3003     1 
 3003  3004     1 
 3005  3006     1 
 3005  3007     1 
 3005  3010     1 
 3007  3008     1 
 3007  3009     1 
 3010  3011     1 
 3011  3012     1 
 3011  3013     1 
 3011  3014     1 
 3014  3015     1 
 3015  3016     1 
 3015  3017     1 
 3015  3018     1 
 3018  3019     1 
 3018  3020     1 
 3018  3037     1 
 3020  3021     1 
 3021  3022     1 
 3021  3023     1 
 3021  3039     1 
 3023  3024     1 
 3023  3035     1 
 3024  3025     1 
 3024  3026     1 
 3026  3027     1 
 3026  3031     1 
 3027  3028     1 
 3027  3029     1 
 3027  3030     1 
 3031  3032     1 
 3031  3033     1 
 3033  3034     1 
 3033  3035     1 
 3035  3036     1 
 3037  3038     1 
 3037  3039     1 
 3037  3042     1 
 3039  3040     1 
 3039  3041     1 
 3042  3043     1 
 3043  3044     1 
 3043  3045     1 
 3043  3046     1 
 3046  3047     1 
 3047  3048     1 
 3047  3049     1 
 3047  3050     1 
 3050  3051     1 
 3050  3052     1 
 3050  3070     1 
 3052  3053     1 
 3053  3054     1 
 3053  3055     1 
 3053  3072     1 
 3055  3056     1 
 3055  3069     1 
 3056  3057     1 
 3056  3058     1 
 3058  3059     1 
 3059  3060     1 
 3059  3069     1 
 3060  3061     1 
 3060  3062     1 
 3062  3063     1 
 3062  3064     1 
 3064  3065     1 
 3064  3068     1 
 3065  3066     1 
 3065  3067     1 
 3068  3069     1 
 3070  3071     1 
 3070  3072     1 
 3070  3075     1 
 3072  3073     1 
 3072  3074     1 
 3075  3076     1 
 3076  3077     1 
 3076  3078     1 
 3076  3079     1 
 3079  3080     1 
 3080  3081     1 
 3080  3082     1 
 3080  3083     1 
 3083  3084     1 
 3083  3085     1 
 3083  3103     1 
 3085  3086     1 
 3086  3087     1 
 3086  3088     1 
 3086  3105     1 
 3088  3089     1 
 3088  3102     1 
 3089  3090     1 
 3089  3091     1 
 3091  3092     1 
 3092  3093     1 
 3092  3102     1 
 3093  3094     1 
 3093  3095     1 
 3095  3096     1 
 3095  3097     1 
 3097  3098     1 
 3097  3101     1 
 3098  3099     1 
 3098  3100     1 
 3101  3102     1 
 3103  3104     1 
 3103  3105     1 
 3103  3108     1 
 3105  3106     1 
 3105  3107     1 
 3108  3109     1 
 3109  3110     1 
 3109  3111     1 
 3109  3112     1 
 3112  3113     1 
 3113  3114     1 
 3113  3115     1 
 3113  3116     1 
 3116  3117     1 
 3116  3118     1 
 3116  3135     1 
 3118  3119     1 
 3119  3120     1 
 3119  3121     1 
 3119  3137     1 
 3121  3122     1 
 3121  3134     1 
 3122  3123     1 
 3122  3124     1 
 3124  3125     1 
 3125  3126     1 
 3125  3134     1 
 3126  3127     1 
 3126  3130     1 
 3127  3128     1 
 3127  3129     1 
 3130  3131     1 
 3131  3132     1 
 3131  3133     1 
 3133  3134     1 
 3135  3136     1 
 3135  3137     1 
 3135  3140     1 
 3137  3138     1 
 3137  3139     1 
 3140  3141     1 
 3141  3142     1 
 3141  3143     1 
 3141  3144     1 
 3144  3145     1 
 3145  3146     1 
 3145  3147     1 
 3145  3148     1 
 3148  3149     1 
 3148  3150     1 
 3148  3168     1 
 3150  3151     1 
 3151  3152     1 
 3151  3153     1 
 3151  3170     1 
 3153  3154     1 
 3153  3167     1 
 3154  3155     1 
 3154  3156     1 
 3156  3157     1 
 3157  3158     1 
 3157  3167     1 
 3158  3159     1 
 3158  3160     1 
 3160  3161     1 
 3160  3162     1 
 3162  3163     1 
 3162  3166     1 
 3163  3164     1 
 3163  3165     1 
 3166  3167     1 
 3168  3169     1 
 3168  3170     1 
 3168  3173     1 
 3170  3171     1 
 3170  3172     1 
 3173  3174     1 
 3174  3175     1 
 3174  3176     1 
 3174  3177     1 
 3177  3178     1 
 3178  3179     1 
 3178  3180     1 
 3178  3181     1 
 3181  3182     1 
 3181  3183     1 
 3181  3198     1 
 3183  3184     1 
 3184  3185     1 
 3184  3186     1 
 3184  3200     1 
 3186  3187     1 
 3186  3196     1 
 3187  3188     1 
 3187  3189     1 
 3189  3190     1 
 3189  3191     1 
 3191  3192     1 
 3191  3195     1 
 3192  3193     1 
 3192  3194     1 
 3195  3196     1 
 3196  3197     1 
 3198  3199     1 
 3198  3200     1 
 3198  3203     1 
 3200  3201     1 
 3200  3202     1 
 3203  3204     1 
 3204  3205     1 
 3204  3206     1 
 3204  3207     1 
 3207  3208     1 
 3208  3209     1 
 3208  3210     1 
 3208  3211     1 
 3211  3212     1 
 3211  3213     1 
 3211  3230     1 
 3213  3214     1 
 3214  3215     1 
 3214  3216     1 
 3214  3232     1 
 3216  3217     1 
 3216  3229     1 
 3217  3218     1 
 3217  3219     1 
 3219  3220     1 
 3220  3221     1 
 3220  3229     1 
 3221  3222     1 
 3221  3225     1 
 3222  3223     1 
 3222  3224     1 
 3225  3226     1 
 3226  3227     1 
 3226  3228     1 
 3228  3229     1 
 3230  3231     1 
 3230  3232     1 
 3230  3235     1 
 3232  3233     1 
 3232  3234     1 
 3235  3236     1 
 3236  3237     1 
 3236  3238     1 
 3236  3239     1 
 3239  3240     1 
 3240  3241     1 
 3240  3242     1 
 3240  3243     1 
 3243  3244     1 
 3243  3245     1 
 3243  3263     1 
 3245  3246     1 
 3246  3247     1 
 3246  3248     1 
 3246  3265     1 
 3248  3249     1 
 3248  3262     1 
 3249  3250     1 
 3249  3251     1 
 3251  3252     1 
 3252  3253     1 
 3252  3262     1 
 3253  3254     1 
 3253  3255     1 
 3255  3256     1 
 3255  3257     1 
 3257  3258     1 
 3257  3261     1 
 3258  3259     1 
 3258  3260     1 
 3261  3262     1 
 3263  3264     1 
 3263  3265     1 
 3263  3268     1 
 3265  3266     1 
 3265  3267     1 
 3268  3269     1 
 3269  3270     1 
 3269  3271     1 
 3269  3272     1 
 3272  3273     1 
 3273  3274     1 
 3273  3275     1 
 3273  3276     1 
 3276  3277     1 
 3276  3278     1 
 3276  3295     1 
 3278  3279     1 
 3279  3280     1 
 3279  3281     1 
 3279  3297     1 
 3281  3282     1 
 3281  3293     1 
 3282  3283     1 
 3282  3284     1 
 3284  3285     1 
 3284  3289     1 
 3285  3286     1 
 3285  3287     1 
 3285  3288     1 
 3289  3290     1 
 3289  3291     1 
 3291  3292     1 
 3291  3293     1 
 3293  3294     1 
 3295  3296     1 
 3295  3297     1 
 3295  3300     1 
 3297  3298     1 
 3297  3299     1 
 3300  3301     1 
 3301  3302     1 
 3301  3303     1 
 3301  3304     1 
 3304  3305     1 
 3305  3306     1 
 3305  3307     1 
 3305  3308     1 
 3308  3309     1 
 3308  3310     1 
 3308  3327     1 
 3310  3311     1 
 3311  3312     1 
 3311  3313     1 
 3311  3329     1 
 3313  3314     1 
 3313  3325     1 
 3314  3315     1 
 3314  3316     1 
 3316  3317     1 
 3316  3321     1 
 3317  3318     1 
 3317  3319     1 
 3317  3320     1 
 3321  3322     1 
 3321  3323     1 
 3323  3324     1 
 3323  3325     1 
 3325  3326     1 
 3327  3328     1 
 3327  3329     1 
 3327  3332     1 
 3329  3330     1 
 3329  3331     1 
 3332  3333     1 
 3333  3334     1 
 3333  3335     1 
 3333  3336     1 
 3336  3337     1 
 3337  3338     1 
 3337  3339     1 
 3337  3340     1 
 3340  3341     1 
 3340  3342     1 
 3340  3359     1 
 3342  3343     1 
 3343  3344     1 
 3343  3345     1 
 3343  3361     1 
 3345  3346     1 
 3345  3357     1 
 3346  3347     1 
 3346  3348     1 
 3348  3349     1 
 3348  3353     1 
 3349  3350     1 
 3349  3351     1 
 3349  3352     1 
 3353  3354     1 
 3353  3355     1 
 3355  3356     1 
 3355  3357     1 
 3357  3358     1 
 3359  3360     1 
 3359  3361     1 
 3359  3364     1 
 3361  3362     1 
 3361  3363     1 
 3364  3365     1 
 3365  3366     1 
 3365  3367     1 
 3365  3368     1 
 3368  3369     1 
 3369  3370     1 
 3369  3371     1 
 3369  3372     1 
 3372  3373     1 
 3372  3374     1 
 3372  3389     1 
 3374  3375     1 
 3375  3376     1 
 3375  3377     1 
 3375  3391     1 
 3377  3378     1 
 3377  3387     1 
 3378  3379     1 
 3378  3380     1 
 3380  3381     1 
 3380  3382     1 
 3382  3383     1 
 3382  3386     1 
 3383  3384     1 
 3383  3385     1 
 3386  3387     1 
 3387  3388     1 
 3389  3390     1 
 3389  3391     1 
 3389  3394     1 
 3391  3392     1 
 3391  3393     1 
 3394  3395     1 
 3395  3396     1 
 3395  3397     1 
 3395  3398     1 
 3398  3399     1 
 3399  3400     1 
 3399  3401     1 
 3399  3402     1 
 3402  3403     1 
 3402  3404     1 
 3402  3419     1 
 3404  3405     1 
 3405  3406     1 
 3405  3407     1 
 3405  3421     1 
 3407  3408     1 
 3407  3417     1 
 3408  3409     1 
 3408  3410     1 
 3410  3411     1 
 3410  3412     1 
 3412  3413     1 
 3412  3416     1 
 3413  3414     1 
 3413  3415     1 
 3416  3417     1 
 3417  3418     1 
 3419  3420     1 
 3419  3421     1 
 3419  3424     1 
 3421  3422     1 
 3421  3423     1 
 3424  3425     1 
 3425  3426     1 
 3425  3427     1 
 3425  3428     1 
 3428  3429     1 
 3429  3430     1 
 3429  3431     1 
 3429  3432     1 
 3432  3433     1 
 3432  3434     1 
 3432  3451     1 
 3434  3435     1 
 3435  3436     1 
 3435  3437     1 
 3435  3453     1 
 3437  3438     1 
 3437  3450     1 
 3438  3439     1 
 3438  3440     1 
 3440  3441     1 
 3441  3442     1 
 3441  3450     1 
 3442  3443     1 
 3442  3446     1 
 3443  3444     1 
 3443  3445     1 
 3446  3447     1 
 3447  3448     1 
 3447  3449     1 
 3449  3450     1 
 3451  3452     1 
 3451  3453     1 
 3451  3456     1 
 3453  3454     1 
 3453  3455     1 
 3456  3457     1 
 3457  3458     1 
 3457  3459     1 
 3457  3460     1 
 3460  3461     1 
 3461  3462     1 
 3461  3463     1 
 3461  3464     1 
 3464  3465     1 
 3464  3466     1 
 3464  3483     1 
 3466  3467     1 
 3467  3468     1 
 3467  3469     1 
 3467  3485     1 
 3469  3470     1 
 3469  3482     1 
 3470  3471     1 
 3470  3472     1 
 3472  3473     1 
 3473  3474     1 
 3473  3482     1 
 3474  3475     1 
 3474  3478     1 
 3475  3476     1 
 3475  3477     1 
 3478  3479     1 
 3479  3480     1 
 3479  3481     1 
 3481  3482     1 
 3483  3484     1 
 3483  3485     1 
 3483  3488     1 
 3485  3486     1 
 3485  3487     1 
 3488  3489     1 
 3489  3490     1 
 3489  3491     1 
 3489  3492     1 
 3492  3493     1 
 3493  3494     1 
 3493  3495     1 
 3493  3496     1 
 3496  3497     1 
 3496  3498     1 
 3496  3515     1 
 3498  3499     1 
 3499  3500     1 
 3499  3501     1 
 3499  3517     1 
 3501  3502     1 
 3501  3514     1 
 3502  3503     1 
 3502  3504     1 
 3504  3505     1 
 3505  3506     1 
 3505  3514     1 
 3506  3507     1 
 3506  3510     1 
 3507  3508     1 
 3507  3509     1 
 3510  3511     1 
 3511  3512     1 
 3511  3513     1 
 3513  3514     1 
 3515  3516     1 
 3515  3517     1 
 3515  3520     1 
 3517  3518     1 
 3517  3519     1 
 3520  3521     1 
 3521  3522     1 
 3521  3523     1 
 3521  3524     1 
 3524  3525     1 
 3525  3526     1 
 3525  3527     1 
 3525  3528     1 
 3528  3529     1 
 3528  3530     1 
 3528  3547     1 
 3530  3531     1 
 3531  3532     1 
 3531  3533     1 
 3531  3549     1 
 3533  3534     1 
 3533  3545     1 
 3534  3535     1 
 3534  3536     1 
 3536  3537     1 
 3536  3541     1 
 3537  3538     1 
 3537  3539     1 
 3537  3540     1 
 3541  3542     1 
 3541  3543     1 
 3543  3544     1 
 3543  3545     1 
 3545  3546     1 
 3547  3548     1 
 3547  3549     1 
 3547  3552     1 
 3549  3550     1 
 3549  3551     1 
 3552  3553     1 
 3553  3554     1 
 3553  3555     1 
 3553  3556     1 
 3556  3557     1 
 3557  3558     1 
 3557  3559     1 
 3557  3560     1 
 3560  3561     1 
 3560  3562     1 
 3560  3579     1 
 3562  3563     1 
 3563  3564     1 
 3563  3565     1 
 3563  3581     1 
 3565  3566     1 
 3565  3578     1 
 3566  3567     1 
 3566  3568     1 
 3568  3569     1 
 3569  3570     1 
 3569  3578     1 
 3570  3571     1 
 3570  3574     1 
 3571  3572     1 
 3571  3573     1 
 3574  3575     1 
 3575  3576     1 
 3575  3577     1 
 3577  3578     1 
 3579  3580     1 
 3579  3581     1 
 3579  3584     1 
 3581  3582     1 
 3581  3583     1 
 3584  3585     1 
 3585  3586     1 
 3585  3587     1 
 3585  3588     1 
 3588  3589     1 
 3589  3590     1 
 3589  3591     1 
 3589  3592     1 
 3592  3593     1 
 3592  3594     1 
 3592  3609     1 
 3594  3595     1 
 3595  3596     1 
 3595  3597     1 
 3595  3611     1 
 3597  3598     1 
 3597  3607     1 
 3598  3599     1 
 3598  3600     1 
 3600  3601     1 
 3600  3602     1 
 3602  3603     1 
 3602  3606     1 
 3603  3604     1 
 3603  3605     1 
 3606  3607     1 
 3607  3608     1 
 3609  3610     1 
 3609  3611     1 
 3609  3614     1 
 3611  3612     1 
 3611  3613     1 
 3614  3615     1 
 3615  3616     1 
 3615  3617     1 
 3615  3618     1 
 3618  3619     1 
 3619  3620     1 
 3619  3621     1 
 3619  3622     1 
 3622  3623     1 
 3622  3624     1 
 3622  3641     1 
 3624  3625     1 
 3625  3626     1 
 3625  3627     1 
 3625  3643     1 
 3627  3628     1 
 3627  3640     1 
 3628  3629     1 
 3628  3630     1 
 3630  3631     1 
 3631  3632     1 
 3631  3640     1 
 3632  3633     1 
 3632  3636     1 
 3633  3634     1 
 3633  3635     1 
 3636  3637     1 
 3637  3638     1 
 3637  3639     1 
 3639  3640     1 
 3641  3642     1 
 3641  3643     1 
 3641  3646     1 
 3643  3644     1 
 3643  3645     1 
 3646  3647     1 
 3647  3648     1 
 3647  3649     1 
 3647  3650     1 
 3650  3651     1 
 3651  3652     1 
 3651  3653     1 
 3651  3654     1 
 3654  3655     1 
 3654  3656     1 
 3654  3671     1 
 3656  3657     1 
 3657  3658     1 
 3657  3659     1 
 3657  3673     1 
 3659  3660     1 
 3659  3669     1 
 3660  3661     1 
 3660  3662     1 
 3662  3663     1 
 3662  3664     1 
 3664  3665     1 
 3664  3668     1 
 3665  3666     1 
 3665  3667     1 
 3668  3669     1 
 3669  3670     1 
 3671  3672     1 
 3671  3673     1 
 3671  3676     1 
 3673  3674     1 
 3673  3675     1 
 3676  3677     1 
 3677  3678     1 
 3677  3679     1 
 3677  3680     1 
 3680  3681     1 
 3681  3682     1 
 3681  3683     1 
 3681  3684     1 
 3684  3685     1 
 3684  3686     1 
 3684  3703     1 
 3686  3687     1 
 3687  3688     1 
 3687  3689     1 
 3687  3705     1 
 3689  3690     1 
 3689  3701     1 
 3690  3691     1 
 3690  3692     1 
 3692  3693     1 
 3692  3697     1 
 3693  3694     1 
 3693  3695     1 
 3693  3696     1 
 3697  3698     1 
 3697  3699     1 
 3699  3700     1 
 3699  3701     1 
 3701  3702     1 
 3703  3704     1 
 3703  3705     1 
 3703  3708     1 
 3705  3706     1 
 3705  3707     1 
 3708  3709     1 
 3709  3710     1 
 3709  3711     1 
 3709  3712     1 
 3712  3713     1 
 3713  3714     1 
 3713  3715     1 
 3713  3716     1 
 3716  3717     1 
 3716  3718     1
[truncated: 904,850 more chars]
