# Supplementary material for: Redox-Based Defect Detection in Packed DNA: Insights from Hybrid Quantum Mechanical/Molecular Mechanics Molecular Dynamics Simulations
Source: J Chem Theory Comput. 2023 Nov 14;19(22):8434–45. doi: 10.1021/acs.jctc.3c01013 (PMC10687876; doi:10.1021/acs.jctc.3c01013)
Supplement: Supplementary file 2 — ct3c01013_si_002.zip [file ct3c01013_si_002.zip › packed_dna_8oxog-main/classical_MD/wildtype/wt_oxidized_reg1/wt_ox_reg1_topology/topol_DNA_chain_X2.itp]

;
;	File 'topol_DNA_chain_X2.itp' was generated
;	By user: pdiamant (1076)
;	On host: lcbcpc57
;	At date: Thu Nov 14 15:27:31 2019
;
;	This is a include topology file
;
;	Created by:
;	                    :-) GROMACS - gmx pdb2gmx, 2019.4 (-:
;	
;	Executable:   /software/gromacs/2019.4/gcc-8.3.0/bin/gmx_mpi
;	Data prefix:  /software/gromacs/2019.4/gcc-8.3.0
;	Working dir:  /share/lcbcsrv5/lcbcdata/pdiamant/12_NCP_REDOX/2_wt_G_hole_1/0_setup
;	Command line:
;	  gmx_mpi pdb2gmx -f in_no_h.pdb -ff amber14sb_parmbsc1 -o ncp.gro -water tip3p
;	Force field was read from current directory or a relative path - path added.
;

[ moleculetype ]
; Name            nrexcl
DNA_chain_X2        3

[ atoms ]
;   nr       type  resnr residue  atom   cgnr     charge       mass  typeB    chargeB      massB
; residue 147 DA5 rtp DA5  q -0.3
     1         OH    147    DA5    O5'      1    -0.6318         16
     2         HO    147    DA5    H5T      2     0.4422      1.008
     3         CI    147    DA5    C5'      3    -0.0069      12.01
     4         H1    147    DA5   H5'1      4     0.0754      1.008
     5         H1    147    DA5   H5'2      5     0.0754      1.008
     6         CT    147    DA5    C4'      6     0.1629      12.01
     7         H1    147    DA5    H4'      7     0.1176      1.008
     8         OS    147    DA5    O4'      8    -0.3691         16
     9         CT    147    DA5    C1'      9     0.0431      12.01
    10         H2    147    DA5    H1'     10     0.1838      1.008
    11         N*    147    DA5     N9     11    -0.0268      14.01
    12         C1    147    DA5     C8     12     0.1607      12.01
    13         H5    147    DA5     H8     13     0.1877      1.008
    14         NB    147    DA5     N7     14    -0.6175      14.01
    15         CB    147    DA5     C5     15     0.0725      12.01
    16         CA    147    DA5     C6     16     0.6897      12.01
    17         N2    147    DA5     N6     17    -0.9123      14.01
    18          H    147    DA5    H61     18     0.4167      1.008
    19          H    147    DA5    H62     19     0.4167      1.008
    20         NC    147    DA5     N1     20    -0.7624      14.01
    21         CQ    147    DA5     C2     21     0.5716      12.01
    22         H5    147    DA5     H2     22     0.0598      1.008
    23         NC    147    DA5     N3     23    -0.7417      14.01
    24         CB    147    DA5     C4     24       0.38      12.01
    25         CE    147    DA5    C3'     25     0.0713     12.001
    26         H1    147    DA5    H3'     26     0.0985      1.008
    27         CT    147    DA5    C2'     27    -0.0854      12.01
    28         HC    147    DA5   H2'1     28     0.0718      1.008
    29         HC    147    DA5   H2'2     29     0.0718      1.008
    30         OS    147    DA5    O3'     30    -0.5232         16   ; qtot -0.3079
; residue 148 DT  rtp DT   q -1.0
    31          P    148     DT      P     31     1.1659      30.97
    32         O2    148     DT    O1P     32    -0.7761         16
    33         O2    148     DT    O2P     33    -0.7761         16
    34         OS    148     DT    O5'     34    -0.4954         16
    35         CI    148     DT    C5'     35    -0.0069      12.01
    36         H1    148     DT   H5'1     36     0.0754      1.008
    37         H1    148     DT   H5'2     37     0.0754      1.008
    38         CT    148     DT    C4'     38     0.1629      12.01
    39         H1    148     DT    H4'     39     0.1176      1.008
    40         OS    148     DT    O4'     40    -0.3691         16
    41         CT    148     DT    C1'     41      0.068      12.01
    42         H2    148     DT    H1'     42     0.1804      1.008
    43         N*    148     DT     N1     43    -0.0239      14.01
    44         C2    148     DT     C6     44    -0.2209      12.01
    45         H4    148     DT     H6     45     0.2607      1.008
    46         C2    148     DT     C5     46     0.0025      12.01
    47         CT    148     DT     C7     47    -0.2269      12.01
    48         HC    148     DT    H71     48      0.077      1.008
    49         HC    148     DT    H72     49      0.077      1.008
    50         HC    148     DT    H73     50      0.077      1.008
    51          C    148     DT     C4     51     0.5194      12.01
    52          O    148     DT     O4     52    -0.5563         16
    53         NA    148     DT     N3     53     -0.434      14.01
    54          H    148     DT     H3     54      0.342      1.008
    55          C    148     DT     C2     55     0.5677      12.01
    56          O    148     DT     O2     56    -0.5881         16
    57         CE    148     DT    C3'     57     0.0713     12.001
    58         H1    148     DT    H3'     58     0.0985      1.008
    59         CT    148     DT    C2'     59    -0.0854      12.01
    60         HC    148     DT   H2'1     60     0.0718      1.008
    61         HC    148     DT   H2'2     61     0.0718      1.008
    62         OS    148     DT    O3'     62    -0.5232         16   ; qtot -1.308
; residue 149 DC  rtp DC   q -1.0
    63          P    149     DC      P     63     1.1659      30.97
    64         O2    149     DC    O1P     64    -0.7761         16
    65         O2    149     DC    O2P     65    -0.7761         16
    66         OS    149     DC    O5'     66    -0.4954         16
    67         CI    149     DC    C5'     67    -0.0069      12.01
    68         H1    149     DC   H5'1     68     0.0754      1.008
    69         H1    149     DC   H5'2     69     0.0754      1.008
    70         CT    149     DC    C4'     70     0.1629      12.01
    71         H1    149     DC    H4'     71     0.1176      1.008
    72         OS    149     DC    O4'     72    -0.3691         16
    73         CT    149     DC    C1'     73    -0.0116      12.01
    74         H2    149     DC    H1'     74     0.1963      1.008
    75         N*    149     DC     N1     75    -0.0339      14.01
    76         CM    149     DC     C6     76    -0.0183      12.01
    77         H4    149     DC     H6     77     0.2293      1.008
    78         CM    149     DC     C5     78    -0.5222      12.01
    79         HA    149     DC     H5     79     0.1863      1.008
    80         CA    149     DC     C4     80     0.8439      12.01
    81         N2    149     DC     N4     81    -0.9773      14.01
    82          H    149     DC    H41     82     0.4314      1.008
    83          H    149     DC    H42     83     0.4314      1.008
    84         NC    149     DC     N3     84    -0.7748      14.01
    85          C    149     DC     C2     85     0.7959      12.01
    86          O    149     DC     O2     86    -0.6548         16
    87         CE    149     DC    C3'     87     0.0713     12.001
    88         H1    149     DC    H3'     88     0.0985      1.008
    89         CT    149     DC    C2'     89    -0.0854      12.01
    90         HC    149     DC   H2'1     90     0.0718      1.008
    91         HC    149     DC   H2'2     91     0.0718      1.008
    92         OS    149     DC    O3'     92    -0.5232         16   ; qtot -2.308
; residue 150 DA  rtp DA   q -1.0
    93          P    150     DA      P     93     1.1659      30.97
    94         O2    150     DA    O1P     94    -0.7761         16
    95         O2    150     DA    O2P     95    -0.7761         16
    96         OS    150     DA    O5'     96    -0.4954         16
    97         CI    150     DA    C5'     97    -0.0069      12.01
    98         H1    150     DA   H5'1     98     0.0754      1.008
    99         H1    150     DA   H5'2     99     0.0754      1.008
   100         CT    150     DA    C4'    100     0.1629      12.01
   101         H1    150     DA    H4'    101     0.1176      1.008
   102         OS    150     DA    O4'    102    -0.3691         16
   103         CT    150     DA    C1'    103     0.0431      12.01
   104         H2    150     DA    H1'    104     0.1838      1.008
   105         N*    150     DA     N9    105    -0.0268      14.01
   106         C1    150     DA     C8    106     0.1607      12.01
   107         H5    150     DA     H8    107     0.1877      1.008
   108         NB    150     DA     N7    108    -0.6175      14.01
   109         CB    150     DA     C5    109     0.0725      12.01
   110         CA    150     DA     C6    110     0.6897      12.01
   111         N2    150     DA     N6    111    -0.9123      14.01
   112          H    150     DA    H61    112     0.4167      1.008
   113          H    150     DA    H62    113     0.4167      1.008
   114         NC    150     DA     N1    114    -0.7624      14.01
   115         CQ    150     DA     C2    115     0.5716      12.01
   116         H5    150     DA     H2    116     0.0598      1.008
   117         NC    150     DA     N3    117    -0.7417      14.01
   118         CB    150     DA     C4    118       0.38      12.01
   119         CE    150     DA    C3'    119     0.0713     12.001
   120         H1    150     DA    H3'    120     0.0985      1.008
   121         CT    150     DA    C2'    121    -0.0854      12.01
   122         HC    150     DA   H2'1    122     0.0718      1.008
   123         HC    150     DA   H2'2    123     0.0718      1.008
   124         OS    150     DA    O3'    124    -0.5232         16   ; qtot -3.308
; residue 151 DA  rtp DA   q -1.0
   125          P    151     DA      P    125     1.1659      30.97
   126         O2    151     DA    O1P    126    -0.7761         16
   127         O2    151     DA    O2P    127    -0.7761         16
   128         OS    151     DA    O5'    128    -0.4954         16
   129         CI    151     DA    C5'    129    -0.0069      12.01
   130         H1    151     DA   H5'1    130     0.0754      1.008
   131         H1    151     DA   H5'2    131     0.0754      1.008
   132         CT    151     DA    C4'    132     0.1629      12.01
   133         H1    151     DA    H4'    133     0.1176      1.008
   134         OS    151     DA    O4'    134    -0.3691         16
   135         CT    151     DA    C1'    135     0.0431      12.01
   136         H2    151     DA    H1'    136     0.1838      1.008
   137         N*    151     DA     N9    137    -0.0268      14.01
   138         C1    151     DA     C8    138     0.1607      12.01
   139         H5    151     DA     H8    139     0.1877      1.008
   140         NB    151     DA     N7    140    -0.6175      14.01
   141         CB    151     DA     C5    141     0.0725      12.01
   142         CA    151     DA     C6    142     0.6897      12.01
   143         N2    151     DA     N6    143    -0.9123      14.01
   144          H    151     DA    H61    144     0.4167      1.008
   145          H    151     DA    H62    145     0.4167      1.008
   146         NC    151     DA     N1    146    -0.7624      14.01
   147         CQ    151     DA     C2    147     0.5716      12.01
   148         H5    151     DA     H2    148     0.0598      1.008
   149         NC    151     DA     N3    149    -0.7417      14.01
   150         CB    151     DA     C4    150       0.38      12.01
   151         CE    151     DA    C3'    151     0.0713     12.001
   152         H1    151     DA    H3'    152     0.0985      1.008
   153         CT    151     DA    C2'    153    -0.0854      12.01
   154         HC    151     DA   H2'1    154     0.0718      1.008
   155         HC    151     DA   H2'2    155     0.0718      1.008
   156         OS    151     DA    O3'    156    -0.5232         16   ; qtot -4.308
; residue 152 DT  rtp DT   q -1.0
   157          P    152     DT      P    157     1.1659      30.97
   158         O2    152     DT    O1P    158    -0.7761         16
   159         O2    152     DT    O2P    159    -0.7761         16
   160         OS    152     DT    O5'    160    -0.4954         16
   161         CI    152     DT    C5'    161    -0.0069      12.01
   162         H1    152     DT   H5'1    162     0.0754      1.008
   163         H1    152     DT   H5'2    163     0.0754      1.008
   164         CT    152     DT    C4'    164     0.1629      12.01
   165         H1    152     DT    H4'    165     0.1176      1.008
   166         OS    152     DT    O4'    166    -0.3691         16
   167         CT    152     DT    C1'    167      0.068      12.01
   168         H2    152     DT    H1'    168     0.1804      1.008
   169         N*    152     DT     N1    169    -0.0239      14.01
   170         C2    152     DT     C6    170    -0.2209      12.01
   171         H4    152     DT     H6    171     0.2607      1.008
   172         C2    152     DT     C5    172     0.0025      12.01
   173         CT    152     DT     C7    173    -0.2269      12.01
   174         HC    152     DT    H71    174      0.077      1.008
   175         HC    152     DT    H72    175      0.077      1.008
   176         HC    152     DT    H73    176      0.077      1.008
   177          C    152     DT     C4    177     0.5194      12.01
   178          O    152     DT     O4    178    -0.5563         16
   179         NA    152     DT     N3    179     -0.434      14.01
   180          H    152     DT     H3    180      0.342      1.008
   181          C    152     DT     C2    181     0.5677      12.01
   182          O    152     DT     O2    182    -0.5881         16
   183         CE    152     DT    C3'    183     0.0713     12.001
   184         H1    152     DT    H3'    184     0.0985      1.008
   185         CT    152     DT    C2'    185    -0.0854      12.01
   186         HC    152     DT   H2'1    186     0.0718      1.008
   187         HC    152     DT   H2'2    187     0.0718      1.008
   188         OS    152     DT    O3'    188    -0.5232         16   ; qtot -5.308
; residue 153 DA  rtp DA   q -1.0
   189          P    153     DA      P    189     1.1659      30.97
   190         O2    153     DA    O1P    190    -0.7761         16
   191         O2    153     DA    O2P    191    -0.7761         16
   192         OS    153     DA    O5'    192    -0.4954         16
   193         CI    153     DA    C5'    193    -0.0069      12.01
   194         H1    153     DA   H5'1    194     0.0754      1.008
   195         H1    153     DA   H5'2    195     0.0754      1.008
   196         CT    153     DA    C4'    196     0.1629      12.01
   197         H1    153     DA    H4'    197     0.1176      1.008
   198         OS    153     DA    O4'    198    -0.3691         16
   199         CT    153     DA    C1'    199     0.0431      12.01
   200         H2    153     DA    H1'    200     0.1838      1.008
   201         N*    153     DA     N9    201    -0.0268      14.01
   202         C1    153     DA     C8    202     0.1607      12.01
   203         H5    153     DA     H8    203     0.1877      1.008
   204         NB    153     DA     N7    204    -0.6175      14.01
   205         CB    153     DA     C5    205     0.0725      12.01
   206         CA    153     DA     C6    206     0.6897      12.01
   207         N2    153     DA     N6    207    -0.9123      14.01
   208          H    153     DA    H61    208     0.4167      1.008
   209          H    153     DA    H62    209     0.4167      1.008
   210         NC    153     DA     N1    210    -0.7624      14.01
   211         CQ    153     DA     C2    211     0.5716      12.01
   212         H5    153     DA     H2    212     0.0598      1.008
   213         NC    153     DA     N3    213    -0.7417      14.01
   214         CB    153     DA     C4    214       0.38      12.01
   215         CE    153     DA    C3'    215     0.0713     12.001
   216         H1    153     DA    H3'    216     0.0985      1.008
   217         CT    153     DA    C2'    217    -0.0854      12.01
   218         HC    153     DA   H2'1    218     0.0718      1.008
   219         HC    153     DA   H2'2    219     0.0718      1.008
   220         OS    153     DA    O3'    220    -0.5232         16   ; qtot -6.308
; residue 154 DT  rtp DT   q -1.0
   221          P    154     DT      P    221     1.1659      30.97
   222         O2    154     DT    O1P    222    -0.7761         16
   223         O2    154     DT    O2P    223    -0.7761         16
   224         OS    154     DT    O5'    224    -0.4954         16
   225         CI    154     DT    C5'    225    -0.0069      12.01
   226         H1    154     DT   H5'1    226     0.0754      1.008
   227         H1    154     DT   H5'2    227     0.0754      1.008
   228         CT    154     DT    C4'    228     0.1629      12.01
   229         H1    154     DT    H4'    229     0.1176      1.008
   230         OS    154     DT    O4'    230    -0.3691         16
   231         CT    154     DT    C1'    231      0.068      12.01
   232         H2    154     DT    H1'    232     0.1804      1.008
   233         N*    154     DT     N1    233    -0.0239      14.01
   234         C2    154     DT     C6    234    -0.2209      12.01
   235         H4    154     DT     H6    235     0.2607      1.008
   236         C2    154     DT     C5    236     0.0025      12.01
   237         CT    154     DT     C7    237    -0.2269      12.01
   238         HC    154     DT    H71    238      0.077      1.008
   239         HC    154     DT    H72    239      0.077      1.008
   240         HC    154     DT    H73    240      0.077      1.008
   241          C    154     DT     C4    241     0.5194      12.01
   242          O    154     DT     O4    242    -0.5563         16
   243         NA    154     DT     N3    243     -0.434      14.01
   244          H    154     DT     H3    244      0.342      1.008
   245          C    154     DT     C2    245     0.5677      12.01
   246          O    154     DT     O2    246    -0.5881         16
   247         CE    154     DT    C3'    247     0.0713     12.001
   248         H1    154     DT    H3'    248     0.0985      1.008
   249         CT    154     DT    C2'    249    -0.0854      12.01
   250         HC    154     DT   H2'1    250     0.0718      1.008
   251         HC    154     DT   H2'2    251     0.0718      1.008
   252         OS    154     DT    O3'    252    -0.5232         16   ; qtot -7.308
; residue 155 DC  rtp DC   q -1.0
   253          P    155     DC      P    253     1.1659      30.97
   254         O2    155     DC    O1P    254    -0.7761         16
   255         O2    155     DC    O2P    255    -0.7761         16
   256         OS    155     DC    O5'    256    -0.4954         16
   257         CI    155     DC    C5'    257    -0.0069      12.01
   258         H1    155     DC   H5'1    258     0.0754      1.008
   259         H1    155     DC   H5'2    259     0.0754      1.008
   260         CT    155     DC    C4'    260     0.1629      12.01
   261         H1    155     DC    H4'    261     0.1176      1.008
   262         OS    155     DC    O4'    262    -0.3691         16
   263         CT    155     DC    C1'    263    -0.0116      12.01
   264         H2    155     DC    H1'    264     0.1963      1.008
   265         N*    155     DC     N1    265    -0.0339      14.01
   266         CM    155     DC     C6    266    -0.0183      12.01
   267         H4    155     DC     H6    267     0.2293      1.008
   268         CM    155     DC     C5    268    -0.5222      12.01
   269         HA    155     DC     H5    269     0.1863      1.008
   270         CA    155     DC     C4    270     0.8439      12.01
   271         N2    155     DC     N4    271    -0.9773      14.01
   272          H    155     DC    H41    272     0.4314      1.008
   273          H    155     DC    H42    273     0.4314      1.008
   274         NC    155     DC     N3    274    -0.7748      14.01
   275          C    155     DC     C2    275     0.7959      12.01
   276          O    155     DC     O2    276    -0.6548         16
   277         CE    155     DC    C3'    277     0.0713     12.001
   278         H1    155     DC    H3'    278     0.0985      1.008
   279         CT    155     DC    C2'    279    -0.0854      12.01
   280         HC    155     DC   H2'1    280     0.0718      1.008
   281         HC    155     DC   H2'2    281     0.0718      1.008
   282         OS    155     DC    O3'    282    -0.5232         16   ; qtot -8.308
; residue 156 DC  rtp DC   q -1.0
   283          P    156     DC      P    283     1.1659      30.97
   284         O2    156     DC    O1P    284    -0.7761         16
   285         O2    156     DC    O2P    285    -0.7761         16
   286         OS    156     DC    O5'    286    -0.4954         16
   287         CI    156     DC    C5'    287    -0.0069      12.01
   288         H1    156     DC   H5'1    288     0.0754      1.008
   289         H1    156     DC   H5'2    289     0.0754      1.008
   290         CT    156     DC    C4'    290     0.1629      12.01
   291         H1    156     DC    H4'    291     0.1176      1.008
   292         OS    156     DC    O4'    292    -0.3691         16
   293         CT    156     DC    C1'    293    -0.0116      12.01
   294         H2    156     DC    H1'    294     0.1963      1.008
   295         N*    156     DC     N1    295    -0.0339      14.01
   296         CM    156     DC     C6    296    -0.0183      12.01
   297         H4    156     DC     H6    297     0.2293      1.008
   298         CM    156     DC     C5    298    -0.5222      12.01
   299         HA    156     DC     H5    299     0.1863      1.008
   300         CA    156     DC     C4    300     0.8439      12.01
   301         N2    156     DC     N4    301    -0.9773      14.01
   302          H    156     DC    H41    302     0.4314      1.008
   303          H    156     DC    H42    303     0.4314      1.008
   304         NC    156     DC     N3    304    -0.7748      14.01
   305          C    156     DC     C2    305     0.7959      12.01
   306          O    156     DC     O2    306    -0.6548         16
   307         CE    156     DC    C3'    307     0.0713     12.001
   308         H1    156     DC    H3'    308     0.0985      1.008
   309         CT    156     DC    C2'    309    -0.0854      12.01
   310         HC    156     DC   H2'1    310     0.0718      1.008
   311         HC    156     DC   H2'2    311     0.0718      1.008
   312         OS    156     DC    O3'    312    -0.5232         16   ; qtot -9.308
; residue 157 DA  rtp DA   q -1.0
   313          P    157     DA      P    313     1.1659      30.97
   314         O2    157     DA    O1P    314    -0.7761         16
   315         O2    157     DA    O2P    315    -0.7761         16
   316         OS    157     DA    O5'    316    -0.4954         16
   317         CI    157     DA    C5'    317    -0.0069      12.01
   318         H1    157     DA   H5'1    318     0.0754      1.008
   319         H1    157     DA   H5'2    319     0.0754      1.008
   320         CT    157     DA    C4'    320     0.1629      12.01
   321         H1    157     DA    H4'    321     0.1176      1.008
   322         OS    157     DA    O4'    322    -0.3691         16
   323         CT    157     DA    C1'    323     0.0431      12.01
   324         H2    157     DA    H1'    324     0.1838      1.008
   325         N*    157     DA     N9    325    -0.0268      14.01
   326         C1    157     DA     C8    326     0.1607      12.01
   327         H5    157     DA     H8    327     0.1877      1.008
   328         NB    157     DA     N7    328    -0.6175      14.01
   329         CB    157     DA     C5    329     0.0725      12.01
   330         CA    157     DA     C6    330     0.6897      12.01
   331         N2    157     DA     N6    331    -0.9123      14.01
   332          H    157     DA    H61    332     0.4167      1.008
   333          H    157     DA    H62    333     0.4167      1.008
   334         NC    157     DA     N1    334    -0.7624      14.01
   335         CQ    157     DA     C2    335     0.5716      12.01
   336         H5    157     DA     H2    336     0.0598      1.008
   337         NC    157     DA     N3    337    -0.7417      14.01
   338         CB    157     DA     C4    338       0.38      12.01
   339         CE    157     DA    C3'    339     0.0713     12.001
   340         H1    157     DA    H3'    340     0.0985      1.008
   341         CT    157     DA    C2'    341    -0.0854      12.01
   342         HC    157     DA   H2'1    342     0.0718      1.008
   343         HC    157     DA   H2'2    343     0.0718      1.008
   344         OS    157     DA    O3'    344    -0.5232         16   ; qtot -10.31
; residue 158 DC  rtp DC   q -1.0
   345          P    158     DC      P    345     1.1659      30.97
   346         O2    158     DC    O1P    346    -0.7761         16
   347         O2    158     DC    O2P    347    -0.7761         16
   348         OS    158     DC    O5'    348    -0.4954         16
   349         CI    158     DC    C5'    349    -0.0069      12.01
   350         H1    158     DC   H5'1    350     0.0754      1.008
   351         H1    158     DC   H5'2    351     0.0754      1.008
   352         CT    158     DC    C4'    352     0.1629      12.01
   353         H1    158     DC    H4'    353     0.1176      1.008
   354         OS    158     DC    O4'    354    -0.3691         16
   355         CT    158     DC    C1'    355    -0.0116      12.01
   356         H2    158     DC    H1'    356     0.1963      1.008
   357         N*    158     DC     N1    357    -0.0339      14.01
   358         CM    158     DC     C6    358    -0.0183      12.01
   359         H4    158     DC     H6    359     0.2293      1.008
   360         CM    158     DC     C5    360    -0.5222      12.01
   361         HA    158     DC     H5    361     0.1863      1.008
   362         CA    158     DC     C4    362     0.8439      12.01
   363         N2    158     DC     N4    363    -0.9773      14.01
   364          H    158     DC    H41    364     0.4314      1.008
   365          H    158     DC    H42    365     0.4314      1.008
   366         NC    158     DC     N3    366    -0.7748      14.01
   367          C    158     DC     C2    367     0.7959      12.01
   368          O    158     DC     O2    368    -0.6548         16
   369         CE    158     DC    C3'    369     0.0713     12.001
   370         H1    158     DC    H3'    370     0.0985      1.008
   371         CT    158     DC    C2'    371    -0.0854      12.01
   372         HC    158     DC   H2'1    372     0.0718      1.008
   373         HC    158     DC   H2'2    373     0.0718      1.008
   374         OS    158     DC    O3'    374    -0.5232         16   ; qtot -11.31
; residue 159 DC  rtp DC   q -1.0
   375          P    159     DC      P    375     1.1659      30.97
   376         O2    159     DC    O1P    376    -0.7761         16
   377         O2    159     DC    O2P    377    -0.7761         16
   378         OS    159     DC    O5'    378    -0.4954         16
   379         CI    159     DC    C5'    379    -0.0069      12.01
   380         H1    159     DC   H5'1    380     0.0754      1.008
   381         H1    159     DC   H5'2    381     0.0754      1.008
   382         CT    159     DC    C4'    382     0.1629      12.01
   383         H1    159     DC    H4'    383     0.1176      1.008
   384         OS    159     DC    O4'    384    -0.3691         16
   385         CT    159     DC    C1'    385    -0.0116      12.01
   386         H2    159     DC    H1'    386     0.1963      1.008
   387         N*    159     DC     N1    387    -0.0339      14.01
   388         CM    159     DC     C6    388    -0.0183      12.01
   389         H4    159     DC     H6    389     0.2293      1.008
   390         CM    159     DC     C5    390    -0.5222      12.01
   391         HA    159     DC     H5    391     0.1863      1.008
   392         CA    159     DC     C4    392     0.8439      12.01
   393         N2    159     DC     N4    393    -0.9773      14.01
   394          H    159     DC    H41    394     0.4314      1.008
   395          H    159     DC    H42    395     0.4314      1.008
   396         NC    159     DC     N3    396    -0.7748      14.01
   397          C    159     DC     C2    397     0.7959      12.01
   398          O    159     DC     O2    398    -0.6548         16
   399         CE    159     DC    C3'    399     0.0713     12.001
   400         H1    159     DC    H3'    400     0.0985      1.008
   401         CT    159     DC    C2'    401    -0.0854      12.01
   402         HC    159     DC   H2'1    402     0.0718      1.008
   403         HC    159     DC   H2'2    403     0.0718      1.008
   404         OS    159     DC    O3'    404    -0.5232         16   ; qtot -12.31
; residue 160 DT  rtp DT   q -1.0
   405          P    160     DT      P    405     1.1659      30.97
   406         O2    160     DT    O1P    406    -0.7761         16
   407         O2    160     DT    O2P    407    -0.7761         16
   408         OS    160     DT    O5'    408    -0.4954         16
   409         CI    160     DT    C5'    409    -0.0069      12.01
   410         H1    160     DT   H5'1    410     0.0754      1.008
   411         H1    160     DT   H5'2    411     0.0754      1.008
   412         CT    160     DT    C4'    412     0.1629      12.01
   413         H1    160     DT    H4'    413     0.1176      1.008
   414         OS    160     DT    O4'    414    -0.3691         16
   415         CT    160     DT    C1'    415      0.068      12.01
   416         H2    160     DT    H1'    416     0.1804      1.008
   417         N*    160     DT     N1    417    -0.0239      14.01
   418         C2    160     DT     C6    418    -0.2209      12.01
   419         H4    160     DT     H6    419     0.2607      1.008
   420         C2    160     DT     C5    420     0.0025      12.01
   421         CT    160     DT     C7    421    -0.2269      12.01
   422         HC    160     DT    H71    422      0.077      1.008
   423         HC    160     DT    H72    423      0.077      1.008
   424         HC    160     DT    H73    424      0.077      1.008
   425          C    160     DT     C4    425     0.5194      12.01
   426          O    160     DT     O4    426    -0.5563         16
   427         NA    160     DT     N3    427     -0.434      14.01
   428          H    160     DT     H3    428      0.342      1.008
   429          C    160     DT     C2    429     0.5677      12.01
   430          O    160     DT     O2    430    -0.5881         16
   431         CE    160     DT    C3'    431     0.0713     12.001
   432         H1    160     DT    H3'    432     0.0985      1.008
   433         CT    160     DT    C2'    433    -0.0854      12.01
   434         HC    160     DT   H2'1    434     0.0718      1.008
   435         HC    160     DT   H2'2    435     0.0718      1.008
   436         OS    160     DT    O3'    436    -0.5232         16   ; qtot -13.31
; residue 161 DG  rtp DG   q -1.0
   437          P    161     DG      P    437     1.1659      30.97
   438         O2    161     DG    O1P    438    -0.7761         16
   439         O2    161     DG    O2P    439    -0.7761         16
   440         OS    161     DG    O5'    440    -0.4954         16
   441         CI    161     DG    C5'    441    -0.0069      12.01
   442         H1    161     DG   H5'1    442     0.0754      1.008
   443         H1    161     DG   H5'2    443     0.0754      1.008
   444         CT    161     DG    C4'    444     0.1629      12.01
   445         H1    161     DG    H4'    445     0.1176      1.008
   446         OS    161     DG    O4'    446    -0.3691         16
   447         CT    161     DG    C1'    447     0.0358      12.01
   448         H2    161     DG    H1'    448     0.1746      1.008
   449         N*    161     DG     N9    449     0.0577      14.01
   450         CK    161     DG     C8    450     0.0736      12.01
   451         H5    161     DG     H8    451     0.1997      1.008
   452         NB    161     DG     N7    452    -0.5725      14.01
   453         CB    161     DG     C5    453     0.1991      12.01
   454          C    161     DG     C6    454     0.4918      12.01
   455          O    161     DG     O6    455    -0.5699         16
   456         NA    161     DG     N1    456    -0.5053      14.01
   457          H    161     DG     H1    457      0.352      1.008
   458         CA    161     DG     C2    458     0.7432      12.01
   459         N2    161     DG     N2    459     -0.923      14.01
   460          H    161     DG    H21    460     0.4235      1.008
   461          H    161     DG    H22    461     0.4235      1.008
   462         NC    161     DG     N3    462    -0.6636      14.01
   463         CB    161     DG     C4    463     0.1814      12.01
   464         CE    161     DG    C3'    464     0.0713     12.001
   465         H1    161     DG    H3'    465     0.0985      1.008
   466         CT    161     DG    C2'    466    -0.0854      12.01
   467         HC    161     DG   H2'1    467     0.0718      1.008
   468         HC    161     DG   H2'2    468     0.0718      1.008
   469         OS    161     DG    O3'    469    -0.5232         16   ; qtot -14.31
; residue 162 DC  rtp DC   q -1.0
   470          P    162     DC      P    470     1.1659      30.97
   471         O2    162     DC    O1P    471    -0.7761         16
   472         O2    162     DC    O2P    472    -0.7761         16
   473         OS    162     DC    O5'    473    -0.4954         16
   474         CI    162     DC    C5'    474    -0.0069      12.01
   475         H1    162     DC   H5'1    475     0.0754      1.008
   476         H1    162     DC   H5'2    476     0.0754      1.008
   477         CT    162     DC    C4'    477     0.1629      12.01
   478         H1    162     DC    H4'    478     0.1176      1.008
   479         OS    162     DC    O4'    479    -0.3691         16
   480         CT    162     DC    C1'    480    -0.0116      12.01
   481         H2    162     DC    H1'    481     0.1963      1.008
   482         N*    162     DC     N1    482    -0.0339      14.01
   483         CM    162     DC     C6    483    -0.0183      12.01
   484         H4    162     DC     H6    484     0.2293      1.008
   485         CM    162     DC     C5    485    -0.5222      12.01
   486         HA    162     DC     H5    486     0.1863      1.008
   487         CA    162     DC     C4    487     0.8439      12.01
   488         N2    162     DC     N4    488    -0.9773      14.01
   489          H    162     DC    H41    489     0.4314      1.008
   490          H    162     DC    H42    490     0.4314      1.008
   491         NC    162     DC     N3    491    -0.7748      14.01
   492          C    162     DC     C2    492     0.7959      12.01
   493          O    162     DC     O2    493    -0.6548         16
   494         CE    162     DC    C3'    494     0.0713     12.001
   495         H1    162     DC    H3'    495     0.0985      1.008
   496         CT    162     DC    C2'    496    -0.0854      12.01
   497         HC    162     DC   H2'1    497     0.0718      1.008
   498         HC    162     DC   H2'2    498     0.0718      1.008
   499         OS    162     DC    O3'    499    -0.5232         16   ; qtot -15.31
; residue 163 DA  rtp DA   q -1.0
   500          P    163     DA      P    500     1.1659      30.97
   501         O2    163     DA    O1P    501    -0.7761         16
   502         O2    163     DA    O2P    502    -0.7761         16
   503         OS    163     DA    O5'    503    -0.4954         16
   504         CI    163     DA    C5'    504    -0.0069      12.01
   505         H1    163     DA   H5'1    505     0.0754      1.008
   506         H1    163     DA   H5'2    506     0.0754      1.008
   507         CT    163     DA    C4'    507     0.1629      12.01
   508         H1    163     DA    H4'    508     0.1176      1.008
   509         OS    163     DA    O4'    509    -0.3691         16
   510         CT    163     DA    C1'    510     0.0431      12.01
   511         H2    163     DA    H1'    511     0.1838      1.008
   512         N*    163     DA     N9    512    -0.0268      14.01
   513         C1    163     DA     C8    513     0.1607      12.01
   514         H5    163     DA     H8    514     0.1877      1.008
   515         NB    163     DA     N7    515    -0.6175      14.01
   516         CB    163     DA     C5    516     0.0725      12.01
   517         CA    163     DA     C6    517     0.6897      12.01
   518         N2    163     DA     N6    518    -0.9123      14.01
   519          H    163     DA    H61    519     0.4167      1.008
   520          H    163     DA    H62    520     0.4167      1.008
   521         NC    163     DA     N1    521    -0.7624      14.01
   522         CQ    163     DA     C2    522     0.5716      12.01
   523         H5    163     DA     H2    523     0.0598      1.008
   524         NC    163     DA     N3    524    -0.7417      14.01
   525         CB    163     DA     C4    525       0.38      12.01
   526         CE    163     DA    C3'    526     0.0713     12.001
   527         H1    163     DA    H3'    527     0.0985      1.008
   528         CT    163     DA    C2'    528    -0.0854      12.01
   529         HC    163     DA   H2'1    529     0.0718      1.008
   530         HC    163     DA   H2'2    530     0.0718      1.008
   531         OS    163     DA    O3'    531    -0.5232         16   ; qtot -16.31
; residue 164 DG  rtp DG   q -1.0
   532          P    164     DG      P    532     1.1659      30.97
   533         O2    164     DG    O1P    533    -0.7761         16
   534         O2    164     DG    O2P    534    -0.7761         16
   535         OS    164     DG    O5'    535    -0.4954         16
   536         CI    164     DG    C5'    536    -0.0069      12.01
   537         H1    164     DG   H5'1    537     0.0754      1.008
   538         H1    164     DG   H5'2    538     0.0754      1.008
   539         CT    164     DG    C4'    539     0.1629      12.01
   540         H1    164     DG    H4'    540     0.1176      1.008
   541         OS    164     DG    O4'    541    -0.3691         16
   542         CT    164     DG    C1'    542     0.0358      12.01
   543         H2    164     DG    H1'    543     0.1746      1.008
   544         N*    164     DG     N9    544     0.0577      14.01
   545         CK    164     DG     C8    545     0.0736      12.01
   546         H5    164     DG     H8    546     0.1997      1.008
   547         NB    164     DG     N7    547    -0.5725      14.01
   548         CB    164     DG     C5    548     0.1991      12.01
   549          C    164     DG     C6    549     0.4918      12.01
   550          O    164     DG     O6    550    -0.5699         16
   551         NA    164     DG     N1    551    -0.5053      14.01
   552          H    164     DG     H1    552      0.352      1.008
   553         CA    164     DG     C2    553     0.7432      12.01
   554         N2    164     DG     N2    554     -0.923      14.01
   555          H    164     DG    H21    555     0.4235      1.008
   556          H    164     DG    H22    556     0.4235      1.008
   557         NC    164     DG     N3    557    -0.6636      14.01
   558         CB    164     DG     C4    558     0.1814      12.01
   559         CE    164     DG    C3'    559     0.0713     12.001
   560         H1    164     DG    H3'    560     0.0985      1.008
   561         CT    164     DG    C2'    561    -0.0854      12.01
   562         HC    164     DG   H2'1    562     0.0718      1.008
   563         HC    164     DG   H2'2    563     0.0718      1.008
   564         OS    164     DG    O3'    564    -0.5232         16   ; qtot -17.31
; residue 165 DA  rtp DA   q -1.0
   565          P    165     DA      P    565     1.1659      30.97
   566         O2    165     DA    O1P    566    -0.7761         16
   567         O2    165     DA    O2P    567    -0.7761         16
   568         OS    165     DA    O5'    568    -0.4954         16
   569         CI    165     DA    C5'    569    -0.0069      12.01
   570         H1    165     DA   H5'1    570     0.0754      1.008
   571         H1    165     DA   H5'2    571     0.0754      1.008
   572         CT    165     DA    C4'    572     0.1629      12.01
   573         H1    165     DA    H4'    573     0.1176      1.008
   574         OS    165     DA    O4'    574    -0.3691         16
   575         CT    165     DA    C1'    575     0.0431      12.01
   576         H2    165     DA    H1'    576     0.1838      1.008
   577         N*    165     DA     N9    577    -0.0268      14.01
   578         C1    165     DA     C8    578     0.1607      12.01
   579         H5    165     DA     H8    579     0.1877      1.008
   580         NB    165     DA     N7    580    -0.6175      14.01
   581         CB    165     DA     C5    581     0.0725      12.01
   582         CA    165     DA     C6    582     0.6897      12.01
   583         N2    165     DA     N6    583    -0.9123      14.01
   584          H    165     DA    H61    584     0.4167      1.008
   585          H    165     DA    H62    585     0.4167      1.008
   586         NC    165     DA     N1    586    -0.7624      14.01
   587         CQ    165     DA     C2    587     0.5716      12.01
   588         H5    165     DA     H2    588     0.0598      1.008
   589         NC    165     DA     N3    589    -0.7417      14.01
   590         CB    165     DA     C4    590       0.38      12.01
   591         CE    165     DA    C3'    591     0.0713     12.001
   592         H1    165     DA    H3'    592     0.0985      1.008
   593         CT    165     DA    C2'    593    -0.0854      12.01
   594         HC    165     DA   H2'1    594     0.0718      1.008
   595         HC    165     DA   H2'2    595     0.0718      1.008
   596         OS    165     DA    O3'    596    -0.5232         16   ; qtot -18.31
; residue 166 DT  rtp DT   q -1.0
   597          P    166     DT      P    597     1.1659      30.97
   598         O2    166     DT    O1P    598    -0.7761         16
   599         O2    166     DT    O2P    599    -0.7761         16
   600         OS    166     DT    O5'    600    -0.4954         16
   601         CI    166     DT    C5'    601    -0.0069      12.01
   602         H1    166     DT   H5'1    602     0.0754      1.008
   603         H1    166     DT   H5'2    603     0.0754      1.008
   604         CT    166     DT    C4'    604     0.1629      12.01
   605         H1    166     DT    H4'    605     0.1176      1.008
   606         OS    166     DT    O4'    606    -0.3691         16
   607         CT    166     DT    C1'    607      0.068      12.01
   608         H2    166     DT    H1'    608     0.1804      1.008
   609         N*    166     DT     N1    609    -0.0239      14.01
   610         C2    166     DT     C6    610    -0.2209      12.01
   611         H4    166     DT     H6    611     0.2607      1.008
   612         C2    166     DT     C5    612     0.0025      12.01
   613         CT    166     DT     C7    613    -0.2269      12.01
   614         HC    166     DT    H71    614      0.077      1.008
   615         HC    166     DT    H72    615      0.077      1.008
   616         HC    166     DT    H73    616      0.077      1.008
   617          C    166     DT     C4    617     0.5194      12.01
   618          O    166     DT     O4    618    -0.5563         16
   619         NA    166     DT     N3    619     -0.434      14.01
   620          H    166     DT     H3    620      0.342      1.008
   621          C    166     DT     C2    621     0.5677      12.01
   622          O    166     DT     O2    622    -0.5881         16
   623         CE    166     DT    C3'    623     0.0713     12.001
   624         H1    166     DT    H3'    624     0.0985      1.008
   625         CT    166     DT    C2'    625    -0.0854      12.01
   626         HC    166     DT   H2'1    626     0.0718      1.008
   627         HC    166     DT   H2'2    627     0.0718      1.008
   628         OS    166     DT    O3'    628    -0.5232         16   ; qtot -19.31
; residue 167 DT  rtp DT   q -1.0
   629          P    167     DT      P    629     1.1659      30.97
   630         O2    167     DT    O1P    630    -0.7761         16
   631         O2    167     DT    O2P    631    -0.7761         16
   632         OS    167     DT    O5'    632    -0.4954         16
   633         CI    167     DT    C5'    633    -0.0069      12.01
   634         H1    167     DT   H5'1    634     0.0754      1.008
   635         H1    167     DT   H5'2    635     0.0754      1.008
   636         CT    167     DT    C4'    636     0.1629      12.01
   637         H1    167     DT    H4'    637     0.1176      1.008
   638         OS    167     DT    O4'    638    -0.3691         16
   639         CT    167     DT    C1'    639      0.068      12.01
   640         H2    167     DT    H1'    640     0.1804      1.008
   641         N*    167     DT     N1    641    -0.0239      14.01
   642         C2    167     DT     C6    642    -0.2209      12.01
   643         H4    167     DT     H6    643     0.2607      1.008
   644         C2    167     DT     C5    644     0.0025      12.01
   645         CT    167     DT     C7    645    -0.2269      12.01
   646         HC    167     DT    H71    646      0.077      1.008
   647         HC    167     DT    H72    647      0.077      1.008
   648         HC    167     DT    H73    648      0.077      1.008
   649          C    167     DT     C4    649     0.5194      12.01
   650          O    167     DT     O4    650    -0.5563         16
   651         NA    167     DT     N3    651     -0.434      14.01
   652          H    167     DT     H3    652      0.342      1.008
   653          C    167     DT     C2    653     0.5677      12.01
   654          O    167     DT     O2    654    -0.5881         16
   655         CE    167     DT    C3'    655     0.0713     12.001
   656         H1    167     DT    H3'    656     0.0985      1.008
   657         CT    167     DT    C2'    657    -0.0854      12.01
   658         HC    167     DT   H2'1    658     0.0718      1.008
   659         HC    167     DT   H2'2    659     0.0718      1.008
   660         OS    167     DT    O3'    660    -0.5232         16   ; qtot -20.31
; residue 168 DC  rtp DC   q -1.0
   661          P    168     DC      P    661     1.1659      30.97
   662         O2    168     DC    O1P    662    -0.7761         16
   663         O2    168     DC    O2P    663    -0.7761         16
   664         OS    168     DC    O5'    664    -0.4954         16
   665         CI    168     DC    C5'    665    -0.0069      12.01
   666         H1    168     DC   H5'1    666     0.0754      1.008
   667         H1    168     DC   H5'2    667     0.0754      1.008
   668         CT    168     DC    C4'    668     0.1629      12.01
   669         H1    168     DC    H4'    669     0.1176      1.008
   670         OS    168     DC    O4'    670    -0.3691         16
   671         CT    168     DC    C1'    671    -0.0116      12.01
   672         H2    168     DC    H1'    672     0.1963      1.008
   673         N*    168     DC     N1    673    -0.0339      14.01
   674         CM    168     DC     C6    674    -0.0183      12.01
   675         H4    168     DC     H6    675     0.2293      1.008
   676         CM    168     DC     C5    676    -0.5222      12.01
   677         HA    168     DC     H5    677     0.1863      1.008
   678         CA    168     DC     C4    678     0.8439      12.01
   679         N2    168     DC     N4    679    -0.9773      14.01
   680          H    168     DC    H41    680     0.4314      1.008
   681          H    168     DC    H42    681     0.4314      1.008
   682         NC    168     DC     N3    682    -0.7748      14.01
   683          C    168     DC     C2    683     0.7959      12.01
   684          O    168     DC     O2    684    -0.6548         16
   685         CE    168     DC    C3'    685     0.0713     12.001
   686         H1    168     DC    H3'    686     0.0985      1.008
   687         CT    168     DC    C2'    687    -0.0854      12.01
   688         HC    168     DC   H2'1    688     0.0718      1.008
   689         HC    168     DC   H2'2    689     0.0718      1.008
   690         OS    168     DC    O3'    690    -0.5232         16   ; qtot -21.31
; residue 169 DT  rtp DT   q -1.0
   691          P    169     DT      P    691     1.1659      30.97
   692         O2    169     DT    O1P    692    -0.7761         16
   693         O2    169     DT    O2P    693    -0.7761         16
   694         OS    169     DT    O5'    694    -0.4954         16
   695         CI    169     DT    C5'    695    -0.0069      12.01
   696         H1    169     DT   H5'1    696     0.0754      1.008
   697         H1    169     DT   H5'2    697     0.0754      1.008
   698         CT    169     DT    C4'    698     0.1629      12.01
   699         H1    169     DT    H4'    699     0.1176      1.008
   700         OS    169     DT    O4'    700    -0.3691         16
   701         CT    169     DT    C1'    701      0.068      12.01
   702         H2    169     DT    H1'    702     0.1804      1.008
   703         N*    169     DT     N1    703    -0.0239      14.01
   704         C2    169     DT     C6    704    -0.2209      12.01
   705         H4    169     DT     H6    705     0.2607      1.008
   706         C2    169     DT     C5    706     0.0025      12.01
   707         CT    169     DT     C7    707    -0.2269      12.01
   708         HC    169     DT    H71    708      0.077      1.008
   709         HC    169     DT    H72    709      0.077      1.008
   710         HC    169     DT    H73    710      0.077      1.008
   711          C    169     DT     C4    711     0.5194      12.01
   712          O    169     DT     O4    712    -0.5563         16
   713         NA    169     DT     N3    713     -0.434      14.01
   714          H    169     DT     H3    714      0.342      1.008
   715          C    169     DT     C2    715     0.5677      12.01
   716          O    169     DT     O2    716    -0.5881         16
   717         CE    169     DT    C3'    717     0.0713     12.001
   718         H1    169     DT    H3'    718     0.0985      1.008
   719         CT    169     DT    C2'    719    -0.0854      12.01
   720         HC    169     DT   H2'1    720     0.0718      1.008
   721         HC    169     DT   H2'2    721     0.0718      1.008
   722         OS    169     DT    O3'    722    -0.5232         16   ; qtot -22.31
; residue 170 DA  rtp DA   q -1.0
   723          P    170     DA      P    723     1.1659      30.97
   724         O2    170     DA    O1P    724    -0.7761         16
   725         O2    170     DA    O2P    725    -0.7761         16
   726         OS    170     DA    O5'    726    -0.4954         16
   727         CI    170     DA    C5'    727    -0.0069      12.01
   728         H1    170     DA   H5'1    728     0.0754      1.008
   729         H1    170     DA   H5'2    729     0.0754      1.008
   730         CT    170     DA    C4'    730     0.1629      12.01
   731         H1    170     DA    H4'    731     0.1176      1.008
   732         OS    170     DA    O4'    732    -0.3691         16
   733         CT    170     DA    C1'    733     0.0431      12.01
   734         H2    170     DA    H1'    734     0.1838      1.008
   735         N*    170     DA     N9    735    -0.0268      14.01
   736         C1    170     DA     C8    736     0.1607      12.01
   737         H5    170     DA     H8    737     0.1877      1.008
   738         NB    170     DA     N7    738    -0.6175      14.01
   739         CB    170     DA     C5    739     0.0725      12.01
   740         CA    170     DA     C6    740     0.6897      12.01
   741         N2    170     DA     N6    741    -0.9123      14.01
   742          H    170     DA    H61    742     0.4167      1.008
   743          H    170     DA    H62    743     0.4167      1.008
   744         NC    170     DA     N1    744    -0.7624      14.01
   745         CQ    170     DA     C2    745     0.5716      12.01
   746         H5    170     DA     H2    746     0.0598      1.008
   747         NC    170     DA     N3    747    -0.7417      14.01
   748         CB    170     DA     C4    748       0.38      12.01
   749         CE    170     DA    C3'    749     0.0713     12.001
   750         H1    170     DA    H3'    750     0.0985      1.008
   751         CT    170     DA    C2'    751    -0.0854      12.01
   752         HC    170     DA   H2'1    752     0.0718      1.008
   753         HC    170     DA   H2'2    753     0.0718      1.008
   754         OS    170     DA    O3'    754    -0.5232         16   ; qtot -23.31
; residue 171 DC  rtp DC   q -1.0
   755          P    171     DC      P    755     1.1659      30.97
   756         O2    171     DC    O1P    756    -0.7761         16
   757         O2    171     DC    O2P    757    -0.7761         16
   758         OS    171     DC    O5'    758    -0.4954         16
   759         CI    171     DC    C5'    759    -0.0069      12.01
   760         H1    171     DC   H5'1    760     0.0754      1.008
   761         H1    171     DC   H5'2    761     0.0754      1.008
   762         CT    171     DC    C4'    762     0.1629      12.01
   763         H1    171     DC    H4'    763     0.1176      1.008
   764         OS    171     DC    O4'    764    -0.3691         16
   765         CT    171     DC    C1'    765    -0.0116      12.01
   766         H2    171     DC    H1'    766     0.1963      1.008
   767         N*    171     DC     N1    767    -0.0339      14.01
   768         CM    171     DC     C6    768    -0.0183      12.01
   769         H4    171     DC     H6    769     0.2293      1.008
   770         CM    171     DC     C5    770    -0.5222      12.01
   771         HA    171     DC     H5    771     0.1863      1.008
   772         CA    171     DC     C4    772     0.8439      12.01
   773         N2    171     DC     N4    773    -0.9773      14.01
   774          H    171     DC    H41    774     0.4314      1.008
   775          H    171     DC    H42    775     0.4314      1.008
   776         NC    171     DC     N3    776    -0.7748      14.01
   777          C    171     DC     C2    777     0.7959      12.01
   778          O    171     DC     O2    778    -0.6548         16
   779         CE    171     DC    C3'    779     0.0713     12.001
   780         H1    171     DC    H3'    780     0.0985      1.008
   781         CT    171     DC    C2'    781    -0.0854      12.01
   782         HC    171     DC   H2'1    782     0.0718      1.008
   783         HC    171     DC   H2'2    783     0.0718      1.008
   784         OS    171     DC    O3'    784    -0.5232         16   ; qtot -24.31
; residue 172 DC  rtp DC   q -1.0
   785          P    172     DC      P    785     1.1659      30.97
   786         O2    172     DC    O1P    786    -0.7761         16
   787         O2    172     DC    O2P    787    -0.7761         16
   788         OS    172     DC    O5'    788    -0.4954         16
   789         CI    172     DC    C5'    789    -0.0069      12.01
   790         H1    172     DC   H5'1    790     0.0754      1.008
   791         H1    172     DC   H5'2    791     0.0754      1.008
   792         CT    172     DC    C4'    792     0.1629      12.01
   793         H1    172     DC    H4'    793     0.1176      1.008
   794         OS    172     DC    O4'    794    -0.3691         16
   795         CT    172     DC    C1'    795    -0.0116      12.01
   796         H2    172     DC    H1'    796     0.1963      1.008
   797         N*    172     DC     N1    797    -0.0339      14.01
   798         CM    172     DC     C6    798    -0.0183      12.01
   799         H4    172     DC     H6    799     0.2293      1.008
   800         CM    172     DC     C5    800    -0.5222      12.01
   801         HA    172     DC     H5    801     0.1863      1.008
   802         CA    172     DC     C4    802     0.8439      12.01
   803         N2    172     DC     N4    803    -0.9773      14.01
   804          H    172     DC    H41    804     0.4314      1.008
   805          H    172     DC    H42    805     0.4314      1.008
   806         NC    172     DC     N3    806    -0.7748      14.01
   807          C    172     DC     C2    807     0.7959      12.01
   808          O    172     DC     O2    808    -0.6548         16
   809         CE    172     DC    C3'    809     0.0713     12.001
   810         H1    172     DC    H3'    810     0.0985      1.008
   811         CT    172     DC    C2'    811    -0.0854      12.01
   812         HC    172     DC   H2'1    812     0.0718      1.008
   813         HC    172     DC   H2'2    813     0.0718      1.008
   814         OS    172     DC    O3'    814    -0.5232         16   ; qtot -25.31
; residue 173 DA  rtp DA   q -1.0
   815          P    173     DA      P    815     1.1659      30.97
   816         O2    173     DA    O1P    816    -0.7761         16
   817         O2    173     DA    O2P    817    -0.7761         16
   818         OS    173     DA    O5'    818    -0.4954         16
   819         CI    173     DA    C5'    819    -0.0069      12.01
   820         H1    173     DA   H5'1    820     0.0754      1.008
   821         H1    173     DA   H5'2    821     0.0754      1.008
   822         CT    173     DA    C4'    822     0.1629      12.01
   823         H1    173     DA    H4'    823     0.1176      1.008
   824         OS    173     DA    O4'    824    -0.3691         16
   825         CT    173     DA    C1'    825     0.0431      12.01
   826         H2    173     DA    H1'    826     0.1838      1.008
   827         N*    173     DA     N9    827    -0.0268      14.01
   828         C1    173     DA     C8    828     0.1607      12.01
   829         H5    173     DA     H8    829     0.1877      1.008
   830         NB    173     DA     N7    830    -0.6175      14.01
   831         CB    173     DA     C5    831     0.0725      12.01
   832         CA    173     DA     C6    832     0.6897      12.01
   833         N2    173     DA     N6    833    -0.9123      14.01
   834          H    173     DA    H61    834     0.4167      1.008
   835          H    173     DA    H62    835     0.4167      1.008
   836         NC    173     DA     N1    836    -0.7624      14.01
   837         CQ    173     DA     C2    837     0.5716      12.01
   838         H5    173     DA     H2    838     0.0598      1.008
   839         NC    173     DA     N3    839    -0.7417      14.01
   840         CB    173     DA     C4    840       0.38      12.01
   841         CE    173     DA    C3'    841     0.0713     12.001
   842         H1    173     DA    H3'    842     0.0985      1.008
   843         CT    173     DA    C2'    843    -0.0854      12.01
   844         HC    173     DA   H2'1    844     0.0718      1.008
   845         HC    173     DA   H2'2    845     0.0718      1.008
   846         OS    173     DA    O3'    846    -0.5232         16   ; qtot -26.31
; residue 174 DA  rtp DA   q -1.0
   847          P    174     DA      P    847     1.1659      30.97
   848         O2    174     DA    O1P    848    -0.7761         16
   849         O2    174     DA    O2P    849    -0.7761         16
   850         OS    174     DA    O5'    850    -0.4954         16
   851         CI    174     DA    C5'    851    -0.0069      12.01
   852         H1    174     DA   H5'1    852     0.0754      1.008
   853         H1    174     DA   H5'2    853     0.0754      1.008
   854         CT    174     DA    C4'    854     0.1629      12.01
   855         H1    174     DA    H4'    855     0.1176      1.008
   856         OS    174     DA    O4'    856    -0.3691         16
   857         CT    174     DA    C1'    857     0.0431      12.01
   858         H2    174     DA    H1'    858     0.1838      1.008
   859         N*    174     DA     N9    859    -0.0268      14.01
   860         C1    174     DA     C8    860     0.1607      12.01
   861         H5    174     DA     H8    861     0.1877      1.008
   862         NB    174     DA     N7    862    -0.6175      14.01
   863         CB    174     DA     C5    863     0.0725      12.01
   864         CA    174     DA     C6    864     0.6897      12.01
   865         N2    174     DA     N6    865    -0.9123      14.01
   866          H    174     DA    H61    866     0.4167      1.008
   867          H    174     DA    H62    867     0.4167      1.008
   868         NC    174     DA     N1    868    -0.7624      14.01
   869         CQ    174     DA     C2    869     0.5716      12.01
   870         H5    174     DA     H2    870     0.0598      1.008
   871         NC    174     DA     N3    871    -0.7417      14.01
   872         CB    174     DA     C4    872       0.38      12.01
   873         CE    174     DA    C3'    873     0.0713     12.001
   874         H1    174     DA    H3'    874     0.0985      1.008
   875         CT    174     DA    C2'    875    -0.0854      12.01
   876         HC    174     DA   H2'1    876     0.0718      1.008
   877         HC    174     DA   H2'2    877     0.0718      1.008
   878         OS    174     DA    O3'    878    -0.5232         16   ; qtot -27.31
; residue 175 DA  rtp DA   q -1.0
   879          P    175     DA      P    879     1.1659      30.97
   880         O2    175     DA    O1P    880    -0.7761         16
   881         O2    175     DA    O2P    881    -0.7761         16
   882         OS    175     DA    O5'    882    -0.4954         16
   883         CI    175     DA    C5'    883    -0.0069      12.01
   884         H1    175     DA   H5'1    884     0.0754      1.008
   885         H1    175     DA   H5'2    885     0.0754      1.008
   886         CT    175     DA    C4'    886     0.1629      12.01
   887         H1    175     DA    H4'    887     0.1176      1.008
   888         OS    175     DA    O4'    888    -0.3691         16
   889         CT    175     DA    C1'    889     0.0431      12.01
   890         H2    175     DA    H1'    890     0.1838      1.008
   891         N*    175     DA     N9    891    -0.0268      14.01
   892         C1    175     DA     C8    892     0.1607      12.01
   893         H5    175     DA     H8    893     0.1877      1.008
   894         NB    175     DA     N7    894    -0.6175      14.01
   895         CB    175     DA     C5    895     0.0725      12.01
   896         CA    175     DA     C6    896     0.6897      12.01
   897         N2    175     DA     N6    897    -0.9123      14.01
   898          H    175     DA    H61    898     0.4167      1.008
   899          H    175     DA    H62    899     0.4167      1.008
   900         NC    175     DA     N1    900    -0.7624      14.01
   901         CQ    175     DA     C2    901     0.5716      12.01
   902         H5    175     DA     H2    902     0.0598      1.008
   903         NC    175     DA     N3    903    -0.7417      14.01
   904         CB    175     DA     C4    904       0.38      12.01
   905         CE    175     DA    C3'    905     0.0713     12.001
   906         H1    175     DA    H3'    906     0.0985      1.008
   907         CT    175     DA    C2'    907    -0.0854      12.01
   908         HC    175     DA   H2'1    908     0.0718      1.008
   909         HC    175     DA   H2'2    909     0.0718      1.008
   910         OS    175     DA    O3'    910    -0.5232         16   ; qtot -28.31
; residue 176 DA  rtp DA   q -1.0
   911          P    176     DA      P    911     1.1659      30.97
   912         O2    176     DA    O1P    912    -0.7761         16
   913         O2    176     DA    O2P    913    -0.7761         16
   914         OS    176     DA    O5'    914    -0.4954         16
   915         CI    176     DA    C5'    915    -0.0069      12.01
   916         H1    176     DA   H5'1    916     0.0754      1.008
   917         H1    176     DA   H5'2    917     0.0754      1.008
   918         CT    176     DA    C4'    918     0.1629      12.01
   919         H1    176     DA    H4'    919     0.1176      1.008
   920         OS    176     DA    O4'    920    -0.3691         16
   921         CT    176     DA    C1'    921     0.0431      12.01
   922         H2    176     DA    H1'    922     0.1838      1.008
   923         N*    176     DA     N9    923    -0.0268      14.01
   924         C1    176     DA     C8    924     0.1607      12.01
   925         H5    176     DA     H8    925     0.1877      1.008
   926         NB    176     DA     N7    926    -0.6175      14.01
   927         CB    176     DA     C5    927     0.0725      12.01
   928         CA    176     DA     C6    928     0.6897      12.01
   929         N2    176     DA     N6    929    -0.9123      14.01
   930          H    176     DA    H61    930     0.4167      1.008
   931          H    176     DA    H62    931     0.4167      1.008
   932         NC    176     DA     N1    932    -0.7624      14.01
   933         CQ    176     DA     C2    933     0.5716      12.01
   934         H5    176     DA     H2    934     0.0598      1.008
   935         NC    176     DA     N3    935    -0.7417      14.01
   936         CB    176     DA     C4    936       0.38      12.01
   937         CE    176     DA    C3'    937     0.0713     12.001
   938         H1    176     DA    H3'    938     0.0985      1.008
   939         CT    176     DA    C2'    939    -0.0854      12.01
   940         HC    176     DA   H2'1    940     0.0718      1.008
   941         HC    176     DA   H2'2    941     0.0718      1.008
   942         OS    176     DA    O3'    942    -0.5232         16   ; qtot -29.31
; residue 177 DG  rtp DG   q -1.0
   943          P    177     DG      P    943     1.1659      30.97
   944         O2    177     DG    O1P    944    -0.7761         16
   945         O2    177     DG    O2P    945    -0.7761         16
   946         OS    177     DG    O5'    946    -0.4954         16
   947         CI    177     DG    C5'    947    -0.0069      12.01
   948         H1    177     DG   H5'1    948     0.0754      1.008
   949         H1    177     DG   H5'2    949     0.0754      1.008
   950         CT    177     DG    C4'    950     0.1629      12.01
   951         H1    177     DG    H4'    951     0.1176      1.008
   952         OS    177     DG    O4'    952    -0.3691         16
   953         CT    177     DG    C1'    953     0.0358      12.01
   954         H2    177     DG    H1'    954     0.1746      1.008
   955         N*    177     DG     N9    955     0.0577      14.01
   956         CK    177     DG     C8    956     0.0736      12.01
   957         H5    177     DG     H8    957     0.1997      1.008
   958         NB    177     DG     N7    958    -0.5725      14.01
   959         CB    177     DG     C5    959     0.1991      12.01
   960          C    177     DG     C6    960     0.4918      12.01
   961          O    177     DG     O6    961    -0.5699         16
   962         NA    177     DG     N1    962    -0.5053      14.01
   963          H    177     DG     H1    963      0.352      1.008
   964         CA    177     DG     C2    964     0.7432      12.01
   965         N2    177     DG     N2    965     -0.923      14.01
   966          H    177     DG    H21    966     0.4235      1.008
   967          H    177     DG    H22    967     0.4235      1.008
   968         NC    177     DG     N3    968    -0.6636      14.01
   969         CB    177     DG     C4    969     0.1814      12.01
   970         CE    177     DG    C3'    970     0.0713     12.001
   971         H1    177     DG    H3'    971     0.0985      1.008
   972         CT    177     DG    C2'    972    -0.0854      12.01
   973         HC    177     DG   H2'1    973     0.0718      1.008
   974         HC    177     DG   H2'2    974     0.0718      1.008
   975         OS    177     DG    O3'    975    -0.5232         16   ; qtot -30.31
; residue 178 DT  rtp DT   q -1.0
   976          P    178     DT      P    976     1.1659      30.97
   977         O2    178     DT    O1P    977    -0.7761         16
   978         O2    178     DT    O2P    978    -0.7761         16
   979         OS    178     DT    O5'    979    -0.4954         16
   980         CI    178     DT    C5'    980    -0.0069      12.01
   981         H1    178     DT   H5'1    981     0.0754      1.008
   982         H1    178     DT   H5'2    982     0.0754      1.008
   983         CT    178     DT    C4'    983     0.1629      12.01
   984         H1    178     DT    H4'    984     0.1176      1.008
   985         OS    178     DT    O4'    985    -0.3691         16
   986         CT    178     DT    C1'    986      0.068      12.01
   987         H2    178     DT    H1'    987     0.1804      1.008
   988         N*    178     DT     N1    988    -0.0239      14.01
   989         C2    178     DT     C6    989    -0.2209      12.01
   990         H4    178     DT     H6    990     0.2607      1.008
   991         C2    178     DT     C5    991     0.0025      12.01
   992         CT    178     DT     C7    992    -0.2269      12.01
   993         HC    178     DT    H71    993      0.077      1.008
   994         HC    178     DT    H72    994      0.077      1.008
   995         HC    178     DT    H73    995      0.077      1.008
   996          C    178     DT     C4    996     0.5194      12.01
   997          O    178     DT     O4    997    -0.5563         16
   998         NA    178     DT     N3    998     -0.434      14.01
   999          H    178     DT     H3    999      0.342      1.008
  1000          C    178     DT     C2   1000     0.5677      12.01
  1001          O    178     DT     O2   1001    -0.5881         16
  1002         CE    178     DT    C3'   1002     0.0713     12.001
  1003         H1    178     DT    H3'   1003     0.0985      1.008
  1004         CT    178     DT    C2'   1004    -0.0854      12.01
  1005         HC    178     DT   H2'1   1005     0.0718      1.008
  1006         HC    178     DT   H2'2   1006     0.0718      1.008
  1007         OS    178     DT    O3'   1007    -0.5232         16   ; qtot -31.31
; residue 179 DG  rtp DG   q -1.0
  1008          P    179     DG      P   1008     1.1659      30.97
  1009         O2    179     DG    O1P   1009    -0.7761         16
  1010         O2    179     DG    O2P   1010    -0.7761         16
  1011         OS    179     DG    O5'   1011    -0.4954         16
  1012         CI    179     DG    C5'   1012    -0.0069      12.01
  1013         H1    179     DG   H5'1   1013     0.0754      1.008
  1014         H1    179     DG   H5'2   1014     0.0754      1.008
  1015         CT    179     DG    C4'   1015     0.1629      12.01
  1016         H1    179     DG    H4'   1016     0.1176      1.008
  1017         OS    179     DG    O4'   1017    -0.3691         16
  1018         CT    179     DG    C1'   1018     0.0358      12.01
  1019         H2    179     DG    H1'   1019     0.1746      1.008
  1020         N*    179     DG     N9   1020     0.0577      14.01
  1021         CK    179     DG     C8   1021     0.0736      12.01
  1022         H5    179     DG     H8   1022     0.1997      1.008
  1023         NB    179     DG     N7   1023    -0.5725      14.01
  1024         CB    179     DG     C5   1024     0.1991      12.01
  1025          C    179     DG     C6   1025     0.4918      12.01
  1026          O    179     DG     O6   1026    -0.5699         16
  1027         NA    179     DG     N1   1027    -0.5053      14.01
  1028          H    179     DG     H1   1028      0.352      1.008
  1029         CA    179     DG     C2   1029     0.7432      12.01
  1030         N2    179     DG     N2   1030     -0.923      14.01
  1031          H    179     DG    H21   1031     0.4235      1.008
  1032          H    179     DG    H22   1032     0.4235      1.008
  1033         NC    179     DG     N3   1033    -0.6636      14.01
  1034         CB    179     DG     C4   1034     0.1814      12.01
  1035         CE    179     DG    C3'   1035     0.0713     12.001
  1036         H1    179     DG    H3'   1036     0.0985      1.008
  1037         CT    179     DG    C2'   1037    -0.0854      12.01
  1038         HC    179     DG   H2'1   1038     0.0718      1.008
  1039         HC    179     DG   H2'2   1039     0.0718      1.008
  1040         OS    179     DG    O3'   1040    -0.5232         16   ; qtot -32.31
; residue 180 DT  rtp DT   q -1.0
  1041          P    180     DT      P   1041     1.1659      30.97
  1042         O2    180     DT    O1P   1042    -0.7761         16
  1043         O2    180     DT    O2P   1043    -0.7761         16
  1044         OS    180     DT    O5'   1044    -0.4954         16
  1045         CI    180     DT    C5'   1045    -0.0069      12.01
  1046         H1    180     DT   H5'1   1046     0.0754      1.008
  1047         H1    180     DT   H5'2   1047     0.0754      1.008
  1048         CT    180     DT    C4'   1048     0.1629      12.01
  1049         H1    180     DT    H4'   1049     0.1176      1.008
  1050         OS    180     DT    O4'   1050    -0.3691         16
  1051         CT    180     DT    C1'   1051      0.068      12.01
  1052         H2    180     DT    H1'   1052     0.1804      1.008
  1053         N*    180     DT     N1   1053    -0.0239      14.01
  1054         C2    180     DT     C6   1054    -0.2209      12.01
  1055         H4    180     DT     H6   1055     0.2607      1.008
  1056         C2    180     DT     C5   1056     0.0025      12.01
  1057         CT    180     DT     C7   1057    -0.2269      12.01
  1058         HC    180     DT    H71   1058      0.077      1.008
  1059         HC    180     DT    H72   1059      0.077      1.008
  1060         HC    180     DT    H73   1060      0.077      1.008
  1061          C    180     DT     C4   1061     0.5194      12.01
  1062          O    180     DT     O4   1062    -0.5563         16
  1063         NA    180     DT     N3   1063     -0.434      14.01
  1064          H    180     DT     H3   1064      0.342      1.008
  1065          C    180     DT     C2   1065     0.5677      12.01
  1066          O    180     DT     O2   1066    -0.5881         16
  1067         CE    180     DT    C3'   1067     0.0713     12.001
  1068         H1    180     DT    H3'   1068     0.0985      1.008
  1069         CT    180     DT    C2'   1069    -0.0854      12.01
  1070         HC    180     DT   H2'1   1070     0.0718      1.008
  1071         HC    180     DT   H2'2   1071     0.0718      1.008
  1072         OS    180     DT    O3'   1072    -0.5232         16   ; qtot -33.31
; residue 181 DA  rtp DA   q -1.0
  1073          P    181     DA      P   1073     1.1659      30.97
  1074         O2    181     DA    O1P   1074    -0.7761         16
  1075         O2    181     DA    O2P   1075    -0.7761         16
  1076         OS    181     DA    O5'   1076    -0.4954         16
  1077         CI    181     DA    C5'   1077    -0.0069      12.01
  1078         H1    181     DA   H5'1   1078     0.0754      1.008
  1079         H1    181     DA   H5'2   1079     0.0754      1.008
  1080         CT    181     DA    C4'   1080     0.1629      12.01
  1081         H1    181     DA    H4'   1081     0.1176      1.008
  1082         OS    181     DA    O4'   1082    -0.3691         16
  1083         CT    181     DA    C1'   1083     0.0431      12.01
  1084         H2    181     DA    H1'   1084     0.1838      1.008
  1085         N*    181     DA     N9   1085    -0.0268      14.01
  1086         C1    181     DA     C8   1086     0.1607      12.01
  1087         H5    181     DA     H8   1087     0.1877      1.008
  1088         NB    181     DA     N7   1088    -0.6175      14.01
  1089         CB    181     DA     C5   1089     0.0725      12.01
  1090         CA    181     DA     C6   1090     0.6897      12.01
  1091         N2    181     DA     N6   1091    -0.9123      14.01
  1092          H    181     DA    H61   1092     0.4167      1.008
  1093          H    181     DA    H62   1093     0.4167      1.008
  1094         NC    181     DA     N1   1094    -0.7624      14.01
  1095         CQ    181     DA     C2   1095     0.5716      12.01
  1096         H5    181     DA     H2   1096     0.0598      1.008
  1097         NC    181     DA     N3   1097    -0.7417      14.01
  1098         CB    181     DA     C4   1098       0.38      12.01
  1099         CE    181     DA    C3'   1099     0.0713     12.001
  1100         H1    181     DA    H3'   1100     0.0985      1.008
  1101         CT    181     DA    C2'   1101    -0.0854      12.01
  1102         HC    181     DA   H2'1   1102     0.0718      1.008
  1103         HC    181     DA   H2'2   1103     0.0718      1.008
  1104         OS    181     DA    O3'   1104    -0.5232         16   ; qtot -34.31
; residue 182 DT  rtp DT   q -1.0
  1105          P    182     DT      P   1105     1.1659      30.97
  1106         O2    182     DT    O1P   1106    -0.7761         16
  1107         O2    182     DT    O2P   1107    -0.7761         16
  1108         OS    182     DT    O5'   1108    -0.4954         16
  1109         CI    182     DT    C5'   1109    -0.0069      12.01
  1110         H1    182     DT   H5'1   1110     0.0754      1.008
  1111         H1    182     DT   H5'2   1111     0.0754      1.008
  1112         CT    182     DT    C4'   1112     0.1629      12.01
  1113         H1    182     DT    H4'   1113     0.1176      1.008
  1114         OS    182     DT    O4'   1114    -0.3691         16
  1115         CT    182     DT    C1'   1115      0.068      12.01
  1116         H2    182     DT    H1'   1116     0.1804      1.008
  1117         N*    182     DT     N1   1117    -0.0239      14.01
  1118         C2    182     DT     C6   1118    -0.2209      12.01
  1119         H4    182     DT     H6   1119     0.2607      1.008
  1120         C2    182     DT     C5   1120     0.0025      12.01
  1121         CT    182     DT     C7   1121    -0.2269      12.01
  1122         HC    182     DT    H71   1122      0.077      1.008
  1123         HC    182     DT    H72   1123      0.077      1.008
  1124         HC    182     DT    H73   1124      0.077      1.008
  1125          C    182     DT     C4   1125     0.5194      12.01
  1126          O    182     DT     O4   1126    -0.5563         16
  1127         NA    182     DT     N3   1127     -0.434      14.01
  1128          H    182     DT     H3   1128      0.342      1.008
  1129          C    182     DT     C2   1129     0.5677      12.01
  1130          O    182     DT     O2   1130    -0.5881         16
  1131         CE    182     DT    C3'   1131     0.0713     12.001
  1132         H1    182     DT    H3'   1132     0.0985      1.008
  1133         CT    182     DT    C2'   1133    -0.0854      12.01
  1134         HC    182     DT   H2'1   1134     0.0718      1.008
  1135         HC    182     DT   H2'2   1135     0.0718      1.008
  1136         OS    182     DT    O3'   1136    -0.5232         16   ; qtot -35.31
; residue 183 DT  rtp DT   q -1.0
  1137          P    183     DT      P   1137     1.1659      30.97
  1138         O2    183     DT    O1P   1138    -0.7761         16
  1139         O2    183     DT    O2P   1139    -0.7761         16
  1140         OS    183     DT    O5'   1140    -0.4954         16
  1141         CI    183     DT    C5'   1141    -0.0069      12.01
  1142         H1    183     DT   H5'1   1142     0.0754      1.008
  1143         H1    183     DT   H5'2   1143     0.0754      1.008
  1144         CT    183     DT    C4'   1144     0.1629      12.01
  1145         H1    183     DT    H4'   1145     0.1176      1.008
  1146         OS    183     DT    O4'   1146    -0.3691         16
  1147         CT    183     DT    C1'   1147      0.068      12.01
  1148         H2    183     DT    H1'   1148     0.1804      1.008
  1149         N*    183     DT     N1   1149    -0.0239      14.01
  1150         C2    183     DT     C6   1150    -0.2209      12.01
  1151         H4    183     DT     H6   1151     0.2607      1.008
  1152         C2    183     DT     C5   1152     0.0025      12.01
  1153         CT    183     DT     C7   1153    -0.2269      12.01
  1154         HC    183     DT    H71   1154      0.077      1.008
  1155         HC    183     DT    H72   1155      0.077      1.008
  1156         HC    183     DT    H73   1156      0.077      1.008
  1157          C    183     DT     C4   1157     0.5194      12.01
  1158          O    183     DT     O4   1158    -0.5563         16
  1159         NA    183     DT     N3   1159     -0.434      14.01
  1160          H    183     DT     H3   1160      0.342      1.008
  1161          C    183     DT     C2   1161     0.5677      12.01
  1162          O    183     DT     O2   1162    -0.5881         16
  1163         CE    183     DT    C3'   1163     0.0713     12.001
  1164         H1    183     DT    H3'   1164     0.0985      1.008
  1165         CT    183     DT    C2'   1165    -0.0854      12.01
  1166         HC    183     DT   H2'1   1166     0.0718      1.008
  1167         HC    183     DT   H2'2   1167     0.0718      1.008
  1168         OS    183     DT    O3'   1168    -0.5232         16   ; qtot -36.31
; residue 184 DT  rtp DT   q -1.0
  1169          P    184     DT      P   1169     1.1659      30.97
  1170         O2    184     DT    O1P   1170    -0.7761         16
  1171         O2    184     DT    O2P   1171    -0.7761         16
  1172         OS    184     DT    O5'   1172    -0.4954         16
  1173         CI    184     DT    C5'   1173    -0.0069      12.01
  1174         H1    184     DT   H5'1   1174     0.0754      1.008
  1175         H1    184     DT   H5'2   1175     0.0754      1.008
  1176         CT    184     DT    C4'   1176     0.1629      12.01
  1177         H1    184     DT    H4'   1177     0.1176      1.008
  1178         OS    184     DT    O4'   1178    -0.3691         16
  1179         CT    184     DT    C1'   1179      0.068      12.01
  1180         H2    184     DT    H1'   1180     0.1804      1.008
  1181         N*    184     DT     N1   1181    -0.0239      14.01
  1182         C2    184     DT     C6   1182    -0.2209      12.01
  1183         H4    184     DT     H6   1183     0.2607      1.008
  1184         C2    184     DT     C5   1184     0.0025      12.01
  1185         CT    184     DT     C7   1185    -0.2269      12.01
  1186         HC    184     DT    H71   1186      0.077      1.008
  1187         HC    184     DT    H72   1187      0.077      1.008
  1188         HC    184     DT    H73   1188      0.077      1.008
  1189          C    184     DT     C4   1189     0.5194      12.01
  1190          O    184     DT     O4   1190    -0.5563         16
  1191         NA    184     DT     N3   1191     -0.434      14.01
  1192          H    184     DT     H3   1192      0.342      1.008
  1193          C    184     DT     C2   1193     0.5677      12.01
  1194          O    184     DT     O2   1194    -0.5881         16
  1195         CE    184     DT    C3'   1195     0.0713     12.001
  1196         H1    184     DT    H3'   1196     0.0985      1.008
  1197         CT    184     DT    C2'   1197    -0.0854      12.01
  1198         HC    184     DT   H2'1   1198     0.0718      1.008
  1199         HC    184     DT   H2'2   1199     0.0718      1.008
  1200         OS    184     DT    O3'   1200    -0.5232         16   ; qtot -37.31
; residue 185 DG  rtp DG   q -1.0
  1201          P    185     DG      P   1201     1.1659      30.97
  1202         O2    185     DG    O1P   1202    -0.7761         16
  1203         O2    185     DG    O2P   1203    -0.7761         16
  1204         OS    185     DG    O5'   1204    -0.4954         16
  1205         CI    185     DG    C5'   1205    -0.0069      12.01
  1206         H1    185     DG   H5'1   1206     0.0754      1.008
  1207         H1    185     DG   H5'2   1207     0.0754      1.008
  1208         CT    185     DG    C4'   1208     0.1629      12.01
  1209         H1    185     DG    H4'   1209     0.1176      1.008
  1210         OS    185     DG    O4'   1210    -0.3691         16
  1211         CT    185     DG    C1'   1211     0.0358      12.01
  1212         H2    185     DG    H1'   1212     0.1746      1.008
  1213         N*    185     DG     N9   1213     0.0577      14.01
  1214         CK    185     DG     C8   1214     0.0736      12.01
  1215         H5    185     DG     H8   1215     0.1997      1.008
  1216         NB    185     DG     N7   1216    -0.5725      14.01
  1217         CB    185     DG     C5   1217     0.1991      12.01
  1218          C    185     DG     C6   1218     0.4918      12.01
  1219          O    185     DG     O6   1219    -0.5699         16
  1220         NA    185     DG     N1   1220    -0.5053      14.01
  1221          H    185     DG     H1   1221      0.352      1.008
  1222         CA    185     DG     C2   1222     0.7432      12.01
  1223         N2    185     DG     N2   1223     -0.923      14.01
  1224          H    185     DG    H21   1224     0.4235      1.008
  1225          H    185     DG    H22   1225     0.4235      1.008
  1226         NC    185     DG     N3   1226    -0.6636      14.01
  1227         CB    185     DG     C4   1227     0.1814      12.01
  1228         CE    185     DG    C3'   1228     0.0713     12.001
  1229         H1    185     DG    H3'   1229     0.0985      1.008
  1230         CT    185     DG    C2'   1230    -0.0854      12.01
  1231         HC    185     DG   H2'1   1231     0.0718      1.008
  1232         HC    185     DG   H2'2   1232     0.0718      1.008
  1233         OS    185     DG    O3'   1233    -0.5232         16   ; qtot -38.31
; residue 186 DG  rtp DG   q -1.0
  1234          P    186     DG      P   1234     1.1659      30.97
  1235         O2    186     DG    O1P   1235    -0.7761         16
  1236         O2    186     DG    O2P   1236    -0.7761         16
  1237         OS    186     DG    O5'   1237    -0.4954         16
  1238         CI    186     DG    C5'   1238    -0.0069      12.01
  1239         H1    186     DG   H5'1   1239     0.0754      1.008
  1240         H1    186     DG   H5'2   1240     0.0754      1.008
  1241         CT    186     DG    C4'   1241     0.1629      12.01
  1242         H1    186     DG    H4'   1242     0.1176      1.008
  1243         OS    186     DG    O4'   1243    -0.3691         16
  1244         CT    186     DG    C1'   1244     0.0358      12.01
  1245         H2    186     DG    H1'   1245     0.1746      1.008
  1246         N*    186     DG     N9   1246     0.0577      14.01
  1247         CK    186     DG     C8   1247     0.0736      12.01
  1248         H5    186     DG     H8   1248     0.1997      1.008
  1249         NB    186     DG     N7   1249    -0.5725      14.01
  1250         CB    186     DG     C5   1250     0.1991      12.01
  1251          C    186     DG     C6   1251     0.4918      12.01
  1252          O    186     DG     O6   1252    -0.5699         16
  1253         NA    186     DG     N1   1253    -0.5053      14.01
  1254          H    186     DG     H1   1254      0.352      1.008
  1255         CA    186     DG     C2   1255     0.7432      12.01
  1256         N2    186     DG     N2   1256     -0.923      14.01
  1257          H    186     DG    H21   1257     0.4235      1.008
  1258          H    186     DG    H22   1258     0.4235      1.008
  1259         NC    186     DG     N3   1259    -0.6636      14.01
  1260         CB    186     DG     C4   1260     0.1814      12.01
  1261         CE    186     DG    C3'   1261     0.0713     12.001
  1262         H1    186     DG    H3'   1262     0.0985      1.008
  1263         CT    186     DG    C2'   1263    -0.0854      12.01
  1264         HC    186     DG   H2'1   1264     0.0718      1.008
  1265         HC    186     DG   H2'2   1265     0.0718      1.008
  1266         OS    186     DG    O3'   1266    -0.5232         16   ; qtot -39.31
; residue 187 DA  rtp DA   q -1.0
  1267          P    187     DA      P   1267     1.1659      30.97
  1268         O2    187     DA    O1P   1268    -0.7761         16
  1269         O2    187     DA    O2P   1269    -0.7761         16
  1270         OS    187     DA    O5'   1270    -0.4954         16
  1271         CI    187     DA    C5'   1271    -0.0069      12.01
  1272         H1    187     DA   H5'1   1272     0.0754      1.008
  1273         H1    187     DA   H5'2   1273     0.0754      1.008
  1274         CT    187     DA    C4'   1274     0.1629      12.01
  1275         H1    187     DA    H4'   1275     0.1176      1.008
  1276         OS    187     DA    O4'   1276    -0.3691         16
  1277         CT    187     DA    C1'   1277     0.0431      12.01
  1278         H2    187     DA    H1'   1278     0.1838      1.008
  1279         N*    187     DA     N9   1279    -0.0268      14.01
  1280         C1    187     DA     C8   1280     0.1607      12.01
  1281         H5    187     DA     H8   1281     0.1877      1.008
  1282         NB    187     DA     N7   1282    -0.6175      14.01
  1283         CB    187     DA     C5   1283     0.0725      12.01
  1284         CA    187     DA     C6   1284     0.6897      12.01
  1285         N2    187     DA     N6   1285    -0.9123      14.01
  1286          H    187     DA    H61   1286     0.4167      1.008
  1287          H    187     DA    H62   1287     0.4167      1.008
  1288         NC    187     DA     N1   1288    -0.7624      14.01
  1289         CQ    187     DA     C2   1289     0.5716      12.01
  1290         H5    187     DA     H2   1290     0.0598      1.008
  1291         NC    187     DA     N3   1291    -0.7417      14.01
  1292         CB    187     DA     C4   1292       0.38      12.01
  1293         CE    187     DA    C3'   1293     0.0713     12.001
  1294         H1    187     DA    H3'   1294     0.0985      1.008
  1295         CT    187     DA    C2'   1295    -0.0854      12.01
  1296         HC    187     DA   H2'1   1296     0.0718      1.008
  1297         HC    187     DA   H2'2   1297     0.0718      1.008
  1298         OS    187     DA    O3'   1298    -0.5232         16   ; qtot -40.31
; residue 188 DA  rtp DA   q -1.0
  1299          P    188     DA      P   1299     1.1659      30.97
  1300         O2    188     DA    O1P   1300    -0.7761         16
  1301         O2    188     DA    O2P   1301    -0.7761         16
  1302         OS    188     DA    O5'   1302    -0.4954         16
  1303         CI    188     DA    C5'   1303    -0.0069      12.01
  1304         H1    188     DA   H5'1   1304     0.0754      1.008
  1305         H1    188     DA   H5'2   1305     0.0754      1.008
  1306         CT    188     DA    C4'   1306     0.1629      12.01
  1307         H1    188     DA    H4'   1307     0.1176      1.008
  1308         OS    188     DA    O4'   1308    -0.3691         16
  1309         CT    188     DA    C1'   1309     0.0431      12.01
  1310         H2    188     DA    H1'   1310     0.1838      1.008
  1311         N*    188     DA     N9   1311    -0.0268      14.01
  1312         C1    188     DA     C8   1312     0.1607      12.01
  1313         H5    188     DA     H8   1313     0.1877      1.008
  1314         NB    188     DA     N7   1314    -0.6175      14.01
  1315         CB    188     DA     C5   1315     0.0725      12.01
  1316         CA    188     DA     C6   1316     0.6897      12.01
  1317         N2    188     DA     N6   1317    -0.9123      14.01
  1318          H    188     DA    H61   1318     0.4167      1.008
  1319          H    188     DA    H62   1319     0.4167      1.008
  1320         NC    188     DA     N1   1320    -0.7624      14.01
  1321         CQ    188     DA     C2   1321     0.5716      12.01
  1322         H5    188     DA     H2   1322     0.0598      1.008
  1323         NC    188     DA     N3   1323    -0.7417      14.01
  1324         CB    188     DA     C4   1324       0.38      12.01
  1325         CE    188     DA    C3'   1325     0.0713     12.001
  1326         H1    188     DA    H3'   1326     0.0985      1.008
  1327         CT    188     DA    C2'   1327    -0.0854      12.01
  1328         HC    188     DA   H2'1   1328     0.0718      1.008
  1329         HC    188     DA   H2'2   1329     0.0718      1.008
  1330         OS    188     DA    O3'   1330    -0.5232         16   ; qtot -41.31
; residue 189 DA  rtp DA   q -1.0
  1331          P    189     DA      P   1331     1.1659      30.97
  1332         O2    189     DA    O1P   1332    -0.7761         16
  1333         O2    189     DA    O2P   1333    -0.7761         16
  1334         OS    189     DA    O5'   1334    -0.4954         16
  1335         CI    189     DA    C5'   1335    -0.0069      12.01
  1336         H1    189     DA   H5'1   1336     0.0754      1.008
  1337         H1    189     DA   H5'2   1337     0.0754      1.008
  1338         CT    189     DA    C4'   1338     0.1629      12.01
  1339         H1    189     DA    H4'   1339     0.1176      1.008
  1340         OS    189     DA    O4'   1340    -0.3691         16
  1341         CT    189     DA    C1'   1341     0.0431      12.01
  1342         H2    189     DA    H1'   1342     0.1838      1.008
  1343         N*    189     DA     N9   1343    -0.0268      14.01
  1344         C1    189     DA     C8   1344     0.1607      12.01
  1345         H5    189     DA     H8   1345     0.1877      1.008
  1346         NB    189     DA     N7   1346    -0.6175      14.01
  1347         CB    189     DA     C5   1347     0.0725      12.01
  1348         CA    189     DA     C6   1348     0.6897      12.01
  1349         N2    189     DA     N6   1349    -0.9123      14.01
  1350          H    189     DA    H61   1350     0.4167      1.008
  1351          H    189     DA    H62   1351     0.4167      1.008
  1352         NC    189     DA     N1   1352    -0.7624      14.01
  1353         CQ    189     DA     C2   1353     0.5716      12.01
  1354         H5    189     DA     H2   1354     0.0598      1.008
  1355         NC    189     DA     N3   1355    -0.7417      14.01
  1356         CB    189     DA     C4   1356       0.38      12.01
  1357         CE    189     DA    C3'   1357     0.0713     12.001
  1358         H1    189     DA    H3'   1358     0.0985      1.008
  1359         CT    189     DA    C2'   1359    -0.0854      12.01
  1360         HC    189     DA   H2'1   1360     0.0718      1.008
  1361         HC    189     DA   H2'2   1361     0.0718      1.008
  1362         OS    189     DA    O3'   1362    -0.5232         16   ; qtot -42.31
; residue 190 DC  rtp DC   q -1.0
  1363          P    190     DC      P   1363     1.1659      30.97
  1364         O2    190     DC    O1P   1364    -0.7761         16
  1365         O2    190     DC    O2P   1365    -0.7761         16
  1366         OS    190     DC    O5'   1366    -0.4954         16
  1367         CI    190     DC    C5'   1367    -0.0069      12.01
  1368         H1    190     DC   H5'1   1368     0.0754      1.008
  1369         H1    190     DC   H5'2   1369     0.0754      1.008
  1370         CT    190     DC    C4'   1370     0.1629      12.01
  1371         H1    190     DC    H4'   1371     0.1176      1.008
  1372         OS    190     DC    O4'   1372    -0.3691         16
  1373         CT    190     DC    C1'   1373    -0.0116      12.01
  1374         H2    190     DC    H1'   1374     0.1963      1.008
  1375         N*    190     DC     N1   1375    -0.0339      14.01
  1376         CM    190     DC     C6   1376    -0.0183      12.01
  1377         H4    190     DC     H6   1377     0.2293      1.008
  1378         CM    190     DC     C5   1378    -0.5222      12.01
  1379         HA    190     DC     H5   1379     0.1863      1.008
  1380         CA    190     DC     C4   1380     0.8439      12.01
  1381         N2    190     DC     N4   1381    -0.9773      14.01
  1382          H    190     DC    H41   1382     0.4314      1.008
  1383          H    190     DC    H42   1383     0.4314      1.008
  1384         NC    190     DC     N3   1384    -0.7748      14.01
  1385          C    190     DC     C2   1385     0.7959      12.01
  1386          O    190     DC     O2   1386    -0.6548         16
  1387         CE    190     DC    C3'   1387     0.0713     12.001
  1388         H1    190     DC    H3'   1388     0.0985      1.008
  1389         CT    190     DC    C2'   1389    -0.0854      12.01
  1390         HC    190     DC   H2'1   1390     0.0718      1.008
  1391         HC    190     DC   H2'2   1391     0.0718      1.008
  1392         OS    190     DC    O3'   1392    -0.5232         16   ; qtot -43.31
; residue 191 DT  rtp DT   q -1.0
  1393          P    191     DT      P   1393     1.1659      30.97
  1394         O2    191     DT    O1P   1394    -0.7761         16
  1395         O2    191     DT    O2P   1395    -0.7761         16
  1396         OS    191     DT    O5'   1396    -0.4954         16
  1397         CI    191     DT    C5'   1397    -0.0069      12.01
  1398         H1    191     DT   H5'1   1398     0.0754      1.008
  1399         H1    191     DT   H5'2   1399     0.0754      1.008
  1400         CT    191     DT    C4'   1400     0.1629      12.01
  1401         H1    191     DT    H4'   1401     0.1176      1.008
  1402         OS    191     DT    O4'   1402    -0.3691         16
  1403         CT    191     DT    C1'   1403      0.068      12.01
  1404         H2    191     DT    H1'   1404     0.1804      1.008
  1405         N*    191     DT     N1   1405    -0.0239      14.01
  1406         C2    191     DT     C6   1406    -0.2209      12.01
  1407         H4    191     DT     H6   1407     0.2607      1.008
  1408         C2    191     DT     C5   1408     0.0025      12.01
  1409         CT    191     DT     C7   1409    -0.2269      12.01
  1410         HC    191     DT    H71   1410      0.077      1.008
  1411         HC    191     DT    H72   1411      0.077      1.008
  1412         HC    191     DT    H73   1412      0.077      1.008
  1413          C    191     DT     C4   1413     0.5194      12.01
  1414          O    191     DT     O4   1414    -0.5563         16
  1415         NA    191     DT     N3   1415     -0.434      14.01
  1416          H    191     DT     H3   1416      0.342      1.008
  1417          C    191     DT     C2   1417     0.5677      12.01
  1418          O    191     DT     O2   1418    -0.5881         16
  1419         CE    191     DT    C3'   1419     0.0713     12.001
  1420         H1    191     DT    H3'   1420     0.0985      1.008
  1421         CT    191     DT    C2'   1421    -0.0854      12.01
  1422         HC    191     DT   H2'1   1422     0.0718      1.008
  1423         HC    191     DT   H2'2   1423     0.0718      1.008
  1424         OS    191     DT    O3'   1424    -0.5232         16   ; qtot -44.31
; residue 192 DG  rtp DG   q -1.0
  1425          P    192     DG      P   1425     1.1659      30.97
  1426         O2    192     DG    O1P   1426    -0.7761         16
  1427         O2    192     DG    O2P   1427    -0.7761         16
  1428         OS    192     DG    O5'   1428    -0.4954         16
  1429         CI    192     DG    C5'   1429    -0.0069      12.01
  1430         H1    192     DG   H5'1   1430     0.0754      1.008
  1431         H1    192     DG   H5'2   1431     0.0754      1.008
  1432         CT    192     DG    C4'   1432     0.1629      12.01
  1433         H1    192     DG    H4'   1433     0.1176      1.008
  1434         OS    192     DG    O4'   1434    -0.3691         16
  1435         CT    192     DG    C1'   1435     0.0358      12.01
  1436         H2    192     DG    H1'   1436     0.1746      1.008
  1437         N*    192     DG     N9   1437     0.0577      14.01
  1438         CK    192     DG     C8   1438     0.0736      12.01
  1439         H5    192     DG     H8   1439     0.1997      1.008
  1440         NB    192     DG     N7   1440    -0.5725      14.01
  1441         CB    192     DG     C5   1441     0.1991      12.01
  1442          C    192     DG     C6   1442     0.4918      12.01
  1443          O    192     DG     O6   1443    -0.5699         16
  1444         NA    192     DG     N1   1444    -0.5053      14.01
  1445          H    192     DG     H1   1445      0.352      1.008
  1446         CA    192     DG     C2   1446     0.7432      12.01
  1447         N2    192     DG     N2   1447     -0.923      14.01
  1448          H    192     DG    H21   1448     0.4235      1.008
  1449          H    192     DG    H22   1449     0.4235      1.008
  1450         NC    192     DG     N3   1450    -0.6636      14.01
  1451         CB    192     DG     C4   1451     0.1814      12.01
  1452         CE    192     DG    C3'   1452     0.0713     12.001
  1453         H1    192     DG    H3'   1453     0.0985      1.008
  1454         CT    192     DG    C2'   1454    -0.0854      12.01
  1455         HC    192     DG   H2'1   1455     0.0718      1.008
  1456         HC    192     DG   H2'2   1456     0.0718      1.008
  1457         OS    192     DG    O3'   1457    -0.5232         16   ; qtot -45.31
; residue 193 DC  rtp DC   q -1.0
  1458          P    193     DC      P   1458     1.1659      30.97
  1459         O2    193     DC    O1P   1459    -0.7761         16
  1460         O2    193     DC    O2P   1460    -0.7761         16
  1461         OS    193     DC    O5'   1461    -0.4954         16
  1462         CI    193     DC    C5'   1462    -0.0069      12.01
  1463         H1    193     DC   H5'1   1463     0.0754      1.008
  1464         H1    193     DC   H5'2   1464     0.0754      1.008
  1465         CT    193     DC    C4'   1465     0.1629      12.01
  1466         H1    193     DC    H4'   1466     0.1176      1.008
  1467         OS    193     DC    O4'   1467    -0.3691         16
  1468         CT    193     DC    C1'   1468    -0.0116      12.01
  1469         H2    193     DC    H1'   1469     0.1963      1.008
  1470         N*    193     DC     N1   1470    -0.0339      14.01
  1471         CM    193     DC     C6   1471    -0.0183      12.01
  1472         H4    193     DC     H6   1472     0.2293      1.008
  1473         CM    193     DC     C5   1473    -0.5222      12.01
  1474         HA    193     DC     H5   1474     0.1863      1.008
  1475         CA    193     DC     C4   1475     0.8439      12.01
  1476         N2    193     DC     N4   1476    -0.9773      14.01
  1477          H    193     DC    H41   1477     0.4314      1.008
  1478          H    193     DC    H42   1478     0.4314      1.008
  1479         NC    193     DC     N3   1479    -0.7748      14.01
  1480          C    193     DC     C2   1480     0.7959      12.01
  1481          O    193     DC     O2   1481    -0.6548         16
  1482         CE    193     DC    C3'   1482     0.0713     12.001
  1483         H1    193     DC    H3'   1483     0.0985      1.008
  1484         CT    193     DC    C2'   1484    -0.0854      12.01
  1485         HC    193     DC   H2'1   1485     0.0718      1.008
  1486         HC    193     DC   H2'2   1486     0.0718      1.008
  1487         OS    193     DC    O3'   1487    -0.5232         16   ; qtot -46.31
; residue 194 DT  rtp DT   q -1.0
  1488          P    194     DT      P   1488     1.1659      30.97
  1489         O2    194     DT    O1P   1489    -0.7761         16
  1490         O2    194     DT    O2P   1490    -0.7761         16
  1491         OS    194     DT    O5'   1491    -0.4954         16
  1492         CI    194     DT    C5'   1492    -0.0069      12.01
  1493         H1    194     DT   H5'1   1493     0.0754      1.008
  1494         H1    194     DT   H5'2   1494     0.0754      1.008
  1495         CT    194     DT    C4'   1495     0.1629      12.01
  1496         H1    194     DT    H4'   1496     0.1176      1.008
  1497         OS    194     DT    O4'   1497    -0.3691         16
  1498         CT    194     DT    C1'   1498      0.068      12.01
  1499         H2    194     DT    H1'   1499     0.1804      1.008
  1500         N*    194     DT     N1   1500    -0.0239      14.01
  1501         C2    194     DT     C6   1501    -0.2209      12.01
  1502         H4    194     DT     H6   1502     0.2607      1.008
  1503         C2    194     DT     C5   1503     0.0025      12.01
  1504         CT    194     DT     C7   1504    -0.2269      12.01
  1505         HC    194     DT    H71   1505      0.077      1.008
  1506         HC    194     DT    H72   1506      0.077      1.008
  1507         HC    194     DT    H73   1507      0.077      1.008
  1508          C    194     DT     C4   1508     0.5194      12.01
  1509          O    194     DT     O4   1509    -0.5563         16
  1510         NA    194     DT     N3   1510     -0.434      14.01
  1511          H    194     DT     H3   1511      0.342      1.008
  1512          C    194     DT     C2   1512     0.5677      12.01
  1513          O    194     DT     O2   1513    -0.5881         16
  1514         CE    194     DT    C3'   1514     0.0713     12.001
  1515         H1    194     DT    H3'   1515     0.0985      1.008
  1516         CT    194     DT    C2'   1516    -0.0854      12.01
  1517         HC    194     DT   H2'1   1517     0.0718      1.008
  1518         HC    194     DT   H2'2   1518     0.0718      1.008
  1519         OS    194     DT    O3'   1519    -0.5232         16   ; qtot -47.31
; residue 195 DC  rtp DC   q -1.0
  1520          P    195     DC      P   1520     1.1659      30.97
  1521         O2    195     DC    O1P   1521    -0.7761         16
  1522         O2    195     DC    O2P   1522    -0.7761         16
  1523         OS    195     DC    O5'   1523    -0.4954         16
  1524         CI    195     DC    C5'   1524    -0.0069      12.01
  1525         H1    195     DC   H5'1   1525     0.0754      1.008
  1526         H1    195     DC   H5'2   1526     0.0754      1.008
  1527         CT    195     DC    C4'   1527     0.1629      12.01
  1528         H1    195     DC    H4'   1528     0.1176      1.008
  1529         OS    195     DC    O4'   1529    -0.3691         16
  1530         CT    195     DC    C1'   1530    -0.0116      12.01
  1531         H2    195     DC    H1'   1531     0.1963      1.008
  1532         N*    195     DC     N1   1532    -0.0339      14.01
  1533         CM    195     DC     C6   1533    -0.0183      12.01
  1534         H4    195     DC     H6   1534     0.2293      1.008
  1535         CM    195     DC     C5   1535    -0.5222      12.01
  1536         HA    195     DC     H5   1536     0.1863      1.008
  1537         CA    195     DC     C4   1537     0.8439      12.01
  1538         N2    195     DC     N4   1538    -0.9773      14.01
  1539          H    195     DC    H41   1539     0.4314      1.008
  1540          H    195     DC    H42   1540     0.4314      1.008
  1541         NC    195     DC     N3   1541    -0.7748      14.01
  1542          C    195     DC     C2   1542     0.7959      12.01
  1543          O    195     DC     O2   1543    -0.6548         16
  1544         CE    195     DC    C3'   1544     0.0713     12.001
  1545         H1    195     DC    H3'   1545     0.0985      1.008
  1546         CT    195     DC    C2'   1546    -0.0854      12.01
  1547         HC    195     DC   H2'1   1547     0.0718      1.008
  1548         HC    195     DC   H2'2   1548     0.0718      1.008
  1549         OS    195     DC    O3'   1549    -0.5232         16   ; qtot -48.31
; residue 196 DC  rtp DC   q -1.0
  1550          P    196     DC      P   1550     1.1659      30.97
  1551         O2    196     DC    O1P   1551    -0.7761         16
  1552         O2    196     DC    O2P   1552    -0.7761         16
  1553         OS    196     DC    O5'   1553    -0.4954         16
  1554         CI    196     DC    C5'   1554    -0.0069      12.01
  1555         H1    196     DC   H5'1   1555     0.0754      1.008
  1556         H1    196     DC   H5'2   1556     0.0754      1.008
  1557         CT    196     DC    C4'   1557     0.1629      12.01
  1558         H1    196     DC    H4'   1558     0.1176      1.008
  1559         OS    196     DC    O4'   1559    -0.3691         16
  1560         CT    196     DC    C1'   1560    -0.0116      12.01
  1561         H2    196     DC    H1'   1561     0.1963      1.008
  1562         N*    196     DC     N1   1562    -0.0339      14.01
  1563         CM    196     DC     C6   1563    -0.0183      12.01
  1564         H4    196     DC     H6   1564     0.2293      1.008
  1565         CM    196     DC     C5   1565    -0.5222      12.01
  1566         HA    196     DC     H5   1566     0.1863      1.008
  1567         CA    196     DC     C4   1567     0.8439      12.01
  1568         N2    196     DC     N4   1568    -0.9773      14.01
  1569          H    196     DC    H41   1569     0.4314      1.008
  1570          H    196     DC    H42   1570     0.4314      1.008
  1571         NC    196     DC     N3   1571    -0.7748      14.01
  1572          C    196     DC     C2   1572     0.7959      12.01
  1573          O    196     DC     O2   1573    -0.6548         16
  1574         CE    196     DC    C3'   1574     0.0713     12.001
  1575         H1    196     DC    H3'   1575     0.0985      1.008
  1576         CT    196     DC    C2'   1576    -0.0854      12.01
  1577         HC    196     DC   H2'1   1577     0.0718      1.008
  1578         HC    196     DC   H2'2   1578     0.0718      1.008
  1579         OS    196     DC    O3'   1579    -0.5232         16   ; qtot -49.31
; residue 197 DA  rtp DA   q -1.0
  1580          P    197     DA      P   1580     1.1659      30.97
  1581         O2    197     DA    O1P   1581    -0.7761         16
  1582         O2    197     DA    O2P   1582    -0.7761         16
  1583         OS    197     DA    O5'   1583    -0.4954         16
  1584         CI    197     DA    C5'   1584    -0.0069      12.01
  1585         H1    197     DA   H5'1   1585     0.0754      1.008
  1586         H1    197     DA   H5'2   1586     0.0754      1.008
  1587         CT    197     DA    C4'   1587     0.1629      12.01
  1588         H1    197     DA    H4'   1588     0.1176      1.008
  1589         OS    197     DA    O4'   1589    -0.3691         16
  1590         CT    197     DA    C1'   1590     0.0431      12.01
  1591         H2    197     DA    H1'   1591     0.1838      1.008
  1592         N*    197     DA     N9   1592    -0.0268      14.01
  1593         C1    197     DA     C8   1593     0.1607      12.01
  1594         H5    197     DA     H8   1594     0.1877      1.008
  1595         NB    197     DA     N7   1595    -0.6175      14.01
  1596         CB    197     DA     C5   1596     0.0725      12.01
  1597         CA    197     DA     C6   1597     0.6897      12.01
  1598         N2    197     DA     N6   1598    -0.9123      14.01
  1599          H    197     DA    H61   1599     0.4167      1.008
  1600          H    197     DA    H62   1600     0.4167      1.008
  1601         NC    197     DA     N1   1601    -0.7624      14.01
  1602         CQ    197     DA     C2   1602     0.5716      12.01
  1603         H5    197     DA     H2   1603     0.0598      1.008
  1604         NC    197     DA     N3   1604    -0.7417      14.01
  1605         CB    197     DA     C4   1605       0.38      12.01
  1606         CE    197     DA    C3'   1606     0.0713     12.001
  1607         H1    197     DA    H3'   1607     0.0985      1.008
  1608         CT    197     DA    C2'   1608    -0.0854      12.01
  1609         HC    197     DA   H2'1   1609     0.0718      1.008
  1610         HC    197     DA   H2'2   1610     0.0718      1.008
  1611         OS    197     DA    O3'   1611    -0.5232         16   ; qtot -50.31
; residue 198 DT  rtp DT   q -1.0
  1612          P    198     DT      P   1612     1.1659      30.97
  1613         O2    198     DT    O1P   1613    -0.7761         16
  1614         O2    198     DT    O2P   1614    -0.7761         16
  1615         OS    198     DT    O5'   1615    -0.4954         16
  1616         CI    198     DT    C5'   1616    -0.0069      12.01
  1617         H1    198     DT   H5'1   1617     0.0754      1.008
  1618         H1    198     DT   H5'2   1618     0.0754      1.008
  1619         CT    198     DT    C4'   1619     0.1629      12.01
  1620         H1    198     DT    H4'   1620     0.1176      1.008
  1621         OS    198     DT    O4'   1621    -0.3691         16
  1622         CT    198     DT    C1'   1622      0.068      12.01
  1623         H2    198     DT    H1'   1623     0.1804      1.008
  1624         N*    198     DT     N1   1624    -0.0239      14.01
  1625         C2    198     DT     C6   1625    -0.2209      12.01
  1626         H4    198     DT     H6   1626     0.2607      1.008
  1627         C2    198     DT     C5   1627     0.0025      12.01
  1628         CT    198     DT     C7   1628    -0.2269      12.01
  1629         HC    198     DT    H71   1629      0.077      1.008
  1630         HC    198     DT    H72   1630      0.077      1.008
  1631         HC    198     DT    H73   1631      0.077      1.008
  1632          C    198     DT     C4   1632     0.5194      12.01
  1633          O    198     DT     O4   1633    -0.5563         16
  1634         NA    198     DT     N3   1634     -0.434      14.01
  1635          H    198     DT     H3   1635      0.342      1.008
  1636          C    198     DT     C2   1636     0.5677      12.01
  1637          O    198     DT     O2   1637    -0.5881         16
  1638         CE    198     DT    C3'   1638     0.0713     12.001
  1639         H1    198     DT    H3'   1639     0.0985      1.008
  1640         CT    198     DT    C2'   1640    -0.0854      12.01
  1641         HC    198     DT   H2'1   1641     0.0718      1.008
  1642         HC    198     DT   H2'2   1642     0.0718      1.008
  1643         OS    198     DT    O3'   1643    -0.5232         16   ; qtot -51.31
; residue 199 DC  rtp DC   q -1.0
  1644          P    199     DC      P   1644     1.1659      30.97
  1645         O2    199     DC    O1P   1645    -0.7761         16
  1646         O2    199     DC    O2P   1646    -0.7761         16
  1647         OS    199     DC    O5'   1647    -0.4954         16
  1648         CI    199     DC    C5'   1648    -0.0069      12.01
  1649         H1    199     DC   H5'1   1649     0.0754      1.008
  1650         H1    199     DC   H5'2   1650     0.0754      1.008
  1651         CT    199     DC    C4'   1651     0.1629      12.01
  1652         H1    199     DC    H4'   1652     0.1176      1.008
  1653         OS    199     DC    O4'   1653    -0.3691         16
  1654         CT    199     DC    C1'   1654    -0.0116      12.01
  1655         H2    199     DC    H1'   1655     0.1963      1.008
  1656         N*    199     DC     N1   1656    -0.0339      14.01
  1657         CM    199     DC     C6   1657    -0.0183      12.01
  1658         H4    199     DC     H6   1658     0.2293      1.008
  1659         CM    199     DC     C5   1659    -0.5222      12.01
  1660         HA    199     DC     H5   1660     0.1863      1.008
  1661         CA    199     DC     C4   1661     0.8439      12.01
  1662         N2    199     DC     N4   1662    -0.9773      14.01
  1663          H    199     DC    H41   1663     0.4314      1.008
  1664          H    199     DC    H42   1664     0.4314      1.008
  1665         NC    199     DC     N3   1665    -0.7748      14.01
  1666          C    199     DC     C2   1666     0.7959      12.01
  1667          O    199     DC     O2   1667    -0.6548         16
  1668         CE    199     DC    C3'   1668     0.0713     12.001
  1669         H1    199     DC    H3'   1669     0.0985      1.008
  1670         CT    199     DC    C2'   1670    -0.0854      12.01
  1671         HC    199     DC   H2'1   1671     0.0718      1.008
  1672         HC    199     DC   H2'2   1672     0.0718      1.008
  1673         OS    199     DC    O3'   1673    -0.5232         16   ; qtot -52.31
; residue 200 DA  rtp DA   q -1.0
  1674          P    200     DA      P   1674     1.1659      30.97
  1675         O2    200     DA    O1P   1675    -0.7761         16
  1676         O2    200     DA    O2P   1676    -0.7761         16
  1677         OS    200     DA    O5'   1677    -0.4954         16
  1678         CI    200     DA    C5'   1678    -0.0069      12.01
  1679         H1    200     DA   H5'1   1679     0.0754      1.008
  1680         H1    200     DA   H5'2   1680     0.0754      1.008
  1681         CT    200     DA    C4'   1681     0.1629      12.01
  1682         H1    200     DA    H4'   1682     0.1176      1.008
  1683         OS    200     DA    O4'   1683    -0.3691         16
  1684         CT    200     DA    C1'   1684     0.0431      12.01
  1685         H2    200     DA    H1'   1685     0.1838      1.008
  1686         N*    200     DA     N9   1686    -0.0268      14.01
  1687         C1    200     DA     C8   1687     0.1607      12.01
  1688         H5    200     DA     H8   1688     0.1877      1.008
  1689         NB    200     DA     N7   1689    -0.6175      14.01
  1690         CB    200     DA     C5   1690     0.0725      12.01
  1691         CA    200     DA     C6   1691     0.6897      12.01
  1692         N2    200     DA     N6   1692    -0.9123      14.01
  1693          H    200     DA    H61   1693     0.4167      1.008
  1694          H    200     DA    H62   1694     0.4167      1.008
  1695         NC    200     DA     N1   1695    -0.7624      14.01
  1696         CQ    200     DA     C2   1696     0.5716      12.01
  1697         H5    200     DA     H2   1697     0.0598      1.008
  1698         NC    200     DA     N3   1698    -0.7417      14.01
  1699         CB    200     DA     C4   1699       0.38      12.01
  1700         CE    200     DA    C3'   1700     0.0713     12.001
  1701         H1    200     DA    H3'   1701     0.0985      1.008
  1702         CT    200     DA    C2'   1702    -0.0854      12.01
  1703         HC    200     DA   H2'1   1703     0.0718      1.008
  1704         HC    200     DA   H2'2   1704     0.0718      1.008
  1705         OS    200     DA    O3'   1705    -0.5232         16   ; qtot -53.31
; residue 201 DA  rtp DA   q -1.0
  1706          P    201     DA      P   1706     1.1659      30.97
  1707         O2    201     DA    O1P   1707    -0.7761         16
  1708         O2    201     DA    O2P   1708    -0.7761         16
  1709         OS    201     DA    O5'   1709    -0.4954         16
  1710         CI    201     DA    C5'   1710    -0.0069      12.01
  1711         H1    201     DA   H5'1   1711     0.0754      1.008
  1712         H1    201     DA   H5'2   1712     0.0754      1.008
  1713         CT    201     DA    C4'   1713     0.1629      12.01
  1714         H1    201     DA    H4'   1714     0.1176      1.008
  1715         OS    201     DA    O4'   1715    -0.3691         16
  1716         CT    201     DA    C1'   1716     0.0431      12.01
  1717         H2    201     DA    H1'   1717     0.1838      1.008
  1718         N*    201     DA     N9   1718    -0.0268      14.01
  1719         C1    201     DA     C8   1719     0.1607      12.01
  1720         H5    201     DA     H8   1720     0.1877      1.008
  1721         NB    201     DA     N7   1721    -0.6175      14.01
  1722         CB    201     DA     C5   1722     0.0725      12.01
  1723         CA    201     DA     C6   1723     0.6897      12.01
  1724         N2    201     DA     N6   1724    -0.9123      14.01
  1725          H    201     DA    H61   1725     0.4167      1.008
  1726          H    201     DA    H62   1726     0.4167      1.008
  1727         NC    201     DA     N1   1727    -0.7624      14.01
  1728         CQ    201     DA     C2   1728     0.5716      12.01
  1729         H5    201     DA     H2   1729     0.0598      1.008
  1730         NC    201     DA     N3   1730    -0.7417      14.01
  1731         CB    201     DA     C4   1731       0.38      12.01
  1732         CE    201     DA    C3'   1732     0.0713     12.001
  1733         H1    201     DA    H3'   1733     0.0985      1.008
  1734         CT    201     DA    C2'   1734    -0.0854      12.01
  1735         HC    201     DA   H2'1   1735     0.0718      1.008
  1736         HC    201     DA   H2'2   1736     0.0718      1.008
  1737         OS    201     DA    O3'   1737    -0.5232         16   ; qtot -54.31
; residue 202 DA  rtp DA   q -1.0
  1738          P    202     DA      P   1738     1.1659      30.97
  1739         O2    202     DA    O1P   1739    -0.7761         16
  1740         O2    202     DA    O2P   1740    -0.7761         16
  1741         OS    202     DA    O5'   1741    -0.4954         16
  1742         CI    202     DA    C5'   1742    -0.0069      12.01
  1743         H1    202     DA   H5'1   1743     0.0754      1.008
  1744         H1    202     DA   H5'2   1744     0.0754      1.008
  1745         CT    202     DA    C4'   1745     0.1629      12.01
  1746         H1    202     DA    H4'   1746     0.1176      1.008
  1747         OS    202     DA    O4'   1747    -0.3691         16
  1748         CT    202     DA    C1'   1748     0.0431      12.01
  1749         H2    202     DA    H1'   1749     0.1838      1.008
  1750         N*    202     DA     N9   1750    -0.0268      14.01
  1751         C1    202     DA     C8   1751     0.1607      12.01
  1752         H5    202     DA     H8   1752     0.1877      1.008
  1753         NB    202     DA     N7   1753    -0.6175      14.01
  1754         CB    202     DA     C5   1754     0.0725      12.01
  1755         CA    202     DA     C6   1755     0.6897      12.01
  1756         N2    202     DA     N6   1756    -0.9123      14.01
  1757          H    202     DA    H61   1757     0.4167      1.008
  1758          H    202     DA    H62   1758     0.4167      1.008
  1759         NC    202     DA     N1   1759    -0.7624      14.01
  1760         CQ    202     DA     C2   1760     0.5716      12.01
  1761         H5    202     DA     H2   1761     0.0598      1.008
  1762         NC    202     DA     N3   1762    -0.7417      14.01
  1763         CB    202     DA     C4   1763       0.38      12.01
  1764         CE    202     DA    C3'   1764     0.0713     12.001
  1765         H1    202     DA    H3'   1765     0.0985      1.008
  1766         CT    202     DA    C2'   1766    -0.0854      12.01
  1767         HC    202     DA   H2'1   1767     0.0718      1.008
  1768         HC    202     DA   H2'2   1768     0.0718      1.008
  1769         OS    202     DA    O3'   1769    -0.5232         16   ; qtot -55.31
; residue 203 DA  rtp DA   q -1.0
  1770          P    203     DA      P   1770     1.1659      30.97
  1771         O2    203     DA    O1P   1771    -0.7761         16
  1772         O2    203     DA    O2P   1772    -0.7761         16
  1773         OS    203     DA    O5'   1773    -0.4954         16
  1774         CI    203     DA    C5'   1774    -0.0069      12.01
  1775         H1    203     DA   H5'1   1775     0.0754      1.008
  1776         H1    203     DA   H5'2   1776     0.0754      1.008
  1777         CT    203     DA    C4'   1777     0.1629      12.01
  1778         H1    203     DA    H4'   1778     0.1176      1.008
  1779         OS    203     DA    O4'   1779    -0.3691         16
  1780         CT    203     DA    C1'   1780     0.0431      12.01
  1781         H2    203     DA    H1'   1781     0.1838      1.008
  1782         N*    203     DA     N9   1782    -0.0268      14.01
  1783         C1    203     DA     C8   1783     0.1607      12.01
  1784         H5    203     DA     H8   1784     0.1877      1.008
  1785         NB    203     DA     N7   1785    -0.6175      14.01
  1786         CB    203     DA     C5   1786     0.0725      12.01
  1787         CA    203     DA     C6   1787     0.6897      12.01
  1788         N2    203     DA     N6   1788    -0.9123      14.01
  1789          H    203     DA    H61   1789     0.4167      1.008
  1790          H    203     DA    H62   1790     0.4167      1.008
  1791         NC    203     DA     N1   1791    -0.7624      14.01
  1792         CQ    203     DA     C2   1792     0.5716      12.01
  1793         H5    203     DA     H2   1793     0.0598      1.008
  1794         NC    203     DA     N3   1794    -0.7417      14.01
  1795         CB    203     DA     C4   1795       0.38      12.01
  1796         CE    203     DA    C3'   1796     0.0713     12.001
  1797         H1    203     DA    H3'   1797     0.0985      1.008
  1798         CT    203     DA    C2'   1798    -0.0854      12.01
  1799         HC    203     DA   H2'1   1799     0.0718      1.008
  1800         HC    203     DA   H2'2   1800     0.0718      1.008
  1801         OS    203     DA    O3'   1801    -0.5232         16   ; qtot -56.31
; residue 204 DG  rtp DG   q -1.0
  1802          P    204     DG      P   1802     1.1659      30.97
  1803         O2    204     DG    O1P   1803    -0.7761         16
  1804         O2    204     DG    O2P   1804    -0.7761         16
  1805         OS    204     DG    O5'   1805    -0.4954         16
  1806         CI    204     DG    C5'   1806    -0.0069      12.01
  1807         H1    204     DG   H5'1   1807     0.0754      1.008
  1808         H1    204     DG   H5'2   1808     0.0754      1.008
  1809         CT    204     DG    C4'   1809     0.1629      12.01
  1810         H1    204     DG    H4'   1810     0.1176      1.008
  1811         OS    204     DG    O4'   1811    -0.3691         16
  1812         CT    204     DG    C1'   1812     0.0358      12.01
  1813         H2    204     DG    H1'   1813     0.1746      1.008
  1814         N*    204     DG     N9   1814     0.0577      14.01
  1815         CK    204     DG     C8   1815     0.0736      12.01
  1816         H5    204     DG     H8   1816     0.1997      1.008
  1817         NB    204     DG     N7   1817    -0.5725      14.01
  1818         CB    204     DG     C5   1818     0.1991      12.01
  1819          C    204     DG     C6   1819     0.4918      12.01
  1820          O    204     DG     O6   1820    -0.5699         16
  1821         NA    204     DG     N1   1821    -0.5053      14.01
  1822          H    204     DG     H1   1822      0.352      1.008
  1823         CA    204     DG     C2   1823     0.7432      12.01
  1824         N2    204     DG     N2   1824     -0.923      14.01
  1825          H    204     DG    H21   1825     0.4235      1.008
  1826          H    204     DG    H22   1826     0.4235      1.008
  1827         NC    204     DG     N3   1827    -0.6636      14.01
  1828         CB    204     DG     C4   1828     0.1814      12.01
  1829         CE    204     DG    C3'   1829     0.0713     12.001
  1830         H1    204     DG    H3'   1830     0.0985      1.008
  1831         CT    204     DG    C2'   1831    -0.0854      12.01
  1832         HC    204     DG   H2'1   1832     0.0718      1.008
  1833         HC    204     DG   H2'2   1833     0.0718      1.008
  1834         OS    204     DG    O3'   1834    -0.5232         16   ; qtot -57.31
; residue 205 DG  rtp DG   q -1.0
  1835          P    205     DG      P   1835     1.1659      30.97
  1836         O2    205     DG    O1P   1836    -0.7761         16
  1837         O2    205     DG    O2P   1837    -0.7761         16
  1838         OS    205     DG    O5'   1838    -0.4954         16
  1839         CI    205     DG    C5'   1839    -0.0069      12.01
  1840         H1    205     DG   H5'1   1840     0.0754      1.008
  1841         H1    205     DG   H5'2   1841     0.0754      1.008
  1842         CT    205     DG    C4'   1842     0.1629      12.01
  1843         H1    205     DG    H4'   1843     0.1176      1.008
  1844         OS    205     DG    O4'   1844    -0.3691         16
  1845         CT    205     DG    C1'   1845     0.0358      12.01
  1846         H2    205     DG    H1'   1846     0.1746      1.008
  1847         N*    205     DG     N9   1847     0.0577      14.01
  1848         CK    205     DG     C8   1848     0.0736      12.01
  1849         H5    205     DG     H8   1849     0.1997      1.008
  1850         NB    205     DG     N7   1850    -0.5725      14.01
  1851         CB    205     DG     C5   1851     0.1991      12.01
  1852          C    205     DG     C6   1852     0.4918      12.01
  1853          O    205     DG     O6   1853    -0.5699         16
  1854         NA    205     DG     N1   1854    -0.5053      14.01
  1855          H    205     DG     H1   1855      0.352      1.008
  1856         CA    205     DG     C2   1856     0.7432      12.01
  1857         N2    205     DG     N2   1857     -0.923      14.01
  1858          H    205     DG    H21   1858     0.4235      1.008
  1859          H    205     DG    H22   1859     0.4235      1.008
  1860         NC    205     DG     N3   1860    -0.6636      14.01
  1861         CB    205     DG     C4   1861     0.1814      12.01
  1862         CE    205     DG    C3'   1862     0.0713     12.001
  1863         H1    205     DG    H3'   1863     0.0985      1.008
  1864         CT    205     DG    C2'   1864    -0.0854      12.01
  1865         HC    205     DG   H2'1   1865     0.0718      1.008
  1866         HC    205     DG   H2'2   1866     0.0718      1.008
  1867         OS    205     DG    O3'   1867    -0.5232         16   ; qtot -58.31
; residue 206 DC  rtp DC   q -1.0
  1868          P    206     DC      P   1868     1.1659      30.97
  1869         O2    206     DC    O1P   1869    -0.7761         16
  1870         O2    206     DC    O2P   1870    -0.7761         16
  1871         OS    206     DC    O5'   1871    -0.4954         16
  1872         CI    206     DC    C5'   1872    -0.0069      12.01
  1873         H1    206     DC   H5'1   1873     0.0754      1.008
  1874         H1    206     DC   H5'2   1874     0.0754      1.008
  1875         CT    206     DC    C4'   1875     0.1629      12.01
  1876         H1    206     DC    H4'   1876     0.1176      1.008
  1877         OS    206     DC    O4'   1877    -0.3691         16
  1878         CT    206     DC    C1'   1878    -0.0116      12.01
  1879         H2    206     DC    H1'   1879     0.1963      1.008
  1880         N*    206     DC     N1   1880    -0.0339      14.01
  1881         CM    206     DC     C6   1881    -0.0183      12.01
  1882         H4    206     DC     H6   1882     0.2293      1.008
  1883         CM    206     DC     C5   1883    -0.5222      12.01
  1884         HA    206     DC     H5   1884     0.1863      1.008
  1885         CA    206     DC     C4   1885     0.8439      12.01
  1886         N2    206     DC     N4   1886    -0.9773      14.01
  1887          H    206     DC    H41   1887     0.4314      1.008
  1888          H    206     DC    H42   1888     0.4314      1.008
  1889         NC    206     DC     N3   1889    -0.7748      14.01
  1890          C    206     DC     C2   1890     0.7959      12.01
  1891          O    206     DC     O2   1891    -0.6548         16
  1892         CE    206     DC    C3'   1892     0.0713     12.001
  1893         H1    206     DC    H3'   1893     0.0985      1.008
  1894         CT    206     DC    C2'   1894    -0.0854      12.01
  1895         HC    206     DC   H2'1   1895     0.0718      1.008
  1896         HC    206     DC   H2'2   1896     0.0718      1.008
  1897         OS    206     DC    O3'   1897    -0.5232         16   ; qtot -59.31
; residue 207 DA  rtp DA   q -1.0
  1898          P    207     DA      P   1898     1.1659      30.97
  1899         O2    207     DA    O1P   1899    -0.7761         16
  1900         O2    207     DA    O2P   1900    -0.7761         16
  1901         OS    207     DA    O5'   1901    -0.4954         16
  1902         CI    207     DA    C5'   1902    -0.0069      12.01
  1903         H1    207     DA   H5'1   1903     0.0754      1.008
  1904         H1    207     DA   H5'2   1904     0.0754      1.008
  1905         CT    207     DA    C4'   1905     0.1629      12.01
  1906         H1    207     DA    H4'   1906     0.1176      1.008
  1907         OS    207     DA    O4'   1907    -0.3691         16
  1908         CT    207     DA    C1'   1908     0.0431      12.01
  1909         H2    207     DA    H1'   1909     0.1838      1.008
  1910         N*    207     DA     N9   1910    -0.0268      14.01
  1911         C1    207     DA     C8   1911     0.1607      12.01
  1912         H5    207     DA     H8   1912     0.1877      1.008
  1913         NB    207     DA     N7   1913    -0.6175      14.01
  1914         CB    207     DA     C5   1914     0.0725      12.01
  1915         CA    207     DA     C6   1915     0.6897      12.01
  1916         N2    207     DA     N6   1916    -0.9123      14.01
  1917          H    207     DA    H61   1917     0.4167      1.008
  1918          H    207     DA    H62   1918     0.4167      1.008
  1919         NC    207     DA     N1   1919    -0.7624      14.01
  1920         CQ    207     DA     C2   1920     0.5716      12.01
  1921         H5    207     DA     H2   1921     0.0598      1.008
  1922         NC    207     DA     N3   1922    -0.7417      14.01
  1923         CB    207     DA     C4   1923       0.38      12.01
  1924         CE    207     DA    C3'   1924     0.0713     12.001
  1925         H1    207     DA    H3'   1925     0.0985      1.008
  1926         CT    207     DA    C2'   1926    -0.0854      12.01
  1927         HC    207     DA   H2'1   1927     0.0718      1.008
  1928         HC    207     DA   H2'2   1928     0.0718      1.008
  1929         OS    207     DA    O3'   1929    -0.5232         16   ; qtot -60.31
; residue 208 DT  rtp DT   q -1.0
  1930          P    208     DT      P   1930     1.1659      30.97
  1931         O2    208     DT    O1P   1931    -0.7761         16
  1932         O2    208     DT    O2P   1932    -0.7761         16
  1933         OS    208     DT    O5'   1933    -0.4954         16
  1934         CI    208     DT    C5'   1934    -0.0069      12.01
  1935         H1    208     DT   H5'1   1935     0.0754      1.008
  1936         H1    208     DT   H5'2   1936     0.0754      1.008
  1937         CT    208     DT    C4'   1937     0.1629      12.01
  1938         H1    208     DT    H4'   1938     0.1176      1.008
  1939         OS    208     DT    O4'   1939    -0.3691         16
  1940         CT    208     DT    C1'   1940      0.068      12.01
  1941         H2    208     DT    H1'   1941     0.1804      1.008
  1942         N*    208     DT     N1   1942    -0.0239      14.01
  1943         C2    208     DT     C6   1943    -0.2209      12.01
  1944         H4    208     DT     H6   1944     0.2607      1.008
  1945         C2    208     DT     C5   1945     0.0025      12.01
  1946         CT    208     DT     C7   1946    -0.2269      12.01
  1947         HC    208     DT    H71   1947      0.077      1.008
  1948         HC    208     DT    H72   1948      0.077      1.008
  1949         HC    208     DT    H73   1949      0.077      1.008
  1950          C    208     DT     C4   1950     0.5194      12.01
  1951          O    208     DT     O4   1951    -0.5563         16
  1952         NA    208     DT     N3   1952     -0.434      14.01
  1953          H    208     DT     H3   1953      0.342      1.008
  1954          C    208     DT     C2   1954     0.5677      12.01
  1955          O    208     DT     O2   1955    -0.5881         16
  1956         CE    208     DT    C3'   1956     0.0713     12.001
  1957         H1    208     DT    H3'   1957     0.0985      1.008
  1958         CT    208     DT    C2'   1958    -0.0854      12.01
  1959         HC    208     DT   H2'1   1959     0.0718      1.008
  1960         HC    208     DT   H2'2   1960     0.0718      1.008
  1961         OS    208     DT    O3'   1961    -0.5232         16   ; qtot -61.31
; residue 209 DG  rtp DG   q -1.0
  1962          P    209     DG      P   1962     1.1659      30.97
  1963         O2    209     DG    O1P   1963    -0.7761         16
  1964         O2    209     DG    O2P   1964    -0.7761         16
  1965         OS    209     DG    O5'   1965    -0.4954         16
  1966         CI    209     DG    C5'   1966    -0.0069      12.01
  1967         H1    209     DG   H5'1   1967     0.0754      1.008
  1968         H1    209     DG   H5'2   1968     0.0754      1.008
  1969         CT    209     DG    C4'   1969     0.1629      12.01
  1970         H1    209     DG    H4'   1970     0.1176      1.008
  1971         OS    209     DG    O4'   1971    -0.3691         16
  1972         CT    209     DG    C1'   1972     0.0358      12.01
  1973         H2    209     DG    H1'   1973     0.1746      1.008
  1974         N*    209     DG     N9   1974     0.0577      14.01
  1975         CK    209     DG     C8   1975     0.0736      12.01
  1976         H5    209     DG     H8   1976     0.1997      1.008
  1977         NB    209     DG     N7   1977    -0.5725      14.01
  1978         CB    209     DG     C5   1978     0.1991      12.01
  1979          C    209     DG     C6   1979     0.4918      12.01
  1980          O    209     DG     O6   1980    -0.5699         16
  1981         NA    209     DG     N1   1981    -0.5053      14.01
  1982          H    209     DG     H1   1982      0.352      1.008
  1983         CA    209     DG     C2   1983     0.7432      12.01
  1984         N2    209     DG     N2   1984     -0.923      14.01
  1985          H    209     DG    H21   1985     0.4235      1.008
  1986          H    209     DG    H22   1986     0.4235      1.008
  1987         NC    209     DG     N3   1987    -0.6636      14.01
  1988         CB    209     DG     C4   1988     0.1814      12.01
  1989         CE    209     DG    C3'   1989     0.0713     12.001
  1990         H1    209     DG    H3'   1990     0.0985      1.008
  1991         CT    209     DG    C2'   1991    -0.0854      12.01
  1992         HC    209     DG   H2'1   1992     0.0718      1.008
  1993         HC    209     DG   H2'2   1993     0.0718      1.008
  1994         OS    209     DG    O3'   1994    -0.5232         16   ; qtot -62.31
; residue 210 DT  rtp DT   q -1.0
  1995          P    210     DT      P   1995     1.1659      30.97
  1996         O2    210     DT    O1P   1996    -0.7761         16
  1997         O2    210     DT    O2P   1997    -0.7761         16
  1998         OS    210     DT    O5'   1998    -0.4954         16
  1999         CI    210     DT    C5'   1999    -0.0069      12.01
  2000         H1    210     DT   H5'1   2000     0.0754      1.008
  2001         H1    210     DT   H5'2   2001     0.0754      1.008
  2002         CT    210     DT    C4'   2002     0.1629      12.01
  2003         H1    210     DT    H4'   2003     0.1176      1.008
  2004         OS    210     DT    O4'   2004    -0.3691         16
  2005         CT    210     DT    C1'   2005      0.068      12.01
  2006         H2    210     DT    H1'   2006     0.1804      1.008
  2007         N*    210     DT     N1   2007    -0.0239      14.01
  2008         C2    210     DT     C6   2008    -0.2209      12.01
  2009         H4    210     DT     H6   2009     0.2607      1.008
  2010         C2    210     DT     C5   2010     0.0025      12.01
  2011         CT    210     DT     C7   2011    -0.2269      12.01
  2012         HC    210     DT    H71   2012      0.077      1.008
  2013         HC    210     DT    H72   2013      0.077      1.008
  2014         HC    210     DT    H73   2014      0.077      1.008
  2015          C    210     DT     C4   2015     0.5194      12.01
  2016          O    210     DT     O4   2016    -0.5563         16
  2017         NA    210     DT     N3   2017     -0.434      14.01
  2018          H    210     DT     H3   2018      0.342      1.008
  2019          C    210     DT     C2   2019     0.5677      12.01
  2020          O    210     DT     O2   2020    -0.5881         16
  2021         CE    210     DT    C3'   2021     0.0713     12.001
  2022         H1    210     DT    H3'   2022     0.0985      1.008
  2023         CT    210     DT    C2'   2023    -0.0854      12.01
  2024         HC    210     DT   H2'1   2024     0.0718      1.008
  2025         HC    210     DT   H2'2   2025     0.0718      1.008
  2026         OS    210     DT    O3'   2026    -0.5232         16   ; qtot -63.31
; residue 211 DT  rtp DT   q -1.0
  2027          P    211     DT      P   2027     1.1659      30.97
  2028         O2    211     DT    O1P   2028    -0.7761         16
  2029         O2    211     DT    O2P   2029    -0.7761         16
  2030         OS    211     DT    O5'   2030    -0.4954         16
  2031         CI    211     DT    C5'   2031    -0.0069      12.01
  2032         H1    211     DT   H5'1   2032     0.0754      1.008
  2033         H1    211     DT   H5'2   2033     0.0754      1.008
  2034         CT    211     DT    C4'   2034     0.1629      12.01
  2035         H1    211     DT    H4'   2035     0.1176      1.008
  2036         OS    211     DT    O4'   2036    -0.3691         16
  2037         CT    211     DT    C1'   2037      0.068      12.01
  2038         H2    211     DT    H1'   2038     0.1804      1.008
  2039         N*    211     DT     N1   2039    -0.0239      14.01
  2040         C2    211     DT     C6   2040    -0.2209      12.01
  2041         H4    211     DT     H6   2041     0.2607      1.008
  2042         C2    211     DT     C5   2042     0.0025      12.01
  2043         CT    211     DT     C7   2043    -0.2269      12.01
  2044         HC    211     DT    H71   2044      0.077      1.008
  2045         HC    211     DT    H72   2045      0.077      1.008
  2046         HC    211     DT    H73   2046      0.077      1.008
  2047          C    211     DT     C4   2047     0.5194      12.01
  2048          O    211     DT     O4   2048    -0.5563         16
  2049         NA    211     DT     N3   2049     -0.434      14.01
  2050          H    211     DT     H3   2050      0.342      1.008
  2051          C    211     DT     C2   2051     0.5677      12.01
  2052          O    211     DT     O2   2052    -0.5881         16
  2053         CE    211     DT    C3'   2053     0.0713     12.001
  2054         H1    211     DT    H3'   2054     0.0985      1.008
  2055         CT    211     DT    C2'   2055    -0.0854      12.01
  2056         HC    211     DT   H2'1   2056     0.0718      1.008
  2057         HC    211     DT   H2'2   2057     0.0718      1.008
  2058         OS    211     DT    O3'   2058    -0.5232         16   ; qtot -64.31
; residue 212 DC  rtp DC   q -1.0
  2059          P    212     DC      P   2059     1.1659      30.97
  2060         O2    212     DC    O1P   2060    -0.7761         16
  2061         O2    212     DC    O2P   2061    -0.7761         16
  2062         OS    212     DC    O5'   2062    -0.4954         16
  2063         CI    212     DC    C5'   2063    -0.0069      12.01
  2064         H1    212     DC   H5'1   2064     0.0754      1.008
  2065         H1    212     DC   H5'2   2065     0.0754      1.008
  2066         CT    212     DC    C4'   2066     0.1629      12.01
  2067         H1    212     DC    H4'   2067     0.1176      1.008
  2068         OS    212     DC    O4'   2068    -0.3691         16
  2069         CT    212     DC    C1'   2069    -0.0116      12.01
  2070         H2    212     DC    H1'   2070     0.1963      1.008
  2071         N*    212     DC     N1   2071    -0.0339      14.01
  2072         CM    212     DC     C6   2072    -0.0183      12.01
  2073         H4    212     DC     H6   2073     0.2293      1.008
  2074         CM    212     DC     C5   2074    -0.5222      12.01
  2075         HA    212     DC     H5   2075     0.1863      1.008
  2076         CA    212     DC     C4   2076     0.8439      12.01
  2077         N2    212     DC     N4   2077    -0.9773      14.01
  2078          H    212     DC    H41   2078     0.4314      1.008
  2079          H    212     DC    H42   2079     0.4314      1.008
  2080         NC    212     DC     N3   2080    -0.7748      14.01
  2081          C    212     DC     C2   2081     0.7959      12.01
  2082          O    212     DC     O2   2082    -0.6548         16
  2083         CE    212     DC    C3'   2083     0.0713     12.001
  2084         H1    212     DC    H3'   2084     0.0985      1.008
  2085         CT    212     DC    C2'   2085    -0.0854      12.01
  2086         HC    212     DC   H2'1   2086     0.0718      1.008
  2087         HC    212     DC   H2'2   2087     0.0718      1.008
  2088         OS    212     DC    O3'   2088    -0.5232         16   ; qtot -65.31
; residue 213 DA  rtp DA   q -1.0
  2089          P    213     DA      P   2089     1.1659      30.97
  2090         O2    213     DA    O1P   2090    -0.7761         16
  2091         O2    213     DA    O2P   2091    -0.7761         16
  2092         OS    213     DA    O5'   2092    -0.4954         16
  2093         CI    213     DA    C5'   2093    -0.0069      12.01
  2094         H1    213     DA   H5'1   2094     0.0754      1.008
  2095         H1    213     DA   H5'2   2095     0.0754      1.008
  2096         CT    213     DA    C4'   2096     0.1629      12.01
  2097         H1    213     DA    H4'   2097     0.1176      1.008
  2098         OS    213     DA    O4'   2098    -0.3691         16
  2099         CT    213     DA    C1'   2099     0.0431      12.01
  2100         H2    213     DA    H1'   2100     0.1838      1.008
  2101         N*    213     DA     N9   2101    -0.0268      14.01
  2102         C1    213     DA     C8   2102     0.1607      12.01
  2103         H5    213     DA     H8   2103     0.1877      1.008
  2104         NB    213     DA     N7   2104    -0.6175      14.01
  2105         CB    213     DA     C5   2105     0.0725      12.01
  2106         CA    213     DA     C6   2106     0.6897      12.01
  2107         N2    213     DA     N6   2107    -0.9123      14.01
  2108          H    213     DA    H61   2108     0.4167      1.008
  2109          H    213     DA    H62   2109     0.4167      1.008
  2110         NC    213     DA     N1   2110    -0.7624      14.01
  2111         CQ    213     DA     C2   2111     0.5716      12.01
  2112         H5    213     DA     H2   2112     0.0598      1.008
  2113         NC    213     DA     N3   2113    -0.7417      14.01
  2114         CB    213     DA     C4   2114       0.38      12.01
  2115         CE    213     DA    C3'   2115     0.0713     12.001
  2116         H1    213     DA    H3'   2116     0.0985      1.008
  2117         CT    213     DA    C2'   2117    -0.0854      12.01
  2118         HC    213     DA   H2'1   2118     0.0718      1.008
  2119         HC    213     DA   H2'2   2119     0.0718      1.008
  2120         OS    213     DA    O3'   2120    -0.5232         16   ; qtot -66.31
; residue 214 DG  rtp DG   q -1.0
  2121          P    214     DG      P   2121     1.1659      30.97
  2122         O2    214     DG    O1P   2122    -0.7761         16
  2123         O2    214     DG    O2P   2123    -0.7761         16
  2124         OS    214     DG    O5'   2124    -0.4954         16
  2125         CI    214     DG    C5'   2125    -0.0069      12.01
  2126         H1    214     DG   H5'1   2126     0.0754      1.008
  2127         H1    214     DG   H5'2   2127     0.0754      1.008
  2128         CT    214     DG    C4'   2128     0.1629      12.01
  2129         H1    214     DG    H4'   2129     0.1176      1.008
  2130         OS    214     DG    O4'   2130    -0.3691         16
  2131         CT    214     DG    C1'   2131     0.0358      12.01
  2132         H2    214     DG    H1'   2132     0.1746      1.008
  2133         N*    214     DG     N9   2133     0.0577      14.01
  2134         CK    214     DG     C8   2134     0.0736      12.01
  2135         H5    214     DG     H8   2135     0.1997      1.008
  2136         NB    214     DG     N7   2136    -0.5725      14.01
  2137         CB    214     DG     C5   2137     0.1991      12.01
  2138          C    214     DG     C6   2138     0.4918      12.01
  2139          O    214     DG     O6   2139    -0.5699         16
  2140         NA    214     DG     N1   2140    -0.5053      14.01
  2141          H    214     DG     H1   2141      0.352      1.008
  2142         CA    214     DG     C2   2142     0.7432      12.01
  2143         N2    214     DG     N2   2143     -0.923      14.01
  2144          H    214     DG    H21   2144     0.4235      1.008
  2145          H    214     DG    H22   2145     0.4235      1.008
  2146         NC    214     DG     N3   2146    -0.6636      14.01
  2147         CB    214     DG     C4   2147     0.1814      12.01
  2148         CE    214     DG    C3'   2148     0.0713     12.001
  2149         H1    214     DG    H3'   2149     0.0985      1.008
  2150         CT    214     DG    C2'   2150    -0.0854      12.01
  2151         HC    214     DG   H2'1   2151     0.0718      1.008
  2152         HC    214     DG   H2'2   2152     0.0718      1.008
  2153         OS    214     DG    O3'   2153    -0.5232         16   ; qtot -67.31
; residue 215 DC  rtp DC   q -1.0
  2154          P    215     DC      P   2154     1.1659      30.97
  2155         O2    215     DC    O1P   2155    -0.7761         16
  2156         O2    215     DC    O2P   2156    -0.7761         16
  2157         OS    215     DC    O5'   2157    -0.4954         16
  2158         CI    215     DC    C5'   2158    -0.0069      12.01
  2159         H1    215     DC   H5'1   2159     0.0754      1.008
  2160         H1    215     DC   H5'2   2160     0.0754      1.008
  2161         CT    215     DC    C4'   2161     0.1629      12.01
  2162         H1    215     DC    H4'   2162     0.1176      1.008
  2163         OS    215     DC    O4'   2163    -0.3691         16
  2164         CT    215     DC    C1'   2164    -0.0116      12.01
  2165         H2    215     DC    H1'   2165     0.1963      1.008
  2166         N*    215     DC     N1   2166    -0.0339      14.01
  2167         CM    215     DC     C6   2167    -0.0183      12.01
  2168         H4    215     DC     H6   2168     0.2293      1.008
  2169         CM    215     DC     C5   2169    -0.5222      12.01
  2170         HA    215     DC     H5   2170     0.1863      1.008
  2171         CA    215     DC     C4   2171     0.8439      12.01
  2172         N2    215     DC     N4   2172    -0.9773      14.01
  2173          H    215     DC    H41   2173     0.4314      1.008
  2174          H    215     DC    H42   2174     0.4314      1.008
  2175         NC    215     DC     N3   2175    -0.7748      14.01
  2176          C    215     DC     C2   2176     0.7959      12.01
  2177          O    215     DC     O2   2177    -0.6548         16
  2178         CE    215     DC    C3'   2178     0.0713     12.001
  2179         H1    215     DC    H3'   2179     0.0985      1.008
  2180         CT    215     DC    C2'   2180    -0.0854      12.01
  2181         HC    215     DC   H2'1   2181     0.0718      1.008
  2182         HC    215     DC   H2'2   2182     0.0718      1.008
  2183         OS    215     DC    O3'   2183    -0.5232         16   ; qtot -68.31
; residue 216 DT  rtp DT   q -1.0
  2184          P    216     DT      P   2184     1.1659      30.97
  2185         O2    216     DT    O1P   2185    -0.7761         16
  2186         O2    216     DT    O2P   2186    -0.7761         16
  2187         OS    216     DT    O5'   2187    -0.4954         16
  2188         CI    216     DT    C5'   2188    -0.0069      12.01
  2189         H1    216     DT   H5'1   2189     0.0754      1.008
  2190         H1    216     DT   H5'2   2190     0.0754      1.008
  2191         CT    216     DT    C4'   2191     0.1629      12.01
  2192         H1    216     DT    H4'   2192     0.1176      1.008
  2193         OS    216     DT    O4'   2193    -0.3691         16
  2194         CT    216     DT    C1'   2194      0.068      12.01
  2195         H2    216     DT    H1'   2195     0.1804      1.008
  2196         N*    216     DT     N1   2196    -0.0239      14.01
  2197         C2    216     DT     C6   2197    -0.2209      12.01
  2198         H4    216     DT     H6   2198     0.2607      1.008
  2199         C2    216     DT     C5   2199     0.0025      12.01
  2200         CT    216     DT     C7   2200    -0.2269      12.01
  2201         HC    216     DT    H71   2201      0.077      1.008
  2202         HC    216     DT    H72   2202      0.077      1.008
  2203         HC    216     DT    H73   2203      0.077      1.008
  2204          C    216     DT     C4   2204     0.5194      12.01
  2205          O    216     DT     O4   2205    -0.5563         16
  2206         NA    216     DT     N3   2206     -0.434      14.01
  2207          H    216     DT     H3   2207      0.342      1.008
  2208          C    216     DT     C2   2208     0.5677      12.01
  2209          O    216     DT     O2   2209    -0.5881         16
  2210         CE    216     DT    C3'   2210     0.0713     12.001
  2211         H1    216     DT    H3'   2211     0.0985      1.008
  2212         CT    216     DT    C2'   2212    -0.0854      12.01
  2213         HC    216     DT   H2'1   2213     0.0718      1.008
  2214         HC    216     DT   H2'2   2214     0.0718      1.008
  2215         OS    216     DT    O3'   2215    -0.5232         16   ; qtot -69.31
; residue 217 DG  rtp DG   q -1.0
  2216          P    217     DG      P   2216     1.1659      30.97
  2217         O2    217     DG    O1P   2217    -0.7761         16
  2218         O2    217     DG    O2P   2218    -0.7761         16
  2219         OS    217     DG    O5'   2219    -0.4954         16
  2220         CI    217     DG    C5'   2220    -0.0069      12.01
  2221         H1    217     DG   H5'1   2221     0.0754      1.008
  2222         H1    217     DG   H5'2   2222     0.0754      1.008
  2223         CT    217     DG    C4'   2223     0.1629      12.01
  2224         H1    217     DG    H4'   2224     0.1176      1.008
  2225         OS    217     DG    O4'   2225    -0.3691         16
  2226         CT    217     DG    C1'   2226     0.0358      12.01
  2227         H2    217     DG    H1'   2227     0.1746      1.008
  2228         N*    217     DG     N9   2228     0.0577      14.01
  2229         CK    217     DG     C8   2229     0.0736      12.01
  2230         H5    217     DG     H8   2230     0.1997      1.008
  2231         NB    217     DG     N7   2231    -0.5725      14.01
  2232         CB    217     DG     C5   2232     0.1991      12.01
  2233          C    217     DG     C6   2233     0.4918      12.01
  2234          O    217     DG     O6   2234    -0.5699         16
  2235         NA    217     DG     N1   2235    -0.5053      14.01
  2236          H    217     DG     H1   2236      0.352      1.008
  2237         CA    217     DG     C2   2237     0.7432      12.01
  2238         N2    217     DG     N2   2238     -0.923      14.01
  2239          H    217     DG    H21   2239     0.4235      1.008
  2240          H    217     DG    H22   2240     0.4235      1.008
  2241         NC    217     DG     N3   2241    -0.6636      14.01
  2242         CB    217     DG     C4   2242     0.1814      12.01
  2243         CE    217     DG    C3'   2243     0.0713     12.001
  2244         H1    217     DG    H3'   2244     0.0985      1.008
  2245         CT    217     DG    C2'   2245    -0.0854      12.01
  2246         HC    217     DG   H2'1   2246     0.0718      1.008
  2247         HC    217     DG   H2'2   2247     0.0718      1.008
  2248         OS    217     DG    O3'   2248    -0.5232         16   ; qtot -70.31
; residue 218 DA  rtp DA   q -1.0
  2249          P    218     DA      P   2249     1.1659      30.97
  2250         O2    218     DA    O1P   2250    -0.7761         16
  2251         O2    218     DA    O2P   2251    -0.7761         16
  2252         OS    218     DA    O5'   2252    -0.4954         16
  2253         CI    218     DA    C5'   2253    -0.0069      12.01
  2254         H1    218     DA   H5'1   2254     0.0754      1.008
  2255         H1    218     DA   H5'2   2255     0.0754      1.008
  2256         CT    218     DA    C4'   2256     0.1629      12.01
  2257         H1    218     DA    H4'   2257     0.1176      1.008
  2258         OS    218     DA    O4'   2258    -0.3691         16
  2259         CT    218     DA    C1'   2259     0.0431      12.01
  2260         H2    218     DA    H1'   2260     0.1838      1.008
  2261         N*    218     DA     N9   2261    -0.0268      14.01
  2262         C1    218     DA     C8   2262     0.1607      12.01
  2263         H5    218     DA     H8   2263     0.1877      1.008
  2264         NB    218     DA     N7   2264    -0.6175      14.01
  2265         CB    218     DA     C5   2265     0.0725      12.01
  2266         CA    218     DA     C6   2266     0.6897      12.01
  2267         N2    218     DA     N6   2267    -0.9123      14.01
  2268          H    218     DA    H61   2268     0.4167      1.008
  2269          H    218     DA    H62   2269     0.4167      1.008
  2270         NC    218     DA     N1   2270    -0.7624      14.01
  2271         CQ    218     DA     C2   2271     0.5716      12.01
  2272         H5    218     DA     H2   2272     0.0598      1.008
  2273         NC    218     DA     N3   2273    -0.7417      14.01
  2274         CB    218     DA     C4   2274       0.38      12.01
  2275         CE    218     DA    C3'   2275     0.0713     12.001
  2276         H1    218     DA    H3'   2276     0.0985      1.008
  2277         CT    218     DA    C2'   2277    -0.0854      12.01
  2278         HC    218     DA   H2'1   2278     0.0718      1.008
  2279         HC    218     DA   H2'2   2279     0.0718      1.008
  2280         OS    218     DA    O3'   2280    -0.5232         16   ; qtot -71.31
; residue 219 DA  rtp DA   q -1.0
  2281          P    219     DA      P   2281     1.1659      30.97
  2282         O2    219     DA    O1P   2282    -0.7761         16
  2283         O2    219     DA    O2P   2283    -0.7761         16
  2284         OS    219     DA    O5'   2284    -0.4954         16
  2285         CI    219     DA    C5'   2285    -0.0069      12.01
  2286         H1    219     DA   H5'1   2286     0.0754      1.008
  2287         H1    219     DA   H5'2   2287     0.0754      1.008
  2288         CT    219     DA    C4'   2288     0.1629      12.01
  2289         H1    219     DA    H4'   2289     0.1176      1.008
  2290         OS    219     DA    O4'   2290    -0.3691         16
  2291         CT    219     DA    C1'   2291     0.0431      12.01
  2292         H2    219     DA    H1'   2292     0.1838      1.008
  2293         N*    219     DA     N9   2293    -0.0268      14.01
  2294         C1    219     DA     C8   2294     0.1607      12.01
  2295         H5    219     DA     H8   2295     0.1877      1.008
  2296         NB    219     DA     N7   2296    -0.6175      14.01
  2297         CB    219     DA     C5   2297     0.0725      12.01
  2298         CA    219     DA     C6   2298     0.6897      12.01
  2299         N2    219     DA     N6   2299    -0.9123      14.01
  2300          H    219     DA    H61   2300     0.4167      1.008
  2301          H    219     DA    H62   2301     0.4167      1.008
  2302         NC    219     DA     N1   2302    -0.7624      14.01
  2303         CQ    219     DA     C2   2303     0.5716      12.01
  2304         H5    219     DA     H2   2304     0.0598      1.008
  2305         NC    219     DA     N3   2305    -0.7417      14.01
  2306         CB    219     DA     C4   2306       0.38      12.01
  2307         CE    219     DA    C3'   2307     0.0713     12.001
  2308         H1    219     DA    H3'   2308     0.0985      1.008
  2309         CT    219     DA    C2'   2309    -0.0854      12.01
  2310         HC    219     DA   H2'1   2310     0.0718      1.008
  2311         HC    219     DA   H2'2   2311     0.0718      1.008
  2312         OS    219     DA    O3'   2312    -0.5232         16   ; qtot -72.31
; residue 220 DT  rtp DT   q -1.0
  2313          P    220     DT      P   2313     1.1659      30.97
  2314         O2    220     DT    O1P   2314    -0.7761         16
  2315         O2    220     DT    O2P   2315    -0.7761         16
  2316         OS    220     DT    O5'   2316    -0.4954         16
  2317         CI    220     DT    C5'   2317    -0.0069      12.01
  2318         H1    220     DT   H5'1   2318     0.0754      1.008
  2319         H1    220     DT   H5'2   2319     0.0754      1.008
  2320         CT    220     DT    C4'   2320     0.1629      12.01
  2321         H1    220     DT    H4'   2321     0.1176      1.008
  2322         OS    220     DT    O4'   2322    -0.3691         16
  2323         CT    220     DT    C1'   2323      0.068      12.01
  2324         H2    220     DT    H1'   2324     0.1804      1.008
  2325         N*    220     DT     N1   2325    -0.0239      14.01
  2326         C2    220     DT     C6   2326    -0.2209      12.01
  2327         H4    220     DT     H6   2327     0.2607      1.008
  2328         C2    220     DT     C5   2328     0.0025      12.01
  2329         CT    220     DT     C7   2329    -0.2269      12.01
  2330         HC    220     DT    H71   2330      0.077      1.008
  2331         HC    220     DT    H72   2331      0.077      1.008
  2332         HC    220     DT    H73   2332      0.077      1.008
  2333          C    220     DT     C4   2333     0.5194      12.01
  2334          O    220     DT     O4   2334    -0.5563         16
  2335         NA    220     DT     N3   2335     -0.434      14.01
  2336          H    220     DT     H3   2336      0.342      1.008
  2337          C    220     DT     C2   2337     0.5677      12.01
  2338          O    220     DT     O2   2338    -0.5881         16
  2339         CE    220     DT    C3'   2339     0.0713     12.001
  2340         H1    220     DT    H3'   2340     0.0985      1.008
  2341         CT    220     DT    C2'   2341    -0.0854      12.01
  2342         HC    220     DT   H2'1   2342     0.0718      1.008
  2343         HC    220     DT   H2'2   2343     0.0718      1.008
  2344         OS    220     DT    O3'   2344    -0.5232         16   ; qtot -73.31
; residue 221 DT  rtp DT   q -1.0
  2345          P    221     DT      P   2345     1.1659      30.97
  2346         O2    221     DT    O1P   2346    -0.7761         16
  2347         O2    221     DT    O2P   2347    -0.7761         16
  2348         OS    221     DT    O5'   2348    -0.4954         16
  2349         CI    221     DT    C5'   2349    -0.0069      12.01
  2350         H1    221     DT   H5'1   2350     0.0754      1.008
  2351         H1    221     DT   H5'2   2351     0.0754      1.008
  2352         CT    221     DT    C4'   2352     0.1629      12.01
  2353         H1    221     DT    H4'   2353     0.1176      1.008
  2354         OS    221     DT    O4'   2354    -0.3691         16
  2355         CT    221     DT    C1'   2355      0.068      12.01
  2356         H2    221     DT    H1'   2356     0.1804      1.008
  2357         N*    221     DT     N1   2357    -0.0239      14.01
  2358         C2    221     DT     C6   2358    -0.2209      12.01
  2359         H4    221     DT     H6   2359     0.2607      1.008
  2360         C2    221     DT     C5   2360     0.0025      12.01
  2361         CT    221     DT     C7   2361    -0.2269      12.01
  2362         HC    221     DT    H71   2362      0.077      1.008
  2363         HC    221     DT    H72   2363      0.077      1.008
  2364         HC    221     DT    H73   2364      0.077      1.008
  2365          C    221     DT     C4   2365     0.5194      12.01
  2366          O    221     DT     O4   2366    -0.5563         16
  2367         NA    221     DT     N3   2367     -0.434      14.01
  2368          H    221     DT     H3   2368      0.342      1.008
  2369          C    221     DT     C2   2369     0.5677      12.01
  2370          O    221     DT     O2   2370    -0.5881         16
  2371         CE    221     DT    C3'   2371     0.0713     12.001
  2372         H1    221     DT    H3'   2372     0.0985      1.008
  2373         CT    221     DT    C2'   2373    -0.0854      12.01
  2374         HC    221     DT   H2'1   2374     0.0718      1.008
  2375         HC    221     DT   H2'2   2375     0.0718      1.008
  2376         OS    221     DT    O3'   2376    -0.5232         16   ; qtot -74.31
; residue 222 DC  rtp DC   q -1.0
  2377          P    222     DC      P   2377     1.1659      30.97
  2378         O2    222     DC    O1P   2378    -0.7761         16
  2379         O2    222     DC    O2P   2379    -0.7761         16
  2380         OS    222     DC    O5'   2380    -0.4954         16
  2381         CI    222     DC    C5'   2381    -0.0069      12.01
  2382         H1    222     DC   H5'1   2382     0.0754      1.008
  2383         H1    222     DC   H5'2   2383     0.0754      1.008
  2384         CT    222     DC    C4'   2384     0.1629      12.01
  2385         H1    222     DC    H4'   2385     0.1176      1.008
  2386         OS    222     DC    O4'   2386    -0.3691         16
  2387         CT    222     DC    C1'   2387    -0.0116      12.01
  2388         H2    222     DC    H1'   2388     0.1963      1.008
  2389         N*    222     DC     N1   2389    -0.0339      14.01
  2390         CM    222     DC     C6   2390    -0.0183      12.01
  2391         H4    222     DC     H6   2391     0.2293      1.008
  2392         CM    222     DC     C5   2392    -0.5222      12.01
  2393         HA    222     DC     H5   2393     0.1863      1.008
  2394         CA    222     DC     C4   2394     0.8439      12.01
  2395         N2    222     DC     N4   2395    -0.9773      14.01
  2396          H    222     DC    H41   2396     0.4314      1.008
  2397          H    222     DC    H42   2397     0.4314      1.008
  2398         NC    222     DC     N3   2398    -0.7748      14.01
  2399          C    222     DC     C2   2399     0.7959      12.01
  2400          O    222     DC     O2   2400    -0.6548         16
  2401         CE    222     DC    C3'   2401     0.0713     12.001
  2402         H1    222     DC    H3'   2402     0.0985      1.008
  2403         CT    222     DC    C2'   2403    -0.0854      12.01
  2404         HC    222     DC   H2'1   2404     0.0718      1.008
  2405         HC    222     DC   H2'2   2405     0.0718      1.008
  2406         OS    222     DC    O3'   2406    -0.5232         16   ; qtot -75.31
; residue 223 DA  rtp DA   q -1.0
  2407          P    223     DA      P   2407     1.1659      30.97
  2408         O2    223     DA    O1P   2408    -0.7761         16
  2409         O2    223     DA    O2P   2409    -0.7761         16
  2410         OS    223     DA    O5'   2410    -0.4954         16
  2411         CI    223     DA    C5'   2411    -0.0069      12.01
  2412         H1    223     DA   H5'1   2412     0.0754      1.008
  2413         H1    223     DA   H5'2   2413     0.0754      1.008
  2414         CT    223     DA    C4'   2414     0.1629      12.01
  2415         H1    223     DA    H4'   2415     0.1176      1.008
  2416         OS    223     DA    O4'   2416    -0.3691         16
  2417         CT    223     DA    C1'   2417     0.0431      12.01
  2418         H2    223     DA    H1'   2418     0.1838      1.008
  2419         N*    223     DA     N9   2419    -0.0268      14.01
  2420         C1    223     DA     C8   2420     0.1607      12.01
  2421         H5    223     DA     H8   2421     0.1877      1.008
  2422         NB    223     DA     N7   2422    -0.6175      14.01
  2423         CB    223     DA     C5   2423     0.0725      12.01
  2424         CA    223     DA     C6   2424     0.6897      12.01
  2425         N2    223     DA     N6   2425    -0.9123      14.01
  2426          H    223     DA    H61   2426     0.4167      1.008
  2427          H    223     DA    H62   2427     0.4167      1.008
  2428         NC    223     DA     N1   2428    -0.7624      14.01
  2429         CQ    223     DA     C2   2429     0.5716      12.01
  2430         H5    223     DA     H2   2430     0.0598      1.008
  2431         NC    223     DA     N3   2431    -0.7417      14.01
  2432         CB    223     DA     C4   2432       0.38      12.01
  2433         CE    223     DA    C3'   2433     0.0713     12.001
  2434         H1    223     DA    H3'   2434     0.0985      1.008
  2435         CT    223     DA    C2'   2435    -0.0854      12.01
  2436         HC    223     DA   H2'1   2436     0.0718      1.008
  2437         HC    223     DA   H2'2   2437     0.0718      1.008
  2438         OS    223     DA    O3'   2438    -0.5232         16   ; qtot -76.31
; residue 224 DG  rtp DG   q -1.0
  2439          P    224     DG      P   2439     1.1659      30.97
  2440         O2    224     DG    O1P   2440    -0.7761         16
  2441         O2    224     DG    O2P   2441    -0.7761         16
  2442         OS    224     DG    O5'   2442    -0.4954         16
  2443         CI    224     DG    C5'   2443    -0.0069      12.01
  2444         H1    224     DG   H5'1   2444     0.0754      1.008
  2445         H1    224     DG   H5'2   2445     0.0754      1.008
  2446         CT    224     DG    C4'   2446     0.1629      12.01
  2447         H1    224     DG    H4'   2447     0.1176      1.008
  2448         OS    224     DG    O4'   2448    -0.3691         16
  2449         CT    224     DG    C1'   2449     0.0358      12.01
  2450         H2    224     DG    H1'   2450     0.1746      1.008
  2451         N*    224     DG     N9   2451     0.0577      14.01
  2452         CK    224     DG     C8   2452     0.0736      12.01
  2453         H5    224     DG     H8   2453     0.1997      1.008
  2454         NB    224     DG     N7   2454    -0.5725      14.01
  2455         CB    224     DG     C5   2455     0.1991      12.01
  2456          C    224     DG     C6   2456     0.4918      12.01
  2457          O    224     DG     O6   2457    -0.5699         16
  2458         NA    224     DG     N1   2458    -0.5053      14.01
  2459          H    224     DG     H1   2459      0.352      1.008
  2460         CA    224     DG     C2   2460     0.7432      12.01
  2461         N2    224     DG     N2   2461     -0.923      14.01
  2462          H    224     DG    H21   2462     0.4235      1.008
  2463          H    224     DG    H22   2463     0.4235      1.008
  2464         NC    224     DG     N3   2464    -0.6636      14.01
  2465         CB    224     DG     C4   2465     0.1814      12.01
  2466         CE    224     DG    C3'   2466     0.0713     12.001
  2467         H1    224     DG    H3'   2467     0.0985      1.008
  2468         CT    224     DG    C2'   2468    -0.0854      12.01
  2469         HC    224     DG   H2'1   2469     0.0718      1.008
  2470         HC    224     DG   H2'2   2470     0.0718      1.008
  2471         OS    224     DG    O3'   2471    -0.5232         16   ; qtot -77.31
; residue 225 DC  rtp DC   q -1.0
  2472          P    225     DC      P   2472     1.1659      30.97
  2473         O2    225     DC    O1P   2473    -0.7761         16
  2474         O2    225     DC    O2P   2474    -0.7761         16
  2475         OS    225     DC    O5'   2475    -0.4954         16
  2476         CI    225     DC    C5'   2476    -0.0069      12.01
  2477         H1    225     DC   H5'1   2477     0.0754      1.008
  2478         H1    225     DC   H5'2   2478     0.0754      1.008
  2479         CT    225     DC    C4'   2479     0.1629      12.01
  2480         H1    225     DC    H4'   2480     0.1176      1.008
  2481         OS    225     DC    O4'   2481    -0.3691         16
  2482         CT    225     DC    C1'   2482    -0.0116      12.01
  2483         H2    225     DC    H1'   2483     0.1963      1.008
  2484         N*    225     DC     N1   2484    -0.0339      14.01
  2485         CM    225     DC     C6   2485    -0.0183      12.01
  2486         H4    225     DC     H6   2486     0.2293      1.008
  2487         CM    225     DC     C5   2487    -0.5222      12.01
  2488         HA    225     DC     H5   2488     0.1863      1.008
  2489         CA    225     DC     C4   2489     0.8439      12.01
  2490         N2    225     DC     N4   2490    -0.9773      14.01
  2491          H    225     DC    H41   2491     0.4314      1.008
  2492          H    225     DC    H42   2492     0.4314      1.008
  2493         NC    225     DC     N3   2493    -0.7748      14.01
  2494          C    225     DC     C2   2494     0.7959      12.01
  2495          O    225     DC     O2   2495    -0.6548         16
  2496         CE    225     DC    C3'   2496     0.0713     12.001
  2497         H1    225     DC    H3'   2497     0.0985      1.008
  2498         CT    225     DC    C2'   2498    -0.0854      12.01
  2499         HC    225     DC   H2'1   2499     0.0718      1.008
  2500         HC    225     DC   H2'2   2500     0.0718      1.008
  2501         OS    225     DC    O3'   2501    -0.5232         16   ; qtot -78.31
; residue 226 DT  rtp DT   q -1.0
  2502          P    226     DT      P   2502     1.1659      30.97
  2503         O2    226     DT    O1P   2503    -0.7761         16
  2504         O2    226     DT    O2P   2504    -0.7761         16
  2505         OS    226     DT    O5'   2505    -0.4954         16
  2506         CI    226     DT    C5'   2506    -0.0069      12.01
  2507         H1    226     DT   H5'1   2507     0.0754      1.008
  2508         H1    226     DT   H5'2   2508     0.0754      1.008
  2509         CT    226     DT    C4'   2509     0.1629      12.01
  2510         H1    226     DT    H4'   2510     0.1176      1.008
  2511         OS    226     DT    O4'   2511    -0.3691         16
  2512         CT    226     DT    C1'   2512      0.068      12.01
  2513         H2    226     DT    H1'   2513     0.1804      1.008
  2514         N*    226     DT     N1   2514    -0.0239      14.01
  2515         C2    226     DT     C6   2515    -0.2209      12.01
  2516         H4    226     DT     H6   2516     0.2607      1.008
  2517         C2    226     DT     C5   2517     0.0025      12.01
  2518         CT    226     DT     C7   2518    -0.2269      12.01
  2519         HC    226     DT    H71   2519      0.077      1.008
  2520         HC    226     DT    H72   2520      0.077      1.008
  2521         HC    226     DT    H73   2521      0.077      1.008
  2522          C    226     DT     C4   2522     0.5194      12.01
  2523          O    226     DT     O4   2523    -0.5563         16
  2524         NA    226     DT     N3   2524     -0.434      14.01
  2525          H    226     DT     H3   2525      0.342      1.008
  2526          C    226     DT     C2   2526     0.5677      12.01
  2527          O    226     DT     O2   2527    -0.5881         16
  2528         CE    226     DT    C3'   2528     0.0713     12.001
  2529         H1    226     DT    H3'   2529     0.0985      1.008
  2530         CT    226     DT    C2'   2530    -0.0854      12.01
  2531         HC    226     DT   H2'1   2531     0.0718      1.008
  2532         HC    226     DT   H2'2   2532     0.0718      1.008
  2533         OS    226     DT    O3'   2533    -0.5232         16   ; qtot -79.31
; residue 227 DG  rtp DG   q -1.0
  2534          P    227     DG      P   2534     1.1659      30.97
  2535         O2    227     DG    O1P   2535    -0.7761         16
  2536         O2    227     DG    O2P   2536    -0.7761         16
  2537         OS    227     DG    O5'   2537    -0.4954         16
  2538         CI    227     DG    C5'   2538    -0.0069      12.01
  2539         H1    227     DG   H5'1   2539     0.0754      1.008
  2540         H1    227     DG   H5'2   2540     0.0754      1.008
  2541         CT    227     DG    C4'   2541     0.1629      12.01
  2542         H1    227     DG    H4'   2542     0.1176      1.008
  2543         OS    227     DG    O4'   2543    -0.3691         16
  2544         CT    227     DG    C1'   2544     0.0358      12.01
  2545         H2    227     DG    H1'   2545     0.1746      1.008
  2546         N*    227     DG     N9   2546     0.0577      14.01
  2547         CK    227     DG     C8   2547     0.0736      12.01
  2548         H5    227     DG     H8   2548     0.1997      1.008
  2549         NB    227     DG     N7   2549    -0.5725      14.01
  2550         CB    227     DG     C5   2550     0.1991      12.01
  2551          C    227     DG     C6   2551     0.4918      12.01
  2552          O    227     DG     O6   2552    -0.5699         16
  2553         NA    227     DG     N1   2553    -0.5053      14.01
  2554          H    227     DG     H1   2554      0.352      1.008
  2555         CA    227     DG     C2   2555     0.7432      12.01
  2556         N2    227     DG     N2   2556     -0.923      14.01
  2557          H    227     DG    H21   2557     0.4235      1.008
  2558          H    227     DG    H22   2558     0.4235      1.008
  2559         NC    227     DG     N3   2559    -0.6636      14.01
  2560         CB    227     DG     C4   2560     0.1814      12.01
  2561         CE    227     DG    C3'   2561     0.0713     12.001
  2562         H1    227     DG    H3'   2562     0.0985      1.008
  2563         CT    227     DG    C2'   2563    -0.0854      12.01
  2564         HC    227     DG   H2'1   2564     0.0718      1.008
  2565         HC    227     DG   H2'2   2565     0.0718      1.008
  2566         OS    227     DG    O3'   2566    -0.5232         16   ; qtot -80.31
; residue 228 DA  rtp DA   q -1.0
  2567          P    228     DA      P   2567     1.1659      30.97
  2568         O2    228     DA    O1P   2568    -0.7761         16
  2569         O2    228     DA    O2P   2569    -0.7761         16
  2570         OS    228     DA    O5'   2570    -0.4954         16
  2571         CI    228     DA    C5'   2571    -0.0069      12.01
  2572         H1    228     DA   H5'1   2572     0.0754      1.008
  2573         H1    228     DA   H5'2   2573     0.0754      1.008
  2574         CT    228     DA    C4'   2574     0.1629      12.01
  2575         H1    228     DA    H4'   2575     0.1176      1.008
  2576         OS    228     DA    O4'   2576    -0.3691         16
  2577         CT    228     DA    C1'   2577     0.0431      12.01
  2578         H2    228     DA    H1'   2578     0.1838      1.008
  2579         N*    228     DA     N9   2579    -0.0268      14.01
  2580         C1    228     DA     C8   2580     0.1607      12.01
  2581         H5    228     DA     H8   2581     0.1877      1.008
  2582         NB    228     DA     N7   2582    -0.6175      14.01
  2583         CB    228     DA     C5   2583     0.0725      12.01
  2584         CA    228     DA     C6   2584     0.6897      12.01
  2585         N2    228     DA     N6   2585    -0.9123      14.01
  2586          H    228     DA    H61   2586     0.4167      1.008
  2587          H    228     DA    H62   2587     0.4167      1.008
  2588         NC    228     DA     N1   2588    -0.7624      14.01
  2589         CQ    228     DA     C2   2589     0.5716      12.01
  2590         H5    228     DA     H2   2590     0.0598      1.008
  2591         NC    228     DA     N3   2591    -0.7417      14.01
  2592         CB    228     DA     C4   2592       0.38      12.01
  2593         CE    228     DA    C3'   2593     0.0713     12.001
  2594         H1    228     DA    H3'   2594     0.0985      1.008
  2595         CT    228     DA    C2'   2595    -0.0854      12.01
  2596         HC    228     DA   H2'1   2596     0.0718      1.008
  2597         HC    228     DA   H2'2   2597     0.0718      1.008
  2598         OS    228     DA    O3'   2598    -0.5232         16   ; qtot -81.31
; residue 229 DA  rtp DA   q -1.0
  2599          P    229     DA      P   2599     1.1659      30.97
  2600         O2    229     DA    O1P   2600    -0.7761         16
  2601         O2    229     DA    O2P   2601    -0.7761         16
  2602         OS    229     DA    O5'   2602    -0.4954         16
  2603         CI    229     DA    C5'   2603    -0.0069      12.01
  2604         H1    229     DA   H5'1   2604     0.0754      1.008
  2605         H1    229     DA   H5'2   2605     0.0754      1.008
  2606         CT    229     DA    C4'   2606     0.1629      12.01
  2607         H1    229     DA    H4'   2607     0.1176      1.008
  2608         OS    229     DA    O4'   2608    -0.3691         16
  2609         CT    229     DA    C1'   2609     0.0431      12.01
  2610         H2    229     DA    H1'   2610     0.1838      1.008
  2611         N*    229     DA     N9   2611    -0.0268      14.01
  2612         C1    229     DA     C8   2612     0.1607      12.01
  2613         H5    229     DA     H8   2613     0.1877      1.008
  2614         NB    229     DA     N7   2614    -0.6175      14.01
  2615         CB    229     DA     C5   2615     0.0725      12.01
  2616         CA    229     DA     C6   2616     0.6897      12.01
  2617         N2    229     DA     N6   2617    -0.9123      14.01
  2618          H    229     DA    H61   2618     0.4167      1.008
  2619          H    229     DA    H62   2619     0.4167      1.008
  2620         NC    229     DA     N1   2620    -0.7624      14.01
  2621         CQ    229     DA     C2   2621     0.5716      12.01
  2622         H5    229     DA     H2   2622     0.0598      1.008
  2623         NC    229     DA     N3   2623    -0.7417      14.01
  2624         CB    229     DA     C4   2624       0.38      12.01
  2625         CE    229     DA    C3'   2625     0.0713     12.001
  2626         H1    229     DA    H3'   2626     0.0985      1.008
  2627         CT    229     DA    C2'   2627    -0.0854      12.01
  2628         HC    229     DA   H2'1   2628     0.0718      1.008
  2629         HC    229     DA   H2'2   2629     0.0718      1.008
  2630         OS    229     DA    O3'   2630    -0.5232         16   ; qtot -82.31
; residue 230 DC  rtp DC   q -1.0
  2631          P    230     DC      P   2631     1.1659      30.97
  2632         O2    230     DC    O1P   2632    -0.7761         16
  2633         O2    230     DC    O2P   2633    -0.7761         16
  2634         OS    230     DC    O5'   2634    -0.4954         16
  2635         CI    230     DC    C5'   2635    -0.0069      12.01
  2636         H1    230     DC   H5'1   2636     0.0754      1.008
  2637         H1    230     DC   H5'2   2637     0.0754      1.008
  2638         CT    230     DC    C4'   2638     0.1629      12.01
  2639         H1    230     DC    H4'   2639     0.1176      1.008
  2640         OS    230     DC    O4'   2640    -0.3691         16
  2641         CT    230     DC    C1'   2641    -0.0116      12.01
  2642         H2    230     DC    H1'   2642     0.1963      1.008
  2643         N*    230     DC     N1   2643    -0.0339      14.01
  2644         CM    230     DC     C6   2644    -0.0183      12.01
  2645         H4    230     DC     H6   2645     0.2293      1.008
  2646         CM    230     DC     C5   2646    -0.5222      12.01
  2647         HA    230     DC     H5   2647     0.1863      1.008
  2648         CA    230     DC     C4   2648     0.8439      12.01
  2649         N2    230     DC     N4   2649    -0.9773      14.01
  2650          H    230     DC    H41   2650     0.4314      1.008
  2651          H    230     DC    H42   2651     0.4314      1.008
  2652         NC    230     DC     N3   2652    -0.7748      14.01
  2653          C    230     DC     C2   2653     0.7959      12.01
  2654          O    230     DC     O2   2654    -0.6548         16
  2655         CE    230     DC    C3'   2655     0.0713     12.001
  2656         H1    230     DC    H3'   2656     0.0985      1.008
  2657         CT    230     DC    C2'   2657    -0.0854      12.01
  2658         HC    230     DC   H2'1   2658     0.0718      1.008
  2659         HC    230     DC   H2'2   2659     0.0718      1.008
  2660         OS    230     DC    O3'   2660    -0.5232         16   ; qtot -83.31
; residue 231 DA  rtp DA   q -1.0
  2661          P    231     DA      P   2661     1.1659      30.97
  2662         O2    231     DA    O1P   2662    -0.7761         16
  2663         O2    231     DA    O2P   2663    -0.7761         16
  2664         OS    231     DA    O5'   2664    -0.4954         16
  2665         CI    231     DA    C5'   2665    -0.0069      12.01
  2666         H1    231     DA   H5'1   2666     0.0754      1.008
  2667         H1    231     DA   H5'2   2667     0.0754      1.008
  2668         CT    231     DA    C4'   2668     0.1629      12.01
  2669         H1    231     DA    H4'   2669     0.1176      1.008
  2670         OS    231     DA    O4'   2670    -0.3691         16
  2671         CT    231     DA    C1'   2671     0.0431      12.01
  2672         H2    231     DA    H1'   2672     0.1838      1.008
  2673         N*    231     DA     N9   2673    -0.0268      14.01
  2674         C1    231     DA     C8   2674     0.1607      12.01
  2675         H5    231     DA     H8   2675     0.1877      1.008
  2676         NB    231     DA     N7   2676    -0.6175      14.01
  2677         CB    231     DA     C5   2677     0.0725      12.01
  2678         CA    231     DA     C6   2678     0.6897      12.01
  2679         N2    231     DA     N6   2679    -0.9123      14.01
  2680          H    231     DA    H61   2680     0.4167      1.008
  2681          H    231     DA    H62   2681     0.4167      1.008
  2682         NC    231     DA     N1   2682    -0.7624      14.01
  2683         CQ    231     DA     C2   2683     0.5716      12.01
  2684         H5    231     DA     H2   2684     0.0598      1.008
  2685         NC    231     DA     N3   2685    -0.7417      14.01
  2686         CB    231     DA     C4   2686       0.38      12.01
  2687         CE    231     DA    C3'   2687     0.0713     12.001
  2688         H1    231     DA    H3'   2688     0.0985      1.008
  2689         CT    231     DA    C2'   2689    -0.0854      12.01
  2690         HC    231     DA   H2'1   2690     0.0718      1.008
  2691         HC    231     DA   H2'2   2691     0.0718      1.008
  2692         OS    231     DA    O3'   2692    -0.5232         16   ; qtot -84.31
; residue 232 DT  rtp DT   q -1.0
  2693          P    232     DT      P   2693     1.1659      30.97
  2694         O2    232     DT    O1P   2694    -0.7761         16
  2695         O2    232     DT    O2P   2695    -0.7761         16
  2696         OS    232     DT    O5'   2696    -0.4954         16
  2697         CI    232     DT    C5'   2697    -0.0069      12.01
  2698         H1    232     DT   H5'1   2698     0.0754      1.008
  2699         H1    232     DT   H5'2   2699     0.0754      1.008
  2700         CT    232     DT    C4'   2700     0.1629      12.01
  2701         H1    232     DT    H4'   2701     0.1176      1.008
  2702         OS    232     DT    O4'   2702    -0.3691         16
  2703         CT    232     DT    C1'   2703      0.068      12.01
  2704         H2    232     DT    H1'   2704     0.1804      1.008
  2705         N*    232     DT     N1   2705    -0.0239      14.01
  2706         C2    232     DT     C6   2706    -0.2209      12.01
  2707         H4    232     DT     H6   2707     0.2607      1.008
  2708         C2    232     DT     C5   2708     0.0025      12.01
  2709         CT    232     DT     C7   2709    -0.2269      12.01
  2710         HC    232     DT    H71   2710      0.077      1.008
  2711         HC    232     DT    H72   2711      0.077      1.008
  2712         HC    232     DT    H73   2712      0.077      1.008
  2713          C    232     DT     C4   2713     0.5194      12.01
  2714          O    232     DT     O4   2714    -0.5563         16
  2715         NA    232     DT     N3   2715     -0.434      14.01
  2716          H    232     DT     H3   2716      0.342      1.008
  2717          C    232     DT     C2   2717     0.5677      12.01
  2718          O    232     DT     O2   2718    -0.5881         16
  2719         CE    232     DT    C3'   2719     0.0713     12.001
  2720         H1    232     DT    H3'   2720     0.0985      1.008
  2721         CT    232     DT    C2'   2721    -0.0854      12.01
  2722         HC    232     DT   H2'1   2722     0.0718      1.008
  2723         HC    232     DT   H2'2   2723     0.0718      1.008
  2724         OS    232     DT    O3'   2724    -0.5232         16   ; qtot -85.31
; residue 233 DG  rtp DG   q -1.0
  2725          P    233     DG      P   2725     1.1659      30.97
  2726         O2    233     DG    O1P   2726    -0.7761         16
  2727         O2    233     DG    O2P   2727    -0.7761         16
  2728         OS    233     DG    O5'   2728    -0.4954         16
  2729         CI    233     DG    C5'   2729    -0.0069      12.01
  2730         H1    233     DG   H5'1   2730     0.0754      1.008
  2731         H1    233     DG   H5'2   2731     0.0754      1.008
  2732         CT    233     DG    C4'   2732     0.1629      12.01
  2733         H1    233     DG    H4'   2733     0.1176      1.008
  2734         OS    233     DG    O4'   2734    -0.3691         16
  2735         CT    233     DG    C1'   2735     0.0358      12.01
  2736         H2    233     DG    H1'   2736     0.1746      1.008
  2737         N*    233     DG     N9   2737     0.0577      14.01
  2738         CK    233     DG     C8   2738     0.0736      12.01
  2739         H5    233     DG     H8   2739     0.1997      1.008
  2740         NB    233     DG     N7   2740    -0.5725      14.01
  2741         CB    233     DG     C5   2741     0.1991      12.01
  2742          C    233     DG     C6   2742     0.4918      12.01
  2743          O    233     DG     O6   2743    -0.5699         16
  2744         NA    233     DG     N1   2744    -0.5053      14.01
  2745          H    233     DG     H1   2745      0.352      1.008
  2746         CA    233     DG     C2   2746     0.7432      12.01
  2747         N2    233     DG     N2   2747     -0.923      14.01
  2748          H    233     DG    H21   2748     0.4235      1.008
  2749          H    233     DG    H22   2749     0.4235      1.008
  2750         NC    233     DG     N3   2750    -0.6636      14.01
  2751         CB    233     DG     C4   2751     0.1814      12.01
  2752         CE    233     DG    C3'   2752     0.0713     12.001
  2753         H1    233     DG    H3'   2753     0.0985      1.008
  2754         CT    233     DG    C2'   2754    -0.0854      12.01
  2755         HC    233     DG   H2'1   2755     0.0718      1.008
  2756         HC    233     DG   H2'2   2756     0.0718      1.008
  2757         OS    233     DG    O3'   2757    -0.5232         16   ; qtot -86.31
; residue 234 DC  rtp DC   q -1.0
  2758          P    234     DC      P   2758     1.1659      30.97
  2759         O2    234     DC    O1P   2759    -0.7761         16
  2760         O2    234     DC    O2P   2760    -0.7761         16
  2761         OS    234     DC    O5'   2761    -0.4954         16
  2762         CI    234     DC    C5'   2762    -0.0069      12.01
  2763         H1    234     DC   H5'1   2763     0.0754      1.008
  2764         H1    234     DC   H5'2   2764     0.0754      1.008
  2765         CT    234     DC    C4'   2765     0.1629      12.01
  2766         H1    234     DC    H4'   2766     0.1176      1.008
  2767         OS    234     DC    O4'   2767    -0.3691         16
  2768         CT    234     DC    C1'   2768    -0.0116      12.01
  2769         H2    234     DC    H1'   2769     0.1963      1.008
  2770         N*    234     DC     N1   2770    -0.0339      14.01
  2771         CM    234     DC     C6   2771    -0.0183      12.01
  2772         H4    234     DC     H6   2772     0.2293      1.008
  2773         CM    234     DC     C5   2773    -0.5222      12.01
  2774         HA    234     DC     H5   2774     0.1863      1.008
  2775         CA    234     DC     C4   2775     0.8439      12.01
  2776         N2    234     DC     N4   2776    -0.9773      14.01
  2777          H    234     DC    H41   2777     0.4314      1.008
  2778          H    234     DC    H42   2778     0.4314      1.008
  2779         NC    234     DC     N3   2779    -0.7748      14.01
  2780          C    234     DC     C2   2780     0.7959      12.01
  2781          O    234     DC     O2   2781    -0.6548         16
  2782         CE    234     DC    C3'   2782     0.0713     12.001
  2783         H1    234     DC    H3'   2783     0.0985      1.008
  2784         CT    234     DC    C2'   2784    -0.0854      12.01
  2785         HC    234     DC   H2'1   2785     0.0718      1.008
  2786         HC    234     DC   H2'2   2786     0.0718      1.008
  2787         OS    234     DC    O3'   2787    -0.5232         16   ; qtot -87.31
; residue 235 DC  rtp DC   q -1.0
  2788          P    235     DC      P   2788     1.1659      30.97
  2789         O2    235     DC    O1P   2789    -0.7761         16
  2790         O2    235     DC    O2P   2790    -0.7761         16
  2791         OS    235     DC    O5'   2791    -0.4954         16
  2792         CI    235     DC    C5'   2792    -0.0069      12.01
  2793         H1    235     DC   H5'1   2793     0.0754      1.008
  2794         H1    235     DC   H5'2   2794     0.0754      1.008
  2795         CT    235     DC    C4'   2795     0.1629      12.01
  2796         H1    235     DC    H4'   2796     0.1176      1.008
  2797         OS    235     DC    O4'   2797    -0.3691         16
  2798         CT    235     DC    C1'   2798    -0.0116      12.01
  2799         H2    235     DC    H1'   2799     0.1963      1.008
  2800         N*    235     DC     N1   2800    -0.0339      14.01
  2801         CM    235     DC     C6   2801    -0.0183      12.01
  2802         H4    235     DC     H6   2802     0.2293      1.008
  2803         CM    235     DC     C5   2803    -0.5222      12.01
  2804         HA    235     DC     H5   2804     0.1863      1.008
  2805         CA    235     DC     C4   2805     0.8439      12.01
  2806         N2    235     DC     N4   2806    -0.9773      14.01
  2807          H    235     DC    H41   2807     0.4314      1.008
  2808          H    235     DC    H42   2808     0.4314      1.008
  2809         NC    235     DC     N3   2809    -0.7748      14.01
  2810          C    235     DC     C2   2810     0.7959      12.01
  2811          O    235     DC     O2   2811    -0.6548         16
  2812         CE    235     DC    C3'   2812     0.0713     12.001
  2813         H1    235     DC    H3'   2813     0.0985      1.008
  2814         CT    235     DC    C2'   2814    -0.0854      12.01
  2815         HC    235     DC   H2'1   2815     0.0718      1.008
  2816         HC    235     DC   H2'2   2816     0.0718      1.008
  2817         OS    235     DC    O3'   2817    -0.5232         16   ; qtot -88.31
; residue 236 DT  rtp DT   q -1.0
  2818          P    236     DT      P   2818     1.1659      30.97
  2819         O2    236     DT    O1P   2819    -0.7761         16
  2820         O2    236     DT    O2P   2820    -0.7761         16
  2821         OS    236     DT    O5'   2821    -0.4954         16
  2822         CI    236     DT    C5'   2822    -0.0069      12.01
  2823         H1    236     DT   H5'1   2823     0.0754      1.008
  2824         H1    236     DT   H5'2   2824     0.0754      1.008
  2825         CT    236     DT    C4'   2825     0.1629      12.01
  2826         H1    236     DT    H4'   2826     0.1176      1.008
  2827         OS    236     DT    O4'   2827    -0.3691         16
  2828         CT    236     DT    C1'   2828      0.068      12.01
  2829         H2    236     DT    H1'   2829     0.1804      1.008
  2830         N*    236     DT     N1   2830    -0.0239      14.01
  2831         C2    236     DT     C6   2831    -0.2209      12.01
  2832         H4    236     DT     H6   2832     0.2607      1.008
  2833         C2    236     DT     C5   2833     0.0025      12.01
  2834         CT    236     DT     C7   2834    -0.2269      12.01
  2835         HC    236     DT    H71   2835      0.077      1.008
  2836         HC    236     DT    H72   2836      0.077      1.008
  2837         HC    236     DT    H73   2837      0.077      1.008
  2838          C    236     DT     C4   2838     0.5194      12.01
  2839          O    236     DT     O4   2839    -0.5563         16
  2840         NA    236     DT     N3   2840     -0.434      14.01
  2841          H    236     DT     H3   2841      0.342      1.008
  2842          C    236     DT     C2   2842     0.5677      12.01
  2843          O    236     DT     O2   2843    -0.5881         16
  2844         CE    236     DT    C3'   2844     0.0713     12.001
  2845         H1    236     DT    H3'   2845     0.0985      1.008
  2846         CT    236     DT    C2'   2846    -0.0854      12.01
  2847         HC    236     DT   H2'1   2847     0.0718      1.008
  2848         HC    236     DT   H2'2   2848     0.0718      1.008
  2849         OS    236     DT    O3'   2849    -0.5232         16   ; qtot -89.31
; residue 237 DT  rtp DT   q -1.0
  2850          P    237     DT      P   2850     1.1659      30.97
  2851         O2    237     DT    O1P   2851    -0.7761         16
  2852         O2    237     DT    O2P   2852    -0.7761         16
  2853         OS    237     DT    O5'   2853    -0.4954         16
  2854         CI    237     DT    C5'   2854    -0.0069      12.01
  2855         H1    237     DT   H5'1   2855     0.0754      1.008
  2856         H1    237     DT   H5'2   2856     0.0754      1.008
  2857         CT    237     DT    C4'   2857     0.1629      12.01
  2858         H1    237     DT    H4'   2858     0.1176      1.008
  2859         OS    237     DT    O4'   2859    -0.3691         16
  2860         CT    237     DT    C1'   2860      0.068      12.01
  2861         H2    237     DT    H1'   2861     0.1804      1.008
  2862         N*    237     DT     N1   2862    -0.0239      14.01
  2863         C2    237     DT     C6   2863    -0.2209      12.01
  2864         H4    237     DT     H6   2864     0.2607      1.008
  2865         C2    237     DT     C5   2865     0.0025      12.01
  2866         CT    237     DT     C7   2866    -0.2269      12.01
  2867         HC    237     DT    H71   2867      0.077      1.008
  2868         HC    237     DT    H72   2868      0.077      1.008
  2869         HC    237     DT    H73   2869      0.077      1.008
  2870          C    237     DT     C4   2870     0.5194      12.01
  2871          O    237     DT     O4   2871    -0.5563         16
  2872         NA    237     DT     N3   2872     -0.434      14.01
  2873          H    237     DT     H3   2873      0.342      1.008
  2874          C    237     DT     C2   2874     0.5677      12.01
  2875          O    237     DT     O2   2875    -0.5881         16
  2876         CE    237     DT    C3'   2876     0.0713     12.001
  2877         H1    237     DT    H3'   2877     0.0985      1.008
  2878         CT    237     DT    C2'   2878    -0.0854      12.01
  2879         HC    237     DT   H2'1   2879     0.0718      1.008
  2880         HC    237     DT   H2'2   2880     0.0718      1.008
  2881         OS    237     DT    O3'   2881    -0.5232         16   ; qtot -90.31
; residue 238 DT  rtp DT   q -1.0
  2882          P    238     DT      P   2882     1.1659      30.97
  2883         O2    238     DT    O1P   2883    -0.7761         16
  2884         O2    238     DT    O2P   2884    -0.7761         16
  2885         OS    238     DT    O5'   2885    -0.4954         16
  2886         CI    238     DT    C5'   2886    -0.0069      12.01
  2887         H1    238     DT   H5'1   2887     0.0754      1.008
  2888         H1    238     DT   H5'2   2888     0.0754      1.008
  2889         CT    238     DT    C4'   2889     0.1629      12.01
  2890         H1    238     DT    H4'   2890     0.1176      1.008
  2891         OS    238     DT    O4'   2891    -0.3691         16
  2892         CT    238     DT    C1'   2892      0.068      12.01
  2893         H2    238     DT    H1'   2893     0.1804      1.008
  2894         N*    238     DT     N1   2894    -0.0239      14.01
  2895         C2    238     DT     C6   2895    -0.2209      12.01
  2896         H4    238     DT     H6   2896     0.2607      1.008
  2897         C2    238     DT     C5   2897     0.0025      12.01
  2898         CT    238     DT     C7   2898    -0.2269      12.01
  2899         HC    238     DT    H71   2899      0.077      1.008
  2900         HC    238     DT    H72   2900      0.077      1.008
  2901         HC    238     DT    H73   2901      0.077      1.008
  2902          C    238     DT     C4   2902     0.5194      12.01
  2903          O    238     DT     O4   2903    -0.5563         16
  2904         NA    238     DT     N3   2904     -0.434      14.01
  2905          H    238     DT     H3   2905      0.342      1.008
  2906          C    238     DT     C2   2906     0.5677      12.01
  2907          O    238     DT     O2   2907    -0.5881         16
  2908         CE    238     DT    C3'   2908     0.0713     12.001
  2909         H1    238     DT    H3'   2909     0.0985      1.008
  2910         CT    238     DT    C2'   2910    -0.0854      12.01
  2911         HC    238     DT   H2'1   2911     0.0718      1.008
  2912         HC    238     DT   H2'2   2912     0.0718      1.008
  2913         OS    238     DT    O3'   2913    -0.5232         16   ; qtot -91.31
; residue 239 DT  rtp DT   q -1.0
  2914          P    239     DT      P   2914     1.1659      30.97
  2915         O2    239     DT    O1P   2915    -0.7761         16
  2916         O2    239     DT    O2P   2916    -0.7761         16
  2917         OS    239     DT    O5'   2917    -0.4954         16
  2918         CI    239     DT    C5'   2918    -0.0069      12.01
  2919         H1    239     DT   H5'1   2919     0.0754      1.008
  2920         H1    239     DT   H5'2   2920     0.0754      1.008
  2921         CT    239     DT    C4'   2921     0.1629      12.01
  2922         H1    239     DT    H4'   2922     0.1176      1.008
  2923         OS    239     DT    O4'   2923    -0.3691         16
  2924         CT    239     DT    C1'   2924      0.068      12.01
  2925         H2    239     DT    H1'   2925     0.1804      1.008
  2926         N*    239     DT     N1   2926    -0.0239      14.01
  2927         C2    239     DT     C6   2927    -0.2209      12.01
  2928         H4    239     DT     H6   2928     0.2607      1.008
  2929         C2    239     DT     C5   2929     0.0025      12.01
  2930         CT    239     DT     C7   2930    -0.2269      12.01
  2931         HC    239     DT    H71   2931      0.077      1.008
  2932         HC    239     DT    H72   2932      0.077      1.008
  2933         HC    239     DT    H73   2933      0.077      1.008
  2934          C    239     DT     C4   2934     0.5194      12.01
  2935          O    239     DT     O4   2935    -0.5563         16
  2936         NA    239     DT     N3   2936     -0.434      14.01
  2937          H    239     DT     H3   2937      0.342      1.008
  2938          C    239     DT     C2   2938     0.5677      12.01
  2939          O    239     DT     O2   2939    -0.5881         16
  2940         CE    239     DT    C3'   2940     0.0713     12.001
  2941         H1    239     DT    H3'   2941     0.0985      1.008
  2942         CT    239     DT    C2'   2942    -0.0854      12.01
  2943         HC    239     DT   H2'1   2943     0.0718      1.008
  2944         HC    239     DT   H2'2   2944     0.0718      1.008
  2945         OS    239     DT    O3'   2945    -0.5232         16   ; qtot -92.31
; residue 240 DG  rtp DG   q -1.0
  2946          P    240     DG      P   2946     1.1659      30.97
  2947         O2    240     DG    O1P   2947    -0.7761         16
  2948         O2    240     DG    O2P   2948    -0.7761         16
  2949         OS    240     DG    O5'   2949    -0.4954         16
  2950         CI    240     DG    C5'   2950    -0.0069      12.01
  2951         H1    240     DG   H5'1   2951     0.0754      1.008
  2952         H1    240     DG   H5'2   2952     0.0754      1.008
  2953         CT    240     DG    C4'   2953     0.1629      12.01
  2954         H1    240     DG    H4'   2954     0.1176      1.008
  2955         OS    240     DG    O4'   2955    -0.3691         16
  2956         CT    240     DG    C1'   2956     0.0358      12.01
  2957         H2    240     DG    H1'   2957     0.1746      1.008
  2958         N*    240     DG     N9   2958     0.0577      14.01
  2959         CK    240     DG     C8   2959     0.0736      12.01
  2960         H5    240     DG     H8   2960     0.1997      1.008
  2961         NB    240     DG     N7   2961    -0.5725      14.01
  2962         CB    240     DG     C5   2962     0.1991      12.01
  2963          C    240     DG     C6   2963     0.4918      12.01
  2964          O    240     DG     O6   2964    -0.5699         16
  2965         NA    240     DG     N1   2965    -0.5053      14.01
  2966          H    240     DG     H1   2966      0.352      1.008
  2967         CA    240     DG     C2   2967     0.7432      12.01
  2968         N2    240     DG     N2   2968     -0.923      14.01
  2969          H    240     DG    H21   2969     0.4235      1.008
  2970          H    240     DG    H22   2970     0.4235      1.008
  2971         NC    240     DG     N3   2971    -0.6636      14.01
  2972         CB    240     DG     C4   2972     0.1814      12.01
  2973         CE    240     DG    C3'   2973     0.0713     12.001
  2974         H1    240     DG    H3'   2974     0.0985      1.008
  2975         CT    240     DG    C2'   2975    -0.0854      12.01
  2976         HC    240     DG   H2'1   2976     0.0718      1.008
  2977         HC    240     DG   H2'2   2977     0.0718      1.008
  2978         OS    240     DG    O3'   2978    -0.5232         16   ; qtot -93.31
; residue 241 DA  rtp DA   q -1.0
  2979          P    241     DA      P   2979     1.1659      30.97
  2980         O2    241     DA    O1P   2980    -0.7761         16
  2981         O2    241     DA    O2P   2981    -0.7761         16
  2982         OS    241     DA    O5'   2982    -0.4954         16
  2983         CI    241     DA    C5'   2983    -0.0069      12.01
  2984         H1    241     DA   H5'1   2984     0.0754      1.008
  2985         H1    241     DA   H5'2   2985     0.0754      1.008
  2986         CT    241     DA    C4'   2986     0.1629      12.01
  2987         H1    241     DA    H4'   2987     0.1176      1.008
  2988         OS    241     DA    O4'   2988    -0.3691         16
  2989         CT    241     DA    C1'   2989     0.0431      12.01
  2990         H2    241     DA    H1'   2990     0.1838      1.008
  2991         N*    241     DA     N9   2991    -0.0268      14.01
  2992         C1    241     DA     C8   2992     0.1607      12.01
  2993         H5    241     DA     H8   2993     0.1877      1.008
  2994         NB    241     DA     N7   2994    -0.6175      14.01
  2995         CB    241     DA     C5   2995     0.0725      12.01
  2996         CA    241     DA     C6   2996     0.6897      12.01
  2997         N2    241     DA     N6   2997    -0.9123      14.01
  2998          H    241     DA    H61   2998     0.4167      1.008
  2999          H    241     DA    H62   2999     0.4167      1.008
  3000         NC    241     DA     N1   3000    -0.7624      14.01
  3001         CQ    241     DA     C2   3001     0.5716      12.01
  3002         H5    241     DA     H2   3002     0.0598      1.008
  3003         NC    241     DA     N3   3003    -0.7417      14.01
  3004         CB    241     DA     C4   3004       0.38      12.01
  3005         CE    241     DA    C3'   3005     0.0713     12.001
  3006         H1    241     DA    H3'   3006     0.0985      1.008
  3007         CT    241     DA    C2'   3007    -0.0854      12.01
  3008         HC    241     DA   H2'1   3008     0.0718      1.008
  3009         HC    241     DA   H2'2   3009     0.0718      1.008
  3010         OS    241     DA    O3'   3010    -0.5232         16   ; qtot -94.31
; residue 242 DT  rtp DT   q -1.0
  3011          P    242     DT      P   3011     1.1659      30.97
  3012         O2    242     DT    O1P   3012    -0.7761         16
  3013         O2    242     DT    O2P   3013    -0.7761         16
  3014         OS    242     DT    O5'   3014    -0.4954         16
  3015         CI    242     DT    C5'   3015    -0.0069      12.01
  3016         H1    242     DT   H5'1   3016     0.0754      1.008
  3017         H1    242     DT   H5'2   3017     0.0754      1.008
  3018         CT    242     DT    C4'   3018     0.1629      12.01
  3019         H1    242     DT    H4'   3019     0.1176      1.008
  3020         OS    242     DT    O4'   3020    -0.3691         16
  3021         CT    242     DT    C1'   3021      0.068      12.01
  3022         H2    242     DT    H1'   3022     0.1804      1.008
  3023         N*    242     DT     N1   3023    -0.0239      14.01
  3024         C2    242     DT     C6   3024    -0.2209      12.01
  3025         H4    242     DT     H6   3025     0.2607      1.008
  3026         C2    242     DT     C5   3026     0.0025      12.01
  3027         CT    242     DT     C7   3027    -0.2269      12.01
  3028         HC    242     DT    H71   3028      0.077      1.008
  3029         HC    242     DT    H72   3029      0.077      1.008
  3030         HC    242     DT    H73   3030      0.077      1.008
  3031          C    242     DT     C4   3031     0.5194      12.01
  3032          O    242     DT     O4   3032    -0.5563         16
  3033         NA    242     DT     N3   3033     -0.434      14.01
  3034          H    242     DT     H3   3034      0.342      1.008
  3035          C    242     DT     C2   3035     0.5677      12.01
  3036          O    242     DT     O2   3036    -0.5881         16
  3037         CE    242     DT    C3'   3037     0.0713     12.001
  3038         H1    242     DT    H3'   3038     0.0985      1.008
  3039         CT    242     DT    C2'   3039    -0.0854      12.01
  3040         HC    242     DT   H2'1   3040     0.0718      1.008
  3041         HC    242     DT   H2'2   3041     0.0718      1.008
  3042         OS    242     DT    O3'   3042    -0.5232         16   ; qtot -95.31
; residue 243 DG  rtp DG   q -1.0
  3043          P    243     DG      P   3043     1.1659      30.97
  3044         O2    243     DG    O1P   3044    -0.7761         16
  3045         O2    243     DG    O2P   3045    -0.7761         16
  3046         OS    243     DG    O5'   3046    -0.4954         16
  3047         CI    243     DG    C5'   3047    -0.0069      12.01
  3048         H1    243     DG   H5'1   3048     0.0754      1.008
  3049         H1    243     DG   H5'2   3049     0.0754      1.008
  3050         CT    243     DG    C4'   3050     0.1629      12.01
  3051         H1    243     DG    H4'   3051     0.1176      1.008
  3052         OS    243     DG    O4'   3052    -0.3691         16
  3053         CT    243     DG    C1'   3053     0.0358      12.01
  3054         H2    243     DG    H1'   3054     0.1746      1.008
  3055         N*    243     DG     N9   3055     0.0577      14.01
  3056         CK    243     DG     C8   3056     0.0736      12.01
  3057         H5    243     DG     H8   3057     0.1997      1.008
  3058         NB    243     DG     N7   3058    -0.5725      14.01
  3059         CB    243     DG     C5   3059     0.1991      12.01
  3060          C    243     DG     C6   3060     0.4918      12.01
  3061          O    243     DG     O6   3061    -0.5699         16
  3062         NA    243     DG     N1   3062    -0.5053      14.01
  3063          H    243     DG     H1   3063      0.352      1.008
  3064         CA    243     DG     C2   3064     0.7432      12.01
  3065         N2    243     DG     N2   3065     -0.923      14.01
  3066          H    243     DG    H21   3066     0.4235      1.008
  3067          H    243     DG    H22   3067     0.4235      1.008
  3068         NC    243     DG     N3   3068    -0.6636      14.01
  3069         CB    243     DG     C4   3069     0.1814      12.01
  3070         CE    243     DG    C3'   3070     0.0713     12.001
  3071         H1    243     DG    H3'   3071     0.0985      1.008
  3072         CT    243     DG    C2'   3072    -0.0854      12.01
  3073         HC    243     DG   H2'1   3073     0.0718      1.008
  3074         HC    243     DG   H2'2   3074     0.0718      1.008
  3075         OS    243     DG    O3'   3075    -0.5232         16   ; qtot -96.31
; residue 244 DG  rtp DG   q -1.0
  3076          P    244     DG      P   3076     1.1659      30.97
  3077         O2    244     DG    O1P   3077    -0.7761         16
  3078         O2    244     DG    O2P   3078    -0.7761         16
  3079         OS    244     DG    O5'   3079    -0.4954         16
  3080         CI    244     DG    C5'   3080    -0.0069      12.01
  3081         H1    244     DG   H5'1   3081     0.0754      1.008
  3082         H1    244     DG   H5'2   3082     0.0754      1.008
  3083         CT    244     DG    C4'   3083     0.1629      12.01
  3084         H1    244     DG    H4'   3084     0.1176      1.008
  3085         OS    244     DG    O4'   3085    -0.3691         16
  3086         CT    244     DG    C1'   3086     0.0358      12.01
  3087         H2    244     DG    H1'   3087     0.1746      1.008
  3088         N*    244     DG     N9   3088     0.0577      14.01
  3089         CK    244     DG     C8   3089     0.0736      12.01
  3090         H5    244     DG     H8   3090     0.1997      1.008
  3091         NB    244     DG     N7   3091    -0.5725      14.01
  3092         CB    244     DG     C5   3092     0.1991      12.01
  3093          C    244     DG     C6   3093     0.4918      12.01
  3094          O    244     DG     O6   3094    -0.5699         16
  3095         NA    244     DG     N1   3095    -0.5053      14.01
  3096          H    244     DG     H1   3096      0.352      1.008
  3097         CA    244     DG     C2   3097     0.7432      12.01
  3098         N2    244     DG     N2   3098     -0.923      14.01
  3099          H    244     DG    H21   3099     0.4235      1.008
  3100          H    244     DG    H22   3100     0.4235      1.008
  3101         NC    244     DG     N3   3101    -0.6636      14.01
  3102         CB    244     DG     C4   3102     0.1814      12.01
  3103         CE    244     DG    C3'   3103     0.0713     12.001
  3104         H1    244     DG    H3'   3104     0.0985      1.008
  3105         CT    244     DG    C2'   3105    -0.0854      12.01
  3106         HC    244     DG   H2'1   3106     0.0718      1.008
  3107         HC    244     DG   H2'2   3107     0.0718      1.008
  3108         OS    244     DG    O3'   3108    -0.5232         16   ; qtot -97.31
; residue 245 DA  rtp DA   q -1.0
  3109          P    245     DA      P   3109     1.1659      30.97
  3110         O2    245     DA    O1P   3110    -0.7761         16
  3111         O2    245     DA    O2P   3111    -0.7761         16
  3112         OS    245     DA    O5'   3112    -0.4954         16
  3113         CI    245     DA    C5'   3113    -0.0069      12.01
  3114         H1    245     DA   H5'1   3114     0.0754      1.008
  3115         H1    245     DA   H5'2   3115     0.0754      1.008
  3116         CT    245     DA    C4'   3116     0.1629      12.01
  3117         H1    245     DA    H4'   3117     0.1176      1.008
  3118         OS    245     DA    O4'   3118    -0.3691         16
  3119         CT    245     DA    C1'   3119     0.0431      12.01
  3120         H2    245     DA    H1'   3120     0.1838      1.008
  3121         N*    245     DA     N9   3121    -0.0268      14.01
  3122         C1    245     DA     C8   3122     0.1607      12.01
  3123         H5    245     DA     H8   3123     0.1877      1.008
  3124         NB    245     DA     N7   3124    -0.6175      14.01
  3125         CB    245     DA     C5   3125     0.0725      12.01
  3126         CA    245     DA     C6   3126     0.6897      12.01
  3127         N2    245     DA     N6   3127    -0.9123      14.01
  3128          H    245     DA    H61   3128     0.4167      1.008
  3129          H    245     DA    H62   3129     0.4167      1.008
  3130         NC    245     DA     N1   3130    -0.7624      14.01
  3131         CQ    245     DA     C2   3131     0.5716      12.01
  3132         H5    245     DA     H2   3132     0.0598      1.008
  3133         NC    245     DA     N3   3133    -0.7417      14.01
  3134         CB    245     DA     C4   3134       0.38      12.01
  3135         CE    245     DA    C3'   3135     0.0713     12.001
  3136         H1    245     DA    H3'   3136     0.0985      1.008
  3137         CT    245     DA    C2'   3137    -0.0854      12.01
  3138         HC    245     DA   H2'1   3138     0.0718      1.008
  3139         HC    245     DA   H2'2   3139     0.0718      1.008
  3140         OS    245     DA    O3'   3140    -0.5232         16   ; qtot -98.31
; residue 246 DG  rtp DG   q -1.0
  3141          P    246     DG      P   3141     1.1659      30.97
  3142         O2    246     DG    O1P   3142    -0.7761         16
  3143         O2    246     DG    O2P   3143    -0.7761         16
  3144         OS    246     DG    O5'   3144    -0.4954         16
  3145         CI    246     DG    C5'   3145    -0.0069      12.01
  3146         H1    246     DG   H5'1   3146     0.0754      1.008
  3147         H1    246     DG   H5'2   3147     0.0754      1.008
  3148         CT    246     DG    C4'   3148     0.1629      12.01
  3149         H1    246     DG    H4'   3149     0.1176      1.008
  3150         OS    246     DG    O4'   3150    -0.3691         16
  3151         CT    246     DG    C1'   3151     0.0358      12.01
  3152         H2    246     DG    H1'   3152     0.1746      1.008
  3153         N*    246     DG     N9   3153     0.0577      14.01
  3154         CK    246     DG     C8   3154     0.0736      12.01
  3155         H5    246     DG     H8   3155     0.1997      1.008
  3156         NB    246     DG     N7   3156    -0.5725      14.01
  3157         CB    246     DG     C5   3157     0.1991      12.01
  3158          C    246     DG     C6   3158     0.4918      12.01
  3159          O    246     DG     O6   3159    -0.5699         16
  3160         NA    246     DG     N1   3160    -0.5053      14.01
  3161          H    246     DG     H1   3161      0.352      1.008
  3162         CA    246     DG     C2   3162     0.7432      12.01
  3163         N2    246     DG     N2   3163     -0.923      14.01
  3164          H    246     DG    H21   3164     0.4235      1.008
  3165          H    246     DG    H22   3165     0.4235      1.008
  3166         NC    246     DG     N3   3166    -0.6636      14.01
  3167         CB    246     DG     C4   3167     0.1814      12.01
  3168         CE    246     DG    C3'   3168     0.0713     12.001
  3169         H1    246     DG    H3'   3169     0.0985      1.008
  3170         CT    246     DG    C2'   3170    -0.0854      12.01
  3171         HC    246     DG   H2'1   3171     0.0718      1.008
  3172         HC    246     DG   H2'2   3172     0.0718      1.008
  3173         OS    246     DG    O3'   3173    -0.5232         16   ; qtot -99.31
; residue 247 DC  rtp DC   q -1.0
  3174          P    247     DC      P   3174     1.1659      30.97
  3175         O2    247     DC    O1P   3175    -0.7761         16
  3176         O2    247     DC    O2P   3176    -0.7761         16
  3177         OS    247     DC    O5'   3177    -0.4954         16
  3178         CI    247     DC    C5'   3178    -0.0069      12.01
  3179         H1    247     DC   H5'1   3179     0.0754      1.008
  3180         H1    247     DC   H5'2   3180     0.0754      1.008
  3181         CT    247     DC    C4'   3181     0.1629      12.01
  3182         H1    247     DC    H4'   3182     0.1176      1.008
  3183         OS    247     DC    O4'   3183    -0.3691         16
  3184         CT    247     DC    C1'   3184    -0.0116      12.01
  3185         H2    247     DC    H1'   3185     0.1963      1.008
  3186         N*    247     DC     N1   3186    -0.0339      14.01
  3187         CM    247     DC     C6   3187    -0.0183      12.01
  3188         H4    247     DC     H6   3188     0.2293      1.008
  3189         CM    247     DC     C5   3189    -0.5222      12.01
  3190         HA    247     DC     H5   3190     0.1863      1.008
  3191         CA    247     DC     C4   3191     0.8439      12.01
  3192         N2    247     DC     N4   3192    -0.9773      14.01
  3193          H    247     DC    H41   3193     0.4314      1.008
  3194          H    247     DC    H42   3194     0.4314      1.008
  3195         NC    247     DC     N3   3195    -0.7748      14.01
  3196          C    247     DC     C2   3196     0.7959      12.01
  3197          O    247     DC     O2   3197    -0.6548         16
  3198         CE    247     DC    C3'   3198     0.0713     12.001
  3199         H1    247     DC    H3'   3199     0.0985      1.008
  3200         CT    247     DC    C2'   3200    -0.0854      12.01
  3201         HC    247     DC   H2'1   3201     0.0718      1.008
  3202         HC    247     DC   H2'2   3202     0.0718      1.008
  3203         OS    247     DC    O3'   3203    -0.5232         16   ; qtot -100.3
; residue 248 DA  rtp DA   q -1.0
  3204          P    248     DA      P   3204     1.1659      30.97
  3205         O2    248     DA    O1P   3205    -0.7761         16
  3206         O2    248     DA    O2P   3206    -0.7761         16
  3207         OS    248     DA    O5'   3207    -0.4954         16
  3208         CI    248     DA    C5'   3208    -0.0069      12.01
  3209         H1    248     DA   H5'1   3209     0.0754      1.008
  3210         H1    248     DA   H5'2   3210     0.0754      1.008
  3211         CT    248     DA    C4'   3211     0.1629      12.01
  3212         H1    248     DA    H4'   3212     0.1176      1.008
  3213         OS    248     DA    O4'   3213    -0.3691         16
  3214         CT    248     DA    C1'   3214     0.0431      12.01
  3215         H2    248     DA    H1'   3215     0.1838      1.008
  3216         N*    248     DA     N9   3216    -0.0268      14.01
  3217         C1    248     DA     C8   3217     0.1607      12.01
  3218         H5    248     DA     H8   3218     0.1877      1.008
  3219         NB    248     DA     N7   3219    -0.6175      14.01
  3220         CB    248     DA     C5   3220     0.0725      12.01
  3221         CA    248     DA     C6   3221     0.6897      12.01
  3222         N2    248     DA     N6   3222    -0.9123      14.01
  3223          H    248     DA    H61   3223     0.4167      1.008
  3224          H    248     DA    H62   3224     0.4167      1.008
  3225         NC    248     DA     N1   3225    -0.7624      14.01
  3226         CQ    248     DA     C2   3226     0.5716      12.01
  3227         H5    248     DA     H2   3227     0.0598      1.008
  3228         NC    248     DA     N3   3228    -0.7417      14.01
  3229         CB    248     DA     C4   3229       0.38      12.01
  3230         CE    248     DA    C3'   3230     0.0713     12.001
  3231         H1    248     DA    H3'   3231     0.0985      1.008
  3232         CT    248     DA    C2'   3232    -0.0854      12.01
  3233         HC    248     DA   H2'1   3233     0.0718      1.008
  3234         HC    248     DA   H2'2   3234     0.0718      1.008
  3235         OS    248     DA    O3'   3235    -0.5232         16   ; qtot -101.3
; residue 249 DG  rtp DG   q -1.0
  3236          P    249     DG      P   3236     1.1659      30.97
  3237         O2    249     DG    O1P   3237    -0.7761         16
  3238         O2    249     DG    O2P   3238    -0.7761         16
  3239         OS    249     DG    O5'   3239    -0.4954         16
  3240         CI    249     DG    C5'   3240    -0.0069      12.01
  3241         H1    249     DG   H5'1   3241     0.0754      1.008
  3242         H1    249     DG   H5'2   3242     0.0754      1.008
  3243         CT    249     DG    C4'   3243     0.1629      12.01
  3244         H1    249     DG    H4'   3244     0.1176      1.008
  3245         OS    249     DG    O4'   3245    -0.3691         16
  3246         CT    249     DG    C1'   3246     0.0358      12.01
  3247         H2    249     DG    H1'   3247     0.1746      1.008
  3248         N*    249     DG     N9   3248     0.0577      14.01
  3249         CK    249     DG     C8   3249     0.0736      12.01
  3250         H5    249     DG     H8   3250     0.1997      1.008
  3251         NB    249     DG     N7   3251    -0.5725      14.01
  3252         CB    249     DG     C5   3252     0.1991      12.01
  3253          C    249     DG     C6   3253     0.4918      12.01
  3254          O    249     DG     O6   3254    -0.5699         16
  3255         NA    249     DG     N1   3255    -0.5053      14.01
  3256          H    249     DG     H1   3256      0.352      1.008
  3257         CA    249     DG     C2   3257     0.7432      12.01
  3258         N2    249     DG     N2   3258     -0.923      14.01
  3259          H    249     DG    H21   3259     0.4235      1.008
  3260          H    249     DG    H22   3260     0.4235      1.008
  3261         NC    249     DG     N3   3261    -0.6636      14.01
  3262         CB    249     DG     C4   3262     0.1814      12.01
  3263         CE    249     DG    C3'   3263     0.0713     12.001
  3264         H1    249     DG    H3'   3264     0.0985      1.008
  3265         CT    249     DG    C2'   3265    -0.0854      12.01
  3266         HC    249     DG   H2'1   3266     0.0718      1.008
  3267         HC    249     DG   H2'2   3267     0.0718      1.008
  3268         OS    249     DG    O3'   3268    -0.5232         16   ; qtot -102.3
; residue 250 DT  rtp DT   q -1.0
  3269          P    250     DT      P   3269     1.1659      30.97
  3270         O2    250     DT    O1P   3270    -0.7761         16
  3271         O2    250     DT    O2P   3271    -0.7761         16
  3272         OS    250     DT    O5'   3272    -0.4954         16
  3273         CI    250     DT    C5'   3273    -0.0069      12.01
  3274         H1    250     DT   H5'1   3274     0.0754      1.008
  3275         H1    250     DT   H5'2   3275     0.0754      1.008
  3276         CT    250     DT    C4'   3276     0.1629      12.01
  3277         H1    250     DT    H4'   3277     0.1176      1.008
  3278         OS    250     DT    O4'   3278    -0.3691         16
  3279         CT    250     DT    C1'   3279      0.068      12.01
  3280         H2    250     DT    H1'   3280     0.1804      1.008
  3281         N*    250     DT     N1   3281    -0.0239      14.01
  3282         C2    250     DT     C6   3282    -0.2209      12.01
  3283         H4    250     DT     H6   3283     0.2607      1.008
  3284         C2    250     DT     C5   3284     0.0025      12.01
  3285         CT    250     DT     C7   3285    -0.2269      12.01
  3286         HC    250     DT    H71   3286      0.077      1.008
  3287         HC    250     DT    H72   3287      0.077      1.008
  3288         HC    250     DT    H73   3288      0.077      1.008
  3289          C    250     DT     C4   3289     0.5194      12.01
  3290          O    250     DT     O4   3290    -0.5563         16
  3291         NA    250     DT     N3   3291     -0.434      14.01
  3292          H    250     DT     H3   3292      0.342      1.008
  3293          C    250     DT     C2   3293     0.5677      12.01
  3294          O    250     DT     O2   3294    -0.5881         16
  3295         CE    250     DT    C3'   3295     0.0713     12.001
  3296         H1    250     DT    H3'   3296     0.0985      1.008
  3297         CT    250     DT    C2'   3297    -0.0854      12.01
  3298         HC    250     DT   H2'1   3298     0.0718      1.008
  3299         HC    250     DT   H2'2   3299     0.0718      1.008
  3300         OS    250     DT    O3'   3300    -0.5232         16   ; qtot -103.3
; residue 251 DT  rtp DT   q -1.0
  3301          P    251     DT      P   3301     1.1659      30.97
  3302         O2    251     DT    O1P   3302    -0.7761         16
  3303         O2    251     DT    O2P   3303    -0.7761         16
  3304         OS    251     DT    O5'   3304    -0.4954         16
  3305         CI    251     DT    C5'   3305    -0.0069      12.01
  3306         H1    251     DT   H5'1   3306     0.0754      1.008
  3307         H1    251     DT   H5'2   3307     0.0754      1.008
  3308         CT    251     DT    C4'   3308     0.1629      12.01
  3309         H1    251     DT    H4'   3309     0.1176      1.008
  3310         OS    251     DT    O4'   3310    -0.3691         16
  3311         CT    251     DT    C1'   3311      0.068      12.01
  3312         H2    251     DT    H1'   3312     0.1804      1.008
  3313         N*    251     DT     N1   3313    -0.0239      14.01
  3314         C2    251     DT     C6   3314    -0.2209      12.01
  3315         H4    251     DT     H6   3315     0.2607      1.008
  3316         C2    251     DT     C5   3316     0.0025      12.01
  3317         CT    251     DT     C7   3317    -0.2269      12.01
  3318         HC    251     DT    H71   3318      0.077      1.008
  3319         HC    251     DT    H72   3319      0.077      1.008
  3320         HC    251     DT    H73   3320      0.077      1.008
  3321          C    251     DT     C4   3321     0.5194      12.01
  3322          O    251     DT     O4   3322    -0.5563         16
  3323         NA    251     DT     N3   3323     -0.434      14.01
  3324          H    251     DT     H3   3324      0.342      1.008
  3325          C    251     DT     C2   3325     0.5677      12.01
  3326          O    251     DT     O2   3326    -0.5881         16
  3327         CE    251     DT    C3'   3327     0.0713     12.001
  3328         H1    251     DT    H3'   3328     0.0985      1.008
  3329         CT    251     DT    C2'   3329    -0.0854      12.01
  3330         HC    251     DT   H2'1   3330     0.0718      1.008
  3331         HC    251     DT   H2'2   3331     0.0718      1.008
  3332         OS    251     DT    O3'   3332    -0.5232         16   ; qtot -104.3
; residue 252 DT  rtp DT   q -1.0
  3333          P    252     DT      P   3333     1.1659      30.97
  3334         O2    252     DT    O1P   3334    -0.7761         16
  3335         O2    252     DT    O2P   3335    -0.7761         16
  3336         OS    252     DT    O5'   3336    -0.4954         16
  3337         CI    252     DT    C5'   3337    -0.0069      12.01
  3338         H1    252     DT   H5'1   3338     0.0754      1.008
  3339         H1    252     DT   H5'2   3339     0.0754      1.008
  3340         CT    252     DT    C4'   3340     0.1629      12.01
  3341         H1    252     DT    H4'   3341     0.1176      1.008
  3342         OS    252     DT    O4'   3342    -0.3691         16
  3343         CT    252     DT    C1'   3343      0.068      12.01
  3344         H2    252     DT    H1'   3344     0.1804      1.008
  3345         N*    252     DT     N1   3345    -0.0239      14.01
  3346         C2    252     DT     C6   3346    -0.2209      12.01
  3347         H4    252     DT     H6   3347     0.2607      1.008
  3348         C2    252     DT     C5   3348     0.0025      12.01
  3349         CT    252     DT     C7   3349    -0.2269      12.01
  3350         HC    252     DT    H71   3350      0.077      1.008
  3351         HC    252     DT    H72   3351      0.077      1.008
  3352         HC    252     DT    H73   3352      0.077      1.008
  3353          C    252     DT     C4   3353     0.5194      12.01
  3354          O    252     DT     O4   3354    -0.5563         16
  3355         NA    252     DT     N3   3355     -0.434      14.01
  3356          H    252     DT     H3   3356      0.342      1.008
  3357          C    252     DT     C2   3357     0.5677      12.01
  3358          O    252     DT     O2   3358    -0.5881         16
  3359         CE    252     DT    C3'   3359     0.0713     12.001
  3360         H1    252     DT    H3'   3360     0.0985      1.008
  3361         CT    252     DT    C2'   3361    -0.0854      12.01
  3362         HC    252     DT   H2'1   3362     0.0718      1.008
  3363         HC    252     DT   H2'2   3363     0.0718      1.008
  3364         OS    252     DT    O3'   3364    -0.5232         16   ; qtot -105.3
; residue 253 DC  rtp DC   q -1.0
  3365          P    253     DC      P   3365     1.1659      30.97
  3366         O2    253     DC    O1P   3366    -0.7761         16
  3367         O2    253     DC    O2P   3367    -0.7761         16
  3368         OS    253     DC    O5'   3368    -0.4954         16
  3369         CI    253     DC    C5'   3369    -0.0069      12.01
  3370         H1    253     DC   H5'1   3370     0.0754      1.008
  3371         H1    253     DC   H5'2   3371     0.0754      1.008
  3372         CT    253     DC    C4'   3372     0.1629      12.01
  3373         H1    253     DC    H4'   3373     0.1176      1.008
  3374         OS    253     DC    O4'   3374    -0.3691         16
  3375         CT    253     DC    C1'   3375    -0.0116      12.01
  3376         H2    253     DC    H1'   3376     0.1963      1.008
  3377         N*    253     DC     N1   3377    -0.0339      14.01
  3378         CM    253     DC     C6   3378    -0.0183      12.01
  3379         H4    253     DC     H6   3379     0.2293      1.008
  3380         CM    253     DC     C5   3380    -0.5222      12.01
  3381         HA    253     DC     H5   3381     0.1863      1.008
  3382         CA    253     DC     C4   3382     0.8439      12.01
  3383         N2    253     DC     N4   3383    -0.9773      14.01
  3384          H    253     DC    H41   3384     0.4314      1.008
  3385          H    253     DC    H42   3385     0.4314      1.008
  3386         NC    253     DC     N3   3386    -0.7748      14.01
  3387          C    253     DC     C2   3387     0.7959      12.01
  3388          O    253     DC     O2   3388    -0.6548         16
  3389         CE    253     DC    C3'   3389     0.0713     12.001
  3390         H1    253     DC    H3'   3390     0.0985      1.008
  3391         CT    253     DC    C2'   3391    -0.0854      12.01
  3392         HC    253     DC   H2'1   3392     0.0718      1.008
  3393         HC    253     DC   H2'2   3393     0.0718      1.008
  3394         OS    253     DC    O3'   3394    -0.5232         16   ; qtot -106.3
; residue 254 DC  rtp DC   q -1.0
  3395          P    254     DC      P   3395     1.1659      30.97
  3396         O2    254     DC    O1P   3396    -0.7761         16
  3397         O2    254     DC    O2P   3397    -0.7761         16
  3398         OS    254     DC    O5'   3398    -0.4954         16
  3399         CI    254     DC    C5'   3399    -0.0069      12.01
  3400         H1    254     DC   H5'1   3400     0.0754      1.008
  3401         H1    254     DC   H5'2   3401     0.0754      1.008
  3402         CT    254     DC    C4'   3402     0.1629      12.01
  3403         H1    254     DC    H4'   3403     0.1176      1.008
  3404         OS    254     DC    O4'   3404    -0.3691         16
  3405         CT    254     DC    C1'   3405    -0.0116      12.01
  3406         H2    254     DC    H1'   3406     0.1963      1.008
  3407         N*    254     DC     N1   3407    -0.0339      14.01
  3408         CM    254     DC     C6   3408    -0.0183      12.01
  3409         H4    254     DC     H6   3409     0.2293      1.008
  3410         CM    254     DC     C5   3410    -0.5222      12.01
  3411         HA    254     DC     H5   3411     0.1863      1.008
  3412         CA    254     DC     C4   3412     0.8439      12.01
  3413         N2    254     DC     N4   3413    -0.9773      14.01
  3414          H    254     DC    H41   3414     0.4314      1.008
  3415          H    254     DC    H42   3415     0.4314      1.008
  3416         NC    254     DC     N3   3416    -0.7748      14.01
  3417          C    254     DC     C2   3417     0.7959      12.01
  3418          O    254     DC     O2   3418    -0.6548         16
  3419         CE    254     DC    C3'   3419     0.0713     12.001
  3420         H1    254     DC    H3'   3420     0.0985      1.008
  3421         CT    254     DC    C2'   3421    -0.0854      12.01
  3422         HC    254     DC   H2'1   3422     0.0718      1.008
  3423         HC    254     DC   H2'2   3423     0.0718      1.008
  3424         OS    254     DC    O3'   3424    -0.5232         16   ; qtot -107.3
; residue 255 DA  rtp DA   q -1.0
  3425          P    255     DA      P   3425     1.1659      30.97
  3426         O2    255     DA    O1P   3426    -0.7761         16
  3427         O2    255     DA    O2P   3427    -0.7761         16
  3428         OS    255     DA    O5'   3428    -0.4954         16
  3429         CI    255     DA    C5'   3429    -0.0069      12.01
  3430         H1    255     DA   H5'1   3430     0.0754      1.008
  3431         H1    255     DA   H5'2   3431     0.0754      1.008
  3432         CT    255     DA    C4'   3432     0.1629      12.01
  3433         H1    255     DA    H4'   3433     0.1176      1.008
  3434         OS    255     DA    O4'   3434    -0.3691         16
  3435         CT    255     DA    C1'   3435     0.0431      12.01
  3436         H2    255     DA    H1'   3436     0.1838      1.008
  3437         N*    255     DA     N9   3437    -0.0268      14.01
  3438         C1    255     DA     C8   3438     0.1607      12.01
  3439         H5    255     DA     H8   3439     0.1877      1.008
  3440         NB    255     DA     N7   3440    -0.6175      14.01
  3441         CB    255     DA     C5   3441     0.0725      12.01
  3442         CA    255     DA     C6   3442     0.6897      12.01
  3443         N2    255     DA     N6   3443    -0.9123      14.01
  3444          H    255     DA    H61   3444     0.4167      1.008
  3445          H    255     DA    H62   3445     0.4167      1.008
  3446         NC    255     DA     N1   3446    -0.7624      14.01
  3447         CQ    255     DA     C2   3447     0.5716      12.01
  3448         H5    255     DA     H2   3448     0.0598      1.008
  3449         NC    255     DA     N3   3449    -0.7417      14.01
  3450         CB    255     DA     C4   3450       0.38      12.01
  3451         CE    255     DA    C3'   3451     0.0713     12.001
  3452         H1    255     DA    H3'   3452     0.0985      1.008
  3453         CT    255     DA    C2'   3453    -0.0854      12.01
  3454         HC    255     DA   H2'1   3454     0.0718      1.008
  3455         HC    255     DA   H2'2   3455     0.0718      1.008
  3456         OS    255     DA    O3'   3456    -0.5232         16   ; qtot -108.3
; residue 256 DA  rtp DA   q -1.0
  3457          P    256     DA      P   3457     1.1659      30.97
  3458         O2    256     DA    O1P   3458    -0.7761         16
  3459         O2    256     DA    O2P   3459    -0.7761         16
  3460         OS    256     DA    O5'   3460    -0.4954         16
  3461         CI    256     DA    C5'   3461    -0.0069      12.01
  3462         H1    256     DA   H5'1   3462     0.0754      1.008
  3463         H1    256     DA   H5'2   3463     0.0754      1.008
  3464         CT    256     DA    C4'   3464     0.1629      12.01
  3465         H1    256     DA    H4'   3465     0.1176      1.008
  3466         OS    256     DA    O4'   3466    -0.3691         16
  3467         CT    256     DA    C1'   3467     0.0431      12.01
  3468         H2    256     DA    H1'   3468     0.1838      1.008
  3469         N*    256     DA     N9   3469    -0.0268      14.01
  3470         C1    256     DA     C8   3470     0.1607      12.01
  3471         H5    256     DA     H8   3471     0.1877      1.008
  3472         NB    256     DA     N7   3472    -0.6175      14.01
  3473         CB    256     DA     C5   3473     0.0725      12.01
  3474         CA    256     DA     C6   3474     0.6897      12.01
  3475         N2    256     DA     N6   3475    -0.9123      14.01
  3476          H    256     DA    H61   3476     0.4167      1.008
  3477          H    256     DA    H62   3477     0.4167      1.008
  3478         NC    256     DA     N1   3478    -0.7624      14.01
  3479         CQ    256     DA     C2   3479     0.5716      12.01
  3480         H5    256     DA     H2   3480     0.0598      1.008
  3481         NC    256     DA     N3   3481    -0.7417      14.01
  3482         CB    256     DA     C4   3482       0.38      12.01
  3483         CE    256     DA    C3'   3483     0.0713     12.001
  3484         H1    256     DA    H3'   3484     0.0985      1.008
  3485         CT    256     DA    C2'   3485    -0.0854      12.01
  3486         HC    256     DA   H2'1   3486     0.0718      1.008
  3487         HC    256     DA   H2'2   3487     0.0718      1.008
  3488         OS    256     DA    O3'   3488    -0.5232         16   ; qtot -109.3
; residue 257 DA  rtp DA   q -1.0
  3489          P    257     DA      P   3489     1.1659      30.97
  3490         O2    257     DA    O1P   3490    -0.7761         16
  3491         O2    257     DA    O2P   3491    -0.7761         16
  3492         OS    257     DA    O5'   3492    -0.4954         16
  3493         CI    257     DA    C5'   3493    -0.0069      12.01
  3494         H1    257     DA   H5'1   3494     0.0754      1.008
  3495         H1    257     DA   H5'2   3495     0.0754      1.008
  3496         CT    257     DA    C4'   3496     0.1629      12.01
  3497         H1    257     DA    H4'   3497     0.1176      1.008
  3498         OS    257     DA    O4'   3498    -0.3691         16
  3499         CT    257     DA    C1'   3499     0.0431      12.01
  3500         H2    257     DA    H1'   3500     0.1838      1.008
  3501         N*    257     DA     N9   3501    -0.0268      14.01
  3502         C1    257     DA     C8   3502     0.1607      12.01
  3503         H5    257     DA     H8   3503     0.1877      1.008
  3504         NB    257     DA     N7   3504    -0.6175      14.01
  3505         CB    257     DA     C5   3505     0.0725      12.01
  3506         CA    257     DA     C6   3506     0.6897      12.01
  3507         N2    257     DA     N6   3507    -0.9123      14.01
  3508          H    257     DA    H61   3508     0.4167      1.008
  3509          H    257     DA    H62   3509     0.4167      1.008
  3510         NC    257     DA     N1   3510    -0.7624      14.01
  3511         CQ    257     DA     C2   3511     0.5716      12.01
  3512         H5    257     DA     H2   3512     0.0598      1.008
  3513         NC    257     DA     N3   3513    -0.7417      14.01
  3514         CB    257     DA     C4   3514       0.38      12.01
  3515         CE    257     DA    C3'   3515     0.0713     12.001
  3516         H1    257     DA    H3'   3516     0.0985      1.008
  3517         CT    257     DA    C2'   3517    -0.0854      12.01
  3518         HC    257     DA   H2'1   3518     0.0718      1.008
  3519         HC    257     DA   H2'2   3519     0.0718      1.008
  3520         OS    257     DA    O3'   3520    -0.5232         16   ; qtot -110.3
; residue 258 DT  rtp DT   q -1.0
  3521          P    258     DT      P   3521     1.1659      30.97
  3522         O2    258     DT    O1P   3522    -0.7761         16
  3523         O2    258     DT    O2P   3523    -0.7761         16
  3524         OS    258     DT    O5'   3524    -0.4954         16
  3525         CI    258     DT    C5'   3525    -0.0069      12.01
  3526         H1    258     DT   H5'1   3526     0.0754      1.008
  3527         H1    258     DT   H5'2   3527     0.0754      1.008
  3528         CT    258     DT    C4'   3528     0.1629      12.01
  3529         H1    258     DT    H4'   3529     0.1176      1.008
  3530         OS    258     DT    O4'   3530    -0.3691         16
  3531         CT    258     DT    C1'   3531      0.068      12.01
  3532         H2    258     DT    H1'   3532     0.1804      1.008
  3533         N*    258     DT     N1   3533    -0.0239      14.01
  3534         C2    258     DT     C6   3534    -0.2209      12.01
  3535         H4    258     DT     H6   3535     0.2607      1.008
  3536         C2    258     DT     C5   3536     0.0025      12.01
  3537         CT    258     DT     C7   3537    -0.2269      12.01
  3538         HC    258     DT    H71   3538      0.077      1.008
  3539         HC    258     DT    H72   3539      0.077      1.008
  3540         HC    258     DT    H73   3540      0.077      1.008
  3541          C    258     DT     C4   3541     0.5194      12.01
  3542          O    258     DT     O4   3542    -0.5563         16
  3543         NA    258     DT     N3   3543     -0.434      14.01
  3544          H    258     DT     H3   3544      0.342      1.008
  3545          C    258     DT     C2   3545     0.5677      12.01
  3546          O    258     DT     O2   3546    -0.5881         16
  3547         CE    258     DT    C3'   3547     0.0713     12.001
  3548         H1    258     DT    H3'   3548     0.0985      1.008
  3549         CT    258     DT    C2'   3549    -0.0854      12.01
  3550         HC    258     DT   H2'1   3550     0.0718      1.008
  3551         HC    258     DT   H2'2   3551     0.0718      1.008
  3552         OS    258     DT    O3'   3552    -0.5232         16   ; qtot -111.3
; residue 259 DA  rtp DA   q -1.0
  3553          P    259     DA      P   3553     1.1659      30.97
  3554         O2    259     DA    O1P   3554    -0.7761         16
  3555         O2    259     DA    O2P   3555    -0.7761         16
  3556         OS    259     DA    O5'   3556    -0.4954         16
  3557         CI    259     DA    C5'   3557    -0.0069      12.01
  3558         H1    259     DA   H5'1   3558     0.0754      1.008
  3559         H1    259     DA   H5'2   3559     0.0754      1.008
  3560         CT    259     DA    C4'   3560     0.1629      12.01
  3561         H1    259     DA    H4'   3561     0.1176      1.008
  3562         OS    259     DA    O4'   3562    -0.3691         16
  3563         CT    259     DA    C1'   3563     0.0431      12.01
  3564         H2    259     DA    H1'   3564     0.1838      1.008
  3565         N*    259     DA     N9   3565    -0.0268      14.01
  3566         C1    259     DA     C8   3566     0.1607      12.01
  3567         H5    259     DA     H8   3567     0.1877      1.008
  3568         NB    259     DA     N7   3568    -0.6175      14.01
  3569         CB    259     DA     C5   3569     0.0725      12.01
  3570         CA    259     DA     C6   3570     0.6897      12.01
  3571         N2    259     DA     N6   3571    -0.9123      14.01
  3572          H    259     DA    H61   3572     0.4167      1.008
  3573          H    259     DA    H62   3573     0.4167      1.008
  3574         NC    259     DA     N1   3574    -0.7624      14.01
  3575         CQ    259     DA     C2   3575     0.5716      12.01
  3576         H5    259     DA     H2   3576     0.0598      1.008
  3577         NC    259     DA     N3   3577    -0.7417      14.01
  3578         CB    259     DA     C4   3578       0.38      12.01
  3579         CE    259     DA    C3'   3579     0.0713     12.001
  3580         H1    259     DA    H3'   3580     0.0985      1.008
  3581         CT    259     DA    C2'   3581    -0.0854      12.01
  3582         HC    259     DA   H2'1   3582     0.0718      1.008
  3583         HC    259     DA   H2'2   3583     0.0718      1.008
  3584         OS    259     DA    O3'   3584    -0.5232         16   ; qtot -112.3
; residue 260 DC  rtp DC   q -1.0
  3585          P    260     DC      P   3585     1.1659      30.97
  3586         O2    260     DC    O1P   3586    -0.7761         16
  3587         O2    260     DC    O2P   3587    -0.7761         16
  3588         OS    260     DC    O5'   3588    -0.4954         16
  3589         CI    260     DC    C5'   3589    -0.0069      12.01
  3590         H1    260     DC   H5'1   3590     0.0754      1.008
  3591         H1    260     DC   H5'2   3591     0.0754      1.008
  3592         CT    260     DC    C4'   3592     0.1629      12.01
  3593         H1    260     DC    H4'   3593     0.1176      1.008
  3594         OS    260     DC    O4'   3594    -0.3691         16
  3595         CT    260     DC    C1'   3595    -0.0116      12.01
  3596         H2    260     DC    H1'   3596     0.1963      1.008
  3597         N*    260     DC     N1   3597    -0.0339      14.01
  3598         CM    260     DC     C6   3598    -0.0183      12.01
  3599         H4    260     DC     H6   3599     0.2293      1.008
  3600         CM    260     DC     C5   3600    -0.5222      12.01
  3601         HA    260     DC     H5   3601     0.1863      1.008
  3602         CA    260     DC     C4   3602     0.8439      12.01
  3603         N2    260     DC     N4   3603    -0.9773      14.01
  3604          H    260     DC    H41   3604     0.4314      1.008
  3605          H    260     DC    H42   3605     0.4314      1.008
  3606         NC    260     DC     N3   3606    -0.7748      14.01
  3607          C    260     DC     C2   3607     0.7959      12.01
  3608          O    260     DC     O2   3608    -0.6548         16
  3609         CE    260     DC    C3'   3609     0.0713     12.001
  3610         H1    260     DC    H3'   3610     0.0985      1.008
  3611         CT    260     DC    C2'   3611    -0.0854      12.01
  3612         HC    260     DC   H2'1   3612     0.0718      1.008
  3613         HC    260     DC   H2'2   3613     0.0718      1.008
  3614         OS    260     DC    O3'   3614    -0.5232         16   ; qtot -113.3
; residue 261 DA  rtp DA   q -1.0
  3615          P    261     DA      P   3615     1.1659      30.97
  3616         O2    261     DA    O1P   3616    -0.7761         16
  3617         O2    261     DA    O2P   3617    -0.7761         16
  3618         OS    261     DA    O5'   3618    -0.4954         16
  3619         CI    261     DA    C5'   3619    -0.0069      12.01
  3620         H1    261     DA   H5'1   3620     0.0754      1.008
  3621         H1    261     DA   H5'2   3621     0.0754      1.008
  3622         CT    261     DA    C4'   3622     0.1629      12.01
  3623         H1    261     DA    H4'   3623     0.1176      1.008
  3624         OS    261     DA    O4'   3624    -0.3691         16
  3625         CT    261     DA    C1'   3625     0.0431      12.01
  3626         H2    261     DA    H1'   3626     0.1838      1.008
  3627         N*    261     DA     N9   3627    -0.0268      14.01
  3628         C1    261     DA     C8   3628     0.1607      12.01
  3629         H5    261     DA     H8   3629     0.1877      1.008
  3630         NB    261     DA     N7   3630    -0.6175      14.01
  3631         CB    261     DA     C5   3631     0.0725      12.01
  3632         CA    261     DA     C6   3632     0.6897      12.01
  3633         N2    261     DA     N6   3633    -0.9123      14.01
  3634          H    261     DA    H61   3634     0.4167      1.008
  3635          H    261     DA    H62   3635     0.4167      1.008
  3636         NC    261     DA     N1   3636    -0.7624      14.01
  3637         CQ    261     DA     C2   3637     0.5716      12.01
  3638         H5    261     DA     H2   3638     0.0598      1.008
  3639         NC    261     DA     N3   3639    -0.7417      14.01
  3640         CB    261     DA     C4   3640       0.38      12.01
  3641         CE    261     DA    C3'   3641     0.0713     12.001
  3642         H1    261     DA    H3'   3642     0.0985      1.008
  3643         CT    261     DA    C2'   3643    -0.0854      12.01
  3644         HC    261     DA   H2'1   3644     0.0718      1.008
  3645         HC    261     DA   H2'2   3645     0.0718      1.008
  3646         OS    261     DA    O3'   3646    -0.5232         16   ; qtot -114.3
; residue 262 DC  rtp DC   q -1.0
  3647          P    262     DC      P   3647     1.1659      30.97
  3648         O2    262     DC    O1P   3648    -0.7761         16
  3649         O2    262     DC    O2P   3649    -0.7761         16
  3650         OS    262     DC    O5'   3650    -0.4954         16
  3651         CI    262     DC    C5'   3651    -0.0069      12.01
  3652         H1    262     DC   H5'1   3652     0.0754      1.008
  3653         H1    262     DC   H5'2   3653     0.0754      1.008
  3654         CT    262     DC    C4'   3654     0.1629      12.01
  3655         H1    262     DC    H4'   3655     0.1176      1.008
  3656         OS    262     DC    O4'   3656    -0.3691         16
  3657         CT    262     DC    C1'   3657    -0.0116      12.01
  3658         H2    262     DC    H1'   3658     0.1963      1.008
  3659         N*    262     DC     N1   3659    -0.0339      14.01
  3660         CM    262     DC     C6   3660    -0.0183      12.01
  3661         H4    262     DC     H6   3661     0.2293      1.008
  3662         CM    262     DC     C5   3662    -0.5222      12.01
  3663         HA    262     DC     H5   3663     0.1863      1.008
  3664         CA    262     DC     C4   3664     0.8439      12.01
  3665         N2    262     DC     N4   3665    -0.9773      14.01
  3666          H    262     DC    H41   3666     0.4314      1.008
  3667          H    262     DC    H42   3667     0.4314      1.008
  3668         NC    262     DC     N3   3668    -0.7748      14.01
  3669          C    262     DC     C2   3669     0.7959      12.01
  3670          O    262     DC     O2   3670    -0.6548         16
  3671         CE    262     DC    C3'   3671     0.0713     12.001
  3672         H1    262     DC    H3'   3672     0.0985      1.008
  3673         CT    262     DC    C2'   3673    -0.0854      12.01
  3674         HC    262     DC   H2'1   3674     0.0718      1.008
  3675         HC    262     DC   H2'2   3675     0.0718      1.008
  3676         OS    262     DC    O3'   3676    -0.5232         16   ; qtot -115.3
; residue 263 DT  rtp DT   q -1.0
  3677          P    263     DT      P   3677     1.1659      30.97
  3678         O2    263     DT    O1P   3678    -0.7761         16
  3679         O2    263     DT    O2P   3679    -0.7761         16
  3680         OS    263     DT    O5'   3680    -0.4954         16
  3681         CI    263     DT    C5'   3681    -0.0069      12.01
  3682         H1    263     DT   H5'1   3682     0.0754      1.008
  3683         H1    263     DT   H5'2   3683     0.0754      1.008
  3684         CT    263     DT    C4'   3684     0.1629      12.01
  3685         H1    263     DT    H4'   3685     0.1176      1.008
  3686         OS    263     DT    O4'   3686    -0.3691         16
  3687         CT    263     DT    C1'   3687      0.068      12.01
  3688         H2    263     DT    H1'   3688     0.1804      1.008
  3689         N*    263     DT     N1   3689    -0.0239      14.01
  3690         C2    263     DT     C6   3690    -0.2209      12.01
  3691         H4    263     DT     H6   3691     0.2607      1.008
  3692         C2    263     DT     C5   3692     0.0025      12.01
  3693         CT    263     DT     C7   3693    -0.2269      12.01
  3694         HC    263     DT    H71   3694      0.077      1.008
  3695         HC    263     DT    H72   3695      0.077      1.008
  3696         HC    263     DT    H73   3696      0.077      1.008
  3697          C    263     DT     C4   3697     0.5194      12.01
  3698          O    263     DT     O4   3698    -0.5563         16
  3699         NA    263     DT     N3   3699     -0.434      14.01
  3700          H    263     DT     H3   3700      0.342      1.008
  3701          C    263     DT     C2   3701     0.5677      12.01
  3702          O    263     DT     O2   3702    -0.5881         16
  3703         CE    263     DT    C3'   3703     0.0713     12.001
  3704         H1    263     DT    H3'   3704     0.0985      1.008
  3705         CT    263     DT    C2'   3705    -0.0854      12.01
  3706         HC    263     DT   H2'1   3706     0.0718      1.008
  3707         HC    263     DT   H2'2   3707     0.0718      1.008
  3708         OS    263     DT    O3'   3708    -0.5232         16   ; qtot -116.3
; residue 264 DT  rtp DT   q -1.0
  3709          P    264     DT      P   3709     1.1659      30.97
  3710         O2    264     DT    O1P   3710    -0.7761         16
  3711         O2    264     DT    O2P   3711    -0.7761         16
  3712         OS    264     DT    O5'   3712    -0.4954         16
  3713         CI    264     DT    C5'   3713    -0.0069      12.01
  3714         H1    264     DT   H5'1   3714     0.0754      1.008
  3715         H1    264     DT   H5'2   3715     0.0754      1.008
  3716         CT    264     DT    C4'   3716     0.1629      12.01
  3717         H1    264     DT    H4'   3717     0.1176      1.008
  3718         OS    264     DT    O4'   3718    -0.3691         16
  3719         CT    264     DT    C1'   3719      0.068      12.01
  3720         H2    264     DT    H1'   3720     0.1804      1.008
  3721         N*    264     DT     N1   3721    -0.0239      14.01
  3722         C2    264     DT     C6   3722    -0.2209      12.01
  3723         H4    264     DT     H6   3723     0.2607      1.008
  3724         C2    264     DT     C5   3724     0.0025      12.01
  3725         CT    264     DT     C7   3725    -0.2269      12.01
  3726         HC    264     DT    H71   3726      0.077      1.008
  3727         HC    264     DT    H72   3727      0.077      1.008
  3728         HC    264     DT    H73   3728      0.077      1.008
  3729          C    264     DT     C4   3729     0.5194      12.01
  3730          O    264     DT     O4   3730    -0.5563         16
  3731         NA    264     DT     N3   3731     -0.434      14.01
  3732          H    264     DT     H3   3732      0.342      1.008
  3733          C    264     DT     C2   3733     0.5677      12.01
  3734          O    264     DT     O2   3734    -0.5881         16
  3735         CE    264     DT    C3'   3735     0.0713     12.001
  3736         H1    264     DT    H3'   3736     0.0985      1.008
  3737         CT    264     DT    C2'   3737    -0.0854      12.01
  3738         HC    264     DT   H2'1   3738     0.0718      1.008
  3739         HC    264     DT   H2'2   3739     0.0718      1.008
  3740         OS    264     DT    O3'   3740    -0.5232         16   ; qtot -117.3
; residue 265 DT  rtp DT   q -1.0
  3741          P    265     DT      P   3741     1.1659      30.97
  3742         O2    265     DT    O1P   3742    -0.7761         16
  3743         O2    265     DT    O2P   3743    -0.7761         16
  3744         OS    265     DT    O5'   3744    -0.4954         16
  3745         CI    265     DT    C5'   3745    -0.0069      12.01
  3746         H1    265     DT   H5'1   3746     0.0754      1.008
  3747         H1    265     DT   H5'2   3747     0.0754      1.008
  3748         CT    265     DT    C4'   3748     0.1629      12.01
  3749         H1    265     DT    H4'   3749     0.1176      1.008
  3750         OS    265     DT    O4'   3750    -0.3691         16
  3751         CT    265     DT    C1'   3751      0.068      12.01
  3752         H2    265     DT    H1'   3752     0.1804      1.008
  3753         N*    265     DT     N1   3753    -0.0239      14.01
  3754         C2    265     DT     C6   3754    -0.2209      12.01
  3755         H4    265     DT     H6   3755     0.2607      1.008
  3756         C2    265     DT     C5   3756     0.0025      12.01
  3757         CT    265     DT     C7   3757    -0.2269      12.01
  3758         HC    265     DT    H71   3758      0.077      1.008
  3759         HC    265     DT    H72   3759      0.077      1.008
  3760         HC    265     DT    H73   3760      0.077      1.008
  3761          C    265     DT     C4   3761     0.5194      12.01
  3762          O    265     DT     O4   3762    -0.5563         16
  3763         NA    265     DT     N3   3763     -0.434      14.01
  3764          H    265     DT     H3   3764      0.342      1.008
  3765          C    265     DT     C2   3765     0.5677      12.01
  3766          O    265     DT     O2   3766    -0.5881         16
  3767         CE    265     DT    C3'   3767     0.0713     12.001
  3768         H1    265     DT    H3'   3768     0.0985      1.008
  3769         CT    265     DT    C2'   3769    -0.0854      12.01
  3770         HC    265     DT   H2'1   3770     0.0718      1.008
  3771         HC    265     DT   H2'2   3771     0.0718      1.008
  3772         OS    265     DT    O3'   3772    -0.5232         16   ; qtot -118.3
; residue 266 DT  rtp DT   q -1.0
  3773          P    266     DT      P   3773     1.1659      30.97
  3774         O2    266     DT    O1P   3774    -0.7761         16
  3775         O2    266     DT    O2P   3775    -0.7761         16
  3776         OS    266     DT    O5'   3776    -0.4954         16
  3777         CI    266     DT    C5'   3777    -0.0069      12.01
  3778         H1    266     DT   H5'1   3778     0.0754      1.008
  3779         H1    266     DT   H5'2   3779     0.0754      1.008
  3780         CT    266     DT    C4'   3780     0.1629      12.01
  3781         H1    266     DT    H4'   3781     0.1176      1.008
  3782         OS    266     DT    O4'   3782    -0.3691         16
  3783         CT    266     DT    C1'   3783      0.068      12.01
  3784         H2    266     DT    H1'   3784     0.1804      1.008
  3785         N*    266     DT     N1   3785    -0.0239      14.01
  3786         C2    266     DT     C6   3786    -0.2209      12.01
  3787         H4    266     DT     H6   3787     0.2607      1.008
  3788         C2    266     DT     C5   3788     0.0025      12.01
  3789         CT    266     DT     C7   3789    -0.2269      12.01
  3790         HC    266     DT    H71   3790      0.077      1.008
  3791         HC    266     DT    H72   3791      0.077      1.008
  3792         HC    266     DT    H73   3792      0.077      1.008
  3793          C    266     DT     C4   3793     0.5194      12.01
  3794          O    266     DT     O4   3794    -0.5563         16
  3795         NA    266     DT     N3   3795     -0.434      14.01
  3796          H    266     DT     H3   3796      0.342      1.008
  3797          C    266     DT     C2   3797     0.5677      12.01
  3798          O    266     DT     O2   3798    -0.5881         16
  3799         CE    266     DT    C3'   3799     0.0713     12.001
  3800         H1    266     DT    H3'   3800     0.0985      1.008
  3801         CT    266     DT    C2'   3801    -0.0854      12.01
  3802         HC    266     DT   H2'1   3802     0.0718      1.008
  3803         HC    266     DT   H2'2   3803     0.0718      1.008
  3804         OS    266     DT    O3'   3804    -0.5232         16   ; qtot -119.3
; residue 267 DG  rtp DG   q -1.0
  3805          P    267     DG      P   3805     1.1659      30.97
  3806         O2    267     DG    O1P   3806    -0.7761         16
  3807         O2    267     DG    O2P   3807    -0.7761         16
  3808         OS    267     DG    O5'   3808    -0.4954         16
  3809         CI    267     DG    C5'   3809    -0.0069      12.01
  3810         H1    267     DG   H5'1   3810     0.0754      1.008
  3811         H1    267     DG   H5'2   3811     0.0754      1.008
  3812         CT    267     DG    C4'   3812     0.1629      12.01
  3813         H1    267     DG    H4'   3813     0.1176      1.008
  3814         OS    267     DG    O4'   3814    -0.3691         16
  3815         CT    267     DG    C1'   3815     0.0358      12.01
  3816         H2    267     DG    H1'   3816     0.1746      1.008
  3817         N*    267     DG     N9   3817     0.0577      14.01
  3818         CK    267     DG     C8   3818     0.0736      12.01
  3819         H5    267     DG     H8   3819     0.1997      1.008
  3820         NB    267     DG     N7   3820    -0.5725      14.01
  3821         CB    267     DG     C5   3821     0.1991      12.01
  3822          C    267     DG     C6   3822     0.4918      12.01
  3823          O    267     DG     O6   3823    -0.5699         16
  3824         NA    267     DG     N1   3824    -0.5053      14.01
  3825          H    267     DG     H1   3825      0.352      1.008
  3826         CA    267     DG     C2   3826     0.7432      12.01
  3827         N2    267     DG     N2   3827     -0.923      14.01
  3828          H    267     DG    H21   3828     0.4235      1.008
  3829          H    267     DG    H22   3829     0.4235      1.008
  3830         NC    267     DG     N3   3830    -0.6636      14.01
  3831         CB    267     DG     C4   3831     0.1814      12.01
  3832         CE    267     DG    C3'   3832     0.0713     12.001
  3833         H1    267     DG    H3'   3833     0.0985      1.008
  3834         CT    267     DG    C2'   3834    -0.0854      12.01
  3835         HC    267     DG   H2'1   3835     0.0718      1.008
  3836         HC    267     DG   H2'2   3836     0.0718      1.008
  3837         OS    267     DG    O3'   3837    -0.5232         16   ; qtot -120.3
; residue 268 DG  rtp DG   q -1.0
  3838          P    268     DG      P   3838     1.1659      30.97
  3839         O2    268     DG    O1P   3839    -0.7761         16
  3840         O2    268     DG    O2P   3840    -0.7761         16
  3841         OS    268     DG    O5'   3841    -0.4954         16
  3842         CI    268     DG    C5'   3842    -0.0069      12.01
  3843         H1    268     DG   H5'1   3843     0.0754      1.008
  3844         H1    268     DG   H5'2   3844     0.0754      1.008
  3845         CT    268     DG    C4'   3845     0.1629      12.01
  3846         H1    268     DG    H4'   3846     0.1176      1.008
  3847         OS    268     DG    O4'   3847    -0.3691         16
  3848         CT    268     DG    C1'   3848     0.0358      12.01
  3849         H2    268     DG    H1'   3849     0.1746      1.008
  3850         N*    268     DG     N9   3850     0.0577      14.01
  3851         CK    268     DG     C8   3851     0.0736      12.01
  3852         H5    268     DG     H8   3852     0.1997      1.008
  3853         NB    268     DG     N7   3853    -0.5725      14.01
  3854         CB    268     DG     C5   3854     0.1991      12.01
  3855          C    268     DG     C6   3855     0.4918      12.01
  3856          O    268     DG     O6   3856    -0.5699         16
  3857         NA    268     DG     N1   3857    -0.5053      14.01
  3858          H    268     DG     H1   3858      0.352      1.008
  3859         CA    268     DG     C2   3859     0.7432      12.01
  3860         N2    268     DG     N2   3860     -0.923      14.01
  3861          H    268     DG    H21   3861     0.4235      1.008
  3862          H    268     DG    H22   3862     0.4235      1.008
  3863         NC    268     DG     N3   3863    -0.6636      14.01
  3864         CB    268     DG     C4   3864     0.1814      12.01
  3865         CE    268     DG    C3'   3865     0.0713     12.001
  3866         H1    268     DG    H3'   3866     0.0985      1.008
  3867         CT    268     DG    C2'   3867    -0.0854      12.01
  3868         HC    268     DG   H2'1   3868     0.0718      1.008
  3869         HC    268     DG   H2'2   3869     0.0718      1.008
  3870         OS    268     DG    O3'   3870    -0.5232         16   ; qtot -121.3
; residue 269 DT  rtp DT   q -1.0
  3871          P    269     DT      P   3871     1.1659      30.97
  3872         O2    269     DT    O1P   3872    -0.7761         16
  3873         O2    269     DT    O2P   3873    -0.7761         16
  3874         OS    269     DT    O5'   3874    -0.4954         16
  3875         CI    269     DT    C5'   3875    -0.0069      12.01
  3876         H1    269     DT   H5'1   3876     0.0754      1.008
  3877         H1    269     DT   H5'2   3877     0.0754      1.008
  3878         CT    269     DT    C4'   3878     0.1629      12.01
  3879         H1    269     DT    H4'   3879     0.1176      1.008
  3880         OS    269     DT    O4'   3880    -0.3691         16
  3881         CT    269     DT    C1'   3881      0.068      12.01
  3882         H2    269     DT    H1'   3882     0.1804      1.008
  3883         N*    269     DT     N1   3883    -0.0239      14.01
  3884         C2    269     DT     C6   3884    -0.2209      12.01
  3885         H4    269     DT     H6   3885     0.2607      1.008
  3886         C2    269     DT     C5   3886     0.0025      12.01
  3887         CT    269     DT     C7   3887    -0.2269      12.01
  3888         HC    269     DT    H71   3888      0.077      1.008
  3889         HC    269     DT    H72   3889      0.077      1.008
  3890         HC    269     DT    H73   3890      0.077      1.008
  3891          C    269     DT     C4   3891     0.5194      12.01
  3892          O    269     DT     O4   3892    -0.5563         16
  3893         NA    269     DT     N3   3893     -0.434      14.01
  3894          H    269     DT     H3   3894      0.342      1.008
  3895          C    269     DT     C2   3895     0.5677      12.01
  3896          O    269     DT     O2   3896    -0.5881         16
  3897         CE    269     DT    C3'   3897     0.0713     12.001
  3898         H1    269     DT    H3'   3898     0.0985      1.008
  3899         CT    269     DT    C2'   3899    -0.0854      12.01
  3900         HC    269     DT   H2'1   3900     0.0718      1.008
  3901         HC    269     DT   H2'2   3901     0.0718      1.008
  3902         OS    269     DT    O3'   3902    -0.5232         16   ; qtot -122.3
; residue 270 DA  rtp DA   q -1.0
  3903          P    270     DA      P   3903     1.1659      30.97
  3904         O2    270     DA    O1P   3904    -0.7761         16
  3905         O2    270     DA    O2P   3905    -0.7761         16
  3906         OS    270     DA    O5'   3906    -0.4954         16
  3907         CI    270     DA    C5'   3907    -0.0069      12.01
  3908         H1    270     DA   H5'1   3908     0.0754      1.008
  3909         H1    270     DA   H5'2   3909     0.0754      1.008
  3910         CT    270     DA    C4'   3910     0.1629      12.01
  3911         H1    270     DA    H4'   3911     0.1176      1.008
  3912         OS    270     DA    O4'   3912    -0.3691         16
  3913         CT    270     DA    C1'   3913     0.0431      12.01
  3914         H2    270     DA    H1'   3914     0.1838      1.008
  3915         N*    270     DA     N9   3915    -0.0268      14.01
  3916         C1    270     DA     C8   3916     0.1607      12.01
  3917         H5    270     DA     H8   3917     0.1877      1.008
  3918         NB    270     DA     N7   3918    -0.6175      14.01
  3919         CB    270     DA     C5   3919     0.0725      12.01
  3920         CA    270     DA     C6   3920     0.6897      12.01
  3921         N2    270     DA     N6   3921    -0.9123      14.01
  3922          H    270     DA    H61   3922     0.4167      1.008
  3923          H    270     DA    H62   3923     0.4167      1.008
  3924         NC    270     DA     N1   3924    -0.7624      14.01
  3925         CQ    270     DA     C2   3925     0.5716      12.01
  3926         H5    270     DA     H2   3926     0.0598      1.008
  3927         NC    270     DA     N3   3927    -0.7417      14.01
  3928         CB    270     DA     C4   3928       0.38      12.01
  3929         CE    270     DA    C3'   3929     0.0713     12.001
  3930         H1    270     DA    H3'   3930     0.0985      1.008
  3931         CT    270     DA    C2'   3931    -0.0854      12.01
  3932         HC    270     DA   H2'1   3932     0.0718      1.008
  3933         HC    270     DA   H2'2   3933     0.0718      1.008
  3934         OS    270     DA    O3'   3934    -0.5232         16   ; qtot -123.3
; residue 271 DG  rtp DG   q -1.0
  3935          P    271     DG      P   3935     1.1659      30.97
  3936         O2    271     DG    O1P   3936    -0.7761         16
  3937         O2    271     DG    O2P   3937    -0.7761         16
  3938         OS    271     DG    O5'   3938    -0.4954         16
  3939         CI    271     DG    C5'   3939    -0.0069      12.01
  3940         H1    271     DG   H5'1   3940     0.0754      1.008
  3941         H1    271     DG   H5'2   3941     0.0754      1.008
  3942         CT    271     DG    C4'   3942     0.1629      12.01
  3943         H1    271     DG    H4'   3943     0.1176      1.008
  3944         OS    271     DG    O4'   3944    -0.3691         16
  3945         CT    271     DG    C1'   3945     0.0358      12.01
  3946         H2    271     DG    H1'   3946     0.1746      1.008
  3947         N*    271     DG     N9   3947     0.0577      14.01
  3948         CK    271     DG     C8   3948     0.0736      12.01
  3949         H5    271     DG     H8   3949     0.1997      1.008
  3950         NB    271     DG     N7   3950    -0.5725      14.01
  3951         CB    271     DG     C5   3951     0.1991      12.01
  3952          C    271     DG     C6   3952     0.4918      12.01
  3953          O    271     DG     O6   3953    -0.5699         16
  3954         NA    271     DG     N1   3954    -0.5053      14.01
  3955          H    271     DG     H1   3955      0.352      1.008
  3956         CA    271     DG     C2   3956     0.7432      12.01
  3957         N2    271     DG     N2   3957     -0.923      14.01
  3958          H    271     DG    H21   3958     0.4235      1.008
  3959          H    271     DG    H22   3959     0.4235      1.008
  3960         NC    271     DG     N3   3960    -0.6636      14.01
  3961         CB    271     DG     C4   3961     0.1814      12.01
  3962         CE    271     DG    C3'   3962     0.0713     12.001
  3963         H1    271     DG    H3'   3963     0.0985      1.008
  3964         CT    271     DG    C2'   3964    -0.0854      12.01
  3965         HC    271     DG   H2'1   3965     0.0718      1.008
  3966         HC    271     DG   H2'2   3966     0.0718      1.008
  3967         OS    271     DG    O3'   3967    -0.5232         16   ; qtot -124.3
; residue 272 DA  rtp DA   q -1.0
  3968          P    272     DA      P   3968     1.1659      30.97
  3969         O2    272     DA    O1P   3969    -0.7761         16
  3970         O2    272     DA    O2P   3970    -0.7761         16
  3971         OS    272     DA    O5'   3971    -0.4954         16
  3972         CI    272     DA    C5'   3972    -0.0069      12.01
  3973         H1    272     DA   H5'1   3973     0.0754      1.008
  3974         H1    272     DA   H5'2   3974     0.0754      1.008
  3975         CT    272     DA    C4'   3975     0.1629      12.01
  3976         H1    272     DA    H4'   3976     0.1176      1.008
  3977         OS    272     DA    O4'   3977    -0.3691         16
  3978         CT    272     DA    C1'   3978     0.0431      12.01
  3979         H2    272     DA    H1'   3979     0.1838      1.008
  3980         N*    272     DA     N9   3980    -0.0268      14.01
  3981         C1    272     DA     C8   3981     0.1607      12.01
  3982         H5    272     DA     H8   3982     0.1877      1.008
  3983         NB    272     DA     N7   3983    -0.6175      14.01
  3984         CB    272     DA     C5   3984     0.0725      12.01
  3985         CA    272     DA     C6   3985     0.6897      12.01
  3986         N2    272     DA     N6   3986    -0.9123      14.01
  3987          H    272     DA    H61   3987     0.4167      1.008
  3988          H    272     DA    H62   3988     0.4167      1.008
  3989         NC    272     DA     N1   3989    -0.7624      14.01
  3990         CQ    272     DA     C2   3990     0.5716      12.01
  3991         H5    272     DA     H2   3991     0.0598      1.008
  3992         NC    272     DA     N3   3992    -0.7417      14.01
  3993         CB    272     DA     C4   3993       0.38      12.01
  3994         CE    272     DA    C3'   3994     0.0713     12.001
  3995         H1    272     DA    H3'   3995     0.0985      1.008
  3996         CT    272     DA    C2'   3996    -0.0854      12.01
  3997         HC    272     DA   H2'1   3997     0.0718      1.008
  3998         HC    272     DA   H2'2   3998     0.0718      1.008
  3999         OS    272     DA    O3'   3999    -0.5232         16   ; qtot -125.3
; residue 273 DA  rtp DA   q -1.0
  4000          P    273     DA      P   4000     1.1659      30.97
  4001         O2    273     DA    O1P   4001    -0.7761         16
  4002         O2    273     DA    O2P   4002    -0.7761         16
  4003         OS    273     DA    O5'   4003    -0.4954         16
  4004         CI    273     DA    C5'   4004    -0.0069      12.01
  4005         H1    273     DA   H5'1   4005     0.0754      1.008
  4006         H1    273     DA   H5'2   4006     0.0754      1.008
  4007         CT    273     DA    C4'   4007     0.1629      12.01
  4008         H1    273     DA    H4'   4008     0.1176      1.008
  4009         OS    273     DA    O4'   4009    -0.3691         16
  4010         CT    273     DA    C1'   4010     0.0431      12.01
  4011         H2    273     DA    H1'   4011     0.1838      1.008
  4012         N*    273     DA     N9   4012    -0.0268      14.01
  4013         C1    273     DA     C8   4013     0.1607      12.01
  4014         H5    273     DA     H8   4014     0.1877      1.008
  4015         NB    273     DA     N7   4015    -0.6175      14.01
  4016         CB    273     DA     C5   4016     0.0725      12.01
  4017         CA    273     DA     C6   4017     0.6897      12.01
  4018         N2    273     DA     N6   4018    -0.9123      14.01
  4019          H    273     DA    H61   4019     0.4167      1.008
  4020          H    273     DA    H62   4020     0.4167      1.008
  4021         NC    273     DA     N1   4021    -0.7624      14.01
  4022         CQ    273     DA     C2   4022     0.5716      12.01
  4023         H5    273     DA     H2   4023     0.0598      1.008
  4024         NC    273     DA     N3   4024    -0.7417      14.01
  4025         CB    273     DA     C4   4025       0.38      12.01
  4026         CE    273     DA    C3'   4026     0.0713     12.001
  4027         H1    273     DA    H3'   4027     0.0985      1.008
  4028         CT    273     DA    C2'   4028    -0.0854      12.01
  4029         HC    273     DA   H2'1   4029     0.0718      1.008
  4030         HC    273     DA   H2'2   4030     0.0718      1.008
  4031         OS    273     DA    O3'   4031    -0.5232         16   ; qtot -126.3
; residue 274 DT  rtp DT   q -1.0
  4032          P    274     DT      P   4032     1.1659      30.97
  4033         O2    274     DT    O1P   4033    -0.7761         16
  4034         O2    274     DT    O2P   4034    -0.7761         16
  4035         OS    274     DT    O5'   4035    -0.4954         16
  4036         CI    274     DT    C5'   4036    -0.0069      12.01
  4037         H1    274     DT   H5'1   4037     0.0754      1.008
  4038         H1    274     DT   H5'2   4038     0.0754      1.008
  4039         CT    274     DT    C4'   4039     0.1629      12.01
  4040         H1    274     DT    H4'   4040     0.1176      1.008
  4041         OS    274     DT    O4'   4041    -0.3691         16
  4042         CT    274     DT    C1'   4042      0.068      12.01
  4043         H2    274     DT    H1'   4043     0.1804      1.008
  4044         N*    274     DT     N1   4044    -0.0239      14.01
  4045         C2    274     DT     C6   4045    -0.2209      12.01
  4046         H4    274     DT     H6   4046     0.2607      1.008
  4047         C2    274     DT     C5   4047     0.0025      12.01
  4048         CT    274     DT     C7   4048    -0.2269      12.01
  4049         HC    274     DT    H71   4049      0.077      1.008
  4050         HC    274     DT    H72   4050      0.077      1.008
  4051         HC    274     DT    H73   4051      0.077      1.008
  4052          C    274     DT     C4   4052     0.5194      12.01
  4053          O    274     DT     O4   4053    -0.5563         16
  4054         NA    274     DT     N3   4054     -0.434      14.01
  4055          H    274     DT     H3   4055      0.342      1.008
  4056          C    274     DT     C2   4056     0.5677      12.01
  4057          O    274     DT     O2   4057    -0.5881         16
  4058         CE    274     DT    C3'   4058     0.0713     12.001
  4059         H1    274     DT    H3'   4059     0.0985      1.008
  4060         CT    274     DT    C2'   4060    -0.0854      12.01
  4061         HC    274     DT   H2'1   4061     0.0718      1.008
  4062         HC    274     DT   H2'2   4062     0.0718      1.008
  4063         OS    274     DT    O3'   4063    -0.5232         16   ; qtot -127.3
; residue 275 DC  rtp DC   q -1.0
  4064          P    275     DC      P   4064     1.1659      30.97
  4065         O2    275     DC    O1P   4065    -0.7761         16
  4066         O2    275     DC    O2P   4066    -0.7761         16
  4067         OS    275     DC    O5'   4067    -0.4954         16
  4068         CI    275     DC    C5'   4068    -0.0069      12.01
  4069         H1    275     DC   H5'1   4069     0.0754      1.008
  4070         H1    275     DC   H5'2   4070     0.0754      1.008
  4071         CT    275     DC    C4'   4071     0.1629      12.01
  4072         H1    275     DC    H4'   4072     0.1176      1.008
  4073         OS    275     DC    O4'   4073    -0.3691         16
  4074         CT    275     DC    C1'   4074    -0.0116      12.01
  4075         H2    275     DC    H1'   4075     0.1963      1.008
  4076         N*    275     DC     N1   4076    -0.0339      14.01
  4077         CM    275     DC     C6   4077    -0.0183      12.01
  4078         H4    275     DC     H6   4078     0.2293      1.008
  4079         CM    275     DC     C5   4079    -0.5222      12.01
  4080         HA    275     DC     H5   4080     0.1863      1.008
  4081         CA    275     DC     C4   4081     0.8439      12.01
  4082         N2    275     DC     N4   4082    -0.9773      14.01
  4083          H    275     DC    H41   4083     0.4314      1.008
  4084          H    275     DC    H42   4084     0.4314      1.008
  4085         NC    275     DC     N3   4085    -0.7748      14.01
  4086          C    275     DC     C2   4086     0.7959      12.01
  4087          O    275     DC     O2   4087    -0.6548         16
  4088         CE    275     DC    C3'   4088     0.0713     12.001
  4089         H1    275     DC    H3'   4089     0.0985      1.008
  4090         CT    275     DC    C2'   4090    -0.0854      12.01
  4091         HC    275     DC   H2'1   4091     0.0718      1.008
  4092         HC    275     DC   H2'2   4092     0.0718      1.008
  4093         OS    275     DC    O3'   4093    -0.5232         16   ; qtot -128.3
; residue 276 DT  rtp DT   q -1.0
  4094          P    276     DT      P   4094     1.1659      30.97
  4095         O2    276     DT    O1P   4095    -0.7761         16
  4096         O2    276     DT    O2P   4096    -0.7761         16
  4097         OS    276     DT    O5'   4097    -0.4954         16
  4098         CI    276     DT    C5'   4098    -0.0069      12.01
  4099         H1    276     DT   H5'1   4099     0.0754      1.008
  4100         H1    276     DT   H5'2   4100     0.0754      1.008
  4101         CT    276     DT    C4'   4101     0.1629      12.01
  4102         H1    276     DT    H4'   4102     0.1176      1.008
  4103         OS    276     DT    O4'   4103    -0.3691         16
  4104         CT    276     DT    C1'   4104      0.068      12.01
  4105         H2    276     DT    H1'   4105     0.1804      1.008
  4106         N*    276     DT     N1   4106    -0.0239      14.01
  4107         C2    276     DT     C6   4107    -0.2209      12.01
  4108         H4    276     DT     H6   4108     0.2607      1.008
  4109         C2    276     DT     C5   4109     0.0025      12.01
  4110         CT    276     DT     C7   4110    -0.2269      12.01
  4111         HC    276     DT    H71   4111      0.077      1.008
  4112         HC    276     DT    H72   4112      0.077      1.008
  4113         HC    276     DT    H73   4113      0.077      1.008
  4114          C    276     DT     C4   4114     0.5194      12.01
  4115          O    276     DT     O4   4115    -0.5563         16
  4116         NA    276     DT     N3   4116     -0.434      14.01
  4117          H    276     DT     H3   4117      0.342      1.008
  4118          C    276     DT     C2   4118     0.5677      12.01
  4119          O    276     DT     O2   4119    -0.5881         16
  4120         CE    276     DT    C3'   4120     0.0713     12.001
  4121         H1    276     DT    H3'   4121     0.0985      1.008
  4122         CT    276     DT    C2'   4122    -0.0854      12.01
  4123         HC    276     DT   H2'1   4123     0.0718      1.008
  4124         HC    276     DT   H2'2   4124     0.0718      1.008
  4125         OS    276     DT    O3'   4125    -0.5232         16   ; qtot -129.3
; residue 277 DG  rtp DG   q -1.0
  4126          P    277     DG      P   4126     1.1659      30.97
  4127         O2    277     DG    O1P   4127    -0.7761         16
  4128         O2    277     DG    O2P   4128    -0.7761         16
  4129         OS    277     DG    O5'   4129    -0.4954         16
  4130         CI    277     DG    C5'   4130    -0.0069      12.01
  4131         H1    277     DG   H5'1   4131     0.0754      1.008
  4132         H1    277     DG   H5'2   4132     0.0754      1.008
  4133         CT    277     DG    C4'   4133     0.1629      12.01
  4134         H1    277     DG    H4'   4134     0.1176      1.008
  4135         OS    277     DG    O4'   4135    -0.3691         16
  4136         CT    277     DG    C1'   4136     0.0358      12.01
  4137         H2    277     DG    H1'   4137     0.1746      1.008
  4138         N*    277     DG     N9   4138     0.0577      14.01
  4139         CK    277     DG     C8   4139     0.0736      12.01
  4140         H5    277     DG     H8   4140     0.1997      1.008
  4141         NB    277     DG     N7   4141    -0.5725      14.01
  4142         CB    277     DG     C5   4142     0.1991      12.01
  4143          C    277     DG     C6   4143     0.4918      12.01
  4144          O    277     DG     O6   4144    -0.5699         16
  4145         NA    277     DG     N1   4145    -0.5053      14.01
  4146          H    277     DG     H1   4146      0.352      1.008
  4147         CA    277     DG     C2   4147     0.7432      12.01
  4148         N2    277     DG     N2   4148     -0.923      14.01
  4149          H    277     DG    H21   4149     0.4235      1.008
  4150          H    277     DG    H22   4150     0.4235      1.008
  4151         NC    277     DG     N3   4151    -0.6636      14.01
  4152         CB    277     DG     C4   4152     0.1814      12.01
  4153         CE    277     DG    C3'   4153     0.0713     12.001
  4154         H1    277     DG    H3'   4154     0.0985      1.008
  4155         CT    277     DG    C2'   4155    -0.0854      12.01
  4156         HC    277     DG   H2'1   4156     0.0718      1.008
  4157         HC    277     DG   H2'2   4157     0.0718      1.008
  4158         OS    277     DG    O3'   4158    -0.5232         16   ; qtot -130.3
; residue 278 DC  rtp DC   q -1.0
  4159          P    278     DC      P   4159     1.1659      30.97
  4160         O2    278     DC    O1P   4160    -0.7761         16
  4161         O2    278     DC    O2P   4161    -0.7761         16
  4162         OS    278     DC    O5'   4162    -0.4954         16
  4163         CI    278     DC    C5'   4163    -0.0069      12.01
  4164         H1    278     DC   H5'1   4164     0.0754      1.008
  4165         H1    278     DC   H5'2   4165     0.0754      1.008
  4166         CT    278     DC    C4'   4166     0.1629      12.01
  4167         H1    278     DC    H4'   4167     0.1176      1.008
  4168         OS    278     DC    O4'   4168    -0.3691         16
  4169         CT    278     DC    C1'   4169    -0.0116      12.01
  4170         H2    278     DC    H1'   4170     0.1963      1.008
  4171         N*    278     DC     N1   4171    -0.0339      14.01
  4172         CM    278     DC     C6   4172    -0.0183      12.01
  4173         H4    278     DC     H6   4173     0.2293      1.008
  4174         CM    278     DC     C5   4174    -0.5222      12.01
  4175         HA    278     DC     H5   4175     0.1863      1.008
  4176         CA    278     DC     C4   4176     0.8439      12.01
  4177         N2    278     DC     N4   4177    -0.9773      14.01
  4178          H    278     DC    H41   4178     0.4314      1.008
  4179          H    278     DC    H42   4179     0.4314      1.008
  4180         NC    278     DC     N3   4180    -0.7748      14.01
  4181          C    278     DC     C2   4181     0.7959      12.01
  4182          O    278     DC     O2   4182    -0.6548         16
  4183         CE    278     DC    C3'   4183     0.0713     12.001
  4184         H1    278     DC    H3'   4184     0.0985      1.008
  4185         CT    278     DC    C2'   4185    -0.0854      12.01
  4186         HC    278     DC   H2'1   4186     0.0718      1.008
  4187         HC    278     DC   H2'2   4187     0.0718      1.008
  4188         OS    278     DC    O3'   4188    -0.5232         16   ; qtot -131.3
; residue 279 DA  rtp DA   q -1.0
  4189          P    279     DA      P   4189     1.1659      30.97
  4190         O2    279     DA    O1P   4190    -0.7761         16
  4191         O2    279     DA    O2P   4191    -0.7761         16
  4192         OS    279     DA    O5'   4192    -0.4954         16
  4193         CI    279     DA    C5'   4193    -0.0069      12.01
  4194         H1    279     DA   H5'1   4194     0.0754      1.008
  4195         H1    279     DA   H5'2   4195     0.0754      1.008
  4196         CT    279     DA    C4'   4196     0.1629      12.01
  4197         H1    279     DA    H4'   4197     0.1176      1.008
  4198         OS    279     DA    O4'   4198    -0.3691         16
  4199         CT    279     DA    C1'   4199     0.0431      12.01
  4200         H2    279     DA    H1'   4200     0.1838      1.008
  4201         N*    279     DA     N9   4201    -0.0268      14.01
  4202         C1    279     DA     C8   4202     0.1607      12.01
  4203         H5    279     DA     H8   4203     0.1877      1.008
  4204         NB    279     DA     N7   4204    -0.6175      14.01
  4205         CB    279     DA     C5   4205     0.0725      12.01
  4206         CA    279     DA     C6   4206     0.6897      12.01
  4207         N2    279     DA     N6   4207    -0.9123      14.01
  4208          H    279     DA    H61   4208     0.4167      1.008
  4209          H    279     DA    H62   4209     0.4167      1.008
  4210         NC    279     DA     N1   4210    -0.7624      14.01
  4211         CQ    279     DA     C2   4211     0.5716      12.01
  4212         H5    279     DA     H2   4212     0.0598      1.008
  4213         NC    279     DA     N3   4213    -0.7417      14.01
  4214         CB    279     DA     C4   4214       0.38      12.01
  4215         CE    279     DA    C3'   4215     0.0713     12.001
  4216         H1    279     DA    H3'   4216     0.0985      1.008
  4217         CT    279     DA    C2'   4217    -0.0854      12.01
  4218         HC    279     DA   H2'1   4218     0.0718      1.008
  4219         HC    279     DA   H2'2   4219     0.0718      1.008
  4220         OS    279     DA    O3'   4220    -0.5232         16   ; qtot -132.3
; residue 280 DG  rtp DG   q -1.0
  4221          P    280     DG      P   4221     1.1659      30.97
  4222         O2    280     DG    O1P   4222    -0.7761         16
  4223         O2    280     DG    O2P   4223    -0.7761         16
  4224         OS    280     DG    O5'   4224    -0.4954         16
  4225         CI    280     DG    C5'   4225    -0.0069      12.01
  4226         H1    280     DG   H5'1   4226     0.0754      1.008
  4227         H1    280     DG   H5'2   4227     0.0754      1.008
  4228         CT    280     DG    C4'   4228     0.1629      12.01
  4229         H1    280     DG    H4'   4229     0.1176      1.008
  4230         OS    280     DG    O4'   4230    -0.3691         16
  4231         CT    280     DG    C1'   4231     0.0358      12.01
  4232         H2    280     DG    H1'   4232     0.1746      1.008
  4233         N*    280     DG     N9   4233     0.0577      14.01
  4234         CK    280     DG     C8   4234     0.0736      12.01
  4235         H5    280     DG     H8   4235     0.1997      1.008
  4236         NB    280     DG     N7   4236    -0.5725      14.01
  4237         CB    280     DG     C5   4237     0.1991      12.01
  4238          C    280     DG     C6   4238     0.4918      12.01
  4239          O    280     DG     O6   4239    -0.5699         16
  4240         NA    280     DG     N1   4240    -0.5053      14.01
  4241          H    280     DG     H1   4241      0.352      1.008
  4242         CA    280     DG     C2   4242     0.7432      12.01
  4243         N2    280     DG     N2   4243     -0.923      14.01
  4244          H    280     DG    H21   4244     0.4235      1.008
  4245          H    280     DG    H22   4245     0.4235      1.008
  4246         NC    280     DG     N3   4246    -0.6636      14.01
  4247         CB    280     DG     C4   4247     0.1814      12.01
  4248         CE    280     DG    C3'   4248     0.0713     12.001
  4249         H1    280     DG    H3'   4249     0.0985      1.008
  4250         CT    280     DG    C2'   4250    -0.0854      12.01
  4251         HC    280     DG   H2'1   4251     0.0718      1.008
  4252         HC    280     DG   H2'2   4252     0.0718      1.008
  4253         OS    280     DG    O3'   4253    -0.5232         16   ; qtot -133.3
; residue 281 DG  rtp DG   q -1.0
  4254          P    281     DG      P   4254     1.1659      30.97
  4255         O2    281     DG    O1P   4255    -0.7761         16
  4256         O2    281     DG    O2P   4256    -0.7761         16
  4257         OS    281     DG    O5'   4257    -0.4954         16
  4258         CI    281     DG    C5'   4258    -0.0069      12.01
  4259         H1    281     DG   H5'1   4259     0.0754      1.008
  4260         H1    281     DG   H5'2   4260     0.0754      1.008
  4261         CT    281     DG    C4'   4261     0.1629      12.01
  4262         H1    281     DG    H4'   4262     0.1176      1.008
  4263         OS    281     DG    O4'   4263    -0.3691         16
  4264         CT    281     DG    C1'   4264     0.0358      12.01
  4265         H2    281     DG    H1'   4265     0.1746      1.008
  4266         N*    281     DG     N9   4266     0.0577      14.01
  4267         CK    281     DG     C8   4267     0.0736      12.01
  4268         H5    281     DG     H8   4268     0.1997      1.008
  4269         NB    281     DG     N7   4269    -0.5725      14.01
  4270         CB    281     DG     C5   4270     0.1991      12.01
  4271          C    281     DG     C6   4271     0.4918      12.01
  4272          O    281     DG     O6   4272    -0.5699         16
  4273         NA    281     DG     N1   4273    -0.5053      14.01
  4274          H    281     DG     H1   4274      0.352      1.008
  4275         CA    281     DG     C2   4275     0.7432      12.01
  4276         N2    281     DG     N2   4276     -0.923      14.01
  4277          H    281     DG    H21   4277     0.4235      1.008
  4278          H    281     DG    H22   4278     0.4235      1.008
  4279         NC    281     DG     N3   4279    -0.6636      14.01
  4280         CB    281     DG     C4   4280     0.1814      12.01
  4281         CE    281     DG    C3'   4281     0.0713     12.001
  4282         H1    281     DG    H3'   4282     0.0985      1.008
  4283         CT    281     DG    C2'   4283    -0.0854      12.01
  4284         HC    281     DG   H2'1   4284     0.0718      1.008
  4285         HC    281     DG   H2'2   4285     0.0718      1.008
  4286         OS    281     DG    O3'   4286    -0.5232         16   ; qtot -134.3
; residue 282 DT  rtp DT   q -1.0
  4287          P    282     DT      P   4287     1.1659      30.97
  4288         O2    282     DT    O1P   4288    -0.7761         16
  4289         O2    282     DT    O2P   4289    -0.7761         16
  4290         OS    282     DT    O5'   4290    -0.4954         16
  4291         CI    282     DT    C5'   4291    -0.0069      12.01
  4292         H1    282     DT   H5'1   4292     0.0754      1.008
  4293         H1    282     DT   H5'2   4293     0.0754      1.008
  4294         CT    282     DT    C4'   4294     0.1629      12.01
  4295         H1    282     DT    H4'   4295     0.1176      1.008
  4296         OS    282     DT    O4'   4296    -0.3691         16
  4297         CT    282     DT    C1'   4297      0.068      12.01
  4298         H2    282     DT    H1'   4298     0.1804      1.008
  4299         N*    282     DT     N1   4299    -0.0239      14.01
  4300         C2    282     DT     C6   4300    -0.2209      12.01
  4301         H4    282     DT     H6   4301     0.2607      1.008
  4302         C2    282     DT     C5   4302     0.0025      12.01
  4303         CT    282     DT     C7   4303    -0.2269      12.01
  4304         HC    282     DT    H71   4304      0.077      1.008
  4305         HC    282     DT    H72   4305      0.077      1.008
  4306         HC    282     DT    H73   4306      0.077      1.008
  4307          C    282     DT     C4   4307     0.5194      12.01
  4308          O    282     DT     O4   4308    -0.5563         16
  4309         NA    282     DT     N3   4309     -0.434      14.01
  4310          H    282     DT     H3   4310      0.342      1.008
  4311          C    282     DT     C2   4311     0.5677      12.01
  4312          O    282     DT     O2   4312    -0.5881         16
  4313         CE    282     DT    C3'   4313     0.0713     12.001
  4314         H1    282     DT    H3'   4314     0.0985      1.008
  4315         CT    282     DT    C2'   4315    -0.0854      12.01
  4316         HC    282     DT   H2'1   4316     0.0718      1.008
  4317         HC    282     DT   H2'2   4317     0.0718      1.008
  4318         OS    282     DT    O3'   4318    -0.5232         16   ; qtot -135.3
; residue 283 DG  rtp DG   q -1.0
  4319          P    283     DG      P   4319     1.1659      30.97
  4320         O2    283     DG    O1P   4320    -0.7761         16
  4321         O2    283     DG    O2P   4321    -0.7761         16
  4322         OS    283     DG    O5'   4322    -0.4954         16
  4323         CI    283     DG    C5'   4323    -0.0069      12.01
  4324         H1    283     DG   H5'1   4324     0.0754      1.008
  4325         H1    283     DG   H5'2   4325     0.0754      1.008
  4326         CT    283     DG    C4'   4326     0.1629      12.01
  4327         H1    283     DG    H4'   4327     0.1176      1.008
  4328         OS    283     DG    O4'   4328    -0.3691         16
  4329         CT    283     DG    C1'   4329     0.0358      12.01
  4330         H2    283     DG    H1'   4330     0.1746      1.008
  4331         N*    283     DG     N9   4331     0.0577      14.01
  4332         CK    283     DG     C8   4332     0.0736      12.01
  4333         H5    283     DG     H8   4333     0.1997      1.008
  4334         NB    283     DG     N7   4334    -0.5725      14.01
  4335         CB    283     DG     C5   4335     0.1991      12.01
  4336          C    283     DG     C6   4336     0.4918      12.01
  4337          O    283     DG     O6   4337    -0.5699         16
  4338         NA    283     DG     N1   4338    -0.5053      14.01
  4339          H    283     DG     H1   4339      0.352      1.008
  4340         CA    283     DG     C2   4340     0.7432      12.01
  4341         N2    283     DG     N2   4341     -0.923      14.01
  4342          H    283     DG    H21   4342     0.4235      1.008
  4343          H    283     DG    H22   4343     0.4235      1.008
  4344         NC    283     DG     N3   4344    -0.6636      14.01
  4345         CB    283     DG     C4   4345     0.1814      12.01
  4346         CE    283     DG    C3'   4346     0.0713     12.001
  4347         H1    283     DG    H3'   4347     0.0985      1.008
  4348         CT    283     DG    C2'   4348    -0.0854      12.01
  4349         HC    283     DG   H2'1   4349     0.0718      1.008
  4350         HC    283     DG   H2'2   4350     0.0718      1.008
  4351         OS    283     DG    O3'   4351    -0.5232         16   ; qtot -136.3
; residue 284 DG  rtp DG   q -1.0
  4352          P    284     DG      P   4352     1.1659      30.97
  4353         O2    284     DG    O1P   4353    -0.7761         16
  4354         O2    284     DG    O2P   4354    -0.7761         16
  4355         OS    284     DG    O5'   4355    -0.4954         16
  4356         CI    284     DG    C5'   4356    -0.0069      12.01
  4357         H1    284     DG   H5'1   4357     0.0754      1.008
  4358         H1    284     DG   H5'2   4358     0.0754      1.008
  4359         CT    284     DG    C4'   4359     0.1629      12.01
  4360         H1    284     DG    H4'   4360     0.1176      1.008
  4361         OS    284     DG    O4'   4361    -0.3691         16
  4362         CT    284     DG    C1'   4362     0.0358      12.01
  4363         H2    284     DG    H1'   4363     0.1746      1.008
  4364         N*    284     DG     N9   4364     0.0577      14.01
  4365         CK    284     DG     C8   4365     0.0736      12.01
  4366         H5    284     DG     H8   4366     0.1997      1.008
  4367         NB    284     DG     N7   4367    -0.5725      14.01
  4368         CB    284     DG     C5   4368     0.1991      12.01
  4369          C    284     DG     C6   4369     0.4918      12.01
  4370          O    284     DG     O6   4370    -0.5699         16
  4371         NA    284     DG     N1   4371    -0.5053      14.01
  4372          H    284     DG     H1   4372      0.352      1.008
  4373         CA    284     DG     C2   4373     0.7432      12.01
  4374         N2    284     DG     N2   4374     -0.923      14.01
  4375          H    284     DG    H21   4375     0.4235      1.008
  4376          H    284     DG    H22   4376     0.4235      1.008
  4377         NC    284     DG     N3   4377    -0.6636      14.01
  4378         CB    284     DG     C4   4378     0.1814      12.01
  4379         CE    284     DG    C3'   4379     0.0713     12.001
  4380         H1    284     DG    H3'   4380     0.0985      1.008
  4381         CT    284     DG    C2'   4381    -0.0854      12.01
  4382         HC    284     DG   H2'1   4382     0.0718      1.008
  4383         HC    284     DG   H2'2   4383     0.0718      1.008
  4384         OS    284     DG    O3'   4384    -0.5232         16   ; qtot -137.3
; residue 285 DA  rtp DA   q -1.0
  4385          P    285     DA      P   4385     1.1659      30.97
  4386         O2    285     DA    O1P   4386    -0.7761         16
  4387         O2    285     DA    O2P   4387    -0.7761         16
  4388         OS    285     DA    O5'   4388    -0.4954         16
  4389         CI    285     DA    C5'   4389    -0.0069      12.01
  4390         H1    285     DA   H5'1   4390     0.0754      1.008
  4391         H1    285     DA   H5'2   4391     0.0754      1.008
  4392         CT    285     DA    C4'   4392     0.1629      12.01
  4393         H1    285     DA    H4'   4393     0.1176      1.008
  4394         OS    285     DA    O4'   4394    -0.3691         16
  4395         CT    285     DA    C1'   4395     0.0431      12.01
  4396         H2    285     DA    H1'   4396     0.1838      1.008
  4397         N*    285     DA     N9   4397    -0.0268      14.01
  4398         C1    285     DA     C8   4398     0.1607      12.01
  4399         H5    285     DA     H8   4399     0.1877      1.008
  4400         NB    285     DA     N7   4400    -0.6175      14.01
  4401         CB    285     DA     C5   4401     0.0725      12.01
  4402         CA    285     DA     C6   4402     0.6897      12.01
  4403         N2    285     DA     N6   4403    -0.9123      14.01
  4404          H    285     DA    H61   4404     0.4167      1.008
  4405          H    285     DA    H62   4405     0.4167      1.008
  4406         NC    285     DA     N1   4406    -0.7624      14.01
  4407         CQ    285     DA     C2   4407     0.5716      12.01
  4408         H5    285     DA     H2   4408     0.0598      1.008
  4409         NC    285     DA     N3   4409    -0.7417      14.01
  4410         CB    285     DA     C4   4410       0.38      12.01
  4411         CE    285     DA    C3'   4411     0.0713     12.001
  4412         H1    285     DA    H3'   4412     0.0985      1.008
  4413         CT    285     DA    C2'   4413    -0.0854      12.01
  4414         HC    285     DA   H2'1   4414     0.0718      1.008
  4415         HC    285     DA   H2'2   4415     0.0718      1.008
  4416         OS    285     DA    O3'   4416    -0.5232         16   ; qtot -138.3
; residue 286 DT  rtp DT   q -1.0
  4417          P    286     DT      P   4417     1.1659      30.97
  4418         O2    286     DT    O1P   4418    -0.7761         16
  4419         O2    286     DT    O2P   4419    -0.7761         16
  4420         OS    286     DT    O5'   4420    -0.4954         16
  4421         CI    286     DT    C5'   4421    -0.0069      12.01
  4422         H1    286     DT   H5'1   4422     0.0754      1.008
  4423         H1    286     DT   H5'2   4423     0.0754      1.008
  4424         CT    286     DT    C4'   4424     0.1629      12.01
  4425         H1    286     DT    H4'   4425     0.1176      1.008
  4426         OS    286     DT    O4'   4426    -0.3691         16
  4427         CT    286     DT    C1'   4427      0.068      12.01
  4428         H2    286     DT    H1'   4428     0.1804      1.008
  4429         N*    286     DT     N1   4429    -0.0239      14.01
  4430         C2    286     DT     C6   4430    -0.2209      12.01
  4431         H4    286     DT     H6   4431     0.2607      1.008
  4432         C2    286     DT     C5   4432     0.0025      12.01
  4433         CT    286     DT     C7   4433    -0.2269      12.01
  4434         HC    286     DT    H71   4434      0.077      1.008
  4435         HC    286     DT    H72   4435      0.077      1.008
  4436         HC    286     DT    H73   4436      0.077      1.008
  4437          C    286     DT     C4   4437     0.5194      12.01
  4438          O    286     DT     O4   4438    -0.5563         16
  4439         NA    286     DT     N3   4439     -0.434      14.01
  4440          H    286     DT     H3   4440      0.342      1.008
  4441          C    286     DT     C2   4441     0.5677      12.01
  4442          O    286     DT     O2   4442    -0.5881         16
  4443         CE    286     DT    C3'   4443     0.0713     12.001
  4444         H1    286     DT    H3'   4444     0.0985      1.008
  4445         CT    286     DT    C2'   4445    -0.0854      12.01
  4446         HC    286     DT   H2'1   4446     0.0718      1.008
  4447         HC    286     DT   H2'2   4447     0.0718      1.008
  4448         OS    286     DT    O3'   4448    -0.5232         16   ; qtot -139.3
; residue 287 DA  rtp DA   q -1.0
  4449          P    287     DA      P   4449     1.1659      30.97
  4450         O2    287     DA    O1P   4450    -0.7761         16
  4451         O2    287     DA    O2P   4451    -0.7761         16
  4452         OS    287     DA    O5'   4452    -0.4954         16
  4453         CI    287     DA    C5'   4453    -0.0069      12.01
  4454         H1    287     DA   H5'1   4454     0.0754      1.008
  4455         H1    287     DA   H5'2   4455     0.0754      1.008
  4456         CT    287     DA    C4'   4456     0.1629      12.01
  4457         H1    287     DA    H4'   4457     0.1176      1.008
  4458         OS    287     DA    O4'   4458    -0.3691         16
  4459         CT    287     DA    C1'   4459     0.0431      12.01
  4460         H2    287     DA    H1'   4460     0.1838      1.008
  4461         N*    287     DA     N9   4461    -0.0268      14.01
  4462         C1    287     DA     C8   4462     0.1607      12.01
  4463         H5    287     DA     H8   4463     0.1877      1.008
  4464         NB    287     DA     N7   4464    -0.6175      14.01
  4465         CB    287     DA     C5   4465     0.0725      12.01
  4466         CA    287     DA     C6   4466     0.6897      12.01
  4467         N2    287     DA     N6   4467    -0.9123      14.01
  4468          H    287     DA    H61   4468     0.4167      1.008
  4469          H    287     DA    H62   4469     0.4167      1.008
  4470         NC    287     DA     N1   4470    -0.7624      14.01
  4471         CQ    287     DA     C2   4471     0.5716      12.01
  4472         H5    287     DA     H2   4472     0.0598      1.008
  4473         NC    287     DA     N3   4473    -0.7417      14.01
  4474         CB    287     DA     C4   4474       0.38      12.01
  4475         CE    287     DA    C3'   4475     0.0713     12.001
  4476         H1    287     DA    H3'   4476     0.0985      1.008
  4477         CT    287     DA    C2'   4477    -0.0854      12.01
  4478         HC    287     DA   H2'1   4478     0.0718      1.008
  4479         HC    287     DA   H2'2   4479     0.0718      1.008
  4480         OS    287     DA    O3'   4480    -0.5232         16   ; qtot -140.3
; residue 288 DT  rtp DT   q -1.0
  4481          P    288     DT      P   4481     1.1659      30.97
  4482         O2    288     DT    O1P   4482    -0.7761         16
  4483         O2    288     DT    O2P   4483    -0.7761         16
  4484         OS    288     DT    O5'   4484    -0.4954         16
  4485         CI    288     DT    C5'   4485    -0.0069      12.01
  4486         H1    288     DT   H5'1   4486     0.0754      1.008
  4487         H1    288     DT   H5'2   4487     0.0754      1.008
  4488         CT    288     DT    C4'   4488     0.1629      12.01
  4489         H1    288     DT    H4'   4489     0.1176      1.008
  4490         OS    288     DT    O4'   4490    -0.3691         16
  4491         CT    288     DT    C1'   4491      0.068      12.01
  4492         H2    288     DT    H1'   4492     0.1804      1.008
  4493         N*    288     DT     N1   4493    -0.0239      14.01
  4494         C2    288     DT     C6   4494    -0.2209      12.01
  4495         H4    288     DT     H6   4495     0.2607      1.008
  4496         C2    288     DT     C5   4496     0.0025      12.01
  4497         CT    288     DT     C7   4497    -0.2269      12.01
  4498         HC    288     DT    H71   4498      0.077      1.008
  4499         HC    288     DT    H72   4499      0.077      1.008
  4500         HC    288     DT    H73   4500      0.077      1.008
  4501          C    288     DT     C4   4501     0.5194      12.01
  4502          O    288     DT     O4   4502    -0.5563         16
  4503         NA    288     DT     N3   4503     -0.434      14.01
  4504          H    288     DT     H3   4504      0.342      1.008
  4505          C    288     DT     C2   4505     0.5677      12.01
  4506          O    288     DT     O2   4506    -0.5881         16
  4507         CE    288     DT    C3'   4507     0.0713     12.001
  4508         H1    288     DT    H3'   4508     0.0985      1.008
  4509         CT    288     DT    C2'   4509    -0.0854      12.01
  4510         HC    288     DT   H2'1   4510     0.0718      1.008
  4511         HC    288     DT   H2'2   4511     0.0718      1.008
  4512         OS    288     DT    O3'   4512    -0.5232         16   ; qtot -141.3
; residue 289 DT  rtp DT   q -1.0
  4513          P    289     DT      P   4513     1.1659      30.97
  4514         O2    289     DT    O1P   4514    -0.7761         16
  4515         O2    289     DT    O2P   4515    -0.7761         16
  4516         OS    289     DT    O5'   4516    -0.4954         16
  4517         CI    289     DT    C5'   4517    -0.0069      12.01
  4518         H1    289     DT   H5'1   4518     0.0754      1.008
  4519         H1    289     DT   H5'2   4519     0.0754      1.008
  4520         CT    289     DT    C4'   4520     0.1629      12.01
  4521         H1    289     DT    H4'   4521     0.1176      1.008
  4522         OS    289     DT    O4'   4522    -0.3691         16
  4523         CT    289     DT    C1'   4523      0.068      12.01
  4524         H2    289     DT    H1'   4524     0.1804      1.008
  4525         N*    289     DT     N1   4525    -0.0239      14.01
  4526         C2    289     DT     C6   4526    -0.2209      12.01
  4527         H4    289     DT     H6   4527     0.2607      1.008
  4528         C2    289     DT     C5   4528     0.0025      12.01
  4529         CT    289     DT     C7   4529    -0.2269      12.01
  4530         HC    289     DT    H71   4530      0.077      1.008
  4531         HC    289     DT    H72   4531      0.077      1.008
  4532         HC    289     DT    H73   4532      0.077      1.008
  4533          C    289     DT     C4   4533     0.5194      12.01
  4534          O    289     DT     O4   4534    -0.5563         16
  4535         NA    289     DT     N3   4535     -0.434      14.01
  4536          H    289     DT     H3   4536      0.342      1.008
  4537          C    289     DT     C2   4537     0.5677      12.01
  4538          O    289     DT     O2   4538    -0.5881         16
  4539         CE    289     DT    C3'   4539     0.0713     12.001
  4540         H1    289     DT    H3'   4540     0.0985      1.008
  4541         CT    289     DT    C2'   4541    -0.0854      12.01
  4542         HC    289     DT   H2'1   4542     0.0718      1.008
  4543         HC    289     DT   H2'2   4543     0.0718      1.008
  4544         OS    289     DT    O3'   4544    -0.5232         16   ; qtot -142.3
; residue 290 DG  rtp DG   q -1.0
  4545          P    290     DG      P   4545     1.1659      30.97
  4546         O2    290     DG    O1P   4546    -0.7761         16
  4547         O2    290     DG    O2P   4547    -0.7761         16
  4548         OS    290     DG    O5'   4548    -0.4954         16
  4549         CI    290     DG    C5'   4549    -0.0069      12.01
  4550         H1    290     DG   H5'1   4550     0.0754      1.008
  4551         H1    290     DG   H5'2   4551     0.0754      1.008
  4552         CT    290     DG    C4'   4552     0.1629      12.01
  4553         H1    290     DG    H4'   4553     0.1176      1.008
  4554         OS    290     DG    O4'   4554    -0.3691         16
  4555         CT    290     DG    C1'   4555     0.0358      12.01
  4556         H2    290     DG    H1'   4556     0.1746      1.008
  4557         N*    290     DG     N9   4557     0.0577      14.01
  4558         CK    290     DG     C8   4558     0.0736      12.01
  4559         H5    290     DG     H8   4559     0.1997      1.008
  4560         NB    290     DG     N7   4560    -0.5725      14.01
  4561         CB    290     DG     C5   4561     0.1991      12.01
  4562          C    290     DG     C6   4562     0.4918      12.01
  4563          O    290     DG     O6   4563    -0.5699         16
  4564         NA    290     DG     N1   4564    -0.5053      14.01
  4565          H    290     DG     H1   4565      0.352      1.008
  4566         CA    290     DG     C2   4566     0.7432      12.01
  4567         N2    290     DG     N2   4567     -0.923      14.01
  4568          H    290     DG    H21   4568     0.4235      1.008
  4569          H    290     DG    H22   4569     0.4235      1.008
  4570         NC    290     DG     N3   4570    -0.6636      14.01
  4571         CB    290     DG     C4   4571     0.1814      12.01
  4572         CE    290     DG    C3'   4572     0.0713     12.001
  4573         H1    290     DG    H3'   4573     0.0985      1.008
  4574         CT    290     DG    C2'   4574    -0.0854      12.01
  4575         HC    290     DG   H2'1   4575     0.0718      1.008
  4576         HC    290     DG   H2'2   4576     0.0718      1.008
  4577         OS    290     DG    O3'   4577    -0.5232         16   ; qtot -143.3
; residue 291 DA  rtp DA   q -1.0
  4578          P    291     DA      P   4578     1.1659      30.97
  4579         O2    291     DA    O1P   4579    -0.7761         16
  4580         O2    291     DA    O2P   4580    -0.7761         16
  4581         OS    291     DA    O5'   4581    -0.4954         16
  4582         CI    291     DA    C5'   4582    -0.0069      12.01
  4583         H1    291     DA   H5'1   4583     0.0754      1.008
  4584         H1    291     DA   H5'2   4584     0.0754      1.008
  4585         CT    291     DA    C4'   4585     0.1629      12.01
  4586         H1    291     DA    H4'   4586     0.1176      1.008
  4587         OS    291     DA    O4'   4587    -0.3691         16
  4588         CT    291     DA    C1'   4588     0.0431      12.01
  4589         H2    291     DA    H1'   4589     0.1838      1.008
  4590         N*    291     DA     N9   4590    -0.0268      14.01
  4591         C1    291     DA     C8   4591     0.1607      12.01
  4592         H5    291     DA     H8   4592     0.1877      1.008
  4593         NB    291     DA     N7   4593    -0.6175      14.01
  4594         CB    291     DA     C5   4594     0.0725      12.01
  4595         CA    291     DA     C6   4595     0.6897      12.01
  4596         N2    291     DA     N6   4596    -0.9123      14.01
  4597          H    291     DA    H61   4597     0.4167      1.008
  4598          H    291     DA    H62   4598     0.4167      1.008
  4599         NC    291     DA     N1   4599    -0.7624      14.01
  4600         CQ    291     DA     C2   4600     0.5716      12.01
  4601         H5    291     DA     H2   4601     0.0598      1.008
  4602         NC    291     DA     N3   4602    -0.7417      14.01
  4603         CB    291     DA     C4   4603       0.38      12.01
  4604         CE    291     DA    C3'   4604     0.0713     12.001
  4605         H1    291     DA    H3'   4605     0.0985      1.008
  4606         CT    291     DA    C2'   4606    -0.0854      12.01
  4607         HC    291     DA   H2'1   4607     0.0718      1.008
  4608         HC    291     DA   H2'2   4608     0.0718      1.008
  4609         OS    291     DA    O3'   4609    -0.5232         16   ; qtot -144.3
; residue 292 DT3 rtp DT3  q -0.7
  4610          P    292    DT3      P   4610     1.1659      30.97
  4611         O2    292    DT3    O1P   4611    -0.7761         16
  4612         O2    292    DT3    O2P   4612    -0.7761         16
  4613         OS    292    DT3    O5'   4613    -0.4954         16
  4614         CI    292    DT3    C5'   4614    -0.0069      12.01
  4615         H1    292    DT3   H5'1   4615     0.0754      1.008
  4616         H1    292    DT3   H5'2   4616     0.0754      1.008
  4617         CT    292    DT3    C4'   4617     0.1629      12.01
  4618         H1    292    DT3    H4'   4618     0.1176      1.008
  4619         OS    292    DT3    O4'   4619    -0.3691         16
  4620         CT    292    DT3    C1'   4620      0.068      12.01
  4621         H2    292    DT3    H1'   4621     0.1804      1.008
  4622         N*    292    DT3     N1   4622    -0.0239      14.01
  4623         C2    292    DT3     C6   4623    -0.2209      12.01
  4624         H4    292    DT3     H6   4624     0.2607      1.008
  4625         C2    292    DT3     C5   4625     0.0025      12.01
  4626         CT    292    DT3     C7   4626    -0.2269      12.01
  4627         HC    292    DT3    H71   4627      0.077      1.008
  4628         HC    292    DT3    H72   4628      0.077      1.008
  4629         HC    292    DT3    H73   4629      0.077      1.008
  4630          C    292    DT3     C4   4630     0.5194      12.01
  4631          O    292    DT3     O4   4631    -0.5563         16
  4632         NA    292    DT3     N3   4632     -0.434      14.01
  4633          H    292    DT3     H3   4633      0.342      1.008
  4634          C    292    DT3     C2   4634     0.5677      12.01
  4635          O    292    DT3     O2   4635    -0.5881         16
  4636         CE    292    DT3    C3'   4636     0.0713     12.001
  4637         H1    292    DT3    H3'   4637     0.0985      1.008
  4638         CT    292    DT3    C2'   4638    -0.0854      12.01
  4639         HC    292    DT3   H2'1   4639     0.0718      1.008
  4640         HC    292    DT3   H2'2   4640     0.0718      1.008
  4641         OH    292    DT3    O3'   4641    -0.6549         16
  4642         HO    292    DT3    H3T   4642     0.4396      1.008   ; qtot -145

[ bonds ]
;  ai    aj funct            c0            c1            c2            c3
    1     2     1 
    1     3     1 
    3     4     1 
    3     5     1 
    3     6     1 
    6     7     1 
    6     8     1 
    6    25     1 
    8     9     1 
    9    10     1 
    9    11     1 
    9    27     1 
   11    12     1 
   11    24     1 
   12    13     1 
   12    14     1 
   14    15     1 
   15    16     1 
   15    24     1 
   16    17     1 
   16    20     1 
   17    18     1 
   17    19     1 
   20    21     1 
   21    22     1 
   21    23     1 
   23    24     1 
   25    26     1 
   25    27     1 
   25    30     1 
   27    28     1 
   27    29     1 
   30    31     1 
   31    32     1 
   31    33     1 
   31    34     1 
   34    35     1 
   35    36     1 
   35    37     1 
   35    38     1 
   38    39     1 
   38    40     1 
   38    57     1 
   40    41     1 
   41    42     1 
   41    43     1 
   41    59     1 
   43    44     1 
   43    55     1 
   44    45     1 
   44    46     1 
   46    47     1 
   46    51     1 
   47    48     1 
   47    49     1 
   47    50     1 
   51    52     1 
   51    53     1 
   53    54     1 
   53    55     1 
   55    56     1 
   57    58     1 
   57    59     1 
   57    62     1 
   59    60     1 
   59    61     1 
   62    63     1 
   63    64     1 
   63    65     1 
   63    66     1 
   66    67     1 
   67    68     1 
   67    69     1 
   67    70     1 
   70    71     1 
   70    72     1 
   70    87     1 
   72    73     1 
   73    74     1 
   73    75     1 
   73    89     1 
   75    76     1 
   75    85     1 
   76    77     1 
   76    78     1 
   78    79     1 
   78    80     1 
   80    81     1 
   80    84     1 
   81    82     1 
   81    83     1 
   84    85     1 
   85    86     1 
   87    88     1 
   87    89     1 
   87    92     1 
   89    90     1 
   89    91     1 
   92    93     1 
   93    94     1 
   93    95     1 
   93    96     1 
   96    97     1 
   97    98     1 
   97    99     1 
   97   100     1 
  100   101     1 
  100   102     1 
  100   119     1 
  102   103     1 
  103   104     1 
  103   105     1 
  103   121     1 
  105   106     1 
  105   118     1 
  106   107     1 
  106   108     1 
  108   109     1 
  109   110     1 
  109   118     1 
  110   111     1 
  110   114     1 
  111   112     1 
  111   113     1 
  114   115     1 
  115   116     1 
  115   117     1 
  117   118     1 
  119   120     1 
  119   121     1 
  119   124     1 
  121   122     1 
  121   123     1 
  124   125     1 
  125   126     1 
  125   127     1 
  125   128     1 
  128   129     1 
  129   130     1 
  129   131     1 
  129   132     1 
  132   133     1 
  132   134     1 
  132   151     1 
  134   135     1 
  135   136     1 
  135   137     1 
  135   153     1 
  137   138     1 
  137   150     1 
  138   139     1 
  138   140     1 
  140   141     1 
  141   142     1 
  141   150     1 
  142   143     1 
  142   146     1 
  143   144     1 
  143   145     1 
  146   147     1 
  147   148     1 
  147   149     1 
  149   150     1 
  151   152     1 
  151   153     1 
  151   156     1 
  153   154     1 
  153   155     1 
  156   157     1 
  157   158     1 
  157   159     1 
  157   160     1 
  160   161     1 
  161   162     1 
  161   163     1 
  161   164     1 
  164   165     1 
  164   166     1 
  164   183     1 
  166   167     1 
  167   168     1 
  167   169     1 
  167   185     1 
  169   170     1 
  169   181     1 
  170   171     1 
  170   172     1 
  172   173     1 
  172   177     1 
  173   174     1 
  173   175     1 
  173   176     1 
  177   178     1 
  177   179     1 
  179   180     1 
  179   181     1 
  181   182     1 
  183   184     1 
  183   185     1 
  183   188     1 
  185   186     1 
  185   187     1 
  188   189     1 
  189   190     1 
  189   191     1 
  189   192     1 
  192   193     1 
  193   194     1 
  193   195     1 
  193   196     1 
  196   197     1 
  196   198     1 
  196   215     1 
  198   199     1 
  199   200     1 
  199   201     1 
  199   217     1 
  201   202     1 
  201   214     1 
  202   203     1 
  202   204     1 
  204   205     1 
  205   206     1 
  205   214     1 
  206   207     1 
  206   210     1 
  207   208     1 
  207   209     1 
  210   211     1 
  211   212     1 
  211   213     1 
  213   214     1 
  215   216     1 
  215   217     1 
  215   220     1 
  217   218     1 
  217   219     1 
  220   221     1 
  221   222     1 
  221   223     1 
  221   224     1 
  224   225     1 
  225   226     1 
  225   227     1 
  225   228     1 
  228   229     1 
  228   230     1 
  228   247     1 
  230   231     1 
  231   232     1 
  231   233     1 
  231   249     1 
  233   234     1 
  233   245     1 
  234   235     1 
  234   236     1 
  236   237     1 
  236   241     1 
  237   238     1 
  237   239     1 
  237   240     1 
  241   242     1 
  241   243     1 
  243   244     1 
  243   245     1 
  245   246     1 
  247   248     1 
  247   249     1 
  247   252     1 
  249   250     1 
  249   251     1 
  252   253     1 
  253   254     1 
  253   255     1 
  253   256     1 
  256   257     1 
  257   258     1 
  257   259     1 
  257   260     1 
  260   261     1 
  260   262     1 
  260   277     1 
  262   263     1 
  263   264     1 
  263   265     1 
  263   279     1 
  265   266     1 
  265   275     1 
  266   267     1 
  266   268     1 
  268   269     1 
  268   270     1 
  270   271     1 
  270   274     1 
  271   272     1 
  271   273     1 
  274   275     1 
  275   276     1 
  277   278     1 
  277   279     1 
  277   282     1 
  279   280     1 
  279   281     1 
  282   283     1 
  283   284     1 
  283   285     1 
  283   286     1 
  286   287     1 
  287   288     1 
  287   289     1 
  287   290     1 
  290   291     1 
  290   292     1 
  290   307     1 
  292   293     1 
  293   294     1 
  293   295     1 
  293   309     1 
  295   296     1 
  295   305     1 
  296   297     1 
  296   298     1 
  298   299     1 
  298   300     1 
  300   301     1 
  300   304     1 
  301   302     1 
  301   303     1 
  304   305     1 
  305   306     1 
  307   308     1 
  307   309     1 
  307   312     1 
  309   310     1 
  309   311     1 
  312   313     1 
  313   314     1 
  313   315     1 
  313   316     1 
  316   317     1 
  317   318     1 
  317   319     1 
  317   320     1 
  320   321     1 
  320   322     1 
  320   339     1 
  322   323     1 
  323   324     1 
  323   325     1 
  323   341     1 
  325   326     1 
  325   338     1 
  326   327     1 
  326   328     1 
  328   329     1 
  329   330     1 
  329   338     1 
  330   331     1 
  330   334     1 
  331   332     1 
  331   333     1 
  334   335     1 
  335   336     1 
  335   337     1 
  337   338     1 
  339   340     1 
  339   341     1 
  339   344     1 
  341   342     1 
  341   343     1 
  344   345     1 
  345   346     1 
  345   347     1 
  345   348     1 
  348   349     1 
  349   350     1 
  349   351     1 
  349   352     1 
  352   353     1 
  352   354     1 
  352   369     1 
  354   355     1 
  355   356     1 
  355   357     1 
  355   371     1 
  357   358     1 
  357   367     1 
  358   359     1 
  358   360     1 
  360   361     1 
  360   362     1 
  362   363     1 
  362   366     1 
  363   364     1 
  363   365     1 
  366   367     1 
  367   368     1 
  369   370     1 
  369   371     1 
  369   374     1 
  371   372     1 
  371   373     1 
  374   375     1 
  375   376     1 
  375   377     1 
  375   378     1 
  378   379     1 
  379   380     1 
  379   381     1 
  379   382     1 
  382   383     1 
  382   384     1 
  382   399     1 
  384   385     1 
  385   386     1 
  385   387     1 
  385   401     1 
  387   388     1 
  387   397     1 
  388   389     1 
  388   390     1 
  390   391     1 
  390   392     1 
  392   393     1 
  392   396     1 
  393   394     1 
  393   395     1 
  396   397     1 
  397   398     1 
  399   400     1 
  399   401     1 
  399   404     1 
  401   402     1 
  401   403     1 
  404   405     1 
  405   406     1 
  405   407     1 
  405   408     1 
  408   409     1 
  409   410     1 
  409   411     1 
  409   412     1 
  412   413     1 
  412   414     1 
  412   431     1 
  414   415     1 
  415   416     1 
  415   417     1 
  415   433     1 
  417   418     1 
  417   429     1 
  418   419     1 
  418   420     1 
  420   421     1 
  420   425     1 
  421   422     1 
  421   423     1 
  421   424     1 
  425   426     1 
  425   427     1 
  427   428     1 
  427   429     1 
  429   430     1 
  431   432     1 
  431   433     1 
  431   436     1 
  433   434     1 
  433   435     1 
  436   437     1 
  437   438     1 
  437   439     1 
  437   440     1 
  440   441     1 
  441   442     1 
  441   443     1 
  441   444     1 
  444   445     1 
  444   446     1 
  444   464     1 
  446   447     1 
  447   448     1 
  447   449     1 
  447   466     1 
  449   450     1 
  449   463     1 
  450   451     1 
  450   452     1 
  452   453     1 
  453   454     1 
  453   463     1 
  454   455     1 
  454   456     1 
  456   457     1 
  456   458     1 
  458   459     1 
  458   462     1 
  459   460     1 
  459   461     1 
  462   463     1 
  464   465     1 
  464   466     1 
  464   469     1 
  466   467     1 
  466   468     1 
  469   470     1 
  470   471     1 
  470   472     1 
  470   473     1 
  473   474     1 
  474   475     1 
  474   476     1 
  474   477     1 
  477   478     1 
  477   479     1 
  477   494     1 
  479   480     1 
  480   481     1 
  480   482     1 
  480   496     1 
  482   483     1 
  482   492     1 
  483   484     1 
  483   485     1 
  485   486     1 
  485   487     1 
  487   488     1 
  487   491     1 
  488   489     1 
  488   490     1 
  491   492     1 
  492   493     1 
  494   495     1 
  494   496     1 
  494   499     1 
  496   497     1 
  496   498     1 
  499   500     1 
  500   501     1 
  500   502     1 
  500   503     1 
  503   504     1 
  504   505     1 
  504   506     1 
  504   507     1 
  507   508     1 
  507   509     1 
  507   526     1 
  509   510     1 
  510   511     1 
  510   512     1 
  510   528     1 
  512   513     1 
  512   525     1 
  513   514     1 
  513   515     1 
  515   516     1 
  516   517     1 
  516   525     1 
  517   518     1 
  517   521     1 
  518   519     1 
  518   520     1 
  521   522     1 
  522   523     1 
  522   524     1 
  524   525     1 
  526   527     1 
  526   528     1 
  526   531     1 
  528   529     1 
  528   530     1 
  531   532     1 
  532   533     1 
  532   534     1 
  532   535     1 
  535   536     1 
  536   537     1 
  536   538     1 
  536   539     1 
  539   540     1 
  539   541     1 
  539   559     1 
  541   542     1 
  542   543     1 
  542   544     1 
  542   561     1 
  544   545     1 
  544   558     1 
  545   546     1 
  545   547     1 
  547   548     1 
  548   549     1 
  548   558     1 
  549   550     1 
  549   551     1 
  551   552     1 
  551   553     1 
  553   554     1 
  553   557     1 
  554   555     1 
  554   556     1 
  557   558     1 
  559   560     1 
  559   561     1 
  559   564     1 
  561   562     1 
  561   563     1 
  564   565     1 
  565   566     1 
  565   567     1 
  565   568     1 
  568   569     1 
  569   570     1 
  569   571     1 
  569   572     1 
  572   573     1 
  572   574     1 
  572   591     1 
  574   575     1 
  575   576     1 
  575   577     1 
  575   593     1 
  577   578     1 
  577   590     1 
  578   579     1 
  578   580     1 
  580   581     1 
  581   582     1 
  581   590     1 
  582   583     1 
  582   586     1 
  583   584     1 
  583   585     1 
  586   587     1 
  587   588     1 
  587   589     1 
  589   590     1 
  591   592     1 
  591   593     1 
  591   596     1 
  593   594     1 
  593   595     1 
  596   597     1 
  597   598     1 
  597   599     1 
  597   600     1 
  600   601     1 
  601   602     1 
  601   603     1 
  601   604     1 
  604   605     1 
  604   606     1 
  604   623     1 
  606   607     1 
  607   608     1 
  607   609     1 
  607   625     1 
  609   610     1 
  609   621     1 
  610   611     1 
  610   612     1 
  612   613     1 
  612   617     1 
  613   614     1 
  613   615     1 
  613   616     1 
  617   618     1 
  617   619     1 
  619   620     1 
  619   621     1 
  621   622     1 
  623   624     1 
  623   625     1 
  623   628     1 
  625   626     1 
  625   627     1 
  628   629     1 
  629   630     1 
  629   631     1 
  629   632     1 
  632   633     1 
  633   634     1 
  633   635     1 
  633   636     1 
  636   637     1 
  636   638     1 
  636   655     1 
  638   639     1 
  639   640     1 
  639   641     1 
  639   657     1 
  641   642     1 
  641   653     1 
  642   643     1 
  642   644     1 
  644   645     1 
  644   649     1 
  645   646     1 
  645   647     1 
  645   648     1 
  649   650     1 
  649   651     1 
  651   652     1 
  651   653     1 
  653   654     1 
  655   656     1 
  655   657     1 
  655   660     1 
  657   658     1 
  657   659     1 
  660   661     1 
  661   662     1 
  661   663     1 
  661   664     1 
  664   665     1 
  665   666     1 
  665   667     1 
  665   668     1 
  668   669     1 
  668   670     1 
  668   685     1 
  670   671     1 
  671   672     1 
  671   673     1 
  671   687     1 
  673   674     1 
  673   683     1 
  674   675     1 
  674   676     1 
  676   677     1 
  676   678     1 
  678   679     1 
  678   682     1 
  679   680     1 
  679   681     1 
  682   683     1 
  683   684     1 
  685   686     1 
  685   687     1 
  685   690     1 
  687   688     1 
  687   689     1 
  690   691     1 
  691   692     1 
  691   693     1 
  691   694     1 
  694   695     1 
  695   696     1 
  695   697     1 
  695   698     1 
  698   699     1 
  698   700     1 
  698   717     1 
  700   701     1 
  701   702     1 
  701   703     1 
  701   719     1 
  703   704     1 
  703   715     1 
  704   705     1 
  704   706     1 
  706   707     1 
  706   711     1 
  707   708     1 
  707   709     1 
  707   710     1 
  711   712     1 
  711   713     1 
  713   714     1 
  713   715     1 
  715   716     1 
  717   718     1 
  717   719     1 
  717   722     1 
  719   720     1 
  719   721     1 
  722   723     1 
  723   724     1 
  723   725     1 
  723   726     1 
  726   727     1 
  727   728     1 
  727   729     1 
  727   730     1 
  730   731     1 
  730   732     1 
  730   749     1 
  732   733     1 
  733   734     1 
  733   735     1 
  733   751     1 
  735   736     1 
  735   748     1 
  736   737     1 
  736   738     1 
  738   739     1 
  739   740     1 
  739   748     1 
  740   741     1 
  740   744     1 
  741   742     1 
  741   743     1 
  744   745     1 
  745   746     1 
  745   747     1 
  747   748     1 
  749   750     1 
  749   751     1 
  749   754     1 
  751   752     1 
  751   753     1 
  754   755     1 
  755   756     1 
  755   757     1 
  755   758     1 
  758   759     1 
  759   760     1 
  759   761     1 
  759   762     1 
  762   763     1 
  762   764     1 
  762   779     1 
  764   765     1 
  765   766     1 
  765   767     1 
  765   781     1 
  767   768     1 
  767   777     1 
  768   769     1 
  768   770     1 
  770   771     1 
  770   772     1 
  772   773     1 
  772   776     1 
  773   774     1 
  773   775     1 
  776   777     1 
  777   778     1 
  779   780     1 
  779   781     1 
  779   784     1 
  781   782     1 
  781   783     1 
  784   785     1 
  785   786     1 
  785   787     1 
  785   788     1 
  788   789     1 
  789   790     1 
  789   791     1 
  789   792     1 
  792   793     1 
  792   794     1 
  792   809     1 
  794   795     1 
  795   796     1 
  795   797     1 
  795   811     1 
  797   798     1 
  797   807     1 
  798   799     1 
  798   800     1 
  800   801     1 
  800   802     1 
  802   803     1 
  802   806     1 
  803   804     1 
  803   805     1 
  806   807     1 
  807   808     1 
  809   810     1 
  809   811     1 
  809   814     1 
  811   812     1 
  811   813     1 
  814   815     1 
  815   816     1 
  815   817     1 
  815   818     1 
  818   819     1 
  819   820     1 
  819   821     1 
  819   822     1 
  822   823     1 
  822   824     1 
  822   841     1 
  824   825     1 
  825   826     1 
  825   827     1 
  825   843     1 
  827   828     1 
  827   840     1 
  828   829     1 
  828   830     1 
  830   831     1 
  831   832     1 
  831   840     1 
  832   833     1 
  832   836     1 
  833   834     1 
  833   835     1 
  836   837     1 
  837   838     1 
  837   839     1 
  839   840     1 
  841   842     1 
  841   843     1 
  841   846     1 
  843   844     1 
  843   845     1 
  846   847     1 
  847   848     1 
  847   849     1 
  847   850     1 
  850   851     1 
  851   852     1 
  851   853     1 
  851   854     1 
  854   855     1 
  854   856     1 
  854   873     1 
  856   857     1 
  857   858     1 
  857   859     1 
  857   875     1 
  859   860     1 
  859   872     1 
  860   861     1 
  860   862     1 
  862   863     1 
  863   864     1 
  863   872     1 
  864   865     1 
  864   868     1 
  865   866     1 
  865   867     1 
  868   869     1 
  869   870     1 
  869   871     1 
  871   872     1 
  873   874     1 
  873   875     1 
  873   878     1 
  875   876     1 
  875   877     1 
  878   879     1 
  879   880     1 
  879   881     1 
  879   882     1 
  882   883     1 
  883   884     1 
  883   885     1 
  883   886     1 
  886   887     1 
  886   888     1 
  886   905     1 
  888   889     1 
  889   890     1 
  889   891     1 
  889   907     1 
  891   892     1 
  891   904     1 
  892   893     1 
  892   894     1 
  894   895     1 
  895   896     1 
  895   904     1 
  896   897     1 
  896   900     1 
  897   898     1 
  897   899     1 
  900   901     1 
  901   902     1 
  901   903     1 
  903   904     1 
  905   906     1 
  905   907     1 
  905   910     1 
  907   908     1 
  907   909     1 
  910   911     1 
  911   912     1 
  911   913     1 
  911   914     1 
  914   915     1 
  915   916     1 
  915   917     1 
  915   918     1 
  918   919     1 
  918   920     1 
  918   937     1 
  920   921     1 
  921   922     1 
  921   923     1 
  921   939     1 
  923   924     1 
  923   936     1 
  924   925     1 
  924   926     1 
  926   927     1 
  927   928     1 
  927   936     1 
  928   929     1 
  928   932     1 
  929   930     1 
  929   931     1 
  932   933     1 
  933   934     1 
  933   935     1 
  935   936     1 
  937   938     1 
  937   939     1 
  937   942     1 
  939   940     1 
  939   941     1 
  942   943     1 
  943   944     1 
  943   945     1 
  943   946     1 
  946   947     1 
  947   948     1 
  947   949     1 
  947   950     1 
  950   951     1 
  950   952     1 
  950   970     1 
  952   953     1 
  953   954     1 
  953   955     1 
  953   972     1 
  955   956     1 
  955   969     1 
  956   957     1 
  956   958     1 
  958   959     1 
  959   960     1 
  959   969     1 
  960   961     1 
  960   962     1 
  962   963     1 
  962   964     1 
  964   965     1 
  964   968     1 
  965   966     1 
  965   967     1 
  968   969     1 
  970   971     1 
  970   972     1 
  970   975     1 
  972   973     1 
  972   974     1 
  975   976     1 
  976   977     1 
  976   978     1 
  976   979     1 
  979   980     1 
  980   981     1 
  980   982     1 
  980   983     1 
  983   984     1 
  983   985     1 
  983  1002     1 
  985   986     1 
  986   987     1 
  986   988     1 
  986  1004     1 
  988   989     1 
  988  1000     1 
  989   990     1 
  989   991     1 
  991   992     1 
  991   996     1 
  992   993     1 
  992   994     1 
  992   995     1 
  996   997     1 
  996   998     1 
  998   999     1 
  998  1000     1 
 1000  1001     1 
 1002  1003     1 
 1002  1004     1 
 1002  1007     1 
 1004  1005     1 
 1004  1006     1 
 1007  1008     1 
 1008  1009     1 
 1008  1010     1 
 1008  1011     1 
 1011  1012     1 
 1012  1013     1 
 1012  1014     1 
 1012  1015     1 
 1015  1016     1 
 1015  1017     1 
 1015  1035     1 
 1017  1018     1 
 1018  1019     1 
 1018  1020     1 
 1018  1037     1 
 1020  1021     1 
 1020  1034     1 
 1021  1022     1 
 1021  1023     1 
 1023  1024     1 
 1024  1025     1 
 1024  1034     1 
 1025  1026     1 
 1025  1027     1 
 1027  1028     1 
 1027  1029     1 
 1029  1030     1 
 1029  1033     1 
 1030  1031     1 
 1030  1032     1 
 1033  1034     1 
 1035  1036     1 
 1035  1037     1 
 1035  1040     1 
 1037  1038     1 
 1037  1039     1 
 1040  1041     1 
 1041  1042     1 
 1041  1043     1 
 1041  1044     1 
 1044  1045     1 
 1045  1046     1 
 1045  1047     1 
 1045  1048     1 
 1048  1049     1 
 1048  1050     1 
 1048  1067     1 
 1050  1051     1 
 1051  1052     1 
 1051  1053     1 
 1051  1069     1 
 1053  1054     1 
 1053  1065     1 
 1054  1055     1 
 1054  1056     1 
 1056  1057     1 
 1056  1061     1 
 1057  1058     1 
 1057  1059     1 
 1057  1060     1 
 1061  1062     1 
 1061  1063     1 
 1063  1064     1 
 1063  1065     1 
 1065  1066     1 
 1067  1068     1 
 1067  1069     1 
 1067  1072     1 
 1069  1070     1 
 1069  1071     1 
 1072  1073     1 
 1073  1074     1 
 1073  1075     1 
 1073  1076     1 
 1076  1077     1 
 1077  1078     1 
 1077  1079     1 
 1077  1080     1 
 1080  1081     1 
 1080  1082     1 
 1080  1099     1 
 1082  1083     1 
 1083  1084     1 
 1083  1085     1 
 1083  1101     1 
 1085  1086     1 
 1085  1098     1 
 1086  1087     1 
 1086  1088     1 
 1088  1089     1 
 1089  1090     1 
 1089  1098     1 
 1090  1091     1 
 1090  1094     1 
 1091  1092     1 
 1091  1093     1 
 1094  1095     1 
 1095  1096     1 
 1095  1097     1 
 1097  1098     1 
 1099  1100     1 
 1099  1101     1 
 1099  1104     1 
 1101  1102     1 
 1101  1103     1 
 1104  1105     1 
 1105  1106     1 
 1105  1107     1 
 1105  1108     1 
 1108  1109     1 
 1109  1110     1 
 1109  1111     1 
 1109  1112     1 
 1112  1113     1 
 1112  1114     1 
 1112  1131     1 
 1114  1115     1 
 1115  1116     1 
 1115  1117     1 
 1115  1133     1 
 1117  1118     1 
 1117  1129     1 
 1118  1119     1 
 1118  1120     1 
 1120  1121     1 
 1120  1125     1 
 1121  1122     1 
 1121  1123     1 
 1121  1124     1 
 1125  1126     1 
 1125  1127     1 
 1127  1128     1 
 1127  1129     1 
 1129  1130     1 
 1131  1132     1 
 1131  1133     1 
 1131  1136     1 
 1133  1134     1 
 1133  1135     1 
 1136  1137     1 
 1137  1138     1 
 1137  1139     1 
 1137  1140     1 
 1140  1141     1 
 1141  1142     1 
 1141  1143     1 
 1141  1144     1 
 1144  1145     1 
 1144  1146     1 
 1144  1163     1 
 1146  1147     1 
 1147  1148     1 
 1147  1149     1 
 1147  1165     1 
 1149  1150     1 
 1149  1161     1 
 1150  1151     1 
 1150  1152     1 
 1152  1153     1 
 1152  1157     1 
 1153  1154     1 
 1153  1155     1 
 1153  1156     1 
 1157  1158     1 
 1157  1159     1 
 1159  1160     1 
 1159  1161     1 
 1161  1162     1 
 1163  1164     1 
 1163  1165     1 
 1163  1168     1 
 1165  1166     1 
 1165  1167     1 
 1168  1169     1 
 1169  1170     1 
 1169  1171     1 
 1169  1172     1 
 1172  1173     1 
 1173  1174     1 
 1173  1175     1 
 1173  1176     1 
 1176  1177     1 
 1176  1178     1 
 1176  1195     1 
 1178  1179     1 
 1179  1180     1 
 1179  1181     1 
 1179  1197     1 
 1181  1182     1 
 1181  1193     1 
 1182  1183     1 
 1182  1184     1 
 1184  1185     1 
 1184  1189     1 
 1185  1186     1 
 1185  1187     1 
 1185  1188     1 
 1189  1190     1 
 1189  1191     1 
 1191  1192     1 
 1191  1193     1 
 1193  1194     1 
 1195  1196     1 
 1195  1197     1 
 1195  1200     1 
 1197  1198     1 
 1197  1199     1 
 1200  1201     1 
 1201  1202     1 
 1201  1203     1 
 1201  1204     1 
 1204  1205     1 
 1205  1206     1 
 1205  1207     1 
 1205  1208     1 
 1208  1209     1 
 1208  1210     1 
 1208  1228     1 
 1210  1211     1 
 1211  1212     1 
 1211  1213     1 
 1211  1230     1 
 1213  1214     1 
 1213  1227     1 
 1214  1215     1 
 1214  1216     1 
 1216  1217     1 
 1217  1218     1 
 1217  1227     1 
 1218  1219     1 
 1218  1220     1 
 1220  1221     1 
 1220  1222     1 
 1222  1223     1 
 1222  1226     1 
 1223  1224     1 
 1223  1225     1 
 1226  1227     1 
 1228  1229     1 
 1228  1230     1 
 1228  1233     1 
 1230  1231     1 
 1230  1232     1 
 1233  1234     1 
 1234  1235     1 
 1234  1236     1 
 1234  1237     1 
 1237  1238     1 
 1238  1239     1 
 1238  1240     1 
 1238  1241     1 
 1241  1242     1 
 1241  1243     1 
 1241  1261     1 
 1243  1244     1 
 1244  1245     1 
 1244  1246     1 
 1244  1263     1 
 1246  1247     1 
 1246  1260     1 
 1247  1248     1 
 1247  1249     1 
 1249  1250     1 
 1250  1251     1 
 1250  1260     1 
 1251  1252     1 
 1251  1253     1 
 1253  1254     1 
 1253  1255     1 
 1255  1256     1 
 1255  1259     1 
 1256  1257     1 
 1256  1258     1 
 1259  1260     1 
 1261  1262     1 
 1261  1263     1 
 1261  1266     1 
 1263  1264     1 
 1263  1265     1 
 1266  1267     1 
 1267  1268     1 
 1267  1269     1 
 1267  1270     1 
 1270  1271     1 
 1271  1272     1 
 1271  1273     1 
 1271  1274     1 
 1274  1275     1 
 1274  1276     1 
 1274  1293     1 
 1276  1277     1 
 1277  1278     1 
 1277  1279     1 
 1277  1295     1 
 1279  1280     1 
 1279  1292     1 
 1280  1281     1 
 1280  1282     1 
 1282  1283     1 
 1283  1284     1 
 1283  1292     1 
 1284  1285     1 
 1284  1288     1 
 1285  1286     1 
 1285  1287     1 
 1288  1289     1 
 1289  1290     1 
 1289  1291     1 
 1291  1292     1 
 1293  1294     1 
 1293  1295     1 
 1293  1298     1 
 1295  1296     1 
 1295  1297     1 
 1298  1299     1 
 1299  1300     1 
 1299  1301     1 
 1299  1302     1 
 1302  1303     1 
 1303  1304     1 
 1303  1305     1 
 1303  1306     1 
 1306  1307     1 
 1306  1308     1 
 1306  1325     1 
 1308  1309     1 
 1309  1310     1 
 1309  1311     1 
 1309  1327     1 
 1311  1312     1 
 1311  1324     1 
 1312  1313     1 
 1312  1314     1 
 1314  1315     1 
 1315  1316     1 
 1315  1324     1 
 1316  1317     1 
 1316  1320     1 
 1317  1318     1 
 1317  1319     1 
 1320  1321     1 
 1321  1322     1 
 1321  1323     1 
 1323  1324     1 
 1325  1326     1 
 1325  1327     1 
 1325  1330     1 
 1327  1328     1 
 1327  1329     1 
 1330  1331     1 
 1331  1332     1 
 1331  1333     1 
 1331  1334     1 
 1334  1335     1 
 1335  1336     1 
 1335  1337     1 
 1335  1338     1 
 1338  1339     1 
 1338  1340     1 
 1338  1357     1 
 1340  1341     1 
 1341  1342     1 
 1341  1343     1 
 1341  1359     1 
 1343  1344     1 
 1343  1356     1 
 1344  1345     1 
 1344  1346     1 
 1346  1347     1 
 1347  1348     1 
 1347  1356     1 
 1348  1349     1 
 1348  1352     1 
 1349  1350     1 
 1349  1351     1 
 1352  1353     1 
 1353  1354     1 
 1353  1355     1 
 1355  1356     1 
 1357  1358     1 
 1357  1359     1 
 1357  1362     1 
 1359  1360     1 
 1359  1361     1 
 1362  1363     1 
 1363  1364     1 
 1363  1365     1 
 1363  1366     1 
 1366  1367     1 
 1367  1368     1 
 1367  1369     1 
 1367  1370     1 
 1370  1371     1 
 1370  1372     1 
 1370  1387     1 
 1372  1373     1 
 1373  1374     1 
 1373  1375     1 
 1373  1389     1 
 1375  1376     1 
 1375  1385     1 
 1376  1377     1 
 1376  1378     1 
 1378  1379     1 
 1378  1380     1 
 1380  1381     1 
 1380  1384     1 
 1381  1382     1 
 1381  1383     1 
 1384  1385     1 
 1385  1386     1 
 1387  1388     1 
 1387  1389     1 
 1387  1392     1 
 1389  1390     1 
 1389  1391     1 
 1392  1393     1 
 1393  1394     1 
 1393  1395     1 
 1393  1396     1 
 1396  1397     1 
 1397  1398     1 
 1397  1399     1 
 1397  1400     1 
 1400  1401     1 
 1400  1402     1 
 1400  1419     1 
 1402  1403     1 
 1403  1404     1 
 1403  1405     1 
 1403  1421     1 
 1405  1406     1 
 1405  1417     1 
 1406  1407     1 
 1406  1408     1 
 1408  1409     1 
 1408  1413     1 
 1409  1410     1 
 1409  1411     1 
 1409  1412     1 
 1413  1414     1 
 1413  1415     1 
 1415  1416     1 
 1415  1417     1 
 1417  1418     1 
 1419  1420     1 
 1419  1421     1 
 1419  1424     1 
 1421  1422     1 
 1421  1423     1 
 1424  1425     1 
 1425  1426     1 
 1425  1427     1 
 1425  1428     1 
 1428  1429     1 
 1429  1430     1 
 1429  1431     1 
 1429  1432     1 
 1432  1433     1 
 1432  1434     1 
 1432  1452     1 
 1434  1435     1 
 1435  1436     1 
 1435  1437     1 
 1435  1454     1 
 1437  1438     1 
 1437  1451     1 
 1438  1439     1 
 1438  1440     1 
 1440  1441     1 
 1441  1442     1 
 1441  1451     1 
 1442  1443     1 
 1442  1444     1 
 1444  1445     1 
 1444  1446     1 
 1446  1447     1 
 1446  1450     1 
 1447  1448     1 
 1447  1449     1 
 1450  1451     1 
 1452  1453     1 
 1452  1454     1 
 1452  1457     1 
 1454  1455     1 
 1454  1456     1 
 1457  1458     1 
 1458  1459     1 
 1458  1460     1 
 1458  1461     1 
 1461  1462     1 
 1462  1463     1 
 1462  1464     1 
 1462  1465     1 
 1465  1466     1 
 1465  1467     1 
 1465  1482     1 
 1467  1468     1 
 1468  1469     1 
 1468  1470     1 
 1468  1484     1 
 1470  1471     1 
 1470  1480     1 
 1471  1472     1 
 1471  1473     1 
 1473  1474     1 
 1473  1475     1 
 1475  1476     1 
 1475  1479     1 
 1476  1477     1 
 1476  1478     1 
 1479  1480     1 
 1480  1481     1 
 1482  1483     1 
 1482  1484     1 
 1482  1487     1 
 1484  1485     1 
 1484  1486     1 
 1487  1488     1 
 1488  1489     1 
 1488  1490     1 
 1488  1491     1 
 1491  1492     1 
 1492  1493     1 
 1492  1494     1 
 1492  1495     1 
 1495  1496     1 
 1495  1497     1 
 1495  1514     1 
 1497  1498     1 
 1498  1499     1 
 1498  1500     1 
 1498  1516     1 
 1500  1501     1 
 1500  1512     1 
 1501  1502     1 
 1501  1503     1 
 1503  1504     1 
 1503  1508     1 
 1504  1505     1 
 1504  1506     1 
 1504  1507     1 
 1508  1509     1 
 1508  1510     1 
 1510  1511     1 
 1510  1512     1 
 1512  1513     1 
 1514  1515     1 
 1514  1516     1 
 1514  1519     1 
 1516  1517     1 
 1516  1518     1 
 1519  1520     1 
 1520  1521     1 
 1520  1522     1 
 1520  1523     1 
 1523  1524     1 
 1524  1525     1 
 1524  1526     1 
 1524  1527     1 
 1527  1528     1 
 1527  1529     1 
 1527  1544     1 
 1529  1530     1 
 1530  1531     1 
 1530  1532     1 
 1530  1546     1 
 1532  1533     1 
 1532  1542     1 
 1533  1534     1 
 1533  1535     1 
 1535  1536     1 
 1535  1537     1 
 1537  1538     1 
 1537  1541     1 
 1538  1539     1 
 1538  1540     1 
 1541  1542     1 
 1542  1543     1 
 1544  1545     1 
 1544  1546     1 
 1544  1549     1 
 1546  1547     1 
 1546  1548     1 
 1549  1550     1 
 1550  1551     1 
 1550  1552     1 
 1550  1553     1 
 1553  1554     1 
 1554  1555     1 
 1554  1556     1 
 1554  1557     1 
 1557  1558     1 
 1557  1559     1 
 1557  1574     1 
 1559  1560     1 
 1560  1561     1 
 1560  1562     1 
 1560  1576     1 
 1562  1563     1 
 1562  1572     1 
 1563  1564     1 
 1563  1565     1 
 1565  1566     1 
 1565  1567     1 
 1567  1568     1 
 1567  1571     1 
 1568  1569     1 
 1568  1570     1 
 1571  1572     1 
 1572  1573     1 
 1574  1575     1 
 1574  1576     1 
 1574  1579     1 
 1576  1577     1 
 1576  1578     1 
 1579  1580     1 
 1580  1581     1 
 1580  1582     1 
 1580  1583     1 
 1583  1584     1 
 1584  1585     1 
 1584  1586     1 
 1584  1587     1 
 1587  1588     1 
 1587  1589     1 
 1587  1606     1 
 1589  1590     1 
 1590  1591     1 
 1590  1592     1 
 1590  1608     1 
 1592  1593     1 
 1592  1605     1 
 1593  1594     1 
 1593  1595     1 
 1595  1596     1 
 1596  1597     1 
 1596  1605     1 
 1597  1598     1 
 1597  1601     1 
 1598  1599     1 
 1598  1600     1 
 1601  1602     1 
 1602  1603     1 
 1602  1604     1 
 1604  1605     1 
 1606  1607     1 
 1606  1608     1 
 1606  1611     1 
 1608  1609     1 
 1608  1610     1 
 1611  1612     1 
 1612  1613     1 
 1612  1614     1 
 1612  1615     1 
 1615  1616     1 
 1616  1617     1 
 1616  1618     1 
 1616  1619     1 
 1619  1620     1 
 1619  1621     1 
 1619  1638     1 
 1621  1622     1 
 1622  1623     1 
 1622  1624     1 
 1622  1640     1 
 1624  1625     1 
 1624  1636     1 
 1625  1626     1 
 1625  1627     1 
 1627  1628     1 
 1627  1632     1 
 1628  1629     1 
 1628  1630     1 
 1628  1631     1 
 1632  1633     1 
 1632  1634     1 
 1634  1635     1 
 1634  1636     1 
 1636  1637     1 
 1638  1639     1 
 1638  1640     1 
 1638  1643     1 
 1640  1641     1 
 1640  1642     1 
 1643  1644     1 
 1644  1645     1 
 1644  1646     1 
 1644  1647     1 
 1647  1648     1 
 1648  1649     1 
 1648  1650     1 
 1648  1651     1 
 1651  1652     1 
 1651  1653     1 
 1651  1668     1 
 1653  1654     1 
 1654  1655     1 
 1654  1656     1 
 1654  1670     1 
 1656  1657     1 
 1656  1666     1 
 1657  1658     1 
 1657  1659     1 
 1659  1660     1 
 1659  1661     1 
 1661  1662     1 
 1661  1665     1 
 1662  1663     1 
 1662  1664     1 
 1665  1666     1 
 1666  1667     1 
 1668  1669     1 
 1668  1670     1 
 1668  1673     1 
 1670  1671     1 
 1670  1672     1 
 1673  1674     1 
 1674  1675     1 
 1674  1676     1 
 1674  1677     1 
 1677  1678     1 
 1678  1679     1 
 1678  1680     1 
 1678  1681     1 
 1681  1682     1 
 1681  1683     1 
 1681  1700     1 
 1683  1684     1 
 1684  1685     1 
 1684  1686     1 
 1684  1702     1 
 1686  1687     1 
 1686  1699     1 
 1687  1688     1 
 1687  1689     1 
 1689  1690     1 
 1690  1691     1 
 1690  1699     1 
 1691  1692     1 
 1691  1695     1 
 1692  1693     1 
 1692  1694     1 
 1695  1696     1 
 1696  1697     1 
 1696  1698     1 
 1698  1699     1 
 1700  1701     1 
 1700  1702     1 
 1700  1705     1 
 1702  1703     1 
 1702  1704     1 
 1705  1706     1 
 1706  1707     1 
 1706  1708     1 
 1706  1709     1 
 1709  1710     1 
 1710  1711     1 
 1710  1712     1 
 1710  1713     1 
 1713  1714     1 
 1713  1715     1 
 1713  1732     1 
 1715  1716     1 
 1716  1717     1 
 1716  1718     1 
 1716  1734     1 
 1718  1719     1 
 1718  1731     1 
 1719  1720     1 
 1719  1721     1 
 1721  1722     1 
 1722  1723     1 
 1722  1731     1 
 1723  1724     1 
 1723  1727     1 
 1724  1725     1 
 1724  1726     1 
 1727  1728     1 
 1728  1729     1 
 1728  1730     1 
 1730  1731     1 
 1732  1733     1 
 1732  1734     1 
 1732  1737     1 
 1734  1735     1 
 1734  1736     1 
 1737  1738     1 
 1738  1739     1 
 1738  1740     1 
 1738  1741     1 
 1741  1742     1 
 1742  1743     1 
 1742  1744     1 
 1742  1745     1 
 1745  1746     1 
 1745  1747     1 
 1745  1764     1 
 1747  1748     1 
 1748  1749     1 
 1748  1750     1 
 1748  1766     1 
 1750  1751     1 
 1750  1763     1 
 1751  1752     1 
 1751  1753     1 
 1753  1754     1 
 1754  1755     1 
 1754  1763     1 
 1755  1756     1 
 1755  1759     1 
 1756  1757     1 
 1756  1758     1 
 1759  1760     1 
 1760  1761     1 
 1760  1762     1 
 1762  1763     1 
 1764  1765     1 
 1764  1766     1 
 1764  1769     1 
 1766  1767     1 
 1766  1768     1 
 1769  1770     1 
 1770  1771     1 
 1770  1772     1 
 1770  1773     1 
 1773  1774     1 
 1774  1775     1 
 1774  1776     1 
 1774  1777     1 
 1777  1778     1 
 1777  1779     1 
 1777  1796     1 
 1779  1780     1 
 1780  1781     1 
 1780  1782     1 
 1780  1798     1 
 1782  1783     1 
 1782  1795     1 
 1783  1784     1 
 1783  1785     1 
 1785  1786     1 
 1786  1787     1 
 1786  1795     1 
 1787  1788     1 
 1787  1791     1 
 1788  1789     1 
 1788  1790     1 
 1791  1792     1 
 1792  1793     1 
 1792  1794     1 
 1794  1795     1 
 1796  1797     1 
 1796  1798     1 
 1796  1801     1 
 1798  1799     1 
 1798  1800     1 
 1801  1802     1 
 1802  1803     1 
 1802  1804     1 
 1802  1805     1 
 1805  1806     1 
 1806  1807     1 
 1806  1808     1 
 1806  1809     1 
 1809  1810     1 
 1809  1811     1 
 1809  1829     1 
 1811  1812     1 
 1812  1813     1 
 1812  1814     1 
 1812  1831     1 
 1814  1815     1 
 1814  1828     1 
 1815  1816     1 
 1815  1817     1 
 1817  1818     1 
 1818  1819     1 
 1818  1828     1 
 1819  1820     1 
 1819  1821     1 
 1821  1822     1 
 1821  1823     1 
 1823  1824     1 
 1823  1827     1 
 1824  1825     1 
 1824  1826     1 
 1827  1828     1 
 1829  1830     1 
 1829  1831     1 
 1829  1834     1 
 1831  1832     1 
 1831  1833     1 
 1834  1835     1 
 1835  1836     1 
 1835  1837     1 
 1835  1838     1 
 1838  1839     1 
 1839  1840     1 
 1839  1841     1 
 1839  1842     1 
 1842  1843     1 
 1842  1844     1 
 1842  1862     1 
 1844  1845     1 
 1845  1846     1 
 1845  1847     1 
 1845  1864     1 
 1847  1848     1 
 1847  1861     1 
 1848  1849     1 
 1848  1850     1 
 1850  1851     1 
 1851  1852     1 
 1851  1861     1 
 1852  1853     1 
 1852  1854     1 
 1854  1855     1 
 1854  1856     1 
 1856  1857     1 
 1856  1860     1 
 1857  1858     1 
 1857  1859     1 
 1860  1861     1 
 1862  1863     1 
 1862  1864     1 
 1862  1867     1 
 1864  1865     1 
 1864  1866     1 
 1867  1868     1 
 1868  1869     1 
 1868  1870     1 
 1868  1871     1 
 1871  1872     1 
 1872  1873     1 
 1872  1874     1 
 1872  1875     1 
 1875  1876     1 
 1875  1877     1 
 1875  1892     1 
 1877  1878     1 
 1878  1879     1 
 1878  1880     1 
 1878  1894     1 
 1880  1881     1 
 1880  1890     1 
 1881  1882     1 
 1881  1883     1 
 1883  1884     1 
 1883  1885     1 
 1885  1886     1 
 1885  1889     1 
 1886  1887     1 
 1886  1888     1 
 1889  1890     1 
 1890  1891     1 
 1892  1893     1 
 1892  1894     1 
 1892  1897     1 
 1894  1895     1 
 1894  1896     1 
 1897  1898     1 
 1898  1899     1 
 1898  1900     1 
 1898  1901     1 
 1901  1902     1 
 1902  1903     1 
 1902  1904     1 
 1902  1905     1 
 1905  1906     1 
 1905  1907     1 
 1905  1924     1 
 1907  1908     1 
 1908  1909     1 
 1908  1910     1 
 1908  1926     1 
 1910  1911     1 
 1910  1923     1 
 1911  1912     1 
 1911  1913     1 
 1913  1914     1 
 1914  1915     1 
 1914  1923     1 
 1915  1916     1 
 1915  1919     1 
 1916  1917     1 
 1916  1918     1 
 1919  1920     1 
 1920  1921     1 
 1920  1922     1 
 1922  1923     1 
 1924  1925     1 
 1924  1926     1 
 1924  1929     1 
 1926  1927     1 
 1926  1928     1 
 1929  1930     1 
 1930  1931     1 
 1930  1932     1 
 1930  1933     1 
 1933  1934     1 
 1934  1935     1 
 1934  1936     1 
 1934  1937     1 
 1937  1938     1 
 1937  1939     1 
 1937  1956     1 
 1939  1940     1 
 1940  1941     1 
 1940  1942     1 
 1940  1958     1 
 1942  1943     1 
 1942  1954     1 
 1943  1944     1 
 1943  1945     1 
 1945  1946     1 
 1945  1950     1 
 1946  1947     1 
 1946  1948     1 
 1946  1949     1 
 1950  1951     1 
 1950  1952     1 
 1952  1953     1 
 1952  1954     1 
 1954  1955     1 
 1956  1957     1 
 1956  1958     1 
 1956  1961     1 
 1958  1959     1 
 1958  1960     1 
 1961  1962     1 
 1962  1963     1 
 1962  1964     1 
 1962  1965     1 
 1965  1966     1 
 1966  1967     1 
 1966  1968     1 
 1966  1969     1 
 1969  1970     1 
 1969  1971     1 
 1969  1989     1 
 1971  1972     1 
 1972  1973     1 
 1972  1974     1 
 1972  1991     1 
 1974  1975     1 
 1974  1988     1 
 1975  1976     1 
 1975  1977     1 
 1977  1978     1 
 1978  1979     1 
 1978  1988     1 
 1979  1980     1 
 1979  1981     1 
 1981  1982     1 
 1981  1983     1 
 1983  1984     1 
 1983  1987     1 
 1984  1985     1 
 1984  1986     1 
 1987  1988     1 
 1989  1990     1 
 1989  1991     1 
 1989  1994     1 
 1991  1992     1 
 1991  1993     1 
 1994  1995     1 
 1995  1996     1 
 1995  1997     1 
 1995  1998     1 
 1998  1999     1 
 1999  2000     1 
 1999  2001     1 
 1999  2002     1 
 2002  2003     1 
 2002  2004     1 
 2002  2021     1 
 2004  2005     1 
 2005  2006     1 
 2005  2007     1 
 2005  2023     1 
 2007  2008     1 
 2007  2019     1 
 2008  2009     1 
 2008  2010     1 
 2010  2011     1 
 2010  2015     1 
 2011  2012     1 
 2011  2013     1 
 2011  2014     1 
 2015  2016     1 
 2015  2017     1 
 2017  2018     1 
 2017  2019     1 
 2019  2020     1 
 2021  2022     1 
 2021  2023     1 
 2021  2026     1 
 2023  2024     1 
 2023  2025     1 
 2026  2027     1 
 2027  2028     1 
 2027  2029     1 
 2027  2030     1 
 2030  2031     1 
 2031  2032     1 
 2031  2033     1 
 2031  2034     1 
 2034  2035     1 
 2034  2036     1 
 2034  2053     1 
 2036  2037     1 
 2037  2038     1 
 2037  2039     1 
 2037  2055     1 
 2039  2040     1 
 2039  2051     1 
 2040  2041     1 
 2040  2042     1 
 2042  2043     1 
 2042  2047     1 
 2043  2044     1 
 2043  2045     1 
 2043  2046     1 
 2047  2048     1 
 2047  2049     1 
 2049  2050     1 
 2049  2051     1 
 2051  2052     1 
 2053  2054     1 
 2053  2055     1 
 2053  2058     1 
 2055  2056     1 
 2055  2057     1 
 2058  2059     1 
 2059  2060     1 
 2059  2061     1 
 2059  2062     1 
 2062  2063     1 
 2063  2064     1 
 2063  2065     1 
 2063  2066     1 
 2066  2067     1 
 2066  2068     1 
 2066  2083     1 
 2068  2069     1 
 2069  2070     1 
 2069  2071     1 
 2069  2085     1 
 2071  2072     1 
 2071  2081     1 
 2072  2073     1 
 2072  2074     1 
 2074  2075     1 
 2074  2076     1 
 2076  2077     1 
 2076  2080     1 
 2077  2078     1 
 2077  2079     1 
 2080  2081     1 
 2081  2082     1 
 2083  2084     1 
 2083  2085     1 
 2083  2088     1 
 2085  2086     1 
 2085  2087     1 
 2088  2089     1 
 2089  2090     1 
 2089  2091     1 
 2089  2092     1 
 2092  2093     1 
 2093  2094     1 
 2093  2095     1 
 2093  2096     1 
 2096  2097     1 
 2096  2098     1 
 2096  2115     1 
 2098  2099     1 
 2099  2100     1 
 2099  2101     1 
 2099  2117     1 
 2101  2102     1 
 2101  2114     1 
 2102  2103     1 
 2102  2104     1 
 2104  2105     1 
 2105  2106     1 
 2105  2114     1 
 2106  2107     1 
 2106  2110     1 
 2107  2108     1 
 2107  2109     1 
 2110  2111     1 
 2111  2112     1 
 2111  2113     1 
 2113  2114     1 
 2115  2116     1 
 2115  2117     1 
 2115  2120     1 
 2117  2118     1 
 2117  2119     1 
 2120  2121     1 
 2121  2122     1 
 2121  2123     1 
 2121  2124     1 
 2124  2125     1 
 2125  2126     1 
 2125  2127     1 
 2125  2128     1 
 2128  2129     1 
 2128  2130     1 
 2128  2148     1 
 2130  2131     1 
 2131  2132     1 
 2131  2133     1 
 2131  2150     1 
 2133  2134     1 
 2133  2147     1 
 2134  2135     1 
 2134  2136     1 
 2136  2137     1 
 2137  2138     1 
 2137  2147     1 
 2138  2139     1 
 2138  2140     1 
 2140  2141     1 
 2140  2142     1 
 2142  2143     1 
 2142  2146     1 
 2143  2144     1 
 2143  2145     1 
 2146  2147     1 
 2148  2149     1 
 2148  2150     1 
 2148  2153     1 
 2150  2151     1 
 2150  2152     1 
 2153  2154     1 
 2154  2155     1 
 2154  2156     1 
 2154  2157     1 
 2157  2158     1 
 2158  2159     1 
 2158  2160     1 
 2158  2161     1 
 2161  2162     1 
 2161  2163     1 
 2161  2178     1 
 2163  2164     1 
 2164  2165     1 
 2164  2166     1 
 2164  2180     1 
 2166  2167     1 
 2166  2176     1 
 2167  2168     1 
 2167  2169     1 
 2169  2170     1 
 2169  2171     1 
 2171  2172     1 
 2171  2175     1 
 2172  2173     1 
 2172  2174     1 
 2175  2176     1 
 2176  2177     1 
 2178  2179     1 
 2178  2180     1 
 2178  2183     1 
 2180  2181     1 
 2180  2182     1 
 2183  2184     1 
 2184  2185     1 
 2184  2186     1 
 2184  2187     1 
 2187  2188     1 
 2188  2189     1 
 2188  2190     1 
 2188  2191     1 
 2191  2192     1 
 2191  2193     1 
 2191  2210     1 
 2193  2194     1 
 2194  2195     1 
 2194  2196     1 
 2194  2212     1 
 2196  2197     1 
 2196  2208     1 
 2197  2198     1 
 2197  2199     1 
 2199  2200     1 
 2199  2204     1 
 2200  2201     1 
 2200  2202     1 
 2200  2203     1 
 2204  2205     1 
 2204  2206     1 
 2206  2207     1 
 2206  2208     1 
 2208  2209     1 
 2210  2211     1 
 2210  2212     1 
 2210  2215     1 
 2212  2213     1 
 2212  2214     1 
 2215  2216     1 
 2216  2217     1 
 2216  2218     1 
 2216  2219     1 
 2219  2220     1 
 2220  2221     1 
 2220  2222     1 
 2220  2223     1 
 2223  2224     1 
 2223  2225     1 
 2223  2243     1 
 2225  2226     1 
 2226  2227     1 
 2226  2228     1 
 2226  2245     1 
 2228  2229     1 
 2228  2242     1 
 2229  2230     1 
 2229  2231     1 
 2231  2232     1 
 2232  2233     1 
 2232  2242     1 
 2233  2234     1 
 2233  2235     1 
 2235  2236     1 
 2235  2237     1 
 2237  2238     1 
 2237  2241     1 
 2238  2239     1 
 2238  2240     1 
 2241  2242     1 
 2243  2244     1 
 2243  2245     1 
 2243  2248     1 
 2245  2246     1 
 2245  2247     1 
 2248  2249     1 
 2249  2250     1 
 2249  2251     1 
 2249  2252     1 
 2252  2253     1 
 2253  2254     1 
 2253  2255     1 
 2253  2256     1 
 2256  2257     1 
 2256  2258     1 
 2256  2275     1 
 2258  2259     1 
 2259  2260     1 
 2259  2261     1 
 2259  2277     1 
 2261  2262     1 
 2261  2274     1 
 2262  2263     1 
 2262  2264     1 
 2264  2265     1 
 2265  2266     1 
 2265  2274     1 
 2266  2267     1 
 2266  2270     1 
 2267  2268     1 
 2267  2269     1 
 2270  2271     1 
 2271  2272     1 
 2271  2273     1 
 2273  2274     1 
 2275  2276     1 
 2275  2277     1 
 2275  2280     1 
 2277  2278     1 
 2277  2279     1 
 2280  2281     1 
 2281  2282     1 
 2281  2283     1 
 2281  2284     1 
 2284  2285     1 
 2285  2286     1 
 2285  2287     1 
 2285  2288     1 
 2288  2289     1 
 2288  2290     1 
 2288  2307     1 
 2290  2291     1 
 2291  2292     1 
 2291  2293     1 
 2291  2309     1 
 2293  2294     1 
 2293  2306     1 
 2294  2295     1 
 2294  2296     1 
 2296  2297     1 
 2297  2298     1 
 2297  2306     1 
 2298  2299     1 
 2298  2302     1 
 2299  2300     1 
 2299  2301     1 
 2302  2303     1 
 2303  2304     1 
 2303  2305     1 
 2305  2306     1 
 2307  2308     1 
 2307  2309     1 
 2307  2312     1 
 2309  2310     1 
 2309  2311     1 
 2312  2313     1 
 2313  2314     1 
 2313  2315     1 
 2313  2316     1 
 2316  2317     1 
 2317  2318     1 
 2317  2319     1 
 2317  2320     1 
 2320  2321     1 
 2320  2322     1 
 2320  2339     1 
 2322  2323     1 
 2323  2324     1 
 2323  2325     1 
 2323  2341     1 
 2325  2326     1 
 2325  2337     1 
 2326  2327     1 
 2326  2328     1 
 2328  2329     1 
 2328  2333     1 
 2329  2330     1 
 2329  2331     1 
 2329  2332     1 
 2333  2334     1 
 2333  2335     1 
 2335  2336     1 
 2335  2337     1 
 2337  2338     1 
 2339  2340     1 
 2339  2341     1 
 2339  2344     1 
 2341  2342     1 
 2341  2343     1 
 2344  2345     1 
 2345  2346     1 
 2345  2347     1 
 2345  2348     1 
 2348  2349     1 
 2349  2350     1 
 2349  2351     1 
 2349  2352     1 
 2352  2353     1 
 2352  2354     1 
 2352  2371     1 
 2354  2355     1 
 2355  2356     1 
 2355  2357     1 
 2355  2373     1 
 2357  2358     1 
 2357  2369     1 
 2358  2359     1 
 2358  2360     1 
 2360  2361     1 
 2360  2365     1 
 2361  2362     1 
 2361  2363     1 
 2361  2364     1 
 2365  2366     1 
 2365  2367     1 
 2367  2368     1 
 2367  2369     1 
 2369  2370     1 
 2371  2372     1 
 2371  2373     1 
 2371  2376     1 
 2373  2374     1 
 2373  2375     1 
 2376  2377     1 
 2377  2378     1 
 2377  2379     1 
 2377  2380     1 
 2380  2381     1 
 2381  2382     1 
 2381  2383     1 
 2381  2384     1 
 2384  2385     1 
 2384  2386     1 
 2384  2401     1 
 2386  2387     1 
 2387  2388     1 
 2387  2389     1 
 2387  2403     1 
 2389  2390     1 
 2389  2399     1 
 2390  2391     1 
 2390  2392     1 
 2392  2393     1 
 2392  2394     1 
 2394  2395     1 
 2394  2398     1 
 2395  2396     1 
 2395  2397     1 
 2398  2399     1 
 2399  2400     1 
 2401  2402     1 
 2401  2403     1 
 2401  2406     1 
 2403  2404     1 
 2403  2405     1 
 2406  2407     1 
 2407  2408     1 
 2407  2409     1 
 2407  2410     1 
 2410  2411     1 
 2411  2412     1 
 2411  2413     1 
 2411  2414     1 
 2414  2415     1 
 2414  2416     1 
 2414  2433     1 
 2416  2417     1 
 2417  2418     1 
 2417  2419     1 
 2417  2435     1 
 2419  2420     1 
 2419  2432     1 
 2420  2421     1 
 2420  2422     1 
 2422  2423     1 
 2423  2424     1 
 2423  2432     1 
 2424  2425     1 
 2424  2428     1 
 2425  2426     1 
 2425  2427     1 
 2428  2429     1 
 2429  2430     1 
 2429  2431     1 
 2431  2432     1 
 2433  2434     1 
 2433  2435     1 
 2433  2438     1 
 2435  2436     1 
 2435  2437     1 
 2438  2439     1 
 2439  2440     1 
 2439  2441     1 
 2439  2442     1 
 2442  2443     1 
 2443  2444     1 
 2443  2445     1 
 2443  2446     1 
 2446  2447     1 
 2446  2448     1 
 2446  2466     1 
 2448  2449     1 
 2449  2450     1 
 2449  2451     1 
 2449  2468     1 
 2451  2452     1 
 2451  2465     1 
 2452  2453     1 
 2452  2454     1 
 2454  2455     1 
 2455  2456     1 
 2455  2465     1 
 2456  2457     1 
 2456  2458     1 
 2458  2459     1 
 2458  2460     1 
 2460  2461     1 
 2460  2464     1 
 2461  2462     1 
 2461  2463     1 
 2464  2465     1 
 2466  2467     1 
 2466  2468     1 
 2466  2471     1 
 2468  2469     1 
 2468  2470     1 
 2471  2472     1 
 2472  2473     1 
 2472  2474     1 
 2472  2475     1 
 2475  2476     1 
 2476  2477     1 
 2476  2478     1 
 2476  2479     1 
 2479  2480     1 
 2479  2481     1 
 2479  2496     1 
 2481  2482     1 
 2482  2483     1 
 2482  2484     1 
 2482  2498     1 
 2484  2485     1 
 2484  2494     1 
 2485  2486     1 
 2485  2487     1 
 2487  2488     1 
 2487  2489     1 
 2489  2490     1 
 2489  2493     1 
 2490  2491     1 
 2490  2492     1 
 2493  2494     1 
 2494  2495     1 
 2496  2497     1 
 2496  2498     1 
 2496  2501     1 
 2498  2499     1 
 2498  2500     1 
 2501  2502     1 
 2502  2503     1 
 2502  2504     1 
 2502  2505     1 
 2505  2506     1 
 2506  2507     1 
 2506  2508     1 
 2506  2509     1 
 2509  2510     1 
 2509  2511     1 
 2509  2528     1 
 2511  2512     1 
 2512  2513     1 
 2512  2514     1 
 2512  2530     1 
 2514  2515     1 
 2514  2526     1 
 2515  2516     1 
 2515  2517     1 
 2517  2518     1 
 2517  2522     1 
 2518  2519     1 
 2518  2520     1 
 2518  2521     1 
 2522  2523     1 
 2522  2524     1 
 2524  2525     1 
 2524  2526     1 
 2526  2527     1 
 2528  2529     1 
 2528  2530     1 
 2528  2533     1 
 2530  2531     1 
 2530  2532     1 
 2533  2534     1 
 2534  2535     1 
 2534  2536     1 
 2534  2537     1 
 2537  2538     1 
 2538  2539     1 
 2538  2540     1 
 2538  2541     1 
 2541  2542     1 
 2541  2543     1 
 2541  2561     1 
 2543  2544     1 
 2544  2545     1 
 2544  2546     1 
 2544  2563     1 
 2546  2547     1 
 2546  2560     1 
 2547  2548     1 
 2547  2549     1 
 2549  2550     1 
 2550  2551     1 
 2550  2560     1 
 2551  2552     1 
 2551  2553     1 
 2553  2554     1 
 2553  2555     1 
 2555  2556     1 
 2555  2559     1 
 2556  2557     1 
 2556  2558     1 
 2559  2560     1 
 2561  2562     1 
 2561  2563     1 
 2561  2566     1 
 2563  2564     1 
 2563  2565     1 
 2566  2567     1 
 2567  2568     1 
 2567  2569     1 
 2567  2570     1 
 2570  2571     1 
 2571  2572     1 
 2571  2573     1 
 2571  2574     1 
 2574  2575     1 
 2574  2576     1 
 2574  2593     1 
 2576  2577     1 
 2577  2578     1 
 2577  2579     1 
 2577  2595     1 
 2579  2580     1 
 2579  2592     1 
 2580  2581     1 
 2580  2582     1 
 2582  2583     1 
 2583  2584     1 
 2583  2592     1 
 2584  2585     1 
 2584  2588     1 
 2585  2586     1 
 2585  2587     1 
 2588  2589     1 
 2589  2590     1 
 2589  2591     1 
 2591  2592     1 
 2593  2594     1 
 2593  2595     1 
 2593  2598     1 
 2595  2596     1 
 2595  2597     1 
 2598  2599     1 
 2599  2600     1 
 2599  2601     1 
 2599  2602     1 
 2602  2603     1 
 2603  2604     1 
 2603  2605     1 
 2603  2606     1 
 2606  2607     1 
 2606  2608     1 
 2606  2625     1 
 2608  2609     1 
 2609  2610     1 
 2609  2611     1 
 2609  2627     1 
 2611  2612     1 
 2611  2624     1 
 2612  2613     1 
 2612  2614     1 
 2614  2615     1 
 2615  2616     1 
 2615  2624     1 
 2616  2617     1 
 2616  2620     1 
 2617  2618     1 
 2617  2619     1 
 2620  2621     1 
 2621  2622     1 
 2621  2623     1 
 2623  2624     1 
 2625  2626     1 
 2625  2627     1 
 2625  2630     1 
 2627  2628     1 
 2627  2629     1 
 2630  2631     1 
 2631  2632     1 
 2631  2633     1 
 2631  2634     1 
 2634  2635     1 
 2635  2636     1 
 2635  2637     1 
 2635  2638     1 
 2638  2639     1 
 2638  2640     1 
 2638  2655     1 
 2640  2641     1 
 2641  2642     1 
 2641  2643     1 
 2641  2657     1 
 2643  2644     1 
 2643  2653     1 
 2644  2645     1 
 2644  2646     1 
 2646  2647     1 
 2646  2648     1 
 2648  2649     1 
 2648  2652     1 
 2649  2650     1 
 2649  2651     1 
 2652  2653     1 
 2653  2654     1 
 2655  2656     1 
 2655  2657     1 
 2655  2660     1 
 2657  2658     1 
 2657  2659     1 
 2660  2661     1 
 2661  2662     1 
 2661  2663     1 
 2661  2664     1 
 2664  2665     1 
 2665  2666     1 
 2665  2667     1 
 2665  2668     1 
 2668  2669     1 
 2668  2670     1 
 2668  2687     1 
 2670  2671     1 
 2671  2672     1 
 2671  2673     1 
 2671  2689     1 
 2673  2674     1 
 2673  2686     1 
 2674  2675     1 
 2674  2676     1 
 2676  2677     1 
 2677  2678     1 
 2677  2686     1 
 2678  2679     1 
 2678  2682     1 
 2679  2680     1 
 2679  2681     1 
 2682  2683     1 
 2683  2684     1 
 2683  2685     1 
 2685  2686     1 
 2687  2688     1 
 2687  2689     1 
 2687  2692     1 
 2689  2690     1 
 2689  2691     1 
 2692  2693     1 
 2693  2694     1 
 2693  2695     1 
 2693  2696     1 
 2696  2697     1 
 2697  2698     1 
 2697  2699     1 
 2697  2700     1 
 2700  2701     1 
 2700  2702     1 
 2700  2719     1 
 2702  2703     1 
 2703  2704     1 
 2703  2705     1 
 2703  2721     1 
 2705  2706     1 
 2705  2717     1 
 2706  2707     1 
 2706  2708     1 
 2708  2709     1 
 2708  2713     1 
 2709  2710     1 
 2709  2711     1 
 2709  2712     1 
 2713  2714     1 
 2713  2715     1 
 2715  2716     1 
 2715  2717     1 
 2717  2718     1 
 2719  2720     1 
 2719  2721     1 
 2719  2724     1 
 2721  2722     1 
 2721  2723     1 
 2724  2725     1 
 2725  2726     1 
 2725  2727     1 
 2725  2728     1 
 2728  2729     1 
 2729  2730     1 
 2729  2731     1 
 2729  2732     1 
 2732  2733     1 
 2732  2734     1 
 2732  2752     1 
 2734  2735     1 
 2735  2736     1 
 2735  2737     1 
 2735  2754     1 
 2737  2738     1 
 2737  2751     1 
 2738  2739     1 
 2738  2740     1 
 2740  2741     1 
 2741  2742     1 
 2741  2751     1 
 2742  2743     1 
 2742  2744     1 
 2744  2745     1 
 2744  2746     1 
 2746  2747     1 
 2746  2750     1 
 2747  2748     1 
 2747  2749     1 
 2750  2751     1 
 2752  2753     1 
 2752  2754     1 
 2752  2757     1 
 2754  2755     1 
 2754  2756     1 
 2757  2758     1 
 2758  2759     1 
 2758  2760     1 
 2758  2761     1 
 2761  2762     1 
 2762  2763     1 
 2762  2764     1 
 2762  2765     1 
 2765  2766     1 
 2765  2767     1 
 2765  2782     1 
 2767  2768     1 
 2768  2769     1 
 2768  2770     1 
 2768  2784     1 
 2770  2771     1 
 2770  2780     1 
 2771  2772     1 
 2771  2773     1 
 2773  2774     1 
 2773  2775     1 
 2775  2776     1 
 2775  2779     1 
 2776  2777     1 
 2776  2778     1 
 2779  2780     1 
 2780  2781     1 
 2782  2783     1 
 2782  2784     1 
 2782  2787     1 
 2784  2785     1 
 2784  2786     1 
 2787  2788     1 
 2788  2789     1 
 2788  2790     1 
 2788  2791     1 
 2791  2792     1 
 2792  2793     1 
 2792  2794     1 
 2792  2795     1 
 2795  2796     1 
 2795  2797     1 
 2795  2812     1 
 2797  2798     1 
 2798  2799     1 
 2798  2800     1 
 2798  2814     1 
 2800  2801     1 
 2800  2810     1 
 2801  2802     1 
 2801  2803     1 
 2803  2804     1 
 2803  2805     1 
 2805  2806     1 
 2805  2809     1 
 2806  2807     1 
 2806  2808     1 
 2809  2810     1 
 2810  2811     1 
 2812  2813     1 
 2812  2814     1 
 2812  2817     1 
 2814  2815     1 
 2814  2816     1 
 2817  2818     1 
 2818  2819     1 
 2818  2820     1 
 2818  2821     1 
 2821  2822     1 
 2822  2823     1 
 2822  2824     1 
 2822  2825     1 
 2825  2826     1 
 2825  2827     1 
 2825  2844     1 
 2827  2828     1 
 2828  2829     1 
 2828  2830     1 
 2828  2846     1 
 2830  2831     1 
 2830  2842     1 
 2831  2832     1 
 2831  2833     1 
 2833  2834     1 
 2833  2838     1 
 2834  2835     1 
 2834  2836     1 
 2834  2837     1 
 2838  2839     1 
 2838  2840     1 
 2840  2841     1 
 2840  2842     1 
 2842  2843     1 
 2844  2845     1 
 2844  2846     1 
 2844  2849     1 
 2846  2847     1 
 2846  2848     1 
 2849  2850     1 
 2850  2851     1 
 2850  2852     1 
 2850  2853     1 
 2853  2854     1 
 2854  2855     1 
 2854  2856     1 
 2854  2857     1 
 2857  2858     1 
 2857  2859     1 
 2857  2876     1 
 2859  2860     1 
 2860  2861     1 
 2860  2862     1 
 2860  2878     1 
 2862  2863     1 
 2862  2874     1 
 2863  2864     1 
 2863  2865     1 
 2865  2866     1 
 2865  2870     1 
 2866  2867     1 
 2866  2868     1 
 2866  2869     1 
 2870  2871     1 
 2870  2872     1 
 2872  2873     1 
 2872  2874     1 
 2874  2875     1 
 2876  2877     1 
 2876  2878     1 
 2876  2881     1 
 2878  2879     1 
 2878  2880     1 
 2881  2882     1 
 2882  2883     1 
 2882  2884     1 
 2882  2885     1 
 2885  2886     1 
 2886  2887     1 
 2886  2888     1 
 2886  2889     1 
 2889  2890     1 
 2889  2891     1 
 2889  2908     1 
 2891  2892     1 
 2892  2893     1 
 2892  2894     1 
 2892  2910     1 
 2894  2895     1 
 2894  2906     1 
 2895  2896     1 
 2895  2897     1 
 2897  2898     1 
 2897  2902     1 
 2898  2899     1 
 2898  2900     1 
 2898  2901     1 
 2902  2903     1 
 2902  2904     1 
 2904  2905     1 
 2904  2906     1 
 2906  2907     1 
 2908  2909     1 
 2908  2910     1 
 2908  2913     1 
 2910  2911     1 
 2910  2912     1 
 2913  2914     1 
 2914  2915     1 
 2914  2916     1 
 2914  2917     1 
 2917  2918     1 
 2918  2919     1 
 2918  2920     1 
 2918  2921     1 
 2921  2922     1 
 2921  2923     1 
 2921  2940     1 
 2923  2924     1 
 2924  2925     1 
 2924  2926     1 
 2924  2942     1 
 2926  2927     1 
 2926  2938     1 
 2927  2928     1 
 2927  2929     1 
 2929  2930     1 
 2929  2934     1 
 2930  2931     1 
 2930  2932     1 
 2930  2933     1 
 2934  2935     1 
 2934  2936     1 
 2936  2937     1 
 2936  2938     1 
 2938  2939     1 
 2940  2941     1 
 2940  2942     1 
 2940  2945     1 
 2942  2943     1 
 2942  2944     1 
 2945  2946     1 
 2946  2947     1 
 2946  2948     1 
 2946  2949     1 
 2949  2950     1 
 2950  2951     1 
 2950  2952     1 
 2950  2953     1 
 2953  2954     1 
 2953  2955     1 
 2953  2973     1 
 2955  2956     1 
 2956  2957     1 
 2956  2958     1 
 2956  2975     1 
 2958  2959     1 
 2958  2972     1 
 2959  2960     1 
 2959  2961     1 
 2961  2962     1 
 2962  2963     1 
 2962  2972     1 
 2963  2964     1 
 2963  2965     1 
 2965  2966     1 
 2965  2967     1 
 2967  2968     1 
 2967  2971     1 
 2968  2969     1 
 2968  2970     1 
 2971  2972     1 
 2973  2974     1 
 2973  2975     1 
 2973  2978     1 
 2975  2976     1 
 2975  2977     1 
 2978  2979     1 
 2979  2980     1 
 2979  2981     1 
 2979  2982     1 
 2982  2983     1 
 2983  2984     1 
 2983  2985     1 
 2983  2986     1 
 2986  2987     1 
 2986  2988     1 
 2986  3005     1 
 2988  2989     1 
 2989  2990     1 
 2989  2991     1 
 2989  3007     1 
 2991  2992     1 
 2991  3004     1 
 2992  2993     1 
 2992  2994     1 
 2994  2995     1 
 2995  2996     1 
 2995  3004     1 
 2996  2997     1 
 2996  3000     1 
 2997  2998     1 
 2997  2999     1 
 3000  3001     1 
 3001  3002     1 
 3001  3003     1 
 3003  3004     1 
 3005  3006     1 
 3005  3007     1 
 3005  3010     1 
 3007  3008     1 
 3007  3009     1 
 3010  3011     1 
 3011  3012     1 
 3011  3013     1 
 3011  3014     1 
 3014  3015     1 
 3015  3016     1 
 3015  3017     1 
 3015  3018     1 
 3018  3019     1 
 3018  3020     1 
 3018  3037     1 
 3020  3021     1 
 3021  3022     1 
 3021  3023     1 
 3021  3039     1 
 3023  3024     1 
 3023  3035     1 
 3024  3025     1 
 3024  3026     1 
 3026  3027     1 
 3026  3031     1 
 3027  3028     1 
 3027  3029     1 
 3027  3030     1 
 3031  3032     1 
 3031  3033     1 
 3033  3034     1 
 3033  3035     1 
 3035  3036     1 
 3037  3038     1 
 3037  3039     1 
 3037  3042     1 
 3039  3040     1 
 3039  3041     1 
 3042  3043     1 
 3043  3044     1 
 3043  3045     1 
 3043  3046     1 
 3046  3047     1 
 3047  3048     1 
 3047  3049     1 
 3047  3050     1 
 3050  3051     1 
 3050  3052     1 
 3050  3070     1 
 3052  3053     1 
 3053  3054     1 
 3053  3055     1 
 3053  3072     1 
 3055  3056     1 
 3055  3069     1 
 3056  3057     1 
 3056  3058     1 
 3058  3059     1 
 3059  3060     1 
 3059  3069     1 
 3060  3061     1 
 3060  3062     1 
 3062  3063     1 
 3062  3064     1 
 3064  3065     1 
 3064  3068     1 
 3065  3066     1 
 3065  3067     1 
 3068  3069     1 
 3070  3071     1 
 3070  3072     1 
 3070  3075     1 
 3072  3073     1 
 3072  3074     1 
 3075  3076     1 
 3076  3077     1 
 3076  3078     1 
 3076  3079     1 
 3079  3080     1 
 3080  3081     1 
 3080  3082     1 
 3080  3083     1 
 3083  3084     1 
 3083  3085     1 
 3083  3103     1 
 3085  3086     1 
 3086  3087     1 
 3086  3088     1 
 3086  3105     1 
 3088  3089     1 
 3088  3102     1 
 3089  3090     1 
 3089  3091     1 
 3091  3092     1 
 3092  3093     1 
 3092  3102     1 
 3093  3094     1 
 3093  3095     1 
 3095  3096     1 
 3095  3097     1 
 3097  3098     1 
 3097  3101     1 
 3098  3099     1 
 3098  3100     1 
 3101  3102     1 
 3103  3104     1 
 3103  3105     1 
 3103  3108     1 
 3105  3106     1 
 3105  3107     1 
 3108  3109     1 
 3109  3110     1 
 3109  3111     1 
 3109  3112     1 
 3112  3113     1 
 3113  3114     1 
 3113  3115     1 
 3113  3116     1 
 3116  3117     1 
 3116  3118     1 
 3116  3135     1 
 3118  3119     1 
 3119  3120     1 
 3119  3121     1 
 3119  3137     1 
 3121  3122     1 
 3121  3134     1 
 3122  3123     1 
 3122  3124     1 
 3124  3125     1 
 3125  3126     1 
 3125  3134     1 
 3126  3127     1 
 3126  3130     1 
 3127  3128     1 
 3127  3129     1 
 3130  3131     1 
 3131  3132     1 
 3131  3133     1 
 3133  3134     1 
 3135  3136     1 
 3135  3137     1 
 3135  3140     1 
 3137  3138     1 
 3137  3139     1 
 3140  3141     1 
 3141  3142     1 
 3141  3143     1 
 3141  3144     1 
 3144  3145     1 
 3145  3146     1 
 3145  3147     1 
 3145  3148     1 
 3148  3149     1 
 3148  3150     1 
 3148  3168     1 
 3150  3151     1 
 3151  3152     1 
 3151  3153     1 
 3151  3170     1 
 3153  3154     1 
 3153  3167     1 
 3154  3155     1 
 3154  3156     1 
 3156  3157     1 
 3157  3158     1 
 3157  3167     1 
 3158  3159     1 
 3158  3160     1 
 3160  3161     1 
 3160  3162     1 
 3162  3163     1 
 3162  3166     1 
 3163  3164     1 
 3163  3165     1 
 3166  3167     1 
 3168  3169     1 
 3168  3170     1 
 3168  3173     1 
 3170  3171     1 
 3170  3172     1 
 3173  3174     1 
 3174  3175     1 
 3174  3176     1 
 3174  3177     1 
 3177  3178     1 
 3178  3179     1 
 3178  3180     1 
 3178  3181     1 
 3181  3182     1 
 3181  3183     1 
 3181  3198     1 
 3183  3184     1 
 3184  3185     1 
 3184  3186     1 
 3184  3200     1 
 3186  3187     1 
 3186  3196     1 
 3187  3188     1 
 3187  3189     1 
 3189  3190     1 
 3189  3191     1 
 3191  3192     1 
 3191  3195     1 
 3192  3193     1 
 3192  3194     1 
 3195  3196     1 
 3196  3197     1 
 3198  3199     1 
 3198  3200     1 
 3198  3203     1 
 3200  3201     1 
 3200  3202     1 
 3203  3204     1 
 3204  3205     1 
 3204  3206     1 
 3204  3207     1 
 3207  3208     1 
 3208  3209     1 
 3208  3210     1 
 3208  3211     1 
 3211  3212     1 
 3211  3213     1 
 3211  3230     1 
 3213  3214     1 
 3214  3215     1 
 3214  3216     1 
 3214  3232     1 
 3216  3217     1 
 3216  3229     1 
 3217  3218     1 
 3217  3219     1 
 3219  3220     1 
 3220  3221     1 
 3220  3229     1 
 3221  3222     1 
 3221  3225     1 
 3222  3223     1 
 3222  3224     1 
 3225  3226     1 
 3226  3227     1 
 3226  3228     1 
 3228  3229     1 
 3230  3231     1 
 3230  3232     1 
 3230  3235     1 
 3232  3233     1 
 3232  3234     1 
 3235  3236     1 
 3236  3237     1 
 3236  3238     1 
 3236  3239     1 
 3239  3240     1 
 3240  3241     1 
 3240  3242     1 
 3240  3243     1 
 3243  3244     1 
 3243  3245     1 
 3243  3263     1 
 3245  3246     1 
 3246  3247     1 
 3246  3248     1 
 3246  3265     1 
 3248  3249     1 
 3248  3262     1 
 3249  3250     1 
 3249  3251     1 
 3251  3252     1 
 3252  3253     1 
 3252  3262     1 
 3253  3254     1 
 3253  3255     1 
 3255  3256     1 
 3255  3257     1 
 3257  3258     1 
 3257  3261     1 
 3258  3259     1 
 3258  3260     1 
 3261  3262     1 
 3263  3264     1 
 3263  3265     1 
 3263  3268     1 
 3265  3266     1 
 3265  3267     1 
 3268  3269     1 
 3269  3270     1 
 3269  3271     1 
 3269  3272     1 
 3272  3273     1 
 3273  3274     1 
 3273  3275     1 
 3273  3276     1 
 3276  3277     1 
 3276  3278     1 
 3276  3295     1 
 3278  3279     1 
 3279  3280     1 
 3279  3281     1 
 3279  3297     1 
 3281  3282     1 
 3281  3293     1 
 3282  3283     1 
 3282  3284     1 
 3284  3285     1 
 3284  3289     1 
 3285  3286     1 
 3285  3287     1 
 3285  3288     1 
 3289  3290     1 
 3289  3291     1 
 3291  3292     1 
 3291  3293     1 
 3293  3294     1 
 3295  3296     1 
 3295  3297     1 
 3295  3300     1 
 3297  3298     1 
 3297  3299     1 
 3300  3301     1 
 3301  3302     1 
 3301  3303     1 
 3301  3304     1 
 3304  3305     1 
 3305  3306     1 
 3305  3307     1 
 3305  3308     1 
 3308  3309     1 
 3308  3310     1 
 3308  3327     1 
 3310  3311     1 
 3311  3312     1 
 3311  3313     1 
 3311  3329     1 
 3313  3314     1 
 3313  3325     1 
 3314  3315     1 
 3314  3316     1 
 3316  3317     1 
 3316  3321     1 
 3317  3318     1 
 3317  3319     1 
 3317  3320     1 
 3321  3322     1 
 3321  3323     1 
 3323  3324     1 
 3323  3325     1 
 3325  3326     1 
 3327  3328     1 
 3327  3329     1 
 3327  3332     1 
 3329  3330     1 
 3329  3331     1 
 3332  3333     1 
 3333  3334     1 
 3333  3335     1 
 3333  3336     1 
 3336  3337     1 
 3337  3338     1 
 3337  3339     1 
 3337  3340     1 
 3340  3341     1 
 3340  3342     1 
 3340  3359     1 
 3342  3343     1 
 3343  3344     1 
 3343  3345     1 
 3343  3361     1 
 3345  3346     1 
 3345  3357     1 
 3346  3347     1 
 3346  3348     1 
 3348  3349     1 
 3348  3353     1 
 3349  3350     1 
 3349  3351     1 
 3349  3352     1 
 3353  3354     1 
 3353  3355     1 
 3355  3356     1 
 3355  3357     1 
 3357  3358     1 
 3359  3360     1 
 3359  3361     1 
 3359  3364     1 
 3361  3362     1 
 3361  3363     1 
 3364  3365     1 
 3365  3366     1 
 3365  3367     1 
 3365  3368     1 
 3368  3369     1 
 3369  3370     1 
 3369  3371     1 
 3369  3372     1 
 3372  3373     1 
 3372  3374     1 
 3372  3389     1 
 3374  3375     1 
 3375  3376     1 
 3375  3377     1 
 3375  3391     1 
 3377  3378     1 
 3377  3387     1 
 3378  3379     1 
 3378  3380     1 
 3380  3381     1 
 3380  3382     1 
 3382  3383     1 
 3382  3386     1 
 3383  3384     1 
 3383  3385     1 
 3386  3387     1 
 3387  3388     1 
 3389  3390     1 
 3389  3391     1 
 3389  3394     1 
 3391  3392     1 
 3391  3393     1 
 3394  3395     1 
 3395  3396     1 
 3395  3397     1 
 3395  3398     1 
 3398  3399     1 
 3399  3400     1 
 3399  3401     1 
 3399  3402     1 
 3402  3403     1 
 3402  3404     1 
 3402  3419     1 
 3404  3405     1 
 3405  3406     1 
 3405  3407     1 
 3405  3421     1 
 3407  3408     1 
 3407  3417     1 
 3408  3409     1 
 3408  3410     1 
 3410  3411     1 
 3410  3412     1 
 3412  3413     1 
 3412  3416     1 
 3413  3414     1 
 3413  3415     1 
 3416  3417     1 
 3417  3418     1 
 3419  3420     1 
 3419  3421     1 
 3419  3424     1 
 3421  3422     1 
 3421  3423     1 
 3424  3425     1 
 3425  3426     1 
 3425  3427     1 
 3425  3428     1 
 3428  3429     1 
 3429  3430     1 
 3429  3431     1 
 3429  3432     1 
 3432  3433     1 
 3432  3434     1 
 3432  3451     1 
 3434  3435     1 
 3435  3436     1 
 3435  3437     1 
 3435  3453     1 
 3437  3438     1 
 3437  3450     1 
 3438  3439     1 
 3438  3440     1 
 3440  3441     1 
 3441  3442     1 
 3441  3450     1 
 3442  3443     1 
 3442  3446     1 
 3443  3444     1 
 3443  3445     1 
 3446  3447     1 
 3447  3448     1 
 3447  3449     1 
 3449  3450     1 
 3451  3452     1 
 3451  3453     1 
 3451  3456     1 
 3453  3454     1 
 3453  3455     1 
 3456  3457     1 
 3457  3458     1 
 3457  3459     1 
 3457  3460     1 
 3460  3461     1 
 3461  3462     1 
 3461  3463     1 
 3461  3464     1 
 3464  3465     1 
 3464  3466     1 
 3464  3483     1 
 3466  3467     1 
 3467  3468     1 
 3467  3469     1 
 3467  3485     1 
 3469  3470     1 
 3469  3482     1 
 3470  3471     1 
 3470  3472     1 
 3472  3473     1 
 3473  3474     1 
 3473  3482     1 
 3474  3475     1 
 3474  3478     1 
 3475  3476     1 
 3475  3477     1 
 3478  3479     1 
 3479  3480     1 
 3479  3481     1 
 3481  3482     1 
 3483  3484     1 
 3483  3485     1 
 3483  3488     1 
 3485  3486     1 
 3485  3487     1 
 3488  3489     1 
 3489  3490     1 
 3489  3491     1 
 3489  3492     1 
 3492  3493     1 
 3493  3494     1 
 3493  3495     1 
 3493  3496     1 
 3496  3497     1 
 3496  3498     1 
 3496  3515     1 
 3498  3499     1 
 3499  3500     1 
 3499  3501     1 
 3499  3517     1 
 3501  3502     1 
 3501  3514     1 
 3502  3503     1 
 3502  3504     1 
 3504  3505     1 
 3505  3506     1 
 3505  3514     1 
 3506  3507     1 
 3506  3510     1 
 3507  3508     1 
 3507  3509     1 
 3510  3511     1 
 3511  3512     1 
 3511  3513     1 
 3513  3514     1 
 3515  3516     1 
 3515  3517     1 
 3515  3520     1 
 3517  3518     1 
 3517  3519     1 
 3520  3521     1 
 3521  3522     1 
 3521  3523     1 
 3521  3524     1 
 3524  3525     1 
 3525  3526     1 
 3525  3527     1 
 3525  3528     1 
 3528  3529     1 
 3528  3530     1 
 3528  3547     1 
 3530  3531     1 
 3531  3532     1 
 3531  3533     1 
 3531  3549     1 
 3533  3534     1 
 3533  3545     1 
 3534  3535     1 
 3534  3536     1 
 3536  3537     1 
 3536  3541     1 
 3537  3538     1 
 3537  3539     1 
 3537  3540     1 
 3541  3542     1 
 3541  3543     1 
 3543  3544     1 
 3543  3545     1 
 3545  3546     1 
 3547  3548     1 
 3547  3549     1 
 3547  3552     1 
 3549  3550     1 
 3549  3551     1 
 3552  3553     1 
 3553  3554     1 
 3553  3555     1 
 3553  3556     1 
 3556  3557     1 
 3557  3558     1 
 3557  3559     1 
 3557  3560     1 
 3560  3561     1 
 3560  3562     1 
 3560  3579     1 
 3562  3563     1 
 3563  3564     1 
 3563  3565     1 
 3563  3581     1 
 3565  3566     1 
 3565  3578     1 
 3566  3567     1 
 3566  3568     1 
 3568  3569     1 
 3569  3570     1 
 3569  3578     1 
 3570  3571     1 
 3570  3574     1 
 3571  3572     1 
 3571  3573     1 
 3574  3575     1 
 3575  3576     1 
 3575  3577     1 
 3577  3578     1 
 3579  3580     1 
 3579  3581     1 
 3579  3584     1 
 3581  3582     1 
 3581  3583     1 
 3584  3585     1 
 3585  3586     1 
 3585  3587     1 
 3585  3588     1 
 3588  3589     1 
 3589  3590     1 
 3589  3591     1 
 3589  3592     1 
 3592  3593     1 
 3592  3594     1 
 3592  3609     1 
 3594  3595     1 
 3595  3596     1 
 3595  3597     1 
 3595  3611     1 
 3597  3598     1 
 3597  3607     1 
 3598  3599     1 
 3598  3600     1 
 3600  3601     1 
 3600  3602     1 
 3602  3603     1 
 3602  3606     1 
 3603  3604     1 
 3603  3605     1 
 3606  3607     1 
 3607  3608     1 
 3609  3610     1 
 3609  3611     1 
 3609  3614     1 
 3611  3612     1 
 3611  3613     1 
 3614  3615     1 
 3615  3616     1 
 3615  3617     1 
 3615  3618     1 
 3618  3619     1 
 3619  3620     1 
 3619  3621     1 
 3619  3622     1 
 3622  3623     1 
 3622  3624     1 
 3622  3641     1 
 3624  3625     1 
 3625  3626     1 
 3625  3627     1 
 3625  3643     1 
 3627  3628     1 
 3627  3640     1 
 3628  3629     1 
 3628  3630     1 
 3630  3631     1 
 3631  3632     1 
 3631  3640     1 
 3632  3633     1 
 3632  3636     1 
 3633  3634     1 
 3633  3635     1 
 3636  3637     1 
 3637  3638     1 
 3637  3639     1 
 3639  3640     1 
 3641  3642     1 
 3641  3643     1 
 3641  3646     1 
 3643  3644     1 
 3643  3645     1 
 3646  3647     1 
 3647  3648     1 
 3647  3649     1 
 3647  3650     1 
 3650  3651     1 
 3651  3652     1 
 3651  3653     1 
 3651  3654     1 
 3654  3655     1 
 3654  3656     1 
 3654  3671     1 
 3656  3657     1 
 3657  3658     1 
 3657  3659     1 
 3657  3673     1 
 3659  3660     1 
 3659  3669     1 
 3660  3661     1 
 3660  3662     1 
 3662  3663     1 
 3662  3664     1 
 3664  3665     1 
 3664  3668     1 
 3665  3666     1 
 3665  3667     1 
 3668  3669     1 
 3669  3670     1 
 3671  3672     1 
 3671  3673     1 
 3671  3676     1 
 3673  3674     1 
 3673  3675     1 
 3676  3677     1 
 3677  3678     1 
 3677  3679     1 
 3677  3680     1 
 3680  3681     1 
 3681  3682     1 
 3681  3683     1 
 3681  3684     1 
 3684  3685     1 
 3684  3686     1 
 3684  3703     1 
 3686  3687     1 
 3687  3688     1 
 3687  3689     1 
 3687  3705     1 
 3689  3690     1 
 3689  3701     1 
 3690  3691     1 
 3690  3692     1 
 3692  3693     1 
 3692  3697     1 
 3693  3694     1 
 3693  3695     1 
 3693  3696     1 
 3697  3698     1 
 3697  3699     1 
 3699  3700     1 
 3699  3701     1 
 3701  3702     1 
 3703  3704     1 
 3703  3705     1 
 3703  3708     1 
 3705  3706     1 
 3705  3707     1 
 3708  3709     1 
 3709  3710     1 
 3709  3711     1 
 3709  3712     1 
 3712  3713     1 
 3713  3714     1 
 3713  3715     1 
 3713  3716     1 
 3716  3717     1 
 3716  3718     1
[truncated: 904,851 more chars]
