# Supplementary material for: Redox-Based Defect Detection in Packed DNA: Insights from Hybrid Quantum Mechanical/Molecular Mechanics Molecular Dynamics Simulations
Source: J Chem Theory Comput. 2023 Nov 14;19(22):8434–45. doi: 10.1021/acs.jctc.3c01013 (PMC10687876; doi:10.1021/acs.jctc.3c01013)
Supplement: Supplementary file 2 — ct3c01013_si_002.zip [file ct3c01013_si_002.zip › packed_dna_8oxog-main/classical_MD/wildtype/wt_oxidized_reg1/wt_ox_reg1_topology/topol_Protein_chain_X8.itp]

;
;	File 'topol_Protein_chain_X8.itp' was generated
;	By user: pdiamant (1076)
;	On host: lcbcpc57
;	At date: Thu Nov 14 15:27:34 2019
;
;	This is a include topology file
;
;	Created by:
;	                    :-) GROMACS - gmx pdb2gmx, 2019.4 (-:
;	
;	Executable:   /software/gromacs/2019.4/gcc-8.3.0/bin/gmx_mpi
;	Data prefix:  /software/gromacs/2019.4/gcc-8.3.0
;	Working dir:  /share/lcbcsrv5/lcbcdata/pdiamant/12_NCP_REDOX/2_wt_G_hole_1/0_setup
;	Command line:
;	  gmx_mpi pdb2gmx -f in_no_h.pdb -ff amber14sb_parmbsc1 -o ncp.gro -water tip3p
;	Force field was read from current directory or a relative path - path added.
;

[ moleculetype ]
; Name            nrexcl
Protein_chain_X8     3

[ atoms ]
;   nr       type  resnr residue  atom   cgnr     charge       mass  typeB    chargeB      massB
; residue 804 LYS rtp NLYS q +2.0
     1         N3    804    LYS      N      1     0.0966      14.01
     2          H    804    LYS     H1      2     0.2165      1.008
     3          H    804    LYS     H2      3     0.2165      1.008
     4          H    804    LYS     H3      4     0.2165      1.008
     5         CX    804    LYS     CA      5    -0.0015      12.01
     6         HP    804    LYS     HA      6      0.118      1.008
     7         C8    804    LYS     CB      7     0.0212      12.01
     8         HC    804    LYS    HB1      8     0.0283      1.008
     9         HC    804    LYS    HB2      9     0.0283      1.008
    10         C8    804    LYS     CG     10    -0.0048      12.01
    11         HC    804    LYS    HG1     11     0.0121      1.008
    12         HC    804    LYS    HG2     12     0.0121      1.008
    13         C8    804    LYS     CD     13    -0.0608      12.01
    14         HC    804    LYS    HD1     14     0.0633      1.008
    15         HC    804    LYS    HD2     15     0.0633      1.008
    16         C8    804    LYS     CE     16    -0.0181      12.01
    17         HP    804    LYS    HE1     17     0.1171      1.008
    18         HP    804    LYS    HE2     18     0.1171      1.008
    19         N3    804    LYS     NZ     19    -0.3764      14.01
    20          H    804    LYS    HZ1     20     0.3382      1.008
    21          H    804    LYS    HZ2     21     0.3382      1.008
    22          H    804    LYS    HZ3     22     0.3382      1.008
    23          C    804    LYS      C     23     0.7214      12.01
    24          O    804    LYS      O     24    -0.6013         16   ; qtot 2
; residue 805 ARG rtp ARG  q +1.0
    25          N    805    ARG      N     25    -0.3479      14.01
    26          H    805    ARG      H     26     0.2747      1.008
    27         CX    805    ARG     CA     27    -0.2637      12.01
    28         H1    805    ARG     HA     28      0.156      1.008
    29         C8    805    ARG     CB     29    -0.0007      12.01
    30         HC    805    ARG    HB1     30     0.0327      1.008
    31         HC    805    ARG    HB2     31     0.0327      1.008
    32         C8    805    ARG     CG     32      0.039      12.01
    33         HC    805    ARG    HG1     33     0.0285      1.008
    34         HC    805    ARG    HG2     34     0.0285      1.008
    35         C8    805    ARG     CD     35     0.0486      12.01
    36         H1    805    ARG    HD1     36     0.0687      1.008
    37         H1    805    ARG    HD2     37     0.0687      1.008
    38         N2    805    ARG     NE     38    -0.5295      14.01
    39          H    805    ARG     HE     39     0.3456      1.008
    40         CA    805    ARG     CZ     40     0.8076      12.01
    41         N2    805    ARG    NH1     41    -0.8627      14.01
    42          H    805    ARG   HH11     42     0.4478      1.008
    43          H    805    ARG   HH12     43     0.4478      1.008
    44         N2    805    ARG    NH2     44    -0.8627      14.01
    45          H    805    ARG   HH21     45     0.4478      1.008
    46          H    805    ARG   HH22     46     0.4478      1.008
    47          C    805    ARG      C     47     0.7341      12.01
    48          O    805    ARG      O     48    -0.5894         16   ; qtot 3
; residue 806 HIE rtp HIE  q  0.0
    49          N    806    HIE      N     49    -0.4157      14.01
    50          H    806    HIE      H     50     0.2719      1.008
    51         CX    806    HIE     CA     51    -0.0581      12.01
    52         H1    806    HIE     HA     52      0.136      1.008
    53         CT    806    HIE     CB     53    -0.0074      12.01
    54         HC    806    HIE    HB1     54     0.0367      1.008
    55         HC    806    HIE    HB2     55     0.0367      1.008
    56         CC    806    HIE     CG     56     0.1868      12.01
    57         NB    806    HIE    ND1     57    -0.5432      14.01
    58         CR    806    HIE    CE1     58     0.1635      12.01
    59         H5    806    HIE    HE1     59     0.1435      1.008
    60         NA    806    HIE    NE2     60    -0.2795      14.01
    61          H    806    HIE    HE2     61     0.3339      1.008
    62         CW    806    HIE    CD2     62    -0.2207      12.01
    63         H4    806    HIE    HD2     63     0.1862      1.008
    64          C    806    HIE      C     64     0.5973      12.01
    65          O    806    HIE      O     65    -0.5679         16   ; qtot 3
; residue 807 ARG rtp ARG  q +1.0
    66          N    807    ARG      N     66    -0.3479      14.01
    67          H    807    ARG      H     67     0.2747      1.008
    68         CX    807    ARG     CA     68    -0.2637      12.01
    69         H1    807    ARG     HA     69      0.156      1.008
    70         C8    807    ARG     CB     70    -0.0007      12.01
    71         HC    807    ARG    HB1     71     0.0327      1.008
    72         HC    807    ARG    HB2     72     0.0327      1.008
    73         C8    807    ARG     CG     73      0.039      12.01
    74         HC    807    ARG    HG1     74     0.0285      1.008
    75         HC    807    ARG    HG2     75     0.0285      1.008
    76         C8    807    ARG     CD     76     0.0486      12.01
    77         H1    807    ARG    HD1     77     0.0687      1.008
    78         H1    807    ARG    HD2     78     0.0687      1.008
    79         N2    807    ARG     NE     79    -0.5295      14.01
    80          H    807    ARG     HE     80     0.3456      1.008
    81         CA    807    ARG     CZ     81     0.8076      12.01
    82         N2    807    ARG    NH1     82    -0.8627      14.01
    83          H    807    ARG   HH11     83     0.4478      1.008
    84          H    807    ARG   HH12     84     0.4478      1.008
    85         N2    807    ARG    NH2     85    -0.8627      14.01
    86          H    807    ARG   HH21     86     0.4478      1.008
    87          H    807    ARG   HH22     87     0.4478      1.008
    88          C    807    ARG      C     88     0.7341      12.01
    89          O    807    ARG      O     89    -0.5894         16   ; qtot 4
; residue 808 LYS rtp LYS  q +1.0
    90          N    808    LYS      N     90    -0.3479      14.01
    91          H    808    LYS      H     91     0.2747      1.008
    92         CX    808    LYS     CA     92      -0.24      12.01
    93         H1    808    LYS     HA     93     0.1426      1.008
    94         C8    808    LYS     CB     94    -0.0094      12.01
    95         HC    808    LYS    HB1     95     0.0362      1.008
    96         HC    808    LYS    HB2     96     0.0362      1.008
    97         C8    808    LYS     CG     97     0.0187      12.01
    98         HC    808    LYS    HG1     98     0.0103      1.008
    99         HC    808    LYS    HG2     99     0.0103      1.008
   100         C8    808    LYS     CD    100    -0.0479      12.01
   101         HC    808    LYS    HD1    101     0.0621      1.008
   102         HC    808    LYS    HD2    102     0.0621      1.008
   103         C8    808    LYS     CE    103    -0.0143      12.01
   104         HP    808    LYS    HE1    104     0.1135      1.008
   105         HP    808    LYS    HE2    105     0.1135      1.008
   106         N3    808    LYS     NZ    106    -0.3854      14.01
   107          H    808    LYS    HZ1    107       0.34      1.008
   108          H    808    LYS    HZ2    108       0.34      1.008
   109          H    808    LYS    HZ3    109       0.34      1.008
   110          C    808    LYS      C    110     0.7341      12.01
   111          O    808    LYS      O    111    -0.5894         16   ; qtot 5
; residue 809 VAL rtp VAL  q  0.0
   112          N    809    VAL      N    112    -0.4157      14.01
   113          H    809    VAL      H    113     0.2719      1.008
   114         CX    809    VAL     CA    114    -0.0875      12.01
   115         H1    809    VAL     HA    115     0.0969      1.008
   116         3C    809    VAL     CB    116     0.2985      12.01
   117         HC    809    VAL     HB    117    -0.0297      1.008
   118         CT    809    VAL    CG1    118    -0.3192      12.01
   119         HC    809    VAL   HG11    119     0.0791      1.008
   120         HC    809    VAL   HG12    120     0.0791      1.008
   121         HC    809    VAL   HG13    121     0.0791      1.008
   122         CT    809    VAL    CG2    122    -0.3192      12.01
   123         HC    809    VAL   HG21    123     0.0791      1.008
   124         HC    809    VAL   HG22    124     0.0791      1.008
   125         HC    809    VAL   HG23    125     0.0791      1.008
   126          C    809    VAL      C    126     0.5973      12.01
   127          O    809    VAL      O    127    -0.5679         16   ; qtot 5
; residue 810 LEU rtp LEU  q  0.0
   128          N    810    LEU      N    128    -0.4157      14.01
   129          H    810    LEU      H    129     0.2719      1.008
   130         CX    810    LEU     CA    130    -0.0518      12.01
   131         H1    810    LEU     HA    131     0.0922      1.008
   132         2C    810    LEU     CB    132    -0.1102      12.01
   133         HC    810    LEU    HB1    133     0.0457      1.008
   134         HC    810    LEU    HB2    134     0.0457      1.008
   135         3C    810    LEU     CG    135     0.3531      12.01
   136         HC    810    LEU     HG    136    -0.0361      1.008
   137         CT    810    LEU    CD1    137    -0.4121      12.01
   138         HC    810    LEU   HD11    138        0.1      1.008
   139         HC    810    LEU   HD12    139        0.1      1.008
   140         HC    810    LEU   HD13    140        0.1      1.008
   141         CT    810    LEU    CD2    141    -0.4121      12.01
   142         HC    810    LEU   HD21    142        0.1      1.008
   143         HC    810    LEU   HD22    143        0.1      1.008
   144         HC    810    LEU   HD23    144        0.1      1.008
   145          C    810    LEU      C    145     0.5973      12.01
   146          O    810    LEU      O    146    -0.5679         16   ; qtot 5
; residue 811 ARG rtp ARG  q +1.0
   147          N    811    ARG      N    147    -0.3479      14.01
   148          H    811    ARG      H    148     0.2747      1.008
   149         CX    811    ARG     CA    149    -0.2637      12.01
   150         H1    811    ARG     HA    150      0.156      1.008
   151         C8    811    ARG     CB    151    -0.0007      12.01
   152         HC    811    ARG    HB1    152     0.0327      1.008
   153         HC    811    ARG    HB2    153     0.0327      1.008
   154         C8    811    ARG     CG    154      0.039      12.01
   155         HC    811    ARG    HG1    155     0.0285      1.008
   156         HC    811    ARG    HG2    156     0.0285      1.008
   157         C8    811    ARG     CD    157     0.0486      12.01
   158         H1    811    ARG    HD1    158     0.0687      1.008
   159         H1    811    ARG    HD2    159     0.0687      1.008
   160         N2    811    ARG     NE    160    -0.5295      14.01
   161          H    811    ARG     HE    161     0.3456      1.008
   162         CA    811    ARG     CZ    162     0.8076      12.01
   163         N2    811    ARG    NH1    163    -0.8627      14.01
   164          H    811    ARG   HH11    164     0.4478      1.008
   165          H    811    ARG   HH12    165     0.4478      1.008
   166         N2    811    ARG    NH2    166    -0.8627      14.01
   167          H    811    ARG   HH21    167     0.4478      1.008
   168          H    811    ARG   HH22    168     0.4478      1.008
   169          C    811    ARG      C    169     0.7341      12.01
   170          O    811    ARG      O    170    -0.5894         16   ; qtot 6
; residue 812 ASP rtp ASP  q -1.0
   171          N    812    ASP      N    171    -0.5163      14.01
   172          H    812    ASP      H    172     0.2936      1.008
   173         CX    812    ASP     CA    173     0.0381      12.01
   174         H1    812    ASP     HA    174      0.088      1.008
   175         2C    812    ASP     CB    175    -0.0303      12.01
   176         HC    812    ASP    HB1    176    -0.0122      1.008
   177         HC    812    ASP    HB2    177    -0.0122      1.008
   178         CO    812    ASP     CG    178     0.7994      12.01
   179         O2    812    ASP    OD1    179    -0.8014         16
   180         O2    812    ASP    OD2    180    -0.8014         16
   181          C    812    ASP      C    181     0.5366      12.01
   182          O    812    ASP      O    182    -0.5819         16   ; qtot 5
; residue 813 ASN rtp ASN  q  0.0
   183          N    813    ASN      N    183    -0.4157      14.01
   184          H    813    ASN      H    184     0.2719      1.008
   185         CX    813    ASN     CA    185     0.0143      12.01
   186         H1    813    ASN     HA    186     0.1048      1.008
   187         2C    813    ASN     CB    187    -0.2041      12.01
   188         HC    813    ASN    HB1    188     0.0797      1.008
   189         HC    813    ASN    HB2    189     0.0797      1.008
   190          C    813    ASN     CG    190      0.713      12.01
   191          O    813    ASN    OD1    191    -0.5931         16
   192          N    813    ASN    ND2    192    -0.9191      14.01
   193          H    813    ASN   HD21    193     0.4196      1.008
   194          H    813    ASN   HD22    194     0.4196      1.008
   195          C    813    ASN      C    195     0.5973      12.01
   196          O    813    ASN      O    196    -0.5679         16   ; qtot 5
; residue 814 ILE rtp ILE  q  0.0
   197          N    814    ILE      N    197    -0.4157      14.01
   198          H    814    ILE      H    198     0.2719      1.008
   199         CX    814    ILE     CA    199    -0.0597      12.01
   200         H1    814    ILE     HA    200     0.0869      1.008
   201         3C    814    ILE     CB    201     0.1303      12.01
   202         HC    814    ILE     HB    202     0.0187      1.008
   203         CT    814    ILE    CG2    203    -0.3204      12.01
   204         HC    814    ILE   HG21    204     0.0882      1.008
   205         HC    814    ILE   HG22    205     0.0882      1.008
   206         HC    814    ILE   HG23    206     0.0882      1.008
   207         2C    814    ILE    CG1    207     -0.043      12.01
   208         HC    814    ILE   HG11    208     0.0236      1.008
   209         HC    814    ILE   HG12    209     0.0236      1.008
   210         CT    814    ILE     CD    210     -0.066      12.01
   211         HC    814    ILE    HD1    211     0.0186      1.008
   212         HC    814    ILE    HD2    212     0.0186      1.008
   213         HC    814    ILE    HD3    213     0.0186      1.008
   214          C    814    ILE      C    214     0.5973      12.01
   215          O    814    ILE      O    215    -0.5679         16   ; qtot 5
; residue 815 GLN rtp GLN  q  0.0
   216          N    815    GLN      N    216    -0.4157      14.01
   217          H    815    GLN      H    217     0.2719      1.008
   218         CX    815    GLN     CA    218    -0.0031      12.01
   219         H1    815    GLN     HA    219      0.085      1.008
   220         2C    815    GLN     CB    220    -0.0036      12.01
   221         HC    815    GLN    HB1    221     0.0171      1.008
   222         HC    815    GLN    HB2    222     0.0171      1.008
   223         2C    815    GLN     CG    223    -0.0645      12.01
   224         HC    815    GLN    HG1    224     0.0352      1.008
   225         HC    815    GLN    HG2    225     0.0352      1.008
   226          C    815    GLN     CD    226     0.6951      12.01
   227          O    815    GLN    OE1    227    -0.6086         16
   228          N    815    GLN    NE2    228    -0.9407      14.01
   229          H    815    GLN   HE21    229     0.4251      1.008
   230          H    815    GLN   HE22    230     0.4251      1.008
   231          C    815    GLN      C    231     0.5973      12.01
   232          O    815    GLN      O    232    -0.5679         16   ; qtot 5
; residue 816 GLY rtp GLY  q  0.0
   233          N    816    GLY      N    233    -0.4157      14.01
   234          H    816    GLY      H    234     0.2719      1.008
   235         CX    816    GLY     CA    235    -0.0252      12.01
   236         H1    816    GLY    HA1    236     0.0698      1.008
   237         H1    816    GLY    HA2    237     0.0698      1.008
   238          C    816    GLY      C    238     0.5973      12.01
   239          O    816    GLY      O    239    -0.5679         16   ; qtot 5
; residue 817 ILE rtp ILE  q  0.0
   240          N    817    ILE      N    240    -0.4157      14.01
   241          H    817    ILE      H    241     0.2719      1.008
   242         CX    817    ILE     CA    242    -0.0597      12.01
   243         H1    817    ILE     HA    243     0.0869      1.008
   244         3C    817    ILE     CB    244     0.1303      12.01
   245         HC    817    ILE     HB    245     0.0187      1.008
   246         CT    817    ILE    CG2    246    -0.3204      12.01
   247         HC    817    ILE   HG21    247     0.0882      1.008
   248         HC    817    ILE   HG22    248     0.0882      1.008
   249         HC    817    ILE   HG23    249     0.0882      1.008
   250         2C    817    ILE    CG1    250     -0.043      12.01
   251         HC    817    ILE   HG11    251     0.0236      1.008
   252         HC    817    ILE   HG12    252     0.0236      1.008
   253         CT    817    ILE     CD    253     -0.066      12.01
   254         HC    817    ILE    HD1    254     0.0186      1.008
   255         HC    817    ILE    HD2    255     0.0186      1.008
   256         HC    817    ILE    HD3    256     0.0186      1.008
   257          C    817    ILE      C    257     0.5973      12.01
   258          O    817    ILE      O    258    -0.5679         16   ; qtot 5
; residue 818 THR rtp THR  q  0.0
   259          N    818    THR      N    259    -0.4157      14.01
   260          H    818    THR      H    260     0.2719      1.008
   261         CX    818    THR     CA    261    -0.0389      12.01
   262         H1    818    THR     HA    262     0.1007      1.008
   263         3C    818    THR     CB    263     0.3654      12.01
   264         H1    818    THR     HB    264     0.0043      1.008
   265         CT    818    THR    CG2    265    -0.2438      12.01
   266         HC    818    THR   HG21    266     0.0642      1.008
   267         HC    818    THR   HG22    267     0.0642      1.008
   268         HC    818    THR   HG23    268     0.0642      1.008
   269         OH    818    THR    OG1    269    -0.6761         16
   270         HO    818    THR    HG1    270     0.4102      1.008
   271          C    818    THR      C    271     0.5973      12.01
   272          O    818    THR      O    272    -0.5679         16   ; qtot 5
; residue 819 LYS rtp LYS  q +1.0
   273          N    819    LYS      N    273    -0.3479      14.01
   274          H    819    LYS      H    274     0.2747      1.008
   275         CX    819    LYS     CA    275      -0.24      12.01
   276         H1    819    LYS     HA    276     0.1426      1.008
   277         C8    819    LYS     CB    277    -0.0094      12.01
   278         HC    819    LYS    HB1    278     0.0362      1.008
   279         HC    819    LYS    HB2    279     0.0362      1.008
   280         C8    819    LYS     CG    280     0.0187      12.01
   281         HC    819    LYS    HG1    281     0.0103      1.008
   282         HC    819    LYS    HG2    282     0.0103      1.008
   283         C8    819    LYS     CD    283    -0.0479      12.01
   284         HC    819    LYS    HD1    284     0.0621      1.008
   285         HC    819    LYS    HD2    285     0.0621      1.008
   286         C8    819    LYS     CE    286    -0.0143      12.01
   287         HP    819    LYS    HE1    287     0.1135      1.008
   288         HP    819    LYS    HE2    288     0.1135      1.008
   289         N3    819    LYS     NZ    289    -0.3854      14.01
   290          H    819    LYS    HZ1    290       0.34      1.008
   291          H    819    LYS    HZ2    291       0.34      1.008
   292          H    819    LYS    HZ3    292       0.34      1.008
   293          C    819    LYS      C    293     0.7341      12.01
   294          O    819    LYS      O    294    -0.5894         16   ; qtot 6
; residue 820 PRO rtp PRO  q  0.0
   295          N    820    PRO      N    295    -0.2548      14.01
   296         CT    820    PRO     CD    296     0.0192      12.01
   297         H1    820    PRO    HD1    297     0.0391      1.008
   298         H1    820    PRO    HD2    298     0.0391      1.008
   299         CT    820    PRO     CG    299     0.0189      12.01
   300         HC    820    PRO    HG1    300     0.0213      1.008
   301         HC    820    PRO    HG2    301     0.0213      1.008
   302         CT    820    PRO     CB    302     -0.007      12.01
   303         HC    820    PRO    HB1    303     0.0253      1.008
   304         HC    820    PRO    HB2    304     0.0253      1.008
   305         CX    820    PRO     CA    305    -0.0266      12.01
   306         H1    820    PRO     HA    306     0.0641      1.008
   307          C    820    PRO      C    307     0.5896      12.01
   308          O    820    PRO      O    308    -0.5748         16   ; qtot 6
; residue 821 ALA rtp ALA  q  0.0
   309          N    821    ALA      N    309    -0.4157      14.01
   310          H    821    ALA      H    310     0.2719      1.008
   311         CX    821    ALA     CA    311     0.0337      12.01
   312         H1    821    ALA     HA    312     0.0823      1.008
   313         CT    821    ALA     CB    313    -0.1825      12.01
   314         HC    821    ALA    HB1    314     0.0603      1.008
   315         HC    821    ALA    HB2    315     0.0603      1.008
   316         HC    821    ALA    HB3    316     0.0603      1.008
   317          C    821    ALA      C    317     0.5973      12.01
   318          O    821    ALA      O    318    -0.5679         16   ; qtot 6
; residue 822 ILE rtp ILE  q  0.0
   319          N    822    ILE      N    319    -0.4157      14.01
   320          H    822    ILE      H    320     0.2719      1.008
   321         CX    822    ILE     CA    321    -0.0597      12.01
   322         H1    822    ILE     HA    322     0.0869      1.008
   323         3C    822    ILE     CB    323     0.1303      12.01
   324         HC    822    ILE     HB    324     0.0187      1.008
   325         CT    822    ILE    CG2    325    -0.3204      12.01
   326         HC    822    ILE   HG21    326     0.0882      1.008
   327         HC    822    ILE   HG22    327     0.0882      1.008
   328         HC    822    ILE   HG23    328     0.0882      1.008
   329         2C    822    ILE    CG1    329     -0.043      12.01
   330         HC    822    ILE   HG11    330     0.0236      1.008
   331         HC    822    ILE   HG12    331     0.0236      1.008
   332         CT    822    ILE     CD    332     -0.066      12.01
   333         HC    822    ILE    HD1    333     0.0186      1.008
   334         HC    822    ILE    HD2    334     0.0186      1.008
   335         HC    822    ILE    HD3    335     0.0186      1.008
   336          C    822    ILE      C    336     0.5973      12.01
   337          O    822    ILE      O    337    -0.5679         16   ; qtot 6
; residue 823 ARG rtp ARG  q +1.0
   338          N    823    ARG      N    338    -0.3479      14.01
   339          H    823    ARG      H    339     0.2747      1.008
   340         CX    823    ARG     CA    340    -0.2637      12.01
   341         H1    823    ARG     HA    341      0.156      1.008
   342         C8    823    ARG     CB    342    -0.0007      12.01
   343         HC    823    ARG    HB1    343     0.0327      1.008
   344         HC    823    ARG    HB2    344     0.0327      1.008
   345         C8    823    ARG     CG    345      0.039      12.01
   346         HC    823    ARG    HG1    346     0.0285      1.008
   347         HC    823    ARG    HG2    347     0.0285      1.008
   348         C8    823    ARG     CD    348     0.0486      12.01
   349         H1    823    ARG    HD1    349     0.0687      1.008
   350         H1    823    ARG    HD2    350     0.0687      1.008
   351         N2    823    ARG     NE    351    -0.5295      14.01
   352          H    823    ARG     HE    352     0.3456      1.008
   353         CA    823    ARG     CZ    353     0.8076      12.01
   354         N2    823    ARG    NH1    354    -0.8627      14.01
   355          H    823    ARG   HH11    355     0.4478      1.008
   356          H    823    ARG   HH12    356     0.4478      1.008
   357         N2    823    ARG    NH2    357    -0.8627      14.01
   358          H    823    ARG   HH21    358     0.4478      1.008
   359          H    823    ARG   HH22    359     0.4478      1.008
   360          C    823    ARG      C    360     0.7341      12.01
   361          O    823    ARG      O    361    -0.5894         16   ; qtot 7
; residue 824 ARG rtp ARG  q +1.0
   362          N    824    ARG      N    362    -0.3479      14.01
   363          H    824    ARG      H    363     0.2747      1.008
   364         CX    824    ARG     CA    364    -0.2637      12.01
   365         H1    824    ARG     HA    365      0.156      1.008
   366         C8    824    ARG     CB    366    -0.0007      12.01
   367         HC    824    ARG    HB1    367     0.0327      1.008
   368         HC    824    ARG    HB2    368     0.0327      1.008
   369         C8    824    ARG     CG    369      0.039      12.01
   370         HC    824    ARG    HG1    370     0.0285      1.008
   371         HC    824    ARG    HG2    371     0.0285      1.008
   372         C8    824    ARG     CD    372     0.0486      12.01
   373         H1    824    ARG    HD1    373     0.0687      1.008
   374         H1    824    ARG    HD2    374     0.0687      1.008
   375         N2    824    ARG     NE    375    -0.5295      14.01
   376          H    824    ARG     HE    376     0.3456      1.008
   377         CA    824    ARG     CZ    377     0.8076      12.01
   378         N2    824    ARG    NH1    378    -0.8627      14.01
   379          H    824    ARG   HH11    379     0.4478      1.008
   380          H    824    ARG   HH12    380     0.4478      1.008
   381         N2    824    ARG    NH2    381    -0.8627      14.01
   382          H    824    ARG   HH21    382     0.4478      1.008
   383          H    824    ARG   HH22    383     0.4478      1.008
   384          C    824    ARG      C    384     0.7341      12.01
   385          O    824    ARG      O    385    -0.5894         16   ; qtot 8
; residue 825 LEU rtp LEU  q  0.0
   386          N    825    LEU      N    386    -0.4157      14.01
   387          H    825    LEU      H    387     0.2719      1.008
   388         CX    825    LEU     CA    388    -0.0518      12.01
   389         H1    825    LEU     HA    389     0.0922      1.008
   390         2C    825    LEU     CB    390    -0.1102      12.01
   391         HC    825    LEU    HB1    391     0.0457      1.008
   392         HC    825    LEU    HB2    392     0.0457      1.008
   393         3C    825    LEU     CG    393     0.3531      12.01
   394         HC    825    LEU     HG    394    -0.0361      1.008
   395         CT    825    LEU    CD1    395    -0.4121      12.01
   396         HC    825    LEU   HD11    396        0.1      1.008
   397         HC    825    LEU   HD12    397        0.1      1.008
   398         HC    825    LEU   HD13    398        0.1      1.008
   399         CT    825    LEU    CD2    399    -0.4121      12.01
   400         HC    825    LEU   HD21    400        0.1      1.008
   401         HC    825    LEU   HD22    401        0.1      1.008
   402         HC    825    LEU   HD23    402        0.1      1.008
   403          C    825    LEU      C    403     0.5973      12.01
   404          O    825    LEU      O    404    -0.5679         16   ; qtot 8
; residue 826 ALA rtp ALA  q  0.0
   405          N    826    ALA      N    405    -0.4157      14.01
   406          H    826    ALA      H    406     0.2719      1.008
   407         CX    826    ALA     CA    407     0.0337      12.01
   408         H1    826    ALA     HA    408     0.0823      1.008
   409         CT    826    ALA     CB    409    -0.1825      12.01
   410         HC    826    ALA    HB1    410     0.0603      1.008
   411         HC    826    ALA    HB2    411     0.0603      1.008
   412         HC    826    ALA    HB3    412     0.0603      1.008
   413          C    826    ALA      C    413     0.5973      12.01
   414          O    826    ALA      O    414    -0.5679         16   ; qtot 8
; residue 827 ARG rtp ARG  q +1.0
   415          N    827    ARG      N    415    -0.3479      14.01
   416          H    827    ARG      H    416     0.2747      1.008
   417         CX    827    ARG     CA    417    -0.2637      12.01
   418         H1    827    ARG     HA    418      0.156      1.008
   419         C8    827    ARG     CB    419    -0.0007      12.01
   420         HC    827    ARG    HB1    420     0.0327      1.008
   421         HC    827    ARG    HB2    421     0.0327      1.008
   422         C8    827    ARG     CG    422      0.039      12.01
   423         HC    827    ARG    HG1    423     0.0285      1.008
   424         HC    827    ARG    HG2    424     0.0285      1.008
   425         C8    827    ARG     CD    425     0.0486      12.01
   426         H1    827    ARG    HD1    426     0.0687      1.008
   427         H1    827    ARG    HD2    427     0.0687      1.008
   428         N2    827    ARG     NE    428    -0.5295      14.01
   429          H    827    ARG     HE    429     0.3456      1.008
   430         CA    827    ARG     CZ    430     0.8076      12.01
   431         N2    827    ARG    NH1    431    -0.8627      14.01
   432          H    827    ARG   HH11    432     0.4478      1.008
   433          H    827    ARG   HH12    433     0.4478      1.008
   434         N2    827    ARG    NH2    434    -0.8627      14.01
   435          H    827    ARG   HH21    435     0.4478      1.008
   436          H    827    ARG   HH22    436     0.4478      1.008
   437          C    827    ARG      C    437     0.7341      12.01
   438          O    827    ARG      O    438    -0.5894         16   ; qtot 9
; residue 828 ARG rtp ARG  q +1.0
   439          N    828    ARG      N    439    -0.3479      14.01
   440          H    828    ARG      H    440     0.2747      1.008
   441         CX    828    ARG     CA    441    -0.2637      12.01
   442         H1    828    ARG     HA    442      0.156      1.008
   443         C8    828    ARG     CB    443    -0.0007      12.01
   444         HC    828    ARG    HB1    444     0.0327      1.008
   445         HC    828    ARG    HB2    445     0.0327      1.008
   446         C8    828    ARG     CG    446      0.039      12.01
   447         HC    828    ARG    HG1    447     0.0285      1.008
   448         HC    828    ARG    HG2    448     0.0285      1.008
   449         C8    828    ARG     CD    449     0.0486      12.01
   450         H1    828    ARG    HD1    450     0.0687      1.008
   451         H1    828    ARG    HD2    451     0.0687      1.008
   452         N2    828    ARG     NE    452    -0.5295      14.01
   453          H    828    ARG     HE    453     0.3456      1.008
   454         CA    828    ARG     CZ    454     0.8076      12.01
   455         N2    828    ARG    NH1    455    -0.8627      14.01
   456          H    828    ARG   HH11    456     0.4478      1.008
   457          H    828    ARG   HH12    457     0.4478      1.008
   458         N2    828    ARG    NH2    458    -0.8627      14.01
   459          H    828    ARG   HH21    459     0.4478      1.008
   460          H    828    ARG   HH22    460     0.4478      1.008
   461          C    828    ARG      C    461     0.7341      12.01
   462          O    828    ARG      O    462    -0.5894         16   ; qtot 10
; residue 829 GLY rtp GLY  q  0.0
   463          N    829    GLY      N    463    -0.4157      14.01
   464          H    829    GLY      H    464     0.2719      1.008
   465         CX    829    GLY     CA    465    -0.0252      12.01
   466         H1    829    GLY    HA1    466     0.0698      1.008
   467         H1    829    GLY    HA2    467     0.0698      1.008
   468          C    829    GLY      C    468     0.5973      12.01
   469          O    829    GLY      O    469    -0.5679         16   ; qtot 10
; residue 830 GLY rtp GLY  q  0.0
   470          N    830    GLY      N    470    -0.4157      14.01
   471          H    830    GLY      H    471     0.2719      1.008
   472         CX    830    GLY     CA    472    -0.0252      12.01
   473         H1    830    GLY    HA1    473     0.0698      1.008
   474         H1    830    GLY    HA2    474     0.0698      1.008
   475          C    830    GLY      C    475     0.5973      12.01
   476          O    830    GLY      O    476    -0.5679         16   ; qtot 10
; residue 831 VAL rtp VAL  q  0.0
   477          N    831    VAL      N    477    -0.4157      14.01
   478          H    831    VAL      H    478     0.2719      1.008
   479         CX    831    VAL     CA    479    -0.0875      12.01
   480         H1    831    VAL     HA    480     0.0969      1.008
   481         3C    831    VAL     CB    481     0.2985      12.01
   482         HC    831    VAL     HB    482    -0.0297      1.008
   483         CT    831    VAL    CG1    483    -0.3192      12.01
   484         HC    831    VAL   HG11    484     0.0791      1.008
   485         HC    831    VAL   HG12    485     0.0791      1.008
   486         HC    831    VAL   HG13    486     0.0791      1.008
   487         CT    831    VAL    CG2    487    -0.3192      12.01
   488         HC    831    VAL   HG21    488     0.0791      1.008
   489         HC    831    VAL   HG22    489     0.0791      1.008
   490         HC    831    VAL   HG23    490     0.0791      1.008
   491          C    831    VAL      C    491     0.5973      12.01
   492          O    831    VAL      O    492    -0.5679         16   ; qtot 10
; residue 832 LYS rtp LYS  q +1.0
   493          N    832    LYS      N    493    -0.3479      14.01
   494          H    832    LYS      H    494     0.2747      1.008
   495         CX    832    LYS     CA    495      -0.24      12.01
   496         H1    832    LYS     HA    496     0.1426      1.008
   497         C8    832    LYS     CB    497    -0.0094      12.01
   498         HC    832    LYS    HB1    498     0.0362      1.008
   499         HC    832    LYS    HB2    499     0.0362      1.008
   500         C8    832    LYS     CG    500     0.0187      12.01
   501         HC    832    LYS    HG1    501     0.0103      1.008
   502         HC    832    LYS    HG2    502     0.0103      1.008
   503         C8    832    LYS     CD    503    -0.0479      12.01
   504         HC    832    LYS    HD1    504     0.0621      1.008
   505         HC    832    LYS    HD2    505     0.0621      1.008
   506         C8    832    LYS     CE    506    -0.0143      12.01
   507         HP    832    LYS    HE1    507     0.1135      1.008
   508         HP    832    LYS    HE2    508     0.1135      1.008
   509         N3    832    LYS     NZ    509    -0.3854      14.01
   510          H    832    LYS    HZ1    510       0.34      1.008
   511          H    832    LYS    HZ2    511       0.34      1.008
   512          H    832    LYS    HZ3    512       0.34      1.008
   513          C    832    LYS      C    513     0.7341      12.01
   514          O    832    LYS      O    514    -0.5894         16   ; qtot 11
; residue 833 ARG rtp ARG  q +1.0
   515          N    833    ARG      N    515    -0.3479      14.01
   516          H    833    ARG      H    516     0.2747      1.008
   517         CX    833    ARG     CA    517    -0.2637      12.01
   518         H1    833    ARG     HA    518      0.156      1.008
   519         C8    833    ARG     CB    519    -0.0007      12.01
   520         HC    833    ARG    HB1    520     0.0327      1.008
   521         HC    833    ARG    HB2    521     0.0327      1.008
   522         C8    833    ARG     CG    522      0.039      12.01
   523         HC    833    ARG    HG1    523     0.0285      1.008
   524         HC    833    ARG    HG2    524     0.0285      1.008
   525         C8    833    ARG     CD    525     0.0486      12.01
   526         H1    833    ARG    HD1    526     0.0687      1.008
   527         H1    833    ARG    HD2    527     0.0687      1.008
   528         N2    833    ARG     NE    528    -0.5295      14.01
   529          H    833    ARG     HE    529     0.3456      1.008
   530         CA    833    ARG     CZ    530     0.8076      12.01
   531         N2    833    ARG    NH1    531    -0.8627      14.01
   532          H    833    ARG   HH11    532     0.4478      1.008
   533          H    833    ARG   HH12    533     0.4478      1.008
   534         N2    833    ARG    NH2    534    -0.8627      14.01
   535          H    833    ARG   HH21    535     0.4478      1.008
   536          H    833    ARG   HH22    536     0.4478      1.008
   537          C    833    ARG      C    537     0.7341      12.01
   538          O    833    ARG      O    538    -0.5894         16   ; qtot 12
; residue 834 ILE rtp ILE  q  0.0
   539          N    834    ILE      N    539    -0.4157      14.01
   540          H    834    ILE      H    540     0.2719      1.008
   541         CX    834    ILE     CA    541    -0.0597      12.01
   542         H1    834    ILE     HA    542     0.0869      1.008
   543         3C    834    ILE     CB    543     0.1303      12.01
   544         HC    834    ILE     HB    544     0.0187      1.008
   545         CT    834    ILE    CG2    545    -0.3204      12.01
   546         HC    834    ILE   HG21    546     0.0882      1.008
   547         HC    834    ILE   HG22    547     0.0882      1.008
   548         HC    834    ILE   HG23    548     0.0882      1.008
   549         2C    834    ILE    CG1    549     -0.043      12.01
   550         HC    834    ILE   HG11    550     0.0236      1.008
   551         HC    834    ILE   HG12    551     0.0236      1.008
   552         CT    834    ILE     CD    552     -0.066      12.01
   553         HC    834    ILE    HD1    553     0.0186      1.008
   554         HC    834    ILE    HD2    554     0.0186      1.008
   555         HC    834    ILE    HD3    555     0.0186      1.008
   556          C    834    ILE      C    556     0.5973      12.01
   557          O    834    ILE      O    557    -0.5679         16   ; qtot 12
; residue 835 SER rtp SER  q  0.0
   558          N    835    SER      N    558    -0.4157      14.01
   559          H    835    SER      H    559     0.2719      1.008
   560         CX    835    SER     CA    560    -0.0249      12.01
   561         H1    835    SER     HA    561     0.0843      1.008
   562         2C    835    SER     CB    562     0.2117      12.01
   563         H1    835    SER    HB1    563     0.0352      1.008
   564         H1    835    SER    HB2    564     0.0352      1.008
   565         OH    835    SER     OG    565    -0.6546         16
   566         HO    835    SER     HG    566     0.4275      1.008
   567          C    835    SER      C    567     0.5973      12.01
   568          O    835    SER      O    568    -0.5679         16   ; qtot 12
; residue 836 GLY rtp GLY  q  0.0
   569          N    836    GLY      N    569    -0.4157      14.01
   570          H    836    GLY      H    570     0.2719      1.008
   571         CX    836    GLY     CA    571    -0.0252      12.01
   572         H1    836    GLY    HA1    572     0.0698      1.008
   573         H1    836    GLY    HA2    573     0.0698      1.008
   574          C    836    GLY      C    574     0.5973      12.01
   575          O    836    GLY      O    575    -0.5679         16   ; qtot 12
; residue 837 LEU rtp LEU  q  0.0
   576          N    837    LEU      N    576    -0.4157      14.01
   577          H    837    LEU      H    577     0.2719      1.008
   578         CX    837    LEU     CA    578    -0.0518      12.01
   579         H1    837    LEU     HA    579     0.0922      1.008
   580         2C    837    LEU     CB    580    -0.1102      12.01
   581         HC    837    LEU    HB1    581     0.0457      1.008
   582         HC    837    LEU    HB2    582     0.0457      1.008
   583         3C    837    LEU     CG    583     0.3531      12.01
   584         HC    837    LEU     HG    584    -0.0361      1.008
   585         CT    837    LEU    CD1    585    -0.4121      12.01
   586         HC    837    LEU   HD11    586        0.1      1.008
   587         HC    837    LEU   HD12    587        0.1      1.008
   588         HC    837    LEU   HD13    588        0.1      1.008
   589         CT    837    LEU    CD2    589    -0.4121      12.01
   590         HC    837    LEU   HD21    590        0.1      1.008
   591         HC    837    LEU   HD22    591        0.1      1.008
   592         HC    837    LEU   HD23    592        0.1      1.008
   593          C    837    LEU      C    593     0.5973      12.01
   594          O    837    LEU      O    594    -0.5679         16   ; qtot 12
; residue 838 ILE rtp ILE  q  0.0
   595          N    838    ILE      N    595    -0.4157      14.01
   596          H    838    ILE      H    596     0.2719      1.008
   597         CX    838    ILE     CA    597    -0.0597      12.01
   598         H1    838    ILE     HA    598     0.0869      1.008
   599         3C    838    ILE     CB    599     0.1303      12.01
   600         HC    838    ILE     HB    600     0.0187      1.008
   601         CT    838    ILE    CG2    601    -0.3204      12.01
   602         HC    838    ILE   HG21    602     0.0882      1.008
   603         HC    838    ILE   HG22    603     0.0882      1.008
   604         HC    838    ILE   HG23    604     0.0882      1.008
   605         2C    838    ILE    CG1    605     -0.043      12.01
   606         HC    838    ILE   HG11    606     0.0236      1.008
   607         HC    838    ILE   HG12    607     0.0236      1.008
   608         CT    838    ILE     CD    608     -0.066      12.01
   609         HC    838    ILE    HD1    609     0.0186      1.008
   610         HC    838    ILE    HD2    610     0.0186      1.008
   611         HC    838    ILE    HD3    611     0.0186      1.008
   612          C    838    ILE      C    612     0.5973      12.01
   613          O    838    ILE      O    613    -0.5679         16   ; qtot 12
; residue 839 TYR rtp TYR  q  0.0
   614          N    839    TYR      N    614    -0.4157      14.01
   615          H    839    TYR      H    615     0.2719      1.008
   616         CX    839    TYR     CA    616    -0.0014      12.01
   617         H1    839    TYR     HA    617     0.0876      1.008
   618         CT    839    TYR     CB    618    -0.0152      12.01
   619         HC    839    TYR    HB1    619     0.0295      1.008
   620         HC    839    TYR    HB2    620     0.0295      1.008
   621         CA    839    TYR     CG    621    -0.0011      12.01
   622         CA    839    TYR    CD1    622    -0.1906      12.01
   623         HA    839    TYR    HD1    623     0.1699      1.008
   624         CA    839    TYR    CE1    624    -0.2341      12.01
   625         HA    839    TYR    HE1    625     0.1656      1.008
   626          C    839    TYR     CZ    626     0.3226      12.01
   627         OH    839    TYR     OH    627    -0.5579         16
   628         HO    839    TYR     HH    628     0.3992      1.008
   629         CA    839    TYR    CE2    629    -0.2341      12.01
   630         HA    839    TYR    HE2    630     0.1656      1.008
   631         CA    839    TYR    CD2    631    -0.1906      12.01
   632         HA    839    TYR    HD2    632     0.1699      1.008
   633          C    839    TYR      C    633     0.5973      12.01
   634          O    839    TYR      O    634    -0.5679         16   ; qtot 12
; residue 840 GLU rtp GLU  q -1.0
   635          N    840    GLU      N    635    -0.5163      14.01
   636          H    840    GLU      H    636     0.2936      1.008
   637         CX    840    GLU     CA    637     0.0397      12.01
   638         H1    840    GLU     HA    638     0.1105      1.008
   639         2C    840    GLU     CB    639      0.056      12.01
   640         HC    840    GLU    HB1    640    -0.0173      1.008
   641         HC    840    GLU    HB2    641    -0.0173      1.008
   642         2C    840    GLU     CG    642     0.0136      12.01
   643         HC    840    GLU    HG1    643    -0.0425      1.008
   644         HC    840    GLU    HG2    644    -0.0425      1.008
   645         CO    840    GLU     CD    645     0.8054      12.01
   646         O2    840    GLU    OE1    646    -0.8188         16
   647         O2    840    GLU    OE2    647    -0.8188         16
   648          C    840    GLU      C    648     0.5366      12.01
   649          O    840    GLU      O    649    -0.5819         16   ; qtot 11
; residue 841 GLU rtp GLU  q -1.0
   650          N    841    GLU      N    650    -0.5163      14.01
   651          H    841    GLU      H    651     0.2936      1.008
   652         CX    841    GLU     CA    652     0.0397      12.01
   653         H1    841    GLU     HA    653     0.1105      1.008
   654         2C    841    GLU     CB    654      0.056      12.01
   655         HC    841    GLU    HB1    655    -0.0173      1.008
   656         HC    841    GLU    HB2    656    -0.0173      1.008
   657         2C    841    GLU     CG    657     0.0136      12.01
   658         HC    841    GLU    HG1    658    -0.0425      1.008
   659         HC    841    GLU    HG2    659    -0.0425      1.008
   660         CO    841    GLU     CD    660     0.8054      12.01
   661         O2    841    GLU    OE1    661    -0.8188         16
   662         O2    841    GLU    OE2    662    -0.8188         16
   663          C    841    GLU      C    663     0.5366      12.01
   664          O    841    GLU      O    664    -0.5819         16   ; qtot 10
; residue 842 THR rtp THR  q  0.0
   665          N    842    THR      N    665    -0.4157      14.01
   666          H    842    THR      H    666     0.2719      1.008
   667         CX    842    THR     CA    667    -0.0389      12.01
   668         H1    842    THR     HA    668     0.1007      1.008
   669         3C    842    THR     CB    669     0.3654      12.01
   670         H1    842    THR     HB    670     0.0043      1.008
   671         CT    842    THR    CG2    671    -0.2438      12.01
   672         HC    842    THR   HG21    672     0.0642      1.008
   673         HC    842    THR   HG22    673     0.0642      1.008
   674         HC    842    THR   HG23    674     0.0642      1.008
   675         OH    842    THR    OG1    675    -0.6761         16
   676         HO    842    THR    HG1    676     0.4102      1.008
   677          C    842    THR      C    677     0.5973      12.01
   678          O    842    THR      O    678    -0.5679         16   ; qtot 10
; residue 843 ARG rtp ARG  q +1.0
   679          N    843    ARG      N    679    -0.3479      14.01
   680          H    843    ARG      H    680     0.2747      1.008
   681         CX    843    ARG     CA    681    -0.2637      12.01
   682         H1    843    ARG     HA    682      0.156      1.008
   683         C8    843    ARG     CB    683    -0.0007      12.01
   684         HC    843    ARG    HB1    684     0.0327      1.008
   685         HC    843    ARG    HB2    685     0.0327      1.008
   686         C8    843    ARG     CG    686      0.039      12.01
   687         HC    843    ARG    HG1    687     0.0285      1.008
   688         HC    843    ARG    HG2    688     0.0285      1.008
   689         C8    843    ARG     CD    689     0.0486      12.01
   690         H1    843    ARG    HD1    690     0.0687      1.008
   691         H1    843    ARG    HD2    691     0.0687      1.008
   692         N2    843    ARG     NE    692    -0.5295      14.01
   693          H    843    ARG     HE    693     0.3456      1.008
   694         CA    843    ARG     CZ    694     0.8076      12.01
   695         N2    843    ARG    NH1    695    -0.8627      14.01
   696          H    843    ARG   HH11    696     0.4478      1.008
   697          H    843    ARG   HH12    697     0.4478      1.008
   698         N2    843    ARG    NH2    698    -0.8627      14.01
   699          H    843    ARG   HH21    699     0.4478      1.008
   700          H    843    ARG   HH22    700     0.4478      1.008
   701          C    843    ARG      C    701     0.7341      12.01
   702          O    843    ARG      O    702    -0.5894         16   ; qtot 11
; residue 844 GLY rtp GLY  q  0.0
   703          N    844    GLY      N    703    -0.4157      14.01
   704          H    844    GLY      H    704     0.2719      1.008
   705         CX    844    GLY     CA    705    -0.0252      12.01
   706         H1    844    GLY    HA1    706     0.0698      1.008
   707         H1    844    GLY    HA2    707     0.0698      1.008
   708          C    844    GLY      C    708     0.5973      12.01
   709          O    844    GLY      O    709    -0.5679         16   ; qtot 11
; residue 845 VAL rtp VAL  q  0.0
   710          N    845    VAL      N    710    -0.4157      14.01
   711          H    845    VAL      H    711     0.2719      1.008
   712         CX    845    VAL     CA    712    -0.0875      12.01
   713         H1    845    VAL     HA    713     0.0969      1.008
   714         3C    845    VAL     CB    714     0.2985      12.01
   715         HC    845    VAL     HB    715    -0.0297      1.008
   716         CT    845    VAL    CG1    716    -0.3192      12.01
   717         HC    845    VAL   HG11    717     0.0791      1.008
   718         HC    845    VAL   HG12    718     0.0791      1.008
   719         HC    845    VAL   HG13    719     0.0791      1.008
   720         CT    845    VAL    CG2    720    -0.3192      12.01
   721         HC    845    VAL   HG21    721     0.0791      1.008
   722         HC    845    VAL   HG22    722     0.0791      1.008
   723         HC    845    VAL   HG23    723     0.0791      1.008
   724          C    845    VAL      C    724     0.5973      12.01
   725          O    845    VAL      O    725    -0.5679         16   ; qtot 11
; residue 846 LEU rtp LEU  q  0.0
   726          N    846    LEU      N    726    -0.4157      14.01
   727          H    846    LEU      H    727     0.2719      1.008
   728         CX    846    LEU     CA    728    -0.0518      12.01
   729         H1    846    LEU     HA    729     0.0922      1.008
   730         2C    846    LEU     CB    730    -0.1102      12.01
   731         HC    846    LEU    HB1    731     0.0457      1.008
   732         HC    846    LEU    HB2    732     0.0457      1.008
   733         3C    846    LEU     CG    733     0.3531      12.01
   734         HC    846    LEU     HG    734    -0.0361      1.008
   735         CT    846    LEU    CD1    735    -0.4121      12.01
   736         HC    846    LEU   HD11    736        0.1      1.008
   737         HC    846    LEU   HD12    737        0.1      1.008
   738         HC    846    LEU   HD13    738        0.1      1.008
   739         CT    846    LEU    CD2    739    -0.4121      12.01
   740         HC    846    LEU   HD21    740        0.1      1.008
   741         HC    846    LEU   HD22    741        0.1      1.008
   742         HC    846    LEU   HD23    742        0.1      1.008
   743          C    846    LEU      C    743     0.5973      12.01
   744          O    846    LEU      O    744    -0.5679         16   ; qtot 11
; residue 847 LYS rtp LYS  q +1.0
   745          N    847    LYS      N    745    -0.3479      14.01
   746          H    847    LYS      H    746     0.2747      1.008
   747         CX    847    LYS     CA    747      -0.24      12.01
   748         H1    847    LYS     HA    748     0.1426      1.008
   749         C8    847    LYS     CB    749    -0.0094      12.01
   750         HC    847    LYS    HB1    750     0.0362      1.008
   751         HC    847    LYS    HB2    751     0.0362      1.008
   752         C8    847    LYS     CG    752     0.0187      12.01
   753         HC    847    LYS    HG1    753     0.0103      1.008
   754         HC    847    LYS    HG2    754     0.0103      1.008
   755         C8    847    LYS     CD    755    -0.0479      12.01
   756         HC    847    LYS    HD1    756     0.0621      1.008
   757         HC    847    LYS    HD2    757     0.0621      1.008
   758         C8    847    LYS     CE    758    -0.0143      12.01
   759         HP    847    LYS    HE1    759     0.1135      1.008
   760         HP    847    LYS    HE2    760     0.1135      1.008
   761         N3    847    LYS     NZ    761    -0.3854      14.01
   762          H    847    LYS    HZ1    762       0.34      1.008
   763          H    847    LYS    HZ2    763       0.34      1.008
   764          H    847    LYS    HZ3    764       0.34      1.008
   765          C    847    LYS      C    765     0.7341      12.01
   766          O    847    LYS      O    766    -0.5894         16   ; qtot 12
; residue 848 VAL rtp VAL  q  0.0
   767          N    848    VAL      N    767    -0.4157      14.01
   768          H    848    VAL      H    768     0.2719      1.008
   769         CX    848    VAL     CA    769    -0.0875      12.01
   770         H1    848    VAL     HA    770     0.0969      1.008
   771         3C    848    VAL     CB    771     0.2985      12.01
   772         HC    848    VAL     HB    772    -0.0297      1.008
   773         CT    848    VAL    CG1    773    -0.3192      12.01
   774         HC    848    VAL   HG11    774     0.0791      1.008
   775         HC    848    VAL   HG12    775     0.0791      1.008
   776         HC    848    VAL   HG13    776     0.0791      1.008
   777         CT    848    VAL    CG2    777    -0.3192      12.01
   778         HC    848    VAL   HG21    778     0.0791      1.008
   779         HC    848    VAL   HG22    779     0.0791      1.008
   780         HC    848    VAL   HG23    780     0.0791      1.008
   781          C    848    VAL      C    781     0.5973      12.01
   782          O    848    VAL      O    782    -0.5679         16   ; qtot 12
; residue 849 PHE rtp PHE  q  0.0
   783          N    849    PHE      N    783    -0.4157      14.01
   784          H    849    PHE      H    784     0.2719      1.008
   785         CX    849    PHE     CA    785    -0.0024      12.01
   786         H1    849    PHE     HA    786     0.0978      1.008
   787         CT    849    PHE     CB    787    -0.0343      12.01
   788         HC    849    PHE    HB1    788     0.0295      1.008
   789         HC    849    PHE    HB2    789     0.0295      1.008
   790         CA    849    PHE     CG    790     0.0118      12.01
   791         CA    849    PHE    CD1    791    -0.1256      12.01
   792         HA    849    PHE    HD1    792      0.133      1.008
   793         CA    849    PHE    CE1    793    -0.1704      12.01
   794         HA    849    PHE    HE1    794      0.143      1.008
   795         CA    849    PHE     CZ    795    -0.1072      12.01
   796         HA    849    PHE     HZ    796     0.1297      1.008
   797         CA    849    PHE    CE2    797    -0.1704      12.01
   798         HA    849    PHE    HE2    798      0.143      1.008
   799         CA    849    PHE    CD2    799    -0.1256      12.01
   800         HA    849    PHE    HD2    800      0.133      1.008
   801          C    849    PHE      C    801     0.5973      12.01
   802          O    849    PHE      O    802    -0.5679         16   ; qtot 12
; residue 850 LEU rtp LEU  q  0.0
   803          N    850    LEU      N    803    -0.4157      14.01
   804          H    850    LEU      H    804     0.2719      1.008
   805         CX    850    LEU     CA    805    -0.0518      12.01
   806         H1    850    LEU     HA    806     0.0922      1.008
   807         2C    850    LEU     CB    807    -0.1102      12.01
   808         HC    850    LEU    HB1    808     0.0457      1.008
   809         HC    850    LEU    HB2    809     0.0457      1.008
   810         3C    850    LEU     CG    810     0.3531      12.01
   811         HC    850    LEU     HG    811    -0.0361      1.008
   812         CT    850    LEU    CD1    812    -0.4121      12.01
   813         HC    850    LEU   HD11    813        0.1      1.008
   814         HC    850    LEU   HD12    814        0.1      1.008
   815         HC    850    LEU   HD13    815        0.1      1.008
   816         CT    850    LEU    CD2    816    -0.4121      12.01
   817         HC    850    LEU   HD21    817        0.1      1.008
   818         HC    850    LEU   HD22    818        0.1      1.008
   819         HC    850    LEU   HD23    819        0.1      1.008
   820          C    850    LEU      C    820     0.5973      12.01
   821          O    850    LEU      O    821    -0.5679         16   ; qtot 12
; residue 851 GLU rtp GLU  q -1.0
   822          N    851    GLU      N    822    -0.5163      14.01
   823          H    851    GLU      H    823     0.2936      1.008
   824         CX    851    GLU     CA    824     0.0397      12.01
   825         H1    851    GLU     HA    825     0.1105      1.008
   826         2C    851    GLU     CB    826      0.056      12.01
   827         HC    851    GLU    HB1    827    -0.0173      1.008
   828         HC    851    GLU    HB2    828    -0.0173      1.008
   829         2C    851    GLU     CG    829     0.0136      12.01
   830         HC    851    GLU    HG1    830    -0.0425      1.008
   831         HC    851    GLU    HG2    831    -0.0425      1.008
   832         CO    851    GLU     CD    832     0.8054      12.01
   833         O2    851    GLU    OE1    833    -0.8188         16
   834         O2    851    GLU    OE2    834    -0.8188         16
   835          C    851    GLU      C    835     0.5366      12.01
   836          O    851    GLU      O    836    -0.5819         16   ; qtot 11
; residue 852 ASN rtp ASN  q  0.0
   837          N    852    ASN      N    837    -0.4157      14.01
   838          H    852    ASN      H    838     0.2719      1.008
   839         CX    852    ASN     CA    839     0.0143      12.01
   840         H1    852    ASN     HA    840     0.1048      1.008
   841         2C    852    ASN     CB    841    -0.2041      12.01
   842         HC    852    ASN    HB1    842     0.0797      1.008
   843         HC    852    ASN    HB2    843     0.0797      1.008
   844          C    852    ASN     CG    844      0.713      12.01
   845          O    852    ASN    OD1    845    -0.5931         16
   846          N    852    ASN    ND2    846    -0.9191      14.01
   847          H    852    ASN   HD21    847     0.4196      1.008
   848          H    852    ASN   HD22    848     0.4196      1.008
   849          C    852    ASN      C    849     0.5973      12.01
   850          O    852    ASN      O    850    -0.5679         16   ; qtot 11
; residue 853 VAL rtp VAL  q  0.0
   851          N    853    VAL      N    851    -0.4157      14.01
   852          H    853    VAL      H    852     0.2719      1.008
   853         CX    853    VAL     CA    853    -0.0875      12.01
   854         H1    853    VAL     HA    854     0.0969      1.008
   855         3C    853    VAL     CB    855     0.2985      12.01
   856         HC    853    VAL     HB    856    -0.0297      1.008
   857         CT    853    VAL    CG1    857    -0.3192      12.01
   858         HC    853    VAL   HG11    858     0.0791      1.008
   859         HC    853    VAL   HG12    859     0.0791      1.008
   860         HC    853    VAL   HG13    860     0.0791      1.008
   861         CT    853    VAL    CG2    861    -0.3192      12.01
   862         HC    853    VAL   HG21    862     0.0791      1.008
   863         HC    853    VAL   HG22    863     0.0791      1.008
   864         HC    853    VAL   HG23    864     0.0791      1.008
   865          C    853    VAL      C    865     0.5973      12.01
   866          O    853    VAL      O    866    -0.5679         16   ; qtot 11
; residue 854 ILE rtp ILE  q  0.0
   867          N    854    ILE      N    867    -0.4157      14.01
   868          H    854    ILE      H    868     0.2719      1.008
   869         CX    854    ILE     CA    869    -0.0597      12.01
   870         H1    854    ILE     HA    870     0.0869      1.008
   871         3C    854    ILE     CB    871     0.1303      12.01
   872         HC    854    ILE     HB    872     0.0187      1.008
   873         CT    854    ILE    CG2    873    -0.3204      12.01
   874         HC    854    ILE   HG21    874     0.0882      1.008
   875         HC    854    ILE   HG22    875     0.0882      1.008
   876         HC    854    ILE   HG23    876     0.0882      1.008
   877         2C    854    ILE    CG1    877     -0.043      12.01
   878         HC    854    ILE   HG11    878     0.0236      1.008
   879         HC    854    ILE   HG12    879     0.0236      1.008
   880         CT    854    ILE     CD    880     -0.066      12.01
   881         HC    854    ILE    HD1    881     0.0186      1.008
   882         HC    854    ILE    HD2    882     0.0186      1.008
   883         HC    854    ILE    HD3    883     0.0186      1.008
   884          C    854    ILE      C    884     0.5973      12.01
   885          O    854    ILE      O    885    -0.5679         16   ; qtot 11
; residue 855 ARG rtp ARG  q +1.0
   886          N    855    ARG      N    886    -0.3479      14.01
   887          H    855    ARG      H    887     0.2747      1.008
   888         CX    855    ARG     CA    888    -0.2637      12.01
   889         H1    855    ARG     HA    889      0.156      1.008
   890         C8    855    ARG     CB    890    -0.0007      12.01
   891         HC    855    ARG    HB1    891     0.0327      1.008
   892         HC    855    ARG    HB2    892     0.0327      1.008
   893         C8    855    ARG     CG    893      0.039      12.01
   894         HC    855    ARG    HG1    894     0.0285      1.008
   895         HC    855    ARG    HG2    895     0.0285      1.008
   896         C8    855    ARG     CD    896     0.0486      12.01
   897         H1    855    ARG    HD1    897     0.0687      1.008
   898         H1    855    ARG    HD2    898     0.0687      1.008
   899         N2    855    ARG     NE    899    -0.5295      14.01
   900          H    855    ARG     HE    900     0.3456      1.008
   901         CA    855    ARG     CZ    901     0.8076      12.01
   902         N2    855    ARG    NH1    902    -0.8627      14.01
   903          H    855    ARG   HH11    903     0.4478      1.008
   904          H    855    ARG   HH12    904     0.4478      1.008
   905         N2    855    ARG    NH2    905    -0.8627      14.01
   906          H    855    ARG   HH21    906     0.4478      1.008
   907          H    855    ARG   HH22    907     0.4478      1.008
   908          C    855    ARG      C    908     0.7341      12.01
   909          O    855    ARG      O    909    -0.5894         16   ; qtot 12
; residue 856 ASP rtp ASP  q -1.0
   910          N    856    ASP      N    910    -0.5163      14.01
   911          H    856    ASP      H    911     0.2936      1.008
   912         CX    856    ASP     CA    912     0.0381      12.01
   913         H1    856    ASP     HA    913      0.088      1.008
   914         2C    856    ASP     CB    914    -0.0303      12.01
   915         HC    856    ASP    HB1    915    -0.0122      1.008
   916         HC    856    ASP    HB2    916    -0.0122      1.008
   917         CO    856    ASP     CG    917     0.7994      12.01
   918         O2    856    ASP    OD1    918    -0.8014         16
   919         O2    856    ASP    OD2    919    -0.8014         16
   920          C    856    ASP      C    920     0.5366      12.01
   921          O    856    ASP      O    921    -0.5819         16   ; qtot 11
; residue 857 ALA rtp ALA  q  0.0
   922          N    857    ALA      N    922    -0.4157      14.01
   923          H    857    ALA      H    923     0.2719      1.008
   924         CX    857    ALA     CA    924     0.0337      12.01
   925         H1    857    ALA     HA    925     0.0823      1.008
   926         CT    857    ALA     CB    926    -0.1825      12.01
   927         HC    857    ALA    HB1    927     0.0603      1.008
   928         HC    857    ALA    HB2    928     0.0603      1.008
   929         HC    857    ALA    HB3    929     0.0603      1.008
   930          C    857    ALA      C    930     0.5973      12.01
   931          O    857    ALA      O    931    -0.5679         16   ; qtot 11
; residue 858 VAL rtp VAL  q  0.0
   932          N    858    VAL      N    932    -0.4157      14.01
   933          H    858    VAL      H    933     0.2719      1.008
   934         CX    858    VAL     CA    934    -0.0875      12.01
   935         H1    858    VAL     HA    935     0.0969      1.008
   936         3C    858    VAL     CB    936     0.2985      12.01
   937         HC    858    VAL     HB    937    -0.0297      1.008
   938         CT    858    VAL    CG1    938    -0.3192      12.01
   939         HC    858    VAL   HG11    939     0.0791      1.008
   940         HC    858    VAL   HG12    940     0.0791      1.008
   941         HC    858    VAL   HG13    941     0.0791      1.008
   942         CT    858    VAL    CG2    942    -0.3192      12.01
   943         HC    858    VAL   HG21    943     0.0791      1.008
   944         HC    858    VAL   HG22    944     0.0791      1.008
   945         HC    858    VAL   HG23    945     0.0791      1.008
   946          C    858    VAL      C    946     0.5973      12.01
   947          O    858    VAL      O    947    -0.5679         16   ; qtot 11
; residue 859 THR rtp THR  q  0.0
   948          N    859    THR      N    948    -0.4157      14.01
   949          H    859    THR      H    949     0.2719      1.008
   950         CX    859    THR     CA    950    -0.0389      12.01
   951         H1    859    THR     HA    951     0.1007      1.008
   952         3C    859    THR     CB    952     0.3654      12.01
   953         H1    859    THR     HB    953     0.0043      1.008
   954         CT    859    THR    CG2    954    -0.2438      12.01
   955         HC    859    THR   HG21    955     0.0642      1.008
   956         HC    859    THR   HG22    956     0.0642      1.008
   957         HC    859    THR   HG23    957     0.0642      1.008
   958         OH    859    THR    OG1    958    -0.6761         16
   959         HO    859    THR    HG1    959     0.4102      1.008
   960          C    859    THR      C    960     0.5973      12.01
   961          O    859    THR      O    961    -0.5679         16   ; qtot 11
; residue 860 TYR rtp TYR  q  0.0
   962          N    860    TYR      N    962    -0.4157      14.01
   963          H    860    TYR      H    963     0.2719      1.008
   964         CX    860    TYR     CA    964    -0.0014      12.01
   965         H1    860    TYR     HA    965     0.0876      1.008
   966         CT    860    TYR     CB    966    -0.0152      12.01
   967         HC    860    TYR    HB1    967     0.0295      1.008
   968         HC    860    TYR    HB2    968     0.0295      1.008
   969         CA    860    TYR     CG    969    -0.0011      12.01
   970         CA    860    TYR    CD1    970    -0.1906      12.01
   971         HA    860    TYR    HD1    971     0.1699      1.008
   972         CA    860    TYR    CE1    972    -0.2341      12.01
   973         HA    860    TYR    HE1    973     0.1656      1.008
   974          C    860    TYR     CZ    974     0.3226      12.01
   975         OH    860    TYR     OH    975    -0.5579         16
   976         HO    860    TYR     HH    976     0.3992      1.008
   977         CA    860    TYR    CE2    977    -0.2341      12.01
   978         HA    860    TYR    HE2    978     0.1656      1.008
   979         CA    860    TYR    CD2    979    -0.1906      12.01
   980         HA    860    TYR    HD2    980     0.1699      1.008
   981          C    860    TYR      C    981     0.5973      12.01
   982          O    860    TYR      O    982    -0.5679         16   ; qtot 11
; residue 861 THR rtp THR  q  0.0
   983          N    861    THR      N    983    -0.4157      14.01
   984          H    861    THR      H    984     0.2719      1.008
   985         CX    861    THR     CA    985    -0.0389      12.01
   986         H1    861    THR     HA    986     0.1007      1.008
   987         3C    861    THR     CB    987     0.3654      12.01
   988         H1    861    THR     HB    988     0.0043      1.008
   989         CT    861    THR    CG2    989    -0.2438      12.01
   990         HC    861    THR   HG21    990     0.0642      1.008
   991         HC    861    THR   HG22    991     0.0642      1.008
   992         HC    861    THR   HG23    992     0.0642      1.008
   993         OH    861    THR    OG1    993    -0.6761         16
   994         HO    861    THR    HG1    994     0.4102      1.008
   995          C    861    THR      C    995     0.5973      12.01
   996          O    861    THR      O    996    -0.5679         16   ; qtot 11
; residue 862 GLU rtp GLU  q -1.0
   997          N    862    GLU      N    997    -0.5163      14.01
   998          H    862    GLU      H    998     0.2936      1.008
   999         CX    862    GLU     CA    999     0.0397      12.01
  1000         H1    862    GLU     HA   1000     0.1105      1.008
  1001         2C    862    GLU     CB   1001      0.056      12.01
  1002         HC    862    GLU    HB1   1002    -0.0173      1.008
  1003         HC    862    GLU    HB2   1003    -0.0173      1.008
  1004         2C    862    GLU     CG   1004     0.0136      12.01
  1005         HC    862    GLU    HG1   1005    -0.0425      1.008
  1006         HC    862    GLU    HG2   1006    -0.0425      1.008
  1007         CO    862    GLU     CD   1007     0.8054      12.01
  1008         O2    862    GLU    OE1   1008    -0.8188         16
  1009         O2    862    GLU    OE2   1009    -0.8188         16
  1010          C    862    GLU      C   1010     0.5366      12.01
  1011          O    862    GLU      O   1011    -0.5819         16   ; qtot 10
; residue 863 HIE rtp HIE  q  0.0
  1012          N    863    HIE      N   1012    -0.4157      14.01
  1013          H    863    HIE      H   1013     0.2719      1.008
  1014         CX    863    HIE     CA   1014    -0.0581      12.01
  1015         H1    863    HIE     HA   1015      0.136      1.008
  1016         CT    863    HIE     CB   1016    -0.0074      12.01
  1017         HC    863    HIE    HB1   1017     0.0367      1.008
  1018         HC    863    HIE    HB2   1018     0.0367      1.008
  1019         CC    863    HIE     CG   1019     0.1868      12.01
  1020         NB    863    HIE    ND1   1020    -0.5432      14.01
  1021         CR    863    HIE    CE1   1021     0.1635      12.01
  1022         H5    863    HIE    HE1   1022     0.1435      1.008
  1023         NA    863    HIE    NE2   1023    -0.2795      14.01
  1024          H    863    HIE    HE2   1024     0.3339      1.008
  1025         CW    863    HIE    CD2   1025    -0.2207      12.01
  1026         H4    863    HIE    HD2   1026     0.1862      1.008
  1027          C    863    HIE      C   1027     0.5973      12.01
  1028          O    863    HIE      O   1028    -0.5679         16   ; qtot 10
; residue 864 ALA rtp ALA  q  0.0
  1029          N    864    ALA      N   1029    -0.4157      14.01
  1030          H    864    ALA      H   1030     0.2719      1.008
  1031         CX    864    ALA     CA   1031     0.0337      12.01
  1032         H1    864    ALA     HA   1032     0.0823      1.008
  1033         CT    864    ALA     CB   1033    -0.1825      12.01
  1034         HC    864    ALA    HB1   1034     0.0603      1.008
  1035         HC    864    ALA    HB2   1035     0.0603      1.008
  1036         HC    864    ALA    HB3   1036     0.0603      1.008
  1037          C    864    ALA      C   1037     0.5973      12.01
  1038          O    864    ALA      O   1038    -0.5679         16   ; qtot 10
; residue 865 LYS rtp LYS  q +1.0
  1039          N    865    LYS      N   1039    -0.3479      14.01
  1040          H    865    LYS      H   1040     0.2747      1.008
  1041         CX    865    LYS     CA   1041      -0.24      12.01
  1042         H1    865    LYS     HA   1042     0.1426      1.008
  1043         C8    865    LYS     CB   1043    -0.0094      12.01
  1044         HC    865    LYS    HB1   1044     0.0362      1.008
  1045         HC    865    LYS    HB2   1045     0.0362      1.008
  1046         C8    865    LYS     CG   1046     0.0187      12.01
  1047         HC    865    LYS    HG1   1047     0.0103      1.008
  1048         HC    865    LYS    HG2   1048     0.0103      1.008
  1049         C8    865    LYS     CD   1049    -0.0479      12.01
  1050         HC    865    LYS    HD1   1050     0.0621      1.008
  1051         HC    865    LYS    HD2   1051     0.0621      1.008
  1052         C8    865    LYS     CE   1052    -0.0143      12.01
  1053         HP    865    LYS    HE1   1053     0.1135      1.008
  1054         HP    865    LYS    HE2   1054     0.1135      1.008
  1055         N3    865    LYS     NZ   1055    -0.3854      14.01
  1056          H    865    LYS    HZ1   1056       0.34      1.008
  1057          H    865    LYS    HZ2   1057       0.34      1.008
  1058          H    865    LYS    HZ3   1058       0.34      1.008
  1059          C    865    LYS      C   1059     0.7341      12.01
  1060          O    865    LYS      O   1060    -0.5894         16   ; qtot 11
; residue 866 ARG rtp ARG  q +1.0
  1061          N    866    ARG      N   1061    -0.3479      14.01
  1062          H    866    ARG      H   1062     0.2747      1.008
  1063         CX    866    ARG     CA   1063    -0.2637      12.01
  1064         H1    866    ARG     HA   1064      0.156      1.008
  1065         C8    866    ARG     CB   1065    -0.0007      12.01
  1066         HC    866    ARG    HB1   1066     0.0327      1.008
  1067         HC    866    ARG    HB2   1067     0.0327      1.008
  1068         C8    866    ARG     CG   1068      0.039      12.01
  1069         HC    866    ARG    HG1   1069     0.0285      1.008
  1070         HC    866    ARG    HG2   1070     0.0285      1.008
  1071         C8    866    ARG     CD   1071     0.0486      12.01
  1072         H1    866    ARG    HD1   1072     0.0687      1.008
  1073         H1    866    ARG    HD2   1073     0.0687      1.008
  1074         N2    866    ARG     NE   1074    -0.5295      14.01
  1075          H    866    ARG     HE   1075     0.3456      1.008
  1076         CA    866    ARG     CZ   1076     0.8076      12.01
  1077         N2    866    ARG    NH1   1077    -0.8627      14.01
  1078          H    866    ARG   HH11   1078     0.4478      1.008
  1079          H    866    ARG   HH12   1079     0.4478      1.008
  1080         N2    866    ARG    NH2   1080    -0.8627      14.01
  1081          H    866    ARG   HH21   1081     0.4478      1.008
  1082          H    866    ARG   HH22   1082     0.4478      1.008
  1083          C    866    ARG      C   1083     0.7341      12.01
  1084          O    866    ARG      O   1084    -0.5894         16   ; qtot 12
; residue 867 LYS rtp LYS  q +1.0
  1085          N    867    LYS      N   1085    -0.3479      14.01
  1086          H    867    LYS      H   1086     0.2747      1.008
  1087         CX    867    LYS     CA   1087      -0.24      12.01
  1088         H1    867    LYS     HA   1088     0.1426      1.008
  1089         C8    867    LYS     CB   1089    -0.0094      12.01
  1090         HC    867    LYS    HB1   1090     0.0362      1.008
  1091         HC    867    LYS    HB2   1091     0.0362      1.008
  1092         C8    867    LYS     CG   1092     0.0187      12.01
  1093         HC    867    LYS    HG1   1093     0.0103      1.008
  1094         HC    867    LYS    HG2   1094     0.0103      1.008
  1095         C8    867    LYS     CD   1095    -0.0479      12.01
  1096         HC    867    LYS    HD1   1096     0.0621      1.008
  1097         HC    867    LYS    HD2   1097     0.0621      1.008
  1098         C8    867    LYS     CE   1098    -0.0143      12.01
  1099         HP    867    LYS    HE1   1099     0.1135      1.008
  1100         HP    867    LYS    HE2   1100     0.1135      1.008
  1101         N3    867    LYS     NZ   1101    -0.3854      14.01
  1102          H    867    LYS    HZ1   1102       0.34      1.008
  1103          H    867    LYS    HZ2   1103       0.34      1.008
  1104          H    867    LYS    HZ3   1104       0.34      1.008
  1105          C    867    LYS      C   1105     0.7341      12.01
  1106          O    867    LYS      O   1106    -0.5894         16   ; qtot 13
; residue 868 THR rtp THR  q  0.0
  1107          N    868    THR      N   1107    -0.4157      14.01
  1108          H    868    THR      H   1108     0.2719      1.008
  1109         CX    868    THR     CA   1109    -0.0389      12.01
  1110         H1    868    THR     HA   1110     0.1007      1.008
  1111         3C    868    THR     CB   1111     0.3654      12.01
  1112         H1    868    THR     HB   1112     0.0043      1.008
  1113         CT    868    THR    CG2   1113    -0.2438      12.01
  1114         HC    868    THR   HG21   1114     0.0642      1.008
  1115         HC    868    THR   HG22   1115     0.0642      1.008
  1116         HC    868    THR   HG23   1116     0.0642      1.008
  1117         OH    868    THR    OG1   1117    -0.6761         16
  1118         HO    868    THR    HG1   1118     0.4102      1.008
  1119          C    868    THR      C   1119     0.5973      12.01
  1120          O    868    THR      O   1120    -0.5679         16   ; qtot 13
; residue 869 VAL rtp VAL  q  0.0
  1121          N    869    VAL      N   1121    -0.4157      14.01
  1122          H    869    VAL      H   1122     0.2719      1.008
  1123         CX    869    VAL     CA   1123    -0.0875      12.01
  1124         H1    869    VAL     HA   1124     0.0969      1.008
  1125         3C    869    VAL     CB   1125     0.2985      12.01
  1126         HC    869    VAL     HB   1126    -0.0297      1.008
  1127         CT    869    VAL    CG1   1127    -0.3192      12.01
  1128         HC    869    VAL   HG11   1128     0.0791      1.008
  1129         HC    869    VAL   HG12   1129     0.0791      1.008
  1130         HC    869    VAL   HG13   1130     0.0791      1.008
  1131         CT    869    VAL    CG2   1131    -0.3192      12.01
  1132         HC    869    VAL   HG21   1132     0.0791      1.008
  1133         HC    869    VAL   HG22   1133     0.0791      1.008
  1134         HC    869    VAL   HG23   1134     0.0791      1.008
  1135          C    869    VAL      C   1135     0.5973      12.01
  1136          O    869    VAL      O   1136    -0.5679         16   ; qtot 13
; residue 870 THR rtp THR  q  0.0
  1137          N    870    THR      N   1137    -0.4157      14.01
  1138          H    870    THR      H   1138     0.2719      1.008
  1139         CX    870    THR     CA   1139    -0.0389      12.01
  1140         H1    870    THR     HA   1140     0.1007      1.008
  1141         3C    870    THR     CB   1141     0.3654      12.01
  1142         H1    870    THR     HB   1142     0.0043      1.008
  1143         CT    870    THR    CG2   1143    -0.2438      12.01
  1144         HC    870    THR   HG21   1144     0.0642      1.008
  1145         HC    870    THR   HG22   1145     0.0642      1.008
  1146         HC    870    THR   HG23   1146     0.0642      1.008
  1147         OH    870    THR    OG1   1147    -0.6761         16
  1148         HO    870    THR    HG1   1148     0.4102      1.008
  1149          C    870    THR      C   1149     0.5973      12.01
  1150          O    870    THR      O   1150    -0.5679         16   ; qtot 13
; residue 871 ALA rtp ALA  q  0.0
  1151          N    871    ALA      N   1151    -0.4157      14.01
  1152          H    871    ALA      H   1152     0.2719      1.008
  1153         CX    871    ALA     CA   1153     0.0337      12.01
  1154         H1    871    ALA     HA   1154     0.0823      1.008
  1155         CT    871    ALA     CB   1155    -0.1825      12.01
  1156         HC    871    ALA    HB1   1156     0.0603      1.008
  1157         HC    871    ALA    HB2   1157     0.0603      1.008
  1158         HC    871    ALA    HB3   1158     0.0603      1.008
  1159          C    871    ALA      C   1159     0.5973      12.01
  1160          O    871    ALA      O   1160    -0.5679         16   ; qtot 13
; residue 872 MET rtp MET  q  0.0
  1161          N    872    MET      N   1161    -0.4157      14.01
  1162          H    872    MET      H   1162     0.2719      1.008
  1163         CX    872    MET     CA   1163    -0.0237      12.01
  1164         H1    872    MET     HA   1164      0.088      1.008
  1165         2C    872    MET     CB   1165     0.0342      12.01
  1166         HC    872    MET    HB1   1166     0.0241      1.008
  1167         HC    872    MET    HB2   1167     0.0241      1.008
  1168         2C    872    MET     CG   1168     0.0018      12.01
  1169         H1    872    MET    HG1   1169      0.044      1.008
  1170         H1    872    MET    HG2   1170      0.044      1.008
  1171          S    872    MET     SD   1171    -0.2737      32.06
  1172         CT    872    MET     CE   1172    -0.0536      12.01
  1173         H1    872    MET    HE1   1173     0.0684      1.008
  1174         H1    872    MET    HE2   1174     0.0684      1.008
  1175         H1    872    MET    HE3   1175     0.0684      1.008
  1176          C    872    MET      C   1176     0.5973      12.01
  1177          O    872    MET      O   1177    -0.5679         16   ; qtot 13
; residue 873 ASP rtp ASP  q -1.0
  1178          N    873    ASP      N   1178    -0.5163      14.01
  1179          H    873    ASP      H   1179     0.2936      1.008
  1180         CX    873    ASP     CA   1180     0.0381      12.01
  1181         H1    873    ASP     HA   1181      0.088      1.008
  1182         2C    873    ASP     CB   1182    -0.0303      12.01
  1183         HC    873    ASP    HB1   1183    -0.0122      1.008
  1184         HC    873    ASP    HB2   1184    -0.0122      1.008
  1185         CO    873    ASP     CG   1185     0.7994      12.01
  1186         O2    873    ASP    OD1   1186    -0.8014         16
  1187         O2    873    ASP    OD2   1187    -0.8014         16
  1188          C    873    ASP      C   1188     0.5366      12.01
  1189          O    873    ASP      O   1189    -0.5819         16   ; qtot 12
; residue 874 VAL rtp VAL  q  0.0
  1190          N    874    VAL      N   1190    -0.4157      14.01
  1191          H    874    VAL      H   1191     0.2719      1.008
  1192         CX    874    VAL     CA   1192    -0.0875      12.01
  1193         H1    874    VAL     HA   1193     0.0969      1.008
  1194         3C    874    VAL     CB   1194     0.2985      12.01
  1195         HC    874    VAL     HB   1195    -0.0297      1.008
  1196         CT    874    VAL    CG1   1196    -0.3192      12.01
  1197         HC    874    VAL   HG11   1197     0.0791      1.008
  1198         HC    874    VAL   HG12   1198     0.0791      1.008
  1199         HC    874    VAL   HG13   1199     0.0791      1.008
  1200         CT    874    VAL    CG2   1200    -0.3192      12.01
  1201         HC    874    VAL   HG21   1201     0.0791      1.008
  1202         HC    874    VAL   HG22   1202     0.0791      1.008
  1203         HC    874    VAL   HG23   1203     0.0791      1.008
  1204          C    874    VAL      C   1204     0.5973      12.01
  1205          O    874    VAL      O   1205    -0.5679         16   ; qtot 12
; residue 875 VAL rtp VAL  q  0.0
  1206          N    875    VAL      N   1206    -0.4157      14.01
  1207          H    875    VAL      H   1207     0.2719      1.008
  1208         CX    875    VAL     CA   1208    -0.0875      12.01
  1209         H1    875    VAL     HA   1209     0.0969      1.008
  1210         3C    875    VAL     CB   1210     0.2985      12.01
  1211         HC    875    VAL     HB   1211    -0.0297      1.008
  1212         CT    875    VAL    CG1   1212    -0.3192      12.01
  1213         HC    875    VAL   HG11   1213     0.0791      1.008
  1214         HC    875    VAL   HG12   1214     0.0791      1.008
  1215         HC    875    VAL   HG13   1215     0.0791      1.008
  1216         CT    875    VAL    CG2   1216    -0.3192      12.01
  1217         HC    875    VAL   HG21   1217     0.0791      1.008
  1218         HC    875    VAL   HG22   1218     0.0791      1.008
  1219         HC    875    VAL   HG23   1219     0.0791      1.008
  1220          C    875    VAL      C   1220     0.5973      12.01
  1221          O    875    VAL      O   1221    -0.5679         16   ; qtot 12
; residue 876 TYR rtp TYR  q  0.0
  1222          N    876    TYR      N   1222    -0.4157      14.01
  1223          H    876    TYR      H   1223     0.2719      1.008
  1224         CX    876    TYR     CA   1224    -0.0014      12.01
  1225         H1    876    TYR     HA   1225     0.0876      1.008
  1226         CT    876    TYR     CB   1226    -0.0152      12.01
  1227         HC    876    TYR    HB1   1227     0.0295      1.008
  1228         HC    876    TYR    HB2   1228     0.0295      1.008
  1229         CA    876    TYR     CG   1229    -0.0011      12.01
  1230         CA    876    TYR    CD1   1230    -0.1906      12.01
  1231         HA    876    TYR    HD1   1231     0.1699      1.008
  1232         CA    876    TYR    CE1   1232    -0.2341      12.01
  1233         HA    876    TYR    HE1   1233     0.1656      1.008
  1234          C    876    TYR     CZ   1234     0.3226      12.01
  1235         OH    876    TYR     OH   1235    -0.5579         16
  1236         HO    876    TYR     HH   1236     0.3992      1.008
  1237         CA    876    TYR    CE2   1237    -0.2341      12.01
  1238         HA    876    TYR    HE2   1238     0.1656      1.008
  1239         CA    876    TYR    CD2   1239    -0.1906      12.01
  1240         HA    876    TYR    HD2   1240     0.1699      1.008
  1241          C    876    TYR      C   1241     0.5973      12.01
  1242          O    876    TYR      O   1242    -0.5679         16   ; qtot 12
; residue 877 ALA rtp ALA  q  0.0
  1243          N    877    ALA      N   1243    -0.4157      14.01
  1244          H    877    ALA      H   1244     0.2719      1.008
  1245         CX    877    ALA     CA   1245     0.0337      12.01
  1246         H1    877    ALA     HA   1246     0.0823      1.008
  1247         CT    877    ALA     CB   1247    -0.1825      12.01
  1248         HC    877    ALA    HB1   1248     0.0603      1.008
  1249         HC    877    ALA    HB2   1249     0.0603      1.008
  1250         HC    877    ALA    HB3   1250     0.0603      1.008
  1251          C    877    ALA      C   1251     0.5973      12.01
  1252          O    877    ALA      O   1252    -0.5679         16   ; qtot 12
; residue 878 LEU rtp LEU  q  0.0
  1253          N    878    LEU      N   1253    -0.4157      14.01
  1254          H    878    LEU      H   1254     0.2719      1.008
  1255         CX    878    LEU     CA   1255    -0.0518      12.01
  1256         H1    878    LEU     HA   1256     0.0922      1.008
  1257         2C    878    LEU     CB   1257    -0.1102      12.01
  1258         HC    878    LEU    HB1   1258     0.0457      1.008
  1259         HC    878    LEU    HB2   1259     0.0457      1.008
  1260         3C    878    LEU     CG   1260     0.3531      12.01
  1261         HC    878    LEU     HG   1261    -0.0361      1.008
  1262         CT    878    LEU    CD1   1262    -0.4121      12.01
  1263         HC    878    LEU   HD11   1263        0.1      1.008
  1264         HC    878    LEU   HD12   1264        0.1      1.008
  1265         HC    878    LEU   HD13   1265        0.1      1.008
  1266         CT    878    LEU    CD2   1266    -0.4121      12.01
  1267         HC    878    LEU   HD21   1267        0.1      1.008
  1268         HC    878    LEU   HD22   1268        0.1      1.008
  1269         HC    878    LEU   HD23   1269        0.1      1.008
  1270          C    878    LEU      C   1270     0.5973      12.01
  1271          O    878    LEU      O   1271    -0.5679         16   ; qtot 12
; residue 879 LYS rtp LYS  q +1.0
  1272          N    879    LYS      N   1272    -0.3479      14.01
  1273          H    879    LYS      H   1273     0.2747      1.008
  1274         CX    879    LYS     CA   1274      -0.24      12.01
  1275         H1    879    LYS     HA   1275     0.1426      1.008
  1276         C8    879    LYS     CB   1276    -0.0094      12.01
  1277         HC    879    LYS    HB1   1277     0.0362      1.008
  1278         HC    879    LYS    HB2   1278     0.0362      1.008
  1279         C8    879    LYS     CG   1279     0.0187      12.01
  1280         HC    879    LYS    HG1   1280     0.0103      1.008
  1281         HC    879    LYS    HG2   1281     0.0103      1.008
  1282         C8    879    LYS     CD   1282    -0.0479      12.01
  1283         HC    879    LYS    HD1   1283     0.0621      1.008
  1284         HC    879    LYS    HD2   1284     0.0621      1.008
  1285         C8    879    LYS     CE   1285    -0.0143      12.01
  1286         HP    879    LYS    HE1   1286     0.1135      1.008
  1287         HP    879    LYS    HE2   1287     0.1135      1.008
  1288         N3    879    LYS     NZ   1288    -0.3854      14.01
  1289          H    879    LYS    HZ1   1289       0.34      1.008
  1290          H    879    LYS    HZ2   1290       0.34      1.008
  1291          H    879    LYS    HZ3   1291       0.34      1.008
  1292          C    879    LYS      C   1292     0.7341      12.01
  1293          O    879    LYS      O   1293    -0.5894         16   ; qtot 13
; residue 880 ARG rtp ARG  q +1.0
  1294          N    880    ARG      N   1294    -0.3479      14.01
  1295          H    880    ARG      H   1295     0.2747      1.008
  1296         CX    880    ARG     CA   1296    -0.2637      12.01
  1297         H1    880    ARG     HA   1297      0.156      1.008
  1298         C8    880    ARG     CB   1298    -0.0007      12.01
  1299         HC    880    ARG    HB1   1299     0.0327      1.008
  1300         HC    880    ARG    HB2   1300     0.0327      1.008
  1301         C8    880    ARG     CG   1301      0.039      12.01
  1302         HC    880    ARG    HG1   1302     0.0285      1.008
  1303         HC    880    ARG    HG2   1303     0.0285      1.008
  1304         C8    880    ARG     CD   1304     0.0486      12.01
  1305         H1    880    ARG    HD1   1305     0.0687      1.008
  1306         H1    880    ARG    HD2   1306     0.0687      1.008
  1307         N2    880    ARG     NE   1307    -0.5295      14.01
  1308          H    880    ARG     HE   1308     0.3456      1.008
  1309         CA    880    ARG     CZ   1309     0.8076      12.01
  1310         N2    880    ARG    NH1   1310    -0.8627      14.01
  1311          H    880    ARG   HH11   1311     0.4478      1.008
  1312          H    880    ARG   HH12   1312     0.4478      1.008
  1313         N2    880    ARG    NH2   1313    -0.8627      14.01
  1314          H    880    ARG   HH21   1314     0.4478      1.008
  1315          H    880    ARG   HH22   1315     0.4478      1.008
  1316          C    880    ARG      C   1316     0.7341      12.01
  1317          O    880    ARG      O   1317    -0.5894         16   ; qtot 14
; residue 881 GLN rtp GLN  q  0.0
  1318          N    881    GLN      N   1318    -0.4157      14.01
  1319          H    881    GLN      H   1319     0.2719      1.008
  1320         CX    881    GLN     CA   1320    -0.0031      12.01
  1321         H1    881    GLN     HA   1321      0.085      1.008
  1322         2C    881    GLN     CB   1322    -0.0036      12.01
  1323         HC    881    GLN    HB1   1323     0.0171      1.008
  1324         HC    881    GLN    HB2   1324     0.0171      1.008
  1325         2C    881    GLN     CG   1325    -0.0645      12.01
  1326         HC    881    GLN    HG1   1326     0.0352      1.008
  1327         HC    881    GLN    HG2   1327     0.0352      1.008
  1328          C    881    GLN     CD   1328     0.6951      12.01
  1329          O    881    GLN    OE1   1329    -0.6086         16
  1330          N    881    GLN    NE2   1330    -0.9407      14.01
  1331          H    881    GLN   HE21   1331     0.4251      1.008
  1332          H    881    GLN   HE22   1332     0.4251      1.008
  1333          C    881    GLN      C   1333     0.5973      12.01
  1334          O    881    GLN      O   1334    -0.5679         16   ; qtot 14
; residue 882 GLY rtp GLY  q  0.0
  1335          N    882    GLY      N   1335    -0.4157      14.01
  1336          H    882    GLY      H   1336     0.2719      1.008
  1337         CX    882    GLY     CA   1337    -0.0252      12.01
  1338         H1    882    GLY    HA1   1338     0.0698      1.008
  1339         H1    882    GLY    HA2   1339     0.0698      1.008
  1340          C    882    GLY      C   1340     0.5973      12.01
  1341          O    882    GLY      O   1341    -0.5679         16   ; qtot 14
; residue 883 ARG rtp ARG  q +1.0
  1342          N    883    ARG      N   1342    -0.3479      14.01
  1343          H    883    ARG      H   1343     0.2747      1.008
  1344         CX    883    ARG     CA   1344    -0.2637      12.01
  1345         H1    883    ARG     HA   1345      0.156      1.008
  1346         C8    883    ARG     CB   1346    -0.0007      12.01
  1347         HC    883    ARG    HB1   1347     0.0327      1.008
  1348         HC    883    ARG    HB2   1348     0.0327      1.008
  1349         C8    883    ARG     CG   1349      0.039      12.01
  1350         HC    883    ARG    HG1   1350     0.0285      1.008
  1351         HC    883    ARG    HG2   1351     0.0285      1.008
  1352         C8    883    ARG     CD   1352     0.0486      12.01
  1353         H1    883    ARG    HD1   1353     0.0687      1.008
  1354         H1    883    ARG    HD2   1354     0.0687      1.008
  1355         N2    883    ARG     NE   1355    -0.5295      14.01
  1356          H    883    ARG     HE   1356     0.3456      1.008
  1357         CA    883    ARG     CZ   1357     0.8076      12.01
  1358         N2    883    ARG    NH1   1358    -0.8627      14.01
  1359          H    883    ARG   HH11   1359     0.4478      1.008
  1360          H    883    ARG   HH12   1360     0.4478      1.008
  1361         N2    883    ARG    NH2   1361    -0.8627      14.01
  1362          H    883    ARG   HH21   1362     0.4478      1.008
  1363          H    883    ARG   HH22   1363     0.4478      1.008
  1364          C    883    ARG      C   1364     0.7341      12.01
  1365          O    883    ARG      O   1365    -0.5894         16   ; qtot 15
; residue 884 THR rtp THR  q  0.0
  1366          N    884    THR      N   1366    -0.4157      14.01
  1367          H    884    THR      H   1367     0.2719      1.008
  1368         CX    884    THR     CA   1368    -0.0389      12.01
  1369         H1    884    THR     HA   1369     0.1007      1.008
  1370         3C    884    THR     CB   1370     0.3654      12.01
  1371         H1    884    THR     HB   1371     0.0043      1.008
  1372         CT    884    THR    CG2   1372    -0.2438      12.01
  1373         HC    884    THR   HG21   1373     0.0642      1.008
  1374         HC    884    THR   HG22   1374     0.0642      1.008
  1375         HC    884    THR   HG23   1375     0.0642      1.008
  1376         OH    884    THR    OG1   1376    -0.6761         16
  1377         HO    884    THR    HG1   1377     0.4102      1.008
  1378          C    884    THR      C   1378     0.5973      12.01
  1379          O    884    THR      O   1379    -0.5679         16   ; qtot 15
; residue 885 LEU rtp LEU  q  0.0
  1380          N    885    LEU      N   1380    -0.4157      14.01
  1381          H    885    LEU      H   1381     0.2719      1.008
  1382         CX    885    LEU     CA   1382    -0.0518      12.01
  1383         H1    885    LEU     HA   1383     0.0922      1.008
  1384         2C    885    LEU     CB   1384    -0.1102      12.01
  1385         HC    885    LEU    HB1   1385     0.0457      1.008
  1386         HC    885    LEU    HB2   1386     0.0457      1.008
  1387         3C    885    LEU     CG   1387     0.3531      12.01
  1388         HC    885    LEU     HG   1388    -0.0361      1.008
  1389         CT    885    LEU    CD1   1389    -0.4121      12.01
  1390         HC    885    LEU   HD11   1390        0.1      1.008
  1391         HC    885    LEU   HD12   1391        0.1      1.008
  1392         HC    885    LEU   HD13   1392        0.1      1.008
  1393         CT    885    LEU    CD2   1393    -0.4121      12.01
  1394         HC    885    LEU   HD21   1394        0.1      1.008
  1395         HC    885    LEU   HD22   1395        0.1      1.008
  1396         HC    885    LEU   HD23   1396        0.1      1.008
  1397          C    885    LEU      C   1397     0.5973      12.01
  1398          O    885    LEU      O   1398    -0.5679         16   ; qtot 15
; residue 886 TYR rtp TYR  q  0.0
  1399          N    886    TYR      N   1399    -0.4157      14.01
  1400          H    886    TYR      H   1400     0.2719      1.008
  1401         CX    886    TYR     CA   1401    -0.0014      12.01
  1402         H1    886    TYR     HA   1402     0.0876      1.008
  1403         CT    886    TYR     CB   1403    -0.0152      12.01
  1404         HC    886    TYR    HB1   1404     0.0295      1.008
  1405         HC    886    TYR    HB2   1405     0.0295      1.008
  1406         CA    886    TYR     CG   1406    -0.0011      12.01
  1407         CA    886    TYR    CD1   1407    -0.1906      12.01
  1408         HA    886    TYR    HD1   1408     0.1699      1.008
  1409         CA    886    TYR    CE1   1409    -0.2341      12.01
  1410         HA    886    TYR    HE1   1410     0.1656      1.008
  1411          C    886    TYR     CZ   1411     0.3226      12.01
  1412         OH    886    TYR     OH   1412    -0.5579         16
  1413         HO    886    TYR     HH   1413     0.3992      1.008
  1414         CA    886    TYR    CE2   1414    -0.2341      12.01
  1415         HA    886    TYR    HE2   1415     0.1656      1.008
  1416         CA    886    TYR    CD2   1416    -0.1906      12.01
  1417         HA    886    TYR    HD2   1417     0.1699      1.008
  1418          C    886    TYR      C   1418     0.5973      12.01
  1419          O    886    TYR      O   1419    -0.5679         16   ; qtot 15
; residue 887 GLY rtp GLY  q  0.0
  1420          N    887    GLY      N   1420    -0.4157      14.01
  1421          H    887    GLY      H   1421     0.2719      1.008
  1422         CX    887    GLY     CA   1422    -0.0252      12.01
  1423         H1    887    GLY    HA1   1423     0.0698      1.008
  1424         H1    887    GLY    HA2   1424     0.0698      1.008
  1425          C    887    GLY      C   1425     0.5973      12.01
  1426          O    887    GLY      O   1426    -0.5679         16   ; qtot 15
; residue 888 PHE rtp PHE  q  0.0
  1427          N    888    PHE      N   1427    -0.4157      14.01
  1428          H    888    PHE      H   1428     0.2719      1.008
  1429         CX    888    PHE     CA   1429    -0.0024      12.01
  1430         H1    888    PHE     HA   1430     0.0978      1.008
  1431         CT    888    PHE     CB   1431    -0.0343      12.01
  1432         HC    888    PHE    HB1   1432     0.0295      1.008
  1433         HC    888    PHE    HB2   1433     0.0295      1.008
  1434         CA    888    PHE     CG   1434     0.0118      12.01
  1435         CA    888    PHE    CD1   1435    -0.1256      12.01
  1436         HA    888    PHE    HD1   1436      0.133      1.008
  1437         CA    888    PHE    CE1   1437    -0.1704      12.01
  1438         HA    888    PHE    HE1   1438      0.143      1.008
  1439         CA    888    PHE     CZ   1439    -0.1072      12.01
  1440         HA    888    PHE     HZ   1440     0.1297      1.008
  1441         CA    888    PHE    CE2   1441    -0.1704      12.01
  1442         HA    888    PHE    HE2   1442      0.143      1.008
  1443         CA    888    PHE    CD2   1443    -0.1256      12.01
  1444         HA    888    PHE    HD2   1444      0.133      1.008
  1445          C    888    PHE      C   1445     0.5973      12.01
  1446          O    888    PHE      O   1446    -0.5679         16   ; qtot 15
; residue 889 GLY rtp GLY  q  0.0
  1447          N    889    GLY      N   1447    -0.4157      14.01
  1448          H    889    GLY      H   1448     0.2719      1.008
  1449         CX    889    GLY     CA   1449    -0.0252      12.01
  1450         H1    889    GLY    HA1   1450     0.0698      1.008
  1451         H1    889    GLY    HA2   1451     0.0698      1.008
  1452          C    889    GLY      C   1452     0.5973      12.01
  1453          O    889    GLY      O   1453    -0.5679         16   ; qtot 15
; residue 890 GLY rtp CGLY q -1.0
  1454          N    890    GLY      N   1454    -0.3821      14.01
  1455          H    890    GLY      H   1455     0.2681      1.008
  1456         CX    890    GLY     CA   1456    -0.2493      12.01
  1457         H1    890    GLY    HA1   1457     0.1056      1.008
  1458         H1    890    GLY    HA2   1458     0.1056      1.008
  1459          C    890    GLY      C   1459     0.7231      12.01
  1460         O2    890    GLY    OC1   1460    -0.7855         16
  1461         O2    890    GLY    OC2   1461    -0.7855         16   ; qtot 14

[ bonds ]
;  ai    aj funct            c0            c1            c2            c3
    1     2     1 
    1     3     1 
    1     4     1 
    1     5     1 
    5     6     1 
    5     7     1 
    5    23     1 
    7     8     1 
    7     9     1 
    7    10     1 
   10    11     1 
   10    12     1 
   10    13     1 
   13    14     1 
   13    15     1 
   13    16     1 
   16    17     1 
   16    18     1 
   16    19     1 
   19    20     1 
   19    21     1 
   19    22     1 
   23    24     1 
   23    25     1 
   25    26     1 
   25    27     1 
   27    28     1 
   27    29     1 
   27    47     1 
   29    30     1 
   29    31     1 
   29    32     1 
   32    33     1 
   32    34     1 
   32    35     1 
   35    36     1 
   35    37     1 
   35    38     1 
   38    39     1 
   38    40     1 
   40    41     1 
   40    44     1 
   41    42     1 
   41    43     1 
   44    45     1 
   44    46     1 
   47    48     1 
   47    49     1 
   49    50     1 
   49    51     1 
   51    52     1 
   51    53     1 
   51    64     1 
   53    54     1 
   53    55     1 
   53    56     1 
   56    57     1 
   56    62     1 
   57    58     1 
   58    59     1 
   58    60     1 
   60    61     1 
   60    62     1 
   62    63     1 
   64    65     1 
   64    66     1 
   66    67     1 
   66    68     1 
   68    69     1 
   68    70     1 
   68    88     1 
   70    71     1 
   70    72     1 
   70    73     1 
   73    74     1 
   73    75     1 
   73    76     1 
   76    77     1 
   76    78     1 
   76    79     1 
   79    80     1 
   79    81     1 
   81    82     1 
   81    85     1 
   82    83     1 
   82    84     1 
   85    86     1 
   85    87     1 
   88    89     1 
   88    90     1 
   90    91     1 
   90    92     1 
   92    93     1 
   92    94     1 
   92   110     1 
   94    95     1 
   94    96     1 
   94    97     1 
   97    98     1 
   97    99     1 
   97   100     1 
  100   101     1 
  100   102     1 
  100   103     1 
  103   104     1 
  103   105     1 
  103   106     1 
  106   107     1 
  106   108     1 
  106   109     1 
  110   111     1 
  110   112     1 
  112   113     1 
  112   114     1 
  114   115     1 
  114   116     1 
  114   126     1 
  116   117     1 
  116   118     1 
  116   122     1 
  118   119     1 
  118   120     1 
  118   121     1 
  122   123     1 
  122   124     1 
  122   125     1 
  126   127     1 
  126   128     1 
  128   129     1 
  128   130     1 
  130   131     1 
  130   132     1 
  130   145     1 
  132   133     1 
  132   134     1 
  132   135     1 
  135   136     1 
  135   137     1 
  135   141     1 
  137   138     1 
  137   139     1 
  137   140     1 
  141   142     1 
  141   143     1 
  141   144     1 
  145   146     1 
  145   147     1 
  147   148     1 
  147   149     1 
  149   150     1 
  149   151     1 
  149   169     1 
  151   152     1 
  151   153     1 
  151   154     1 
  154   155     1 
  154   156     1 
  154   157     1 
  157   158     1 
  157   159     1 
  157   160     1 
  160   161     1 
  160   162     1 
  162   163     1 
  162   166     1 
  163   164     1 
  163   165     1 
  166   167     1 
  166   168     1 
  169   170     1 
  169   171     1 
  171   172     1 
  171   173     1 
  173   174     1 
  173   175     1 
  173   181     1 
  175   176     1 
  175   177     1 
  175   178     1 
  178   179     1 
  178   180     1 
  181   182     1 
  181   183     1 
  183   184     1 
  183   185     1 
  185   186     1 
  185   187     1 
  185   195     1 
  187   188     1 
  187   189     1 
  187   190     1 
  190   191     1 
  190   192     1 
  192   193     1 
  192   194     1 
  195   196     1 
  195   197     1 
  197   198     1 
  197   199     1 
  199   200     1 
  199   201     1 
  199   214     1 
  201   202     1 
  201   203     1 
  201   207     1 
  203   204     1 
  203   205     1 
  203   206     1 
  207   208     1 
  207   209     1 
  207   210     1 
  210   211     1 
  210   212     1 
  210   213     1 
  214   215     1 
  214   216     1 
  216   217     1 
  216   218     1 
  218   219     1 
  218   220     1 
  218   231     1 
  220   221     1 
  220   222     1 
  220   223     1 
  223   224     1 
  223   225     1 
  223   226     1 
  226   227     1 
  226   228     1 
  228   229     1 
  228   230     1 
  231   232     1 
  231   233     1 
  233   234     1 
  233   235     1 
  235   236     1 
  235   237     1 
  235   238     1 
  238   239     1 
  238   240     1 
  240   241     1 
  240   242     1 
  242   243     1 
  242   244     1 
  242   257     1 
  244   245     1 
  244   246     1 
  244   250     1 
  246   247     1 
  246   248     1 
  246   249     1 
  250   251     1 
  250   252     1 
  250   253     1 
  253   254     1 
  253   255     1 
  253   256     1 
  257   258     1 
  257   259     1 
  259   260     1 
  259   261     1 
  261   262     1 
  261   263     1 
  261   271     1 
  263   264     1 
  263   265     1 
  263   269     1 
  265   266     1 
  265   267     1 
  265   268     1 
  269   270     1 
  271   272     1 
  271   273     1 
  273   274     1 
  273   275     1 
  275   276     1 
  275   277     1 
  275   293     1 
  277   278     1 
  277   279     1 
  277   280     1 
  280   281     1 
  280   282     1 
  280   283     1 
  283   284     1 
  283   285     1 
  283   286     1 
  286   287     1 
  286   288     1 
  286   289     1 
  289   290     1 
  289   291     1 
  289   292     1 
  293   294     1 
  293   295     1 
  295   296     1 
  295   305     1 
  296   297     1 
  296   298     1 
  296   299     1 
  299   300     1 
  299   301     1 
  299   302     1 
  302   303     1 
  302   304     1 
  302   305     1 
  305   306     1 
  305   307     1 
  307   308     1 
  307   309     1 
  309   310     1 
  309   311     1 
  311   312     1 
  311   313     1 
  311   317     1 
  313   314     1 
  313   315     1 
  313   316     1 
  317   318     1 
  317   319     1 
  319   320     1 
  319   321     1 
  321   322     1 
  321   323     1 
  321   336     1 
  323   324     1 
  323   325     1 
  323   329     1 
  325   326     1 
  325   327     1 
  325   328     1 
  329   330     1 
  329   331     1 
  329   332     1 
  332   333     1 
  332   334     1 
  332   335     1 
  336   337     1 
  336   338     1 
  338   339     1 
  338   340     1 
  340   341     1 
  340   342     1 
  340   360     1 
  342   343     1 
  342   344     1 
  342   345     1 
  345   346     1 
  345   347     1 
  345   348     1 
  348   349     1 
  348   350     1 
  348   351     1 
  351   352     1 
  351   353     1 
  353   354     1 
  353   357     1 
  354   355     1 
  354   356     1 
  357   358     1 
  357   359     1 
  360   361     1 
  360   362     1 
  362   363     1 
  362   364     1 
  364   365     1 
  364   366     1 
  364   384     1 
  366   367     1 
  366   368     1 
  366   369     1 
  369   370     1 
  369   371     1 
  369   372     1 
  372   373     1 
  372   374     1 
  372   375     1 
  375   376     1 
  375   377     1 
  377   378     1 
  377   381     1 
  378   379     1 
  378   380     1 
  381   382     1 
  381   383     1 
  384   385     1 
  384   386     1 
  386   387     1 
  386   388     1 
  388   389     1 
  388   390     1 
  388   403     1 
  390   391     1 
  390   392     1 
  390   393     1 
  393   394     1 
  393   395     1 
  393   399     1 
  395   396     1 
  395   397     1 
  395   398     1 
  399   400     1 
  399   401     1 
  399   402     1 
  403   404     1 
  403   405     1 
  405   406     1 
  405   407     1 
  407   408     1 
  407   409     1 
  407   413     1 
  409   410     1 
  409   411     1 
  409   412     1 
  413   414     1 
  413   415     1 
  415   416     1 
  415   417     1 
  417   418     1 
  417   419     1 
  417   437     1 
  419   420     1 
  419   421     1 
  419   422     1 
  422   423     1 
  422   424     1 
  422   425     1 
  425   426     1 
  425   427     1 
  425   428     1 
  428   429     1 
  428   430     1 
  430   431     1 
  430   434     1 
  431   432     1 
  431   433     1 
  434   435     1 
  434   436     1 
  437   438     1 
  437   439     1 
  439   440     1 
  439   441     1 
  441   442     1 
  441   443     1 
  441   461     1 
  443   444     1 
  443   445     1 
  443   446     1 
  446   447     1 
  446   448     1 
  446   449     1 
  449   450     1 
  449   451     1 
  449   452     1 
  452   453     1 
  452   454     1 
  454   455     1 
  454   458     1 
  455   456     1 
  455   457     1 
  458   459     1 
  458   460     1 
  461   462     1 
  461   463     1 
  463   464     1 
  463   465     1 
  465   466     1 
  465   467     1 
  465   468     1 
  468   469     1 
  468   470     1 
  470   471     1 
  470   472     1 
  472   473     1 
  472   474     1 
  472   475     1 
  475   476     1 
  475   477     1 
  477   478     1 
  477   479     1 
  479   480     1 
  479   481     1 
  479   491     1 
  481   482     1 
  481   483     1 
  481   487     1 
  483   484     1 
  483   485     1 
  483   486     1 
  487   488     1 
  487   489     1 
  487   490     1 
  491   492     1 
  491   493     1 
  493   494     1 
  493   495     1 
  495   496     1 
  495   497     1 
  495   513     1 
  497   498     1 
  497   499     1 
  497   500     1 
  500   501     1 
  500   502     1 
  500   503     1 
  503   504     1 
  503   505     1 
  503   506     1 
  506   507     1 
  506   508     1 
  506   509     1 
  509   510     1 
  509   511     1 
  509   512     1 
  513   514     1 
  513   515     1 
  515   516     1 
  515   517     1 
  517   518     1 
  517   519     1 
  517   537     1 
  519   520     1 
  519   521     1 
  519   522     1 
  522   523     1 
  522   524     1 
  522   525     1 
  525   526     1 
  525   527     1 
  525   528     1 
  528   529     1 
  528   530     1 
  530   531     1 
  530   534     1 
  531   532     1 
  531   533     1 
  534   535     1 
  534   536     1 
  537   538     1 
  537   539     1 
  539   540     1 
  539   541     1 
  541   542     1 
  541   543     1 
  541   556     1 
  543   544     1 
  543   545     1 
  543   549     1 
  545   546     1 
  545   547     1 
  545   548     1 
  549   550     1 
  549   551     1 
  549   552     1 
  552   553     1 
  552   554     1 
  552   555     1 
  556   557     1 
  556   558     1 
  558   559     1 
  558   560     1 
  560   561     1 
  560   562     1 
  560   567     1 
  562   563     1 
  562   564     1 
  562   565     1 
  565   566     1 
  567   568     1 
  567   569     1 
  569   570     1 
  569   571     1 
  571   572     1 
  571   573     1 
  571   574     1 
  574   575     1 
  574   576     1 
  576   577     1 
  576   578     1 
  578   579     1 
  578   580     1 
  578   593     1 
  580   581     1 
  580   582     1 
  580   583     1 
  583   584     1 
  583   585     1 
  583   589     1 
  585   586     1 
  585   587     1 
  585   588     1 
  589   590     1 
  589   591     1 
  589   592     1 
  593   594     1 
  593   595     1 
  595   596     1 
  595   597     1 
  597   598     1 
  597   599     1 
  597   612     1 
  599   600     1 
  599   601     1 
  599   605     1 
  601   602     1 
  601   603     1 
  601   604     1 
  605   606     1 
  605   607     1 
  605   608     1 
  608   609     1 
  608   610     1 
  608   611     1 
  612   613     1 
  612   614     1 
  614   615     1 
  614   616     1 
  616   617     1 
  616   618     1 
  616   633     1 
  618   619     1 
  618   620     1 
  618   621     1 
  621   622     1 
  621   631     1 
  622   623     1 
  622   624     1 
  624   625     1 
  624   626     1 
  626   627     1 
  626   629     1 
  627   628     1 
  629   630     1 
  629   631     1 
  631   632     1 
  633   634     1 
  633   635     1 
  635   636     1 
  635   637     1 
  637   638     1 
  637   639     1 
  637   648     1 
  639   640     1 
  639   641     1 
  639   642     1 
  642   643     1 
  642   644     1 
  642   645     1 
  645   646     1 
  645   647     1 
  648   649     1 
  648   650     1 
  650   651     1 
  650   652     1 
  652   653     1 
  652   654     1 
  652   663     1 
  654   655     1 
  654   656     1 
  654   657     1 
  657   658     1 
  657   659     1 
  657   660     1 
  660   661     1 
  660   662     1 
  663   664     1 
  663   665     1 
  665   666     1 
  665   667     1 
  667   668     1 
  667   669     1 
  667   677     1 
  669   670     1 
  669   671     1 
  669   675     1 
  671   672     1 
  671   673     1 
  671   674     1 
  675   676     1 
  677   678     1 
  677   679     1 
  679   680     1 
  679   681     1 
  681   682     1 
  681   683     1 
  681   701     1 
  683   684     1 
  683   685     1 
  683   686     1 
  686   687     1 
  686   688     1 
  686   689     1 
  689   690     1 
  689   691     1 
  689   692     1 
  692   693     1 
  692   694     1 
  694   695     1 
  694   698     1 
  695   696     1 
  695   697     1 
  698   699     1 
  698   700     1 
  701   702     1 
  701   703     1 
  703   704     1 
  703   705     1 
  705   706     1 
  705   707     1 
  705   708     1 
  708   709     1 
  708   710     1 
  710   711     1 
  710   712     1 
  712   713     1 
  712   714     1 
  712   724     1 
  714   715     1 
  714   716     1 
  714   720     1 
  716   717     1 
  716   718     1 
  716   719     1 
  720   721     1 
  720   722     1 
  720   723     1 
  724   725     1 
  724   726     1 
  726   727     1 
  726   728     1 
  728   729     1 
  728   730     1 
  728   743     1 
  730   731     1 
  730   732     1 
  730   733     1 
  733   734     1 
  733   735     1 
  733   739     1 
  735   736     1 
  735   737     1 
  735   738     1 
  739   740     1 
  739   741     1 
  739   742     1 
  743   744     1 
  743   745     1 
  745   746     1 
  745   747     1 
  747   748     1 
  747   749     1 
  747   765     1 
  749   750     1 
  749   751     1 
  749   752     1 
  752   753     1 
  752   754     1 
  752   755     1 
  755   756     1 
  755   757     1 
  755   758     1 
  758   759     1 
  758   760     1 
  758   761     1 
  761   762     1 
  761   763     1 
  761   764     1 
  765   766     1 
  765   767     1 
  767   768     1 
  767   769     1 
  769   770     1 
  769   771     1 
  769   781     1 
  771   772     1 
  771   773     1 
  771   777     1 
  773   774     1 
  773   775     1 
  773   776     1 
  777   778     1 
  777   779     1 
  777   780     1 
  781   782     1 
  781   783     1 
  783   784     1 
  783   785     1 
  785   786     1 
  785   787     1 
  785   801     1 
  787   788     1 
  787   789     1 
  787   790     1 
  790   791     1 
  790   799     1 
  791   792     1 
  791   793     1 
  793   794     1 
  793   795     1 
  795   796     1 
  795   797     1 
  797   798     1 
  797   799     1 
  799   800     1 
  801   802     1 
  801   803     1 
  803   804     1 
  803   805     1 
  805   806     1 
  805   807     1 
  805   820     1 
  807   808     1 
  807   809     1 
  807   810     1 
  810   811     1 
  810   812     1 
  810   816     1 
  812   813     1 
  812   814     1 
  812   815     1 
  816   817     1 
  816   818     1 
  816   819     1 
  820   821     1 
  820   822     1 
  822   823     1 
  822   824     1 
  824   825     1 
  824   826     1 
  824   835     1 
  826   827     1 
  826   828     1 
  826   829     1 
  829   830     1 
  829   831     1 
  829   832     1 
  832   833     1 
  832   834     1 
  835   836     1 
  835   837     1 
  837   838     1 
  837   839     1 
  839   840     1 
  839   841     1 
  839   849     1 
  841   842     1 
  841   843     1 
  841   844     1 
  844   845     1 
  844   846     1 
  846   847     1 
  846   848     1 
  849   850     1 
  849   851     1 
  851   852     1 
  851   853     1 
  853   854     1 
  853   855     1 
  853   865     1 
  855   856     1 
  855   857     1 
  855   861     1 
  857   858     1 
  857   859     1 
  857   860     1 
  861   862     1 
  861   863     1 
  861   864     1 
  865   866     1 
  865   867     1 
  867   868     1 
  867   869     1 
  869   870     1 
  869   871     1 
  869   884     1 
  871   872     1 
  871   873     1 
  871   877     1 
  873   874     1 
  873   875     1 
  873   876     1 
  877   878     1 
  877   879     1 
  877   880     1 
  880   881     1 
  880   882     1 
  880   883     1 
  884   885     1 
  884   886     1 
  886   887     1 
  886   888     1 
  888   889     1 
  888   890     1 
  888   908     1 
  890   891     1 
  890   892     1 
  890   893     1 
  893   894     1 
  893   895     1 
  893   896     1 
  896   897     1 
  896   898     1 
  896   899     1 
  899   900     1 
  899   901     1 
  901   902     1 
  901   905     1 
  902   903     1 
  902   904     1 
  905   906     1 
  905   907     1 
  908   909     1 
  908   910     1 
  910   911     1 
  910   912     1 
  912   913     1 
  912   914     1 
  912   920     1 
  914   915     1 
  914   916     1 
  914   917     1 
  917   918     1 
  917   919     1 
  920   921     1 
  920   922     1 
  922   923     1 
  922   924     1 
  924   925     1 
  924   926     1 
  924   930     1 
  926   927     1 
  926   928     1 
  926   929     1 
  930   931     1 
  930   932     1 
  932   933     1 
  932   934     1 
  934   935     1 
  934   936     1 
  934   946     1 
  936   937     1 
  936   938     1 
  936   942     1 
  938   939     1 
  938   940     1 
  938   941     1 
  942   943     1 
  942   944     1 
  942   945     1 
  946   947     1 
  946   948     1 
  948   949     1 
  948   950     1 
  950   951     1 
  950   952     1 
  950   960     1 
  952   953     1 
  952   954     1 
  952   958     1 
  954   955     1 
  954   956     1 
  954   957     1 
  958   959     1 
  960   961     1 
  960   962     1 
  962   963     1 
  962   964     1 
  964   965     1 
  964   966     1 
  964   981     1 
  966   967     1 
  966   968     1 
  966   969     1 
  969   970     1 
  969   979     1 
  970   971     1 
  970   972     1 
  972   973     1 
  972   974     1 
  974   975     1 
  974   977     1 
  975   976     1 
  977   978     1 
  977   979     1 
  979   980     1 
  981   982     1 
  981   983     1 
  983   984     1 
  983   985     1 
  985   986     1 
  985   987     1 
  985   995     1 
  987   988     1 
  987   989     1 
  987   993     1 
  989   990     1 
  989   991     1 
  989   992     1 
  993   994     1 
  995   996     1 
  995   997     1 
  997   998     1 
  997   999     1 
  999  1000     1 
  999  1001     1 
  999  1010     1 
 1001  1002     1 
 1001  1003     1 
 1001  1004     1 
 1004  1005     1 
 1004  1006     1 
 1004  1007     1 
 1007  1008     1 
 1007  1009     1 
 1010  1011     1 
 1010  1012     1 
 1012  1013     1 
 1012  1014     1 
 1014  1015     1 
 1014  1016     1 
 1014  1027     1 
 1016  1017     1 
 1016  1018     1 
 1016  1019     1 
 1019  1020     1 
 1019  1025     1 
 1020  1021     1 
 1021  1022     1 
 1021  1023     1 
 1023  1024     1 
 1023  1025     1 
 1025  1026     1 
 1027  1028     1 
 1027  1029     1 
 1029  1030     1 
 1029  1031     1 
 1031  1032     1 
 1031  1033     1 
 1031  1037     1 
 1033  1034     1 
 1033  1035     1 
 1033  1036     1 
 1037  1038     1 
 1037  1039     1 
 1039  1040     1 
 1039  1041     1 
 1041  1042     1 
 1041  1043     1 
 1041  1059     1 
 1043  1044     1 
 1043  1045     1 
 1043  1046     1 
 1046  1047     1 
 1046  1048     1 
 1046  1049     1 
 1049  1050     1 
 1049  1051     1 
 1049  1052     1 
 1052  1053     1 
 1052  1054     1 
 1052  1055     1 
 1055  1056     1 
 1055  1057     1 
 1055  1058     1 
 1059  1060     1 
 1059  1061     1 
 1061  1062     1 
 1061  1063     1 
 1063  1064     1 
 1063  1065     1 
 1063  1083     1 
 1065  1066     1 
 1065  1067     1 
 1065  1068     1 
 1068  1069     1 
 1068  1070     1 
 1068  1071     1 
 1071  1072     1 
 1071  1073     1 
 1071  1074     1 
 1074  1075     1 
 1074  1076     1 
 1076  1077     1 
 1076  1080     1 
 1077  1078     1 
 1077  1079     1 
 1080  1081     1 
 1080  1082     1 
 1083  1084     1 
 1083  1085     1 
 1085  1086     1 
 1085  1087     1 
 1087  1088     1 
 1087  1089     1 
 1087  1105     1 
 1089  1090     1 
 1089  1091     1 
 1089  1092     1 
 1092  1093     1 
 1092  1094     1 
 1092  1095     1 
 1095  1096     1 
 1095  1097     1 
 1095  1098     1 
 1098  1099     1 
 1098  1100     1 
 1098  1101     1 
 1101  1102     1 
 1101  1103     1 
 1101  1104     1 
 1105  1106     1 
 1105  1107     1 
 1107  1108     1 
 1107  1109     1 
 1109  1110     1 
 1109  1111     1 
 1109  1119     1 
 1111  1112     1 
 1111  1113     1 
 1111  1117     1 
 1113  1114     1 
 1113  1115     1 
 1113  1116     1 
 1117  1118     1 
 1119  1120     1 
 1119  1121     1 
 1121  1122     1 
 1121  1123     1 
 1123  1124     1 
 1123  1125     1 
 1123  1135     1 
 1125  1126     1 
 1125  1127     1 
 1125  1131     1 
 1127  1128     1 
 1127  1129     1 
 1127  1130     1 
 1131  1132     1 
 1131  1133     1 
 1131  1134     1 
 1135  1136     1 
 1135  1137     1 
 1137  1138     1 
 1137  1139     1 
 1139  1140     1 
 1139  1141     1 
 1139  1149     1 
 1141  1142     1 
 1141  1143     1 
 1141  1147     1 
 1143  1144     1 
 1143  1145     1 
 1143  1146     1 
 1147  1148     1 
 1149  1150     1 
 1149  1151     1 
 1151  1152     1 
 1151  1153     1 
 1153  1154     1 
 1153  1155     1 
 1153  1159     1 
 1155  1156     1 
 1155  1157     1 
 1155  1158     1 
 1159  1160     1 
 1159  1161     1 
 1161  1162     1 
 1161  1163     1 
 1163  1164     1 
 1163  1165     1 
 1163  1176     1 
 1165  1166     1 
 1165  1167     1 
 1165  1168     1 
 1168  1169     1 
 1168  1170     1 
 1168  1171     1 
 1171  1172     1 
 1172  1173     1 
 1172  1174     1 
 1172  1175     1 
 1176  1177     1 
 1176  1178     1 
 1178  1179     1 
 1178  1180     1 
 1180  1181     1 
 1180  1182     1 
 1180  1188     1 
 1182  1183     1 
 1182  1184     1 
 1182  1185     1 
 1185  1186     1 
 1185  1187     1 
 1188  1189     1 
 1188  1190     1 
 1190  1191     1 
 1190  1192     1 
 1192  1193     1 
 1192  1194     1 
 1192  1204     1 
 1194  1195     1 
 1194  1196     1 
 1194  1200     1 
 1196  1197     1 
 1196  1198     1 
 1196  1199     1 
 1200  1201     1 
 1200  1202     1 
 1200  1203     1 
 1204  1205     1 
 1204  1206     1 
 1206  1207     1 
 1206  1208     1 
 1208  1209     1 
 1208  1210     1 
 1208  1220     1 
 1210  1211     1 
 1210  1212     1 
 1210  1216     1 
 1212  1213     1 
 1212  1214     1 
 1212  1215     1 
 1216  1217     1 
 1216  1218     1 
 1216  1219     1 
 1220  1221     1 
 1220  1222     1 
 1222  1223     1 
 1222  1224     1 
 1224  1225     1 
 1224  1226     1 
 1224  1241     1 
 1226  1227     1 
 1226  1228     1 
 1226  1229     1 
 1229  1230     1 
 1229  1239     1 
 1230  1231     1 
 1230  1232     1 
 1232  1233     1 
 1232  1234     1 
 1234  1235     1 
 1234  1237     1 
 1235  1236     1 
 1237  1238     1 
 1237  1239     1 
 1239  1240     1 
 1241  1242     1 
 1241  1243     1 
 1243  1244     1 
 1243  1245     1 
 1245  1246     1 
 1245  1247     1 
 1245  1251     1 
 1247  1248     1 
 1247  1249     1 
 1247  1250     1 
 1251  1252     1 
 1251  1253     1 
 1253  1254     1 
 1253  1255     1 
 1255  1256     1 
 1255  1257     1 
 1255  1270     1 
 1257  1258     1 
 1257  1259     1 
 1257  1260     1 
 1260  1261     1 
 1260  1262     1 
 1260  1266     1 
 1262  1263     1 
 1262  1264     1 
 1262  1265     1 
 1266  1267     1 
 1266  1268     1 
 1266  1269     1 
 1270  1271     1 
 1270  1272     1 
 1272  1273     1 
 1272  1274     1 
 1274  1275     1 
 1274  1276     1 
 1274  1292     1 
 1276  1277     1 
 1276  1278     1 
 1276  1279     1 
 1279  1280     1 
 1279  1281     1 
 1279  1282     1 
 1282  1283     1 
 1282  1284     1 
 1282  1285     1 
 1285  1286     1 
 1285  1287     1 
 1285  1288     1 
 1288  1289     1 
 1288  1290     1 
 1288  1291     1 
 1292  1293     1 
 1292  1294     1 
 1294  1295     1 
 1294  1296     1 
 1296  1297     1 
 1296  1298     1 
 1296  1316     1 
 1298  1299     1 
 1298  1300     1 
 1298  1301     1 
 1301  1302     1 
 1301  1303     1 
 1301  1304     1 
 1304  1305     1 
 1304  1306     1 
 1304  1307     1 
 1307  1308     1 
 1307  1309     1 
 1309  1310     1 
 1309  1313     1 
 1310  1311     1 
 1310  1312     1 
 1313  1314     1 
 1313  1315     1 
 1316  1317     1 
 1316  1318     1 
 1318  1319     1 
 1318  1320     1 
 1320  1321     1 
 1320  1322     1 
 1320  1333     1 
 1322  1323     1 
 1322  1324     1 
 1322  1325     1 
 1325  1326     1 
 1325  1327     1 
 1325  1328     1 
 1328  1329     1 
 1328  1330     1 
 1330  1331     1 
 1330  1332     1 
 1333  1334     1 
 1333  1335     1 
 1335  1336     1 
 1335  1337     1 
 1337  1338     1 
 1337  1339     1 
 1337  1340     1 
 1340  1341     1 
 1340  1342     1 
 1342  1343     1 
 1342  1344     1 
 1344  1345     1 
 1344  1346     1 
 1344  1364     1 
 1346  1347     1 
 1346  1348     1 
 1346  1349     1 
 1349  1350     1 
 1349  1351     1 
 1349  1352     1 
 1352  1353     1 
 1352  1354     1 
 1352  1355     1 
 1355  1356     1 
 1355  1357     1 
 1357  1358     1 
 1357  1361     1 
 1358  1359     1 
 1358  1360     1 
 1361  1362     1 
 1361  1363     1 
 1364  1365     1 
 1364  1366     1 
 1366  1367     1 
 1366  1368     1 
 1368  1369     1 
 1368  1370     1 
 1368  1378     1 
 1370  1371     1 
 1370  1372     1 
 1370  1376     1 
 1372  1373     1 
 1372  1374     1 
 1372  1375     1 
 1376  1377     1 
 1378  1379     1 
 1378  1380     1 
 1380  1381     1 
 1380  1382     1 
 1382  1383     1 
 1382  1384     1 
 1382  1397     1 
 1384  1385     1 
 1384  1386     1 
 1384  1387     1 
 1387  1388     1 
 1387  1389     1 
 1387  1393     1 
 1389  1390     1 
 1389  1391     1 
 1389  1392     1 
 1393  1394     1 
 1393  1395     1 
 1393  1396     1 
 1397  1398     1 
 1397  1399     1 
 1399  1400     1 
 1399  1401     1 
 1401  1402     1 
 1401  1403     1 
 1401  1418     1 
 1403  1404     1 
 1403  1405     1 
 1403  1406     1 
 1406  1407     1 
 1406  1416     1 
 1407  1408     1 
 1407  1409     1 
 1409  1410     1 
 1409  1411     1 
 1411  1412     1 
 1411  1414     1 
 1412  1413     1 
 1414  1415     1 
 1414  1416     1 
 1416  1417     1 
 1418  1419     1 
 1418  1420     1 
 1420  1421     1 
 1420  1422     1 
 1422  1423     1 
 1422  1424     1 
 1422  1425     1 
 1425  1426     1 
 1425  1427     1 
 1427  1428     1 
 1427  1429     1 
 1429  1430     1 
 1429  1431     1 
 1429  1445     1 
 1431  1432     1 
 1431  1433     1 
 1431  1434     1 
 1434  1435     1 
 1434  1443     1 
 1435  1436     1 
 1435  1437     1 
 1437  1438     1 
 1437  1439     1 
 1439  1440     1 
 1439  1441     1 
 1441  1442     1 
 1441  1443     1 
 1443  1444     1 
 1445  1446     1 
 1445  1447     1 
 1447  1448     1 
 1447  1449     1 
 1449  1450     1 
 1449  1451     1 
 1449  1452     1 
 1452  1453     1 
 1452  1454     1 
 1454  1455     1 
 1454  1456     1 
 1456  1457     1 
 1456  1458     1 
 1456  1459     1 
 1459  1460     1 
 1459  1461     1 

[ pairs ]
;  ai    aj funct            c0            c1            c2            c3
    1     8     1 
    1     9     1 
    1    10     1 
    1    24     1 
    1    25     1 
    2     6     1 
    2     7     1 
    2    23     1 
    3     6     1 
    3     7     1 
    3    23     1 
    4     6     1 
    4     7     1 
    4    23     1 
    5    11     1 
    5    12     1 
    5    13     1 
    5    26     1 
    5    27     1 
    6     8     1 
    6     9     1 
    6    10     1 
    6    24     1 
    6    25     1 
    7    14     1 
    7    15     1 
    7    16     1 
    7    24     1 
    7    25     1 
    8    11     1 
    8    12     1 
    8    13     1 
    8    23     1 
    9    11     1 
    9    12     1 
    9    13     1 
    9    23     1 
   10    17     1 
   10    18     1 
   10    19     1 
   10    23     1 
   11    14     1 
   11    15     1 
   11    16     1 
   12    14     1 
   12    15     1 
   12    16     1 
   13    20     1 
   13    21     1 
   13    22     1 
   14    17     1 
   14    18     1 
   14    19     1 
   15    17     1 
   15    18     1 
   15    19     1 
   17    20     1 
   17    21     1 
   17    22     1 
   18    20     1 
   18    21     1 
   18    22     1 
   23    28     1 
   23    29     1 
   23    47     1 
   24    26     1 
   24    27     1 
   25    30     1 
   25    31     1 
   25    32     1 
   25    48     1 
   25    49     1 
   26    28     1 
   26    29     1 
   26    47     1 
   27    33     1 
   27    34     1 
   27    35     1 
   27    50     1 
   27    51     1 
   28    30     1 
   28    31     1 
   28    32     1 
   28    48     1 
   28    49     1 
   29    36     1 
   29    37     1 
   29    38     1 
   29    48     1 
   29    49     1 
   30    33     1 
   30    34     1 
   30    35     1 
   30    47     1 
   31    33     1 
   31    34     1 
   31    35     1 
   31    47     1 
   32    39     1 
   32    40     1 
   32    47     1 
   33    36     1 
   33    37     1 
   33    38     1 
   34    36     1 
   34    37     1 
   34    38     1 
   35    41     1 
   35    44     1 
   36    39     1 
   36    40     1 
   37    39     1 
   37    40     1 
   38    42     1 
   38    43     1 
   38    45     1 
   38    46     1 
   39    41     1 
   39    44     1 
   41    45     1 
   41    46     1 
   42    44     1 
   43    44     1 
   47    52     1 
   47    53     1 
   47    64     1 
   48    50     1 
   48    51     1 
   49    54     1 
   49    55     1 
   49    56     1 
   49    65     1 
   49    66     1 
   50    52     1 
   50    53     1 
   50    64     1 
   51    57     1 
   51    62     1 
   51    67     1 
   51    68     1 
   52    54     1 
   52    55     1 
   52    56     1 
   52    65     1 
   52    66     1 
   53    58     1 
   53    60     1 
   53    63     1 
   53    65     1 
   53    66     1 
   54    57     1 
   54    62     1 
   54    64     1 
   55    57     1 
   55    62     1 
   55    64     1 
   56    59     1 
   56    61     1 
   56    64     1 
   57    61     1 
   57    63     1 
   58    63     1 
   59    61     1 
   59    62     1 
   61    63     1 
   64    69     1 
   64    70     1 
   64    88     1 
   65    67     1 
   65    68     1 
   66    71     1 
   66    72     1 
   66    73     1 
   66    89     1 
   66    90     1 
   67    69     1 
   67    70     1 
   67    88     1 
   68    74     1 
   68    75     1 
   68    76     1 
   68    91     1 
   68    92     1 
   69    71     1 
   69    72     1 
   69    73     1 
   69    89     1 
   69    90     1 
   70    77     1 
   70    78     1 
   70    79     1 
   70    89     1 
   70    90     1 
   71    74     1 
   71    75     1 
   71    76     1 
   71    88     1 
   72    74     1 
   72    75     1 
   72    76     1 
   72    88     1 
   73    80     1 
   73    81     1 
   73    88     1 
   74    77     1 
   74    78     1 
   74    79     1 
   75    77     1 
   75    78     1 
   75    79     1 
   76    82     1 
   76    85     1 
   77    80     1 
   77    81     1 
   78    80     1 
   78    81     1 
   79    83     1 
   79    84     1 
   79    86     1 
   79    87     1 
   80    82     1 
   80    85     1 
   82    86     1 
   82    87     1 
   83    85     1 
   84    85     1 
   88    93     1 
   88    94     1 
   88   110     1 
   89    91     1 
   89    92     1 
   90    95     1 
   90    96     1 
   90    97     1 
   90   111     1 
   90   112     1 
   91    93     1 
   91    94     1 
   91   110     1 
   92    98     1 
   92    99     1 
   92   100     1 
   92   113     1 
   92   114     1 
   93    95     1 
   93    96     1 
   93    97     1 
   93   111     1 
   93   112     1 
   94   101     1 
   94   102     1 
   94   103     1 
   94   111     1 
   94   112     1 
   95    98     1 
   95    99     1 
   95   100     1 
   95   110     1 
   96    98     1 
   96    99     1 
   96   100     1 
   96   110     1 
   97   104     1 
   97   105     1 
   97   106     1 
   97   110     1 
   98   101     1 
   98   102     1 
   98   103     1 
   99   101     1 
   99   102     1 
   99   103     1 
  100   107     1 
  100   108     1 
  100   109     1 
  101   104     1 
  101   105     1 
  101   106     1 
  102   104     1 
  102   105     1 
  102   106     1 
  104   107     1 
  104   108     1 
  104   109     1 
  105   107     1 
  105   108     1 
  105   109     1 
  110   115     1 
  110   116     1 
  110   126     1 
  111   113     1 
  111   114     1 
  112   117     1 
  112   118     1 
  112   122     1 
  112   127     1 
  112   128     1 
  113   115     1 
  113   116     1 
  113   126     1 
  114   119     1 
  114   120     1 
  114   121     1 
  114   123     1 
  114   124     1 
  114   125     1 
  114   129     1 
  114   130     1 
  115   117     1 
  115   118     1 
  115   122     1 
  115   127     1 
  115   128     1 
  116   127     1 
  116   128     1 
  117   119     1 
  117   120     1 
  117   121     1 
  117   123     1 
  117   124     1 
  117   125     1 
  117   126     1 
  118   123     1 
  118   124     1 
  118   125     1 
  118   126     1 
  119   122     1 
  120   122     1 
  121   122     1 
  122   126     1 
  126   131     1 
  126   132     1 
  126   145     1 
  127   129     1 
  127   130     1 
  128   133     1 
  128   134     1 
  128   135     1 
  128   146     1 
  128   147     1 
  129   131     1 
  129   132     1 
  129   145     1 
  130   136     1 
  130   137     1 
  130   141     1 
  130   148     1 
  130   149     1 
  131   133     1 
  131   134     1 
  131   135     1 
  131   146     1 
  131   147     1 
  132   138     1 
  132   139     1 
  132   140     1 
  132   142     1 
  132   143     1 
  132   144     1 
  132   146     1 
  132   147     1 
  133   136     1 
  133   137     1 
  133   141     1 
  133   145     1 
  134   136     1 
  134   137     1 
  134   141     1 
  134   145     1 
  135   145     1 
  136   138     1 
  136   139     1 
  136   140     1 
  136   142     1 
  136   143     1 
  136   144     1 
  137   142     1 
  137   143     1 
  137   144     1 
  138   141     1 
  139   141     1 
  140   141     1 
  145   150     1 
  145   151     1 
  145   169     1 
  146   148     1 
  146   149     1 
  147   152     1 
  147   153     1 
  147   154     1 
  147   170     1 
  147   171     1 
  148   150     1 
  148   151     1 
  148   169     1 
  149   155     1 
  149   156     1 
  149   157     1 
  149   172     1 
  149   173     1 
  150   152     1 
  150   153     1 
  150   154     1 
  150   170     1 
  150   171     1 
  151   158     1 
  151   159     1 
  151   160     1 
  151   170     1 
  151   171     1 
  152   155     1 
  152   156     1 
  152   157     1 
  152   169     1 
  153   155     1 
  153   156     1 
  153   157     1 
  153   169     1 
  154   161     1 
  154   162     1 
  154   169     1 
  155   158     1 
  155   159     1 
  155   160     1 
  156   158     1 
  156   159     1 
  156   160     1 
  157   163     1 
  157   166     1 
  158   161     1 
  158   162     1 
  159   161     1 
  159   162     1 
  160   164     1 
  160   165     1 
  160   167     1 
  160   168     1 
  161   163     1 
  161   166     1 
  163   167     1 
  163   168     1 
  164   166     1 
  165   166     1 
  169   174     1 
  169   175     1 
  169   181     1 
  170   172     1 
  170   173     1 
  171   176     1 
  171   177     1 
  171   178     1 
  171   182     1 
  171   183     1 
  172   174     1 
  172   175     1 
  172   181     1 
  173   179     1 
  173   180     1 
  173   184     1 
  173   185     1 
  174   176     1 
  174   177     1 
  174   178     1 
  174   182     1 
  174   183     1 
  175   182     1 
  175   183     1 
  176   179     1 
  176   180     1 
  176   181     1 
  177   179     1 
  177   180     1 
  177   181     1 
  178   181     1 
  181   186     1 
  181   187     1 
  181   195     1 
  182   184     1 
  182   185     1 
  183   188     1 
  183   189     1 
  183   190     1 
  183   196     1 
  183   197     1 
  184   186     1 
  184   187     1 
  184   195     1 
  185   191     1 
  185   192     1 
  185   198     1 
  185   199     1 
  186   188     1 
  186   189     1 
  186   190     1 
  186   196     1 
  186   197     1 
  187   193     1 
  187   194     1 
  187   196     1 
  187   197     1 
  188   191     1 
  188   192     1 
  188   195     1 
  189   191     1 
  189   192     1 
  189   195     1 
  190   195     1 
  191   193     1 
  191   194     1 
  195   200     1 
  195   201     1 
  195   214     1 
  196   198     1 
  196   199     1 
  197   202     1 
  197   203     1 
  197   207     1 
  197   215     1 
  197   216     1 
  198   200     1 
  198   201     1 
  198   214     1 
  199   204     1 
  199   205     1 
  199   206     1 
  199   208     1 
  199   209     1 
  199   210     1 
  199   217     1 
  199   218     1 
  200   202     1 
  200   203     1 
  200   207     1 
  200   215     1 
  200   216     1 
  201   211     1 
  201   212     1 
  201   213     1 
  201   215     1 
  201   216     1 
  202   204     1 
  202   205     1 
  202   206     1 
  202   208     1 
  202   209     1 
  202   210     1 
  202   214     1 
  203   208     1 
  203   209     1 
  203   210     1 
  203   214     1 
  204   207     1 
  205   207     1 
  206   207     1 
  207   214     1 
  208   211     1 
  208   212     1 
  208   213     1 
  209   211     1 
  209   212     1 
  209   213     1 
  214   219     1 
  214   220     1 
  214   231     1 
  215   217     1 
  215   218     1 
  216   221     1 
  216   222     1 
  216   223     1 
  216   232     1 
  216   233     1 
  217   219     1 
  217   220     1 
  217   231     1 
  218   224     1 
  218   225     1 
  218   226     1 
  218   234     1 
  218   235     1 
  219   221     1 
  219   222     1 
  219   223     1 
  219   232     1 
  219   233     1 
  220   227     1 
  220   228     1 
  220   232     1 
  220   233     1 
  221   224     1 
  221   225     1 
  221   226     1 
  221   231     1 
  222   224     1 
  222   225     1 
  222   226     1 
  222   231     1 
  223   229     1 
  223   230     1 
  223   231     1 
  224   227     1 
  224   228     1 
  225   227     1 
  225   228     1 
  227   229     1 
  227   230     1 
  231   236     1 
  231   237     1 
  231   238     1 
  232   234     1 
  232   235     1 
  233   239     1 
  233   240     1 
  234   236     1 
  234   237     1 
  234   238     1 
  235   241     1 
  235   242     1 
  236   239     1 
  236   240     1 
  237   239     1 
  237   240     1 
  238   243     1 
  238   244     1 
  238   257     1 
  239   241     1 
  239   242     1 
  240   245     1 
  240   246     1 
  240   250     1 
  240   258     1 
  240   259     1 
  241   243     1 
  241   244     1 
  241   257     1 
  242   247     1 
  242   248     1 
  242   249     1 
  242   251     1 
  242   252     1 
  242   253     1 
  242   260     1 
  242   261     1 
  243   245     1 
  243   246     1 
  243   250     1 
  243   258     1 
  243   259     1 
  244   254     1 
  244   255     1 
  244   256     1 
  244   258     1 
  244   259     1 
  245   247     1 
  245   248     1 
  245   249     1 
  245   251     1 
  245   252     1 
  245   253     1 
  245   257     1 
  246   251     1 
  246   252     1 
  246   253     1 
  246   257     1 
  247   250     1 
  248   250     1 
  249   250     1 
  250   257     1 
  251   254     1 
  251   255     1 
  251   256     1 
  252   254     1 
  252   255     1 
  252   256     1 
  257   262     1 
  257   263     1 
  257   271     1 
  258   260     1 
  258   261     1 
  259   264     1 
  259   265     1 
  259   269     1 
  259   272     1 
  259   273     1 
  260   262     1 
  260   263     1 
  260   271     1 
  261   266     1 
  261   267     1 
  261   268     1 
  261   270     1 
  261   274     1 
  261   275     1 
  262   264     1 
  262   265     1 
  262   269     1 
  262   272     1 
  262   273     1 
  263   272     1 
  263   273     1 
  264   266     1 
  264   267     1 
  264   268     1 
  264   270     1 
  264   271     1 
  265   270     1 
  265   271     1 
  266   269     1 
  267   269     1 
  268   269     1 
  269   271     1 
  271   276     1 
  271   277     1 
  271   293     1 
  272   274     1 
  272   275     1 
  273   278     1 
  273   279     1 
  273   280     1 
  273   294     1 
  273   295     1 
  274   276     1 
  274   277     1 
  274   293     1 
  275   281     1 
  275   282     1 
  275   283     1 
  275   296     1 
  275   305     1 
  276   278     1 
  276   279     1 
  276   280     1 
  276   294     1 
  276   295     1 
  277   284     1 
  277   285     1 
  277   286     1 
  277   294     1 
  277   295     1 
  278   281     1 
  278   282     1 
  278   283     1 
  278   293     1 
  279   281     1 
  279   282     1 
  279   283     1 
  279   293     1 
  280   287     1 
  280   288     1 
  280   289     1 
  280   293     1 
  281   284     1 
  281   285     1 
  281   286     1 
  282   284     1 
  282   285     1 
  282   286     1 
  283   290     1 
  283   291     1 
  283   292     1 
  284   287     1 
  284   288     1 
  284   289     1 
  285   287     1 
  285   288     1 
  285   289     1 
  287   290     1 
  287   291     1 
  287   292     1 
  288   290     1 
  288   291     1 
  288   292     1 
  293   297     1 
  293   298     1 
  293   299     1 
  293   302     1 
  293   306     1 
  293   307     1 
  294   296     1 
  294   305     1 
  295   300     1 
  295   301     1 
  295   303     1 
  295   304     1 
  295   308     1 
  295   309     1 
  296   303     1 
  296   304     1 
  296   306     1 
  296   307     1 
  297   300     1 
  297   301     1 
  297   302     1 
  297   305     1 
  298   300     1 
  298   301     1 
  298   302     1 
  298   305     1 
  299   306     1 
  299   307     1 
  300   303     1 
  300   304     1 
  300   305     1 
  301   303     1 
  301   304     1 
  301   305     1 
  302   308     1 
  302   309     1 
  303   306     1 
  303   307     1 
  304   306     1 
  304   307     1 
  305   310     1 
  305   311     1 
  306   308     1 
  306   309     1 
  307   312     1 
  307   313     1 
  307   317     1 
  308   310     1 
  308   311     1 
  309   314     1 
  309   315     1 
  309   316     1 
  309   318     1 
  309   319     1 
  310   312     1 
  310   313     1 
  310   317     1 
  311   320     1 
  311   321     1 
  312   314     1 
  312   315     1 
  312   316     1 
  312   318     1 
  312   319     1 
  313   318     1 
  313   319     1 
  314   317     1 
  315   317     1 
  316   317     1 
  317   322     1 
  317   323     1 
  317   336     1 
  318   320     1 
  318   321     1 
  319   324     1 
  319   325     1 
  319   329     1 
  319   337     1 
  319   338     1 
  320   322     1 
  320   323     1 
  320   336     1 
  321   326     1 
  321   327     1 
  321   328     1 
  321   330     1 
  321   331     1 
  321   332     1 
  321   339     1 
  321   340     1 
  322   324     1 
  322   325     1 
  322   329     1 
  322   337     1 
  322   338     1 
  323   333     1 
  323   334     1 
  323   335     1 
  323   337     1 
  323   338     1 
  324   326     1 
  324   327     1 
  324   328     1 
  324   330     1 
  324   331     1 
  324   332     1 
  324   336     1 
  325   330     1 
  325   331     1 
  325   332     1 
  325   336     1 
  326   329     1 
  327   329     1 
  328   329     1 
  329   336     1 
  330   333     1 
  330   334     1 
  330   335     1 
  331   333     1 
  331   334     1 
  331   335     1 
  336   341     1 
  336   342     1 
  336   360     1 
  337   339     1 
  337   340     1 
  338   343     1 
  338   344     1 
  338   345     1 
  338   361     1 
  338   362     1 
  339   341     1 
  339   342     1 
  339   360     1 
  340   346     1 
  340   347     1 
  340   348     1 
  340   363     1 
  340   364     1 
  341   343     1 
  341   344     1 
  341   345     1 
  341   361     1 
  341   362     1 
  342   349     1 
  342   350     1 
  342   351     1 
  342   361     1 
  342   362     1 
  343   346     1 
  343   347     1 
  343   348     1 
  343   360     1 
  344   346     1 
  344   347     1 
  344   348     1 
  344   360     1 
  345   352     1 
  345   353     1 
  345   360     1 
  346   349     1 
  346   350     1 
  346   351     1 
  347   349     1 
  347   350     1 
  347   351     1 
  348   354     1 
  348   357     1 
  349   352     1 
  349   353     1 
  350   352     1 
  350   353     1 
  351   355     1 
  351   356     1 
  351   358     1 
  351   359     1 
  352   354     1 
  352   357     1 
  354   358     1 
  354   359     1 
  355   357     1 
  356   357     1 
  360   365     1 
  360   366     1 
  360   384     1 
  361   363     1 
  361   364     1 
  362   367     1 
  362   368     1 
  362   369     1 
  362   385     1 
  362   386     1 
  363   365     1 
  363   366     1 
  363   384     1 
  364   370     1 
  364   371     1 
  364   372     1 
  364   387     1 
  364   388     1 
  365   367     1 
  365   368     1 
  365   369     1 
  365   385     1 
  365   386     1 
  366   373     1 
  366   374     1 
  366   375     1 
  366   385     1 
  366   386     1 
  367   370     1 
  367   371     1 
  367   372     1 
  367   384     1 
  368   370     1 
  368   371     1 
  368   372     1 
  368   384     1 
  369   376     1 
  369   377     1 
  369   384     1 
  370   373     1 
  370   374     1 
  370   375     1 
  371   373     1 
  371   374     1 
  371   375     1 
  372   378     1 
  372   381     1 
  373   376     1 
  373   377     1 
  374   376     1 
  374   377     1 
  375   379     1 
  375   380     1 
  375   382     1 
  375   383     1 
  376   378     1 
  376   381     1 
  378   382     1 
  378   383     1 
  379   381     1 
  380   381     1 
  384   389     1 
  384   390     1 
  384   403     1 
  385   387     1 
  385   388     1 
  386   391     1 
  386   392     1 
  386   393     1 
  386   404     1 
  386   405     1 
  387   389     1 
  387   390     1 
  387   403     1 
  388   394     1 
  388   395     1 
  388   399     1 
  388   406     1 
  388   407     1 
  389   391     1 
  389   392     1 
  389   393     1 
  389   404     1 
  389   405     1 
  390   396     1 
  390   397     1 
  390   398     1 
  390   400     1 
  390   401     1 
  390   402     1 
  390   404     1 
  390   405     1 
  391   394     1 
  391   395     1 
  391   399     1 
  391   403     1 
  392   394     1 
  392   395     1 
  392   399     1 
  392   403     1 
  393   403     1 
  394   396     1 
  394   397     1 
  394   398     1 
  394   400     1 
  394   401     1 
  394   402     1 
  395   400     1 
  395   401     1 
  395   402     1 
  396   399     1 
  397   399     1 
  398   399     1 
  403   408     1 
  403   409     1 
  403   413     1 
  404   406     1 
  404   407     1 
  405   410     1 
  405   411     1 
  405   412     1 
  405   414     1 
  405   415     1 
  406   408     1 
  406   409     1 
  406   413     1 
  407   416     1 
  407   417     1 
  408   410     1 
  408   411     1 
  408   412     1 
  408   414     1 
  408   415     1 
  409   414     1 
  409   415     1 
  410   413     1 
  411   413     1 
  412   413     1 
  413   418     1 
  413   419     1 
  413   437     1 
  414   416     1 
  414   417     1 
  415   420     1 
  415   421     1 
  415   422     1 
  415   438     1 
  415   439     1 
  416   418     1 
  416   419     1 
  416   437     1 
  417   423     1 
  417   424     1 
  417   425     1 
  417   440     1 
  417   441     1 
  418   420     1 
  418   421     1 
  418   422     1 
  418   438     1 
  418   439     1 
  419   426     1 
  419   427     1 
  419   428     1 
  419   438     1 
  419   439     1 
  420   423     1 
  420   424     1 
  420   425     1 
  420   437     1 
  421   423     1 
  421   424     1 
  421   425     1 
  421   437     1 
  422   429     1 
  422   430     1 
  422   437     1 
  423   426     1 
  423   427     1 
  423   428     1 
  424   426     1 
  424   427     1 
  424   428     1 
  425   431     1 
  425   434     1 
  426   429     1 
  426   430     1 
  427   429     1 
  427   430     1 
  428   432     1 
  428   433     1 
  428   435     1 
  428   436     1 
  429   431     1 
  429   434     1 
  431   435     1 
  431   436     1 
  432   434     1 
  433   434     1 
  437   442     1 
  437   443     1 
  437   461     1 
  438   440     1 
  438   441     1 
  439   444     1 
  439   445     1 
  439   446     1 
  439   462     1 
  439   463     1 
  440   442     1 
  440   443     1 
  440   461     1 
  441   447     1 
  441   448     1 
  441   449     1 
  441   464     1 
  441   465     1 
  442   444     1 
  442   445     1 
  442   446     1 
  442   462     1 
  442   463     1 
  443   450     1 
  443   451     1 
  443   452     1 
  443   462     1 
  443   463     1 
  444   447     1 
  444   448     1 
  444   449     1 
  444   461     1 
  445   447     1 
  445   448     1 
  445   449     1 
  445   461     1 
  446   453     1 
  446   454     1 
  446   461     1 
  447   450     1 
  447   451     1 
  447   452     1 
  448   450     1 
  448   451     1 
  448   452     1 
  449   455     1 
  449   458     1 
  450   453     1 
  450   454     1 
  451   453     1 
  451   454     1 
  452   456     1 
  452   457     1 
  452   459     1 
  452   460     1 
  453   455     1 
  453   458     1 
  455   459     1 
  455   460     1 
  456   458     1 
  457   458     1 
  461   466     1 
  461   467     1 
  461   468     1 
  462   464     1 
  462   465     1 
  463   469     1 
  463   470     1 
  464   466     1 
  464   467     1 
  464   468     1 
  465   471     1 
  465   472     1 
  466   469     1 
  466   470     1 
  467   469     1 
  467   470     1 
  468   473     1 
  468   474     1 
  468   475     1 
  469   471     1 
  469   472     1 
  470   476     1 
  470   477     1 
  471   473     1 
  471   474     1 
  471   475     1 
  472   478     1 
  472   479     1 
  473   476     1 
  473   477     1 
  474   476     1 
  474   477     1 
  475   480     1 
  475   481     1 
  475   491     1 
  476   478     1 
  476   479     1 
  477   482     1 
  477   483     1 
  477   487     1 
  477   492     1 
  477   493     1 
  478   480     1 
  478   481     1 
  478   491     1 
  479   484     1 
  479   485     1 
  479   486     1 
  479   488     1 
  479   489     1 
  479   490     1 
  479   494     1 
  479   495     1 
  480   482     1 
  480   483     1 
  480   487     1 
  480   492     1 
  480   493     1 
  481   492     1 
  481   493     1 
  482   484     1 
  482   485     1 
  482   486     1 
  482   488     1 
  482   489     1 
  482   490     1 
  482   491     1 
  483   488     1 
  483   489     1 
  483   490     1 
  483   491     1 
  484   487     1 
  485   487     1 
  486   487     1 
  487   491     1 
  491   496     1 
  491   497     1 
  491   513     1 
  492   494     1 
  492   495     1 
  493   498     1 
  493   499     1 
  493   500     1 
  493   514     1 
  493   515     1 
  494   496     1 
  494   497     1 
  494   513     1 
  495   501     1 
  495   502     1 
  495   503     1 
  495   516     1 
  495   517     1 
  496   498     1 
  496   499     1 
  496   500     1 
  496   514     1 
  496   515     1 
  497   504     1 
  497   505     1 
  497   506     1 
  497   514     1 
  497   515     1 
  498   501     1 
  498   502     1 
  498   503     1 
  498   513     1 
  499   501     1 
  499   502     1 
  499   503     1 
  499   513     1 
  500   507     1 
  500   508     1 
  500   509     1 
  500   513     1 
  501   504     1 
  501   505     1 
  501   506     1 
  502   504     1 
  502   505     1 
  502   506     1 
  503   510     1 
  503   511     1 
  503   512     1 
  504   507     1 
  504   508     1 
  504   509     1 
  505   507     1 
  505   508     1 
  505   509     1 
  507   510     1 
  507   511     1 
  507   512     1 
  508   510     1 
  508   511     1 
  508   512     1 
  513   518     1 
  513   519     1 
  513   537     1 
  514   516     1 
  514   517     1 
  515   520     1 
  515   521     1 
  515   522     1 
  515   538     1 
  515   539     1 
  516   518     1 
  516   519     1 
  516   537     1 
  517   523     1 
  517   524     1 
  517   525     1 
  517   540     1 
  517   541     1 
  518   520     1 
  518   521     1 
  518   522     1 
  518   538     1 
  518   539     1 
  519   526     1 
  519   527     1 
  519   528     1 
  519   538     1 
  519   539     1 
  520   523     1 
  520   524     1 
  520   525     1 
  520   537     1 
  521   523     1 
  521   524     1 
  521   525     1 
  521   537     1 
  522   529     1 
  522   530     1 
  522   537     1 
  523   526     1 
  523   527     1 
  523   528     1 
  524   526     1 
  524   527     1 
  524   528     1 
  525   531     1 
  525   534     1 
  526   529     1 
  526   530     1 
  527   529     1 
  527   530     1 
  528   532     1 
  528   533     1 
  528   535     1 
  528   536     1 
  529   531     1 
  529   534     1 
  531   535     1 
  531   536     1 
  532   534     1 
  533   534     1 
  537   542     1 
  537   543     1 
  537   556     1 
  538   540     1 
  538   541     1 
  539   544     1 
  539   545     1 
  539   549     1 
  539   557     1 
  539   558     1 
  540   542     1 
  540   543     1 
  540   556     1 
  541   546     1 
  541   547     1 
  541   548     1 
  541   550     1 
  541   551     1 
  541   552     1 
  541   559     1 
  541   560     1 
  542   544     1 
  542   545     1 
  542   549     1 
  542   557     1 
  542   558     1 
  543   553     1 
  543   554     1 
  543   555     1 
  543   557     1 
  543   558     1 
  544   546     1 
  544   547     1 
  544   548     1 
  544   550     1 
  544   551     1 
  544   552     1 
  544   556     1 
  545   550     1 
  545   551     1 
  545   552     1 
  545   556     1 
  546   549     1 
  547   549     1 
  548   549     1 
  549   556     1 
  550   553     1 
  550   554     1 
  550   555     1 
  551   553     1 
  551   554     1 
  551   555     1 
  556   561     1 
  556   562     1 
  556   567     1 
  557   559     1 
  557   560     1 
  558   563     1 
  558   564     1 
  558   565     1 
  558   568     1 
  558   569     1 
  559   561     1 
  559   562     1 
  559   567     1 
  560   566     1 
  560   570     1 
  560   571     1 
  561   563     1 
  561   564     1 
  561   565     1 
  561   568     1 
  561   569     1 
  562   568     1 
  562   569     1 
  563   566     1 
  563   567     1 
  564   566     1 
  564   567     1 
  565   567     1 
  567   572     1 
  567   573     1 
  567   574     1 
  568   570     1 
  568   571     1 
  569   575     1 
  569   576     1 
  570   572     1 
  570   573     1 
  570   574     1 
  571   577     1 
  571   578     1 
  572   575     1 
  572   576     1 
  573   575     1 
  573   576     1 
  574   579     1 
  574   580     1 
  574   593     1 
  575   577     1 
  575   578     1 
  576   581     1 
  576   582     1 
  576   583     1 
  576   594     1 
  576   595     1 
  577   579     1 
  577   580     1 
  577   593     1 
  578   584     1 
  578   585     1 
  578   589     1 
  578   596     1 
  578   597     1 
  579   581     1 
  579   582     1 
  579   583     1 
  579   594     1 
  579   595     1 
  580   586     1 
  580   587     1 
  580   588     1 
  580   590     1 
  580   591     1 
  580   592     1 
  580   594     1 
  580   595     1 
  581   584     1 
  581   585     1 
  581   589     1 
  581   593     1 
  582   584     1 
  582   585     1 
  582   589     1 
  582   593     1 
  583   593     1 
  584   586     1 
  584   587     1 
  584   588     1 
  584   590     1 
  584   591     1 
  584   592     1 
  585   590     1 
  585   591     1 
  585   592     1 
  586   589     1 
  587   589     1 
  588   589     1 
  593   598     1 
  593   599     1 
  593   612     1 
  594   596     1 
  594   597     1 
  595   600     1 
  595   601     1 
  595   605     1 
  595   613     1 
  595   614     1 
  596   598     1 
  596   599     1 
  596   612     1 
  597   602     1 
  597   603     1 
  597   604     1 
  597   606     1 
  597   607     1 
  597   608     1 
  597   615     1 
  597   616     1 
  598   600     1 
  598   601     1 
  598   605     1 
  598   613     1 
  598   614     1 
  599   609     1 
  599   610     1 
  599   611     1 
  599   613     1 
  599   614     1 
  600   602     1 
  600   603     1 
  600   604     1 
  600   606     1 
  600   607     1 
  600   608     1 
  600   612     1 
  601   606     1 
  601   607     1 
  601   608     1 
  601   612     1 
  602   605     1 
  603   605     1 
  604   605     1 
  605   612     1 
  606   609     1 
  606   610     1 
  606   611     1 
  607   609     1 
  607   610     1 
  607   611     1 
  612   617     1 
  612   618     1 
  612   633     1 
  613   615     1 
  613   616     1 
  614   619     1 
  614   620     1 
  614   621     1 
  614   634     1 
  614   635     1 
  615   617     1 
  615   618     1 
  615   633     1 
  616   622     1 
  616   631     1 
  616   636     1 
  616   637     1 
  617   619     1 
  617   620     1 
  617   621     1 
  617   634     1 
  617   635     1 
  618   623     1 
  618   624     1 
  618   629     1 
  618   632     1 
  618   634     1 
  618   635     1 
  619   622     1 
  619   631     1 
  619   633     1 
  620   622     1 
  620   631     1 
  620   633     1 
  621   625     1 
  621   626     1 
  621   630     1 
  621   633     1 
  622   627     1 
  622   629     1 
  622   632     1 
  623   625     1 
  623   626     1 
  623   631     1 
  624   628     1 
  624   630     1 
  624   631     1 
  625   627     1 
  625   629     1 
  626   632     1 
  627   630     1 
  627   631     1 
  628   629     1 
  630   632     1 
  633   638     1 
  633   639     1 
  633   648     1 
  634   636     1 
  634   637     1 
  635   640     1 
  635   641     1 
  635   642     1 
  635   649     1 
  635   650     1 
  636   638     1 
  636   639     1 
  636   648     1 
  637   643     1 
  637   644     1 
  637   645     1 
  637   651     1 
  637   652     1 
  638   640     1 
  638   641     1 
  638   642     1 
  638   649     1 
  638   650     1 
  639   646     1 
  639   647     1 
  639   649     1 
  639   650     1 
  640   643     1 
  640   644     1 
  640   645     1 
  640   648     1 
  641   643     1 
  641   644     1 
  641   645     1 
  641   648     1 
  642   648     1 
  643   646     1 
  643   647     1 
  644   646     1 
  644   647     1 
  648   653     1 
  648   654     1 
  648   663     1 
  649   651     1 
  649   652     1 
  650   655     1 
  650   656     1 
  650   657     1 
  650   664     1 
  650   665     1 
  651   653     1 
  651   654     1 
  651   663     1 
  652   658     1 
  652   659     1 
  652   660     1 
  652   666     1 
  652   667     1 
  653   655     1 
  653   656     1 
  653   657     1 
  653   664     1 
  653   665     1 
  654   661     1 
  654   662     1 
  654   664     1 
  654   665     1 
  655   658     1 
  655   659     1 
  655   660     1 
  655   663     1 
  656   658     1 
  656   659     1 
  656   660     1 
  656   663     1 
  657   663     1 
  658   661     1 
  658   662     1 
  659   661     1 
  659   662     1 
  663   668     1 
  663   669     1 
  663   677     1 
  664   666     1 
  664   667     1 
  665   670     1 
  665   671     1 
  665   675     1 
  665   678     1 
  665   679     1 
  666   668     1 
  666   669     1 
  666   677     1 
  667   672     1 
  667   673     1 
  667   674     1 
  667   676     1 
  667   680     1 
  667   681     1 
  668   670     1 
  668   671     1 
  668   675     1 
  668   678     1 
  668   679     1 
  669   678     1 
  669   679     1 
  670   672     1 
  670   673     1 
  670   674     1 
  670   676     1 
  670   677     1 
  671   676     1 
  671   677     1 
  672   675     1 
  673   675     1 
  674   675     1 
  675   677     1 
  677   682     1 
  677   683     1 
  677   701     1 
  678   680     1 
  678   681     1 
  679   684     1 
  679   685     1 
  679   686     1 
  679   702     1 
  679   703     1 
  680   682     1 
  680   683     1 
  680   701     1 
  681   687     1 
  681   688     1 
  681   689     1 
  681   704     1 
  681   705     1 
  682   684     1 
  682   685     1 
  682   686     1 
  682   702     1 
  682   703     1 
  683   690     1 
  683   691     1 
  683   692     1 
  683   702     1 
  683   703     1 
  684   687     1 
  684   688     1 
  684   689     1 
  684   701     1 
  685   687     1 
  685   688     1 
  685   689     1 
  685   701     1 
  686   693     1 
  686   694     1 
  686   701     1 
  687   690     1 
  687   691     1 
  687   692     1 
  688   690     1 
  688   691     1 
  688   692     1 
  689   695     1 
  689   698     1 
  690   693     1 
  690   694     1 
  691   693     1 
  691   694     1 
  692   696     1 
  692   697     1 
  692   699     1 
  692   700     1 
  693   695     1 
  693   698     1 
  695   699     1 
  695   700     1 
  696   698     1 
  697   698     1 
  701   706     1 
  701   707     1 
  701   708     1 
  702   704     1 
  702   705     1 
  703   709     1 
  703   710     1 
  704   706     1 
  704   707     1 
  704   708     1 
  705   711     1 
  705   712     1 
  706   709     1 
  706   710     1 
  707   709     1 
  707   710     1 
  708   713     1 
  708   714     1 
  708   724     1 
  709   711     1 
  709   712     1 
  710   715     1 
  710   716     1 
  710   720     1 
  710   725     1 
  710   726     1 
  711   713     1 
  711   714     1 
  711   724     1 
  712   717     1 
  712   718     1 
  712   719     1 
  712   721     1 
  712   722     1 
  712   723     1 
  712   727     1 
  712   728     1 
  713   715     1 
  713   716     1 
  713   720     1 
  713   725     1 
  713   726     1 
  714   725     1 
  714   726     1 
  715   717     1 
  715   718     1 
  715   719     1 
  715   721     1 
  715   722     1 
  715   723     1 
  715   724     1 
  716   721     1 
  716   722     1 
  716   723     1 
  716   724     1 
  717   720     1 
  718   720     1 
  719   720     1 
  720   724     1 
  724   729     1 
  724   730     1 
  724   743     1 
  725   727     1 
  725   728     1 
  726   731     1 
  726   732     1 
  726   733     1 
  726   744     1 
  726   745     1 
  727   729     1 
  727   730     1 
  727   743     1 
  728   734     1 
  728   735     1 
  728   739     1 
  728   746     1 
  728   747     1 
  729   731     1 
  729   732     1 
  729   733     1 
  729   744     1 
  729   745     1 
  730   736     1 
  730   737     1 
  730   738     1 
  730   740     1 
  730   741     1 
  730   742     1 
  730   744     1 
  730   745     1 
  731   734     1 
  731   735     1 
  731   739     1 
  731   743     1 
  732   734     1 
  732   735     1 
  732   739     1 
  732   743     1 
  733   743     1 
  734   736     1 
  734   737     1 
  734   738     1 
  734   740     1 
  734   741     1 
  734   742     1 
  735   740     1 
  735   741     1 
  735   742     1 
  736   739     1 
  737   739     1 
  738   739     1 
  743   748     1 
  743   749     1 
  743   765     1 
  744   746     1 
  744   747     1 
  745   750     1 
  745   751     1 
  745   752     1 
  745   766     1 
  745   767     1 
  746   748     1 
  746   749     1 
  746   765     1 
  747   753     1 
  747   754     1 
  747   755     1 
  747   768     1 
  747   769     1 
  748   750     1 
  748   751     1 
  748   752     1 
  748   766     1 
  748   767     1 
  749   756     1 
  749   757     1 
  749   758     1 
  749   766     1 
  749   767     1 
  750   753     1 
  750   754     1 
  750   755     1 
  750   765     1 
  751   753     1 
  751   754     1 
  751   755     1 
  751   765     1 
  752   759     1 
  752   760     1 
  752   761     1 
  752   765     1 
  753   756     1 
  753   757     1 
  753   758     1 
  754   756     1 
  754   757     1 
  754   758     1 
  755   762     1 
  755   763     1 
  755   764     1 
  756   759     1 
  756   760     1 
  756   761     1 
  757   759     1 
  757   760     1 
  757   761     1 
  759   762     1 
  759   763     1 
  759   764     1 
  760   762     1 
  760   763     1 
  760   764     1 
  765   770     1 
  765   771     1 
  765   781     1 
  766   768     1 
  766   769     1 
  767   772     1 
  767   773     1 
  767   777     1 
  767   782     1 
  767   783     1 
  768   770     1 
  768   771     1 
  768   781     1 
  769   774     1 
  769   775     1 
  769   776     1 
  769   778     1 
  769   779     1 
  769   780     1 
  769   784     1 
  769   785     1 
  770   772     1 
  770   773     1 
  770   777     1 
  770   782     1 
  770   783     1 
  771   782     1 
  771   783     1 
  772   774     1 
  772   775     1 
  772   776     1 
  772   778     1 
  772   779     1 
  772   780     1 
  772   781     1 
  773   778     1 
  773   779     1 
  773   780     1 
  773   781     1 
  774   777     1 
  775   777     1 
  776   777     1 
  777   781     1 
  781   786     1 
  781   787     1 
  781   801     1 
  782   784     1 
  782   785     1 
  783   788     1 
  783   789     1 
  783   790     1 
  783   802     1 
  783   803     1 
  784   786     1 
  784   787     1 
  784   801     1 
  785   791     1 
  785   799     1 
  785   804     1 
  785   805     1 
  786   788     1 
  786   789     1 
  786   790     1 
  786   802     1 
  786   803     1 
  787   792     1 
  787   793     1 
  787   797     1 
  787   800     1 
  787   802     1 
  787   803     1 
  788   791     1 
  788   799     1 
  788   801     1 
  789   791     1 
  789   799     1 
  789   801     1 
  790   794     1 
  790   795     1 
  790   798     1 
  790   801     1 
  791   796     1 
  791   797     1 
  791   800     1 
  792   794     1 
  792   795     1 
  792   799     1 
  793   798     1 
  793   799     1 
  794   796     1 
  794   797     1 
  795   800     1 
  796   798     1 
  796   799     1 
  798   800     1 
  801   806     1 
  801   807     1 
  801   820     1 
  802   804     1 
  802   805     1 
  803   808     1 
  803   809     1 
  803   810     1 
  803   821     1 
  803   822     1 
  804   806     1 
  804   807     1 
  804   820     1 
  805   811     1 
  805   812     1 
  805   816     1 
  805   823     1 
  805   824     1 
  806   808     1 
  806   809     1 
  806   810     1 
  806   821     1 
  806   822     1 
  807   813     1 
  807   814     1 
  807   815     1 
  807   817     1 
  807   818     1 
  807   819     1 
  807   821     1 
  807   822     1 
  808   811     1 
  808   812     1 
  808   816     1 
  808   820     1 
  809   811     1 
  809   812     1 
  809   816     1 
  809   820     1 
  810   820     1 
  811   813     1 
  811   814     1 
  811   815     1 
  811   817     1 
  811   818     1 
  811   819     1 
  812   817     1 
  812   818     1 
  812   819     1 
  813   816     1 
  814   816     1 
  815   816     1 
  820   825     1 
  820   826     1 
  820   835     1 
  821   823     1 
  821   824     1 
  822   827     1 
  822   828     1 
  822   829     1 
  822   836     1 
  822   837     1 
  823   825     1 
  823   826     1 
  823   835     1 
  824   830     1 
  824   831     1 
  824   832     1 
  824   838     1 
  824   839     1 
  825   827     1 
  825   828     1 
  825   829     1 
  825   836     1 
  825   837     1 
  826   833     1 
  826   834     1 
  826   836     1 
  826   837     1 
  827   830     1 
  827   831     1 
  827   832     1 
  827   835     1 
  828   830     1 
  828   831     1 
  828   832     1 
  828   835     1 
  829   835     1 
  830   833     1 
  830   834     1 
  831   833     1 
  831   834     1 
  835   840     1 
  835   841     1 
  835   849     1 
  836   838     1 
  836   839     1 
  837   842     1 
  837   843     1 
  837   844     1 
  837   850     1 
  837   851     1 
  838   840     1 
  838   841     1 
  838   849     1 
  839   845     1 
  839   846     1 
  839   852     1 
  839   853     1 
  840   842     1 
  840   843     1 
  840   844     1 
  840   850     1 
  840   851     1 
  841   847     1 
  841   848     1 
  841   850     1 
  841   851     1 
  842   845     1 
  842   846     1 
  842   849     1 
  843   845     1 
  843   846     1 
  843   849     1 
  844   849     1 
  845   847     1 
  845   848     1 
  849   854     1 
  849   855     1 
  849   865     1 
  850   852     1 
  850   853     1 
  851   856     1 
  851   857     1 
  851   861     1 
  851   866     1 
  851   867     1 
  852   854     1 
  852   855     1 
  852   865     1 
  853   858     1 
  853   859     1 
  853   860     1 
  853   862     1 
  853   863     1 
  853   864     1 
  853   868     1 
  853   869     1 
  854   856     1 
  854   857     1 
  854   861     1 
  854   866     1 
  854   867     1 
  855   866     1 
  855   867     1 
  856   858     1 
  856   859     1 
  856   860     1 
  856   862     1 
  856   863     1 
  856   864     1 
  856   865     1 
  857   862     1 
  857   863     1 
  857   864     1 
  857   865     1 
  858   861     1 
  859   861     1 
  860   861     1 
  861   865     1 
  865   870     1 
  865   871     1 
  865   884     1 
  866   868     1 
  866   869     1 
  867   872     1 
  867   873     1 
  867   877     1 
  867   885     1 
  867   886     1 
  868   870     1 
  868   871     1 
  868   884     1 
  869   874     1 
  869   875     1 
  869   876     1 
  869   878     1 
  869   879     1 
  869   880     1 
  869   887     1 
  869   888     1 
  870   872     1 
  870   873     1 
  870   877     1 
  870   885     1 
  870   886     1 
  871   881     1 
  871   882     1 
  871   883     1 
  871   885     1 
  871   886     1 
  872   874     1 
  872   875     1 
  872   876     1 
  872   878     1 
  872   879     1 
  872   880     1 
  872   884     1 
  873   878     1 
  873   879     1 
  873   880     1 
  873   884     1 
  874   877     1 
  875   877     1 
  876   877     1 
  877   884     1 
  878   881     1 
  878   882     1 
  878   883     1 
  879   881     1 
  879   882     1 
  879   883     1 
  884   889     1 
  884   890     1 
  884   908     1 
  885   887     1 
  885   888     1 
  886   891     1 
  886   892     1 
  886   893     1 
  886   909     1 
  886   910     1 
  887   889     1 
  887   890     1 
  887   908     1 
  888   894     1 
  888   895     1 
  888   896     1 
  888   911     1 
  888   912     1 
  889   891     1 
  889   892     1 
  889   893     1 
  889   909     1 
  889   910     1 
  890   897     1 
  890   898     1 
  890   899     1 
  890   909     1 
  890   910     1 
  891   894     1 
  891   895     1 
  891   896     1 
  891   908     1 
  892   894     1 
  892   895     1 
  892   896     1 
  892   908     1 
  893   900     1 
  893   901     1 
  893   908     1 
  894   897     1 
  894   898     1 
  894   899     1 
  895   897     1 
  895   898     1 
  895   899     1 
  896   902     1 
  896   905     1 
  897   900     1 
  897   901     1 
  898   900     1 
  898   901     1 
  899   903     1 
  899   904     1 
  899   906     1 
  899   907     1 
  900   902     1 
  900   905     1 
  902   906     1 
  902   907     1 
  903   905     1 
  904   905     1 
  908   913     1 
  908   914     1 
  908   920     1 
  909   911     1 
  909   912     1 
  910   915     1 
  910   916     1 
  910   917     1 
  910   921     1 
  910   922     1 
  911   913     1 
  911   914     1 
  911   920     1 
  912   918     1 
  912   919     1 
  912   923     1 
  912   924     1 
  913   915     1 
  913   916     1 
  913   917     1 
  913   921     1 
  913   922     1 
  914   921     1 
  914   922     1 
  915   918     1 
  915   919     1 
  915   920     1 
  916   918     1 
  916   919     1 
  916   920     1 
  917   920     1 
  920   925     1 
  920   926     1 
  920   930     1 
  921   923     1 
  921   924     1 
  922   927     1 
  922   928     1 
  922   929     1 
  922   931     1 
  922   932     1 
  923   925     1 
  923   926     1 
  923   930     1 
  924   933     1 
  924   934     1 
  925   927     1 
  925   928     1 
  925   929     1 
  925   931     1 
  925   932     1 
  926   931     1 
  926   932     1 
  927   930     1 
  928   930     1 
  929   930     1 
  930   935     1 
  930   936     1 
  930   946     1 
  931   933     1 
  931   934     1 
  932   937     1 
  932   938     1 
  932   942     1 
  932   947     1 
  932   948     1 
  933   935     1 
  933   936     1 
  933   946     1 
  934   939     1 
  934   940     1 
  934   941     1 
  934   943     1 
  934   944     1 
  934   945     1 
  934   949     1 
  934   950     1 
  935   937     1 
  935   938     1 
  935   942     1 
  935   947     1 
  935   948     1 
  936   947     1 
  936   948     1 
  937   939     1 
  937   940     1 
  937   941     1 
  937   943     1 
  937   944     1 
  937   945     1 
  937   946     1 
  938   943     1 
  938   944     1 
  938   945     1 
  938   946     1 
  939   942     1 
  940   942     1 
  941   942     1 
  942   946     1 
  946   951     1 
  946   952     1 
  946   960     1 
  947   949     1 
  947   950     1 
  948   953     1 
  948   954     1 
  948   958     1 
  948   961     1 
  948   962     1 
  949   951     1 
  949   952     1 
  949   960     1 
  950   955     1 
  950   956     1 
  950   957     1 
  950   959     1 
  950   963     1 
  950   964     1 
  951   953     1 
  951   954     1 
  951   958     1 
  951   961     1 
  951   962     1 
  952   961     1 
  952   962     1 
  953   955     1 
  953   956     1 
  953   957     1 
  953   959     1 
  953   960     1 
  954   959     1 
  954   960     1 
  955   958     1 
  956   958     1 
  957   958     1 
  958   960     1 
  960   965     1 
  960   966     1 
  960   981     1 
  961   963     1 
  961   964     1 
  962   967     1 
  962   968     1 
  962   969     1 
  962   982     1 
  962   983     1 
  963   965     1 
  963   966     1 
  963   981     1 
  964   970     1 
  964   979     1 
  964   984     1 
  964   985     1 
  965   967     1 
  965   968     1 
  965   969     1 
  965   982     1 
  965   983     1 
  966   971     1 
  966   972     1 
  966   977     1 
  966   980     1 
  966   982     1 
  966   983     1 
  967   970     1 
  967   979     1 
  967   981     1 
  968   970     1 
  968   979     1 
  968   981     1 
  969   973     1 
  969   974     1 
  969   978     1 
  969   981     1 
  970   975     1 
  970   977     1 
  970   980     1 
  971   973     1 
  971   974     1 
  971   979     1 
  972   976     1 
  972   978     1 
  972   979     1 
  973   975     1 
  973   977     1 
  974   980     1 
  975   978     1 
  975   979     1 
  976   977     1 
  978   980     1 
  981   986     1 
  981   987     1 
  981   995     1 
  982   984     1 
  982   985     1 
  983   988     1 
  983   989     1 
  983   993     1 
  983   996     1 
  983   997     1 
  984   986     1 
  984   987     1 
  984   995     1 
  985   990     1 
  985   991     1 
  985   992     1 
  985   994     1 
  985   998     1 
  985   999     1 
  986   988     1 
  986   989     1 
  986   993     1 
  986   996     1 
  986   997     1 
  987   996     1 
  987   997     1 
  988   990     1 
  988   991     1 
  988   992     1 
  988   994     1 
  988   995     1 
  989   994     1 
  989   995     1 
  990   993     1 
  991   993     1 
  992   993     1 
  993   995     1 
  995  1000     1 
  995  1001     1 
  995  1010     1 
  996   998     1 
  996   999     1 
  997  1002     1 
  997  1003     1 
  997  1004     1 
  997  1011     1 
  997  1012     1 
  998  1000     1 
  998  1001     1 
  998  1010     1 
  999  1005     1 
  999  1006     1 
  999  1007     1 
  999  1013     1 
  999  1014     1 
 1000  1002     1 
 1000  1003     1 
 1000  1004     1 
 1000  1011     1 
 1000  1012     1 
 1001  1008     1 
 1001  1009     1 
 1001  1011     1 
 1001  1012     1 
 1002  1005     1 
 1002  1006     1 
 1002  1007     1 
 1002  1010     1 
 1003  1005     1 
 1003  1006     1 
 1003  1007     1 
 1003  1010     1 
 1004  1010     1 
 1005  1008     1 
 1005  1009     1 
 1006  1008     1 
 1006  1009     1 
 1010  1015     1 
 1010  1016     1 
 1010  1027     1 
 1011  1013     1 
 1011  1014     1 
 1012  1017     1 
 1012  1018     1 
 1012  1019     1 
 1012  1028     1 
 1012  1029     1 
 1013  1015     1 
 1013  1016     1 
 1013  1027     1 
 1014  1020     1 
 1014  1025     1 
 1014  1030     1 
 1014  1031     1 
 1015  1017     1 
 1015  1018     1 
 1015  1019     1 
 1015  1028     1 
 1015  1029     1 
 1016  1021     1 
 1016  1023     1 
 1016  1026     1 
 1016  1028     1 
 1016  1029     1 
 1017  1020     1 
 1017  1025     1 
 1017  1027     1 
 1018  1020     1 
 1018  1025     1 
 1018  1027     1 
 1019  1022     1 
 1019  1024     1 
 1019  1027     1 
 1020  1024     1 
 1020  1026     1 
 1021  1026     1 
 1022  1024     1 
 1022  1025     1 
 1024  1026     1 
 1027  1032     1 
 1027  1033     1 
 1027  1037     1 
 1028  1030     1 
 1028  1031     1 
 1029  1034     1 
 1029  1035     1 
 1029  1036     1 
 1029  1038     1 
 1029  1039     1 
 1030  1032     1 
 1030  1033     1 
 1030  1037     1 
 1031  1040     1 
 1031  1041     1 
 1032  1034     1 
 1032  1035     1 
 1032  1036     1 
 1032  1038     1 
 1032  1039     1 
 1033  1038     1 
 1033  1039     1 
 1034  1037     1 
 1035  1037     1 
 1036  1037     1 
 1037  1042     1 
 1037  1043     1 
 1037  1059     1 
 1038  1040     1 
 1038  1041     1 
 1039  1044     1 
 1039  1045     1 
 1039  1046     1 
 1039  1060     1 
 1039  1061     1 
 1040  1042     1 
 1040  1043     1 
 1040  1059     1 
 1041  1047     1 
 1041  1048     1 
 1041  1049     1 
 1041  1062     1 
 1041  1063     1 
 1042  1044     1 
 1042  1045     1 
 1042  1046     1 
 1042  1060     1 
 1042  1061     1 
 1043  1050     1 
 1043  1051     1 
 1043  1052     1 
 1043  1060     1 
 1043  1061     1 
 1044  1047     1 
 1044  1048     1 
 1044  1049     1 
 1044  1059     1 
 1045  1047     1 
 1045  1048     1 
 1045  1049     1 
 1045  1059     1 
 1046  1053     1 
 1046  1054     1 
 1046  1055     1 
 1046  1059     1 
 1047  1050     1 
 1047  1051     1 
 1047  1052     1 
 1048  1050     1 
 1048  1051     1 
 1048  1052     1 
 1049  1056     1 
 1049  1057     1 
 1049  1058     1 
 1050  1053     1 
 1050  1054     1 
 1050  1055     1 
 1051  1053     1 
 1051  1054     1 
 1051  1055     1 
 1053  1056     1 
 1053  1057     1 
 1053  1058     1 
 1054  1056     1 
 1054  1057     1 
 1054  1058     1 
 1059  1064     1 
 1059  1065     1 
 1059  1083     1 
 1060  1062     1 
 1060  1063     1 
 1061  1066     1 
 1061  1067     1 
 1061  1068     1 
 1061  1084     1 
 1061  1085     1 
 1062  1064     1 
 1062  1065     1 
 1062  1083     1 
 1063  1069     1 
 1063  1070     1 
 1063  1071     1 
 1063  1086     1 
 1063  1087     1 
 1064  1066     1 
 1064  1067     1 
 1064  1068     1 
 1064  1084     1 
 1064  1085     1 
 1065  1072     1 
 1065  1073     1 
 1065  1074     1 
 1065  1084     1 
 1065  1085     1 
 1066  1069     1 
 1066  1070     1 
 1066  1071     1 
 1066  1083     1 
 1067  1069     1 
 1067  1070     1 
 1067  1071     1 
 1067  1083     1 
 1068  1075     1 
 1068  1076     1 
 1068  1083     1 
 1069  1072     1 
 1069  1073     1 
 1069  1074     1 
 1070  1072     1 
 1070  1073     1 
 1070  1074     1 
 1071  1077     1 
 1071  1080     1 
 1072  1075     1 
 1072  1076     1 
 1073  1075     1 
 1073  1076     1 
 1074  1078     1 
 1074  1079     1 
 1074  1081     1 
 1074  1082     1 
 1075  1077     1 
 1075  1080     1 
 1077  1081     1 
 1077  1082     1 
 1078  1080     1 
 1079  1080     1 
 1083  1088     1 
 1083  1089     1 
 1083  1105     1 
 1084  1086     1 
 1084  1087     1 
 1085  1090     1 
 1085  1091     1 
 1085  1092     1 
 1085  1106     1 
 1085  1107     1 
 1086  1088     1 
 1086  1089     1 
 1086  1105     1 
 1087  1093     1 
 1087  1094     1 
 1087  1095     1 
 1087  1108     1 
 1087  1109     1 
 1088  1090     1 
 1088  1091     1 
 1088  1092     1 
 1088  1106     1 
 1088  1107     1 
 1089  1096     1 
 1089  1097     1 
 1089  1098     1 
 1089  1106     1 
 1089  1107     1 
 1090  1093     1 
 1090  1094     1 
 1090  1095     1 
 1090  1105     1 
 1091  1093     1 
 1091  1094     1 
 1091  1095     1 
 1091  1105     1 
 1092  1099     1 
 1092  1100     1 
 1092  1101     1 
 1092  1105     1 
 1093  1096     1 
 1093  1097     1 
 1093  1098     1 
 1094  1096     1 
 1094  1097     1 
 1094  1098     1 
 1095  1102     1 
 1095  1103     1 
 1095  1104     1 
 1096  1099     1 
 1096  1100     1 
 1096  1101     1 
 1097  1099     1 
 1097  1100     1 
 1097  1101     1 
 1099  1102     1 
 1099  1103     1 
 1099  1104     1 
 1100  1102     1 
 1100  1103     1 
 1100  1104     1 
 1105  1110     1 
 1105  1111     1 
 1105  1119     1 
 1106  1108     1 
 1106  1109     1 
 1107  1112     1 
 1107  1113     1 
 1107  1117     1 
 1107  1120     1 
 1107  1121     1 
 1108  1110     1 
 1108  1111     1 
 1108  1119     1 
 1109  1114     1 
 1109  1115     1 
 1109  1116     1 
 1109  1118     1 
 1109  1122     1 
 1109  1123     1 
 1110  1112     1 
 1110  1113     1 
 1110  1117     1 
 1110  1120     1 
 1110  1121     1 
 1111  1120     1 
 1111  1121     1 
 1112  1114     1 
 1112  1115     1 
 1112  1116     1 
 1112  1118     1 
 1112  1119     1 
 1113  1118     1 
 1113  1119     1 
 1114  1117     1 
 1115  1117     1 
 1116  1117     1 
 1117  1119     1 
 1119  1124     1 
 1119  1125     1 
 1119  1135     1 
 1120  1122     1 
 1120  1123     1 
 1121  1126     1 
 1121  1127     1 
 1121  1131     1 
 1121  1136     1 
 1121  1137     1 
 1122  1124     1 
 1122  1125     1 
 1122  1135     1 
 1123  1128     1 
 1123  1129     1 
 1123  1130     1 
 1123  1132     1 
 1123  1133     1 
 1123  1134     1 
 1123  1138     1 
 1123  1139     1 
 1124  1126     1 
 1124  1127     1 
 1124  1131     1 
 1124  1136     1 
 1124  1137     1 
 1125  1136     1 
 1125  1137     1 
 1126  1128     1 
 1126  1129     1 
 1126  1130     1 
 1126  1132     1 
 1126  1133     1 
 1126  1134     1 
 1126  1135     1 
 1127  1132     1 
 1127  1133     1 
 1127  1134     1 
 1127  1135     1 
 1128  1131     1 
 1129  1131     1 
 1130  1131     1 
 1131  1135     1 
 1135  1140     1 
 1135  1141     1 
 1135  1149     1 
 1136  1138     1 
 1136  1139     1 
 1137  1142     1 
 1137  1143     1 
 1137  1147     1 
 1137  1150     1 
 1137  1151     1 
 1138  1140     1 
 1138  1141     1 
 1138  1149     1 
 1139  1144     1 
 1139  1145     1 
 1139  1146     1 
 1139  1148     1 
 1139  1152     1 
 1139  1153     1 
 1140  1142     1 
 1140  1143     1 
 1140  1147     1 
 1140  1150     1 
 1140  1151     1 
 1141  1150     1 
 1141  1151     1 
 1142  1144     1 
 1142  1145     1 
 1142  1146     1 
 1142  1148     1 
 1142  1149     1 
 1143  1148     1 
 1143  1149     1 
 1144  1147     1 
 1145  1147     1 
 1146  1147     1 
 1147  1149     1 
 1149  1154     1 
 1149  1155     1 
 1149  1159     1 
 1150  1152     1 
 1150  1153     1 
 1151  1156     1 
 1151  1157     1 
 1151  1158     1 
 1151  1160     1 
 1151  1161     1 
 1152  1154     1 
 1152  1155     1 
 1152  1159     1 
 1153  1162     1 
 1153  1163     1 
 1154  1156     1 
 1154  1157     1 
 1154  1158     1 
 1154  1160     1 
 1154  1161     1 
 1155  1160     1 
 1155  1161     1 
 1156  1159     1 
 1157  1159     1 
 1158  1159     1 
 1159  1164     1 
 1159  1165     1 
 1159  1176     1 
 1160  1162     1 
 1160  1163     1 
 1161  1166     1 
 1161  1167     1 
 1161  1168     1 
 1161  1177     1 
 1161  1178     1 
 1162  1164     1 
 1162  1165     1 
 1162  1176     1 
 1163  1169     1 
 1163  1170     1 
 1163  1171     1 
 1163  1179     1 
 1163  1180     1 
 1164  1166     1 
 1164  1167     1 
 1164  1168     1 
 1164  1177     1 
 1164  1178     1 
 1165  1172     1 
 1165  1177     1 
 1165  1178     1 
 1166  1169     1 
 1166  1170     1 
 1166  1171     1 
 1166  1176     1 
 1167  1169     1 
 1167  1170     1 
 1167  1171     1 
 1167  1176     1 
 1168  1173     1 
 1168  1174     1 
 1168  1175     1 
 1168  1176     1 
 1169  1172     1 
 1170  1172     1 
 1176  1181     1 
 1176  1182     1 
 1176  1188     1 
 1177  1179     1 
 1177  1180     1 
 1178  1183     1 
 1178  1184     1 
 1178  1185     1 
 1178  1189     1 
 1178  1190     1 
 1179  1181     1 
 1179  1182     1 
 1179  1188     1 
 1180  1186     1 
 1180  1187     1 
 1180  1191     1 
 1180  1192     1 
 1181  1183     1 
 1181  1184     1 
 1181  1185     1 
 1181  1189     1 
 1181  1190     1 
 1182  1189     1 
 1182  1190     1 
 1183  1186     1 
 1183  1187     1 
 1183  1188     1 
 1184  1186     1 
 1184  1187     1 
 1184  1188     1 
 1185  1188     1 
 1188  1193     1 
 1188  1194     1 
 1188  1204     1 
 1189  1191     1 
 1189  1192     1 
 1190  1195     1 
 1190  1196     1 
 1190  1200     1 
 1190  1205     1 
 1190  1206     1 
 1191  1193     1 
 1191  1194     1 
 1191  1204     1 
 1192  1197     1 
 1192  1198     1 
 1192  1199     1 
 1192  1201     1 
 1192  1202     1 
 1192  1203     1 
 1192  1207     1 
 1192  1208     1 
 1193  1195     1 
 1193  1196     1 
 1193  1200     1 
 1193  1205     1 
 1193  1206     1 
 1194  1205     1 
 1194  1206     1 
 1195  1197     1 
 1195  1198     1 
 1195  1199     1 
 1195  1201     1 
 1195  1202     1 
 1195  1203     1 
 1195  1204     1 
 1196  1201     1 
 1196  1202     1 
 1196  1203     1 
 1196  1204     1 
 1197  1200     1 
 1198  1200     1 
 1199  1200     1 
 1200  1204     1 
 1204  1209     1 
 1204  1210     1 
 1204  1220     1 
 1205  1207     1 
 1205  1208     1 
 1206  1211     1 
 1206  1212     1 
 1206  1216     1 
 1206  1221     1 
 1206  1222     1 
 1207  1209     1 
 1207  1210     1 
 1207  1220     1 
 1208  1213     1 
 1208  1214     1 
 1208  1215     1 
 1208  1217     1 
 1208  1218     1 
 1208  1219     1 
 1208  1223     1 
 1208  1224     1 
 1209  1211     1 
 1209  1212     1 
 1209  1216     1 
 1209  1221     1 
 1209  1222     1 
 1210  1221     1 
 1210  1222     1 
 1211  1213     1 
 1211  1214     1 
 1211  1215     1 
 1211  1217     1 
 1211  1218     1 
 1211  1219     1 
 1211  1220     1 
 1212  1217     1 
 1212  1218     1 
 1212  1219     1 
 1212  1220     1 
 1213  1216     1 
 1214  1216     1 
 1215  1216     1 
 1216  1220     1 
 1220  1225     1 
 1220  1226     1 
 1220  1241     1 
 1221  1223     1 
 1221  1224     1 
 1222  1227     1 
 1222  1228     1 
 1222  1229     1 
 1222  1242     1 
 1222  1243     1 
 1223  1225     1 
 1223  1226     1 
 1223  1241     1 
 1224  1230     1 
 1224  1239     1 
 1224  1244     1 
 1224  1245     1 
 1225  1227     1 
 1225  1228     1 
 1225  1229     1 
 1225  1242     1 
 1225  1243     1 
 1226  1231     1 
 1226  1232     1 
 1226  1237     1 
 1226  1240     1 
 1226  1242     1 
 1226  1243     1 
 1227  1230     1 
 1227  1239     1 
 1227  1241     1 
 1228  1230     1 
 1228  1239     1 
 1228  1241     1 
 1229  1233     1 
 1229  1234     1 
 1229  1238     1 
 1229  1241     1 
 1230  1235     1 
 1230  1237     1 
 1230  1240     1 
 1231  1233     1 
 1231  1234     1 
 1231  1239     1 
 1232  1236     1 
 1232  1238     1 
 1232  1239     1 
 1233  1235     1 
 1233  1237     1 
 1234  1240     1 
 1235  1238     1 
 1235  1239     1 
 1236  1237     1 
 1238  1240     1 
 1241  1246     1 
 1241  1247     1 
 1241  1251     1 
 1242  1244     1 
 1242  1245     1 
 1243  1248     1 
 1243  1249     1 
 1243  1250     1 
 1243  1252     1 
 1243  1253     1 
 1244  1246     1 
 1244  1247     1 
 1244  1251     1 
 1245  1254     1 
 1245  1255     1 
 1246  1248     1 
 1246  1249     1 
 1246  1250     1 
 1246  1252     1 
 1246  1253     1 
 1247  1252     1 
 1247  1253     1 
 1248  1251     1 
 1249  1251     1 
 1250  1251     1 
 1251  1256     1 
 1251  1257     1 
 1251  1270     1 
 1252  1254     1 
 1252  1255     1 
 1253  1258     1 
 1253  1259     1 
 1253  1260     1 
 1253  1271     1 
 1253  1272     1 
 1254  1256     1 
 1254  1257     1 
 1254  1270     1 
 1255  1261     1 
 1255  1262     1 
 1255  1266     1 
 1255  1273     1 
 1255  1274     1 
 1256  1258     1 
 1256  1259     1 
 1256  1260     1 
 1256  1271     1 
 1256  1272     1 
 1257  1263     1 
 1257  1264     1 
 1257  1265     1 
 1257  1267     1 
 1257  1268     1 
 1257  1269     1 
 1257  1271     1 
 1257  1272     1 
 1258  1261     1 
 1258  1262     1 
 1258  1266     1 
 1258  1270     1 
 1259  1261     1 
 1259  1262     1 
 1259  1266     1 
 1259  1270     1 
 1260  1270     1 
 1261  1263     1 
 1261  1264     1 
 1261  1265     1 
 1261  1267     1 
 1261  1268     1 
 1261  1269     1 
 1262  1267     1 
 1262  1268     1 
 1262  1269     1 
 1263  1266     1 
 1264  1266     1 
 1265  1266     1 
 1270  1275     1 
 1270  1276     1 
 1270  1292     1 
 1271  1273     1 
 1271  1274     1 
 1272  1277     1 
 1272  1278     1 
 1272  1279     1 
 1272  1293     1 
 1272  1294     1 
 1273  1275     1 
 1273  1276     1 
 1273  1292     1 
 1274  1280     1 
 1274  1281     1 
 1274  1282     1 
 1274  1295     1 
 1274  1296     1 
 1275  1277     1 
 1275  1278     1 
 1275  1279     1 
 1275  1293     1 
 1275  1294     1 
 1276  1283     1 
 1276  1284     1 
 1276  1285     1 
 1276  1293     1 
 1276  1294     1 
 1277  1280     1 
 1277  1281     1 
 1277  1282     1 
 1277  1292     1 
 1278  1280     1 
 1278  1281     1 
 1278  1282     1 
 1278  1292     1 
 1279  1286     1 
 1279  1287     1 
 1279  1288     1 
 1279  1292     1 
 1280  1283     1 
 1280  1284     1 
 1280  1285     1 
 1281  1283     1 
 1281  1284     1 
 1281  1285     1 
 1282  1289     1 
 1282  1290     1 
 1282  1291     1 
 1283  1286     1 
 1283  1287     1 
 1283  1288     1 
 1284  1286     1 
 1284  1287     1 
 1284  1288     1 
 1286  1289     1 
 1286  1290     1 
 1286  1291     1 
 1287  1289     1 
 1287  1290     1 
 1287  1291     1 
 1292  1297     1 
 1292  1298     1 
 1292  1316     1 
 1293  1295     1 
 1293  1296     1 
 1294  1299     1 
 1294  1300     1 
 1294  1301     1 
 1294  1317     1 
 1294  1318     1 
 1295  1297     1 
 1295  1298     1 
 1295  1316     1 
 1296  1302     1 
 1296  1303     1 
 1296  1304     1 
 1296  1319     1 
 1296  1320     1 
 1297  1299     1 
 1297  1300     1 
 1297  1301     1 
 1297  1317     1 
 1297  1318     1 
 1298  1305     1 
 1298  1306     1 
 1298  1307     1 
 1298  1317     1 
 1298  1318     1 
 1299  1302     1 
 1299  1303     1 
 1299  1304     1 
 1299  1316     1 
 1300  1302     1 
 1300  1303     1 
 1300  1304     1 
 1300  1316     1 
 1301  1308     1 
 1301  1309     1 
 1301  1316     1 
 1302  1305     1 
 1302  1306     1 
 1302  1307     1 
 1303  1305     1 
 1303  1306     1 
 1303  1307     1 
 1304  1310     1 
 1304  1313     1 
 1305  1308     1 
 1305  1309     1 
 1306  1308     1 
 1306  1309     1 
 1307  1311     1 
 1307  1312     1 
 1307  1314     1 
 1307  1315     1 
 1308  1310     1 
 1308  1313     1 
 1310  1314     1 
 1310  1315     1 
 1311  1313     1 
 1312  1313     1 
 1316  1321     1 
 1316  1322     1 
 1316  1333     1 
 1317  1319     1 
 1317  1320     1 
 1318  1323     1 
 1318  1324     1 
 1318  1325     1 
 1318  1334     1 
 1318  1335     1 
 1319  1321     1 
 1319  1322     1 
 1319  1333     1 
 1320  1326     1 
 1320  1327     1 
 1320  1328     1 
 1320  1336     1 
 1320  1337     1 
 1321  1323     1 
 1321  1324     1 
 1321  1325     1 
 1321  1334     1 
 1321  1335     1 
 1322  1329     1 
 1322  1330     1 
 1322  1334     1 
 1322  1335     1 
 1323  1326     1 
 1323  1327     1 
 1323  1328     1 
 1323  1333     1 
 1324  1326     1 
 1324  1327     1 
 1324  1328     1 
 1324  1333     1 
 1325  1331     1 
 1325  1332     1 
 1325  1333     1 
 1326  1329     1 
 1326  1330     1 
 1327  1329     1 
 1327  1330     1 
 1329  1331     1 
 1329  1332     1 
 1333  1338     1 
 1333  1339     1 
 1333  1340     1 
 1334  1336     1 
 1334  1337     1 
 1335  1341     1 
 1335  1342     1 
 1336  1338     1 
 1336  1339     1 
 1336  1340     1 
 1337  1343     1 
 1337  1344     1 
 1338  1341     1 
 1338  1342     1 
 1339  1341     1 
 1339  1342     1 
 1340  1345     1 
 1340  1346     1 
 1340  1364     1 
 1341  1343     1 
 1341  1344     1 
 1342  1347     1 
 1342  1348     1 
 1342  1349     1 
 1342  1365     1 
 1342  1366     1 
 1343  1345     1 
 1343  1346     1 
 1343  1364     1 
 1344  1350     1 
 1344  1351     1 
 1344  1352     1 
 1344  1367     1 
 1344  1368     1 
 1345  1347     1 
 1345  1348     1 
 1345  1349     1 
 1345  1365     1 
 1345  1366     1 
 1346  1353     1 
 1346  1354     1 
 1346  1355     1 
 1346  1365     1 
 1346  1366     1 
 1347  1350     1 
 1347  1351     1 
 1347  1352     1 
 1347  1364     1 
 1348  1350     1 
 1348  1351     1 
 1348  1352     1 
 1348  1364     1 
 1349  1356     1 
 1349  1357     1 
 1349  1364     1 
 1350  1353     1 
 1350  1354     1 
 1350  1355     1 
 1351  1353     1 
 1351  1354     1 
 1351  1355     1 
 1352  1358     1 
 1352  1361     1 
 1353  1356     1 
 1353  1357     1 
 1354  1356     1 
 1354  1357     1 
 1355  1359     1 
 1355  1360     1 
 1355  1362     1 
 1355  1363     1 
 1356  1358     1 
 1356  1361     1 
 1358  1362     1 
 1358  1363     1 
 1359  1361     1 
 1360  1361     1 
 1364  1369     1 
 1364  1370     1 
 1364  1378     1 
 1365  1367     1 
 1365  1368     1 
 1366  1371     1 
 1366  1372     1 
 1366  1376     1 
 1366  1379     1 
 1366  1380     1 
 1367  1369     1 
 1367  1370     1 
 1367  1378     1 
 1368  1373     1 
 1368  1374     1 
 1368  1375     1 
 1368  1377     1 
 1368  1381     1 
 1368  1382     1 
 1369  1371     1 
 1369  1372     1 
 1369  1376     1 
 1369  1379     1 
 1369  1380     1 
 1370  1379     1 
 1370  1380     1 
 1371  1373     1 
 1371  1374     1 
 1371  1375     1 
 1371  1377     1 
 1371  1378     1 
 1372  1377     1 
 1372  1378     1 
 1373  1376     1 
 1374  1376     1 
 1375  1376     1 
 1376  1378     1 
 1378  1383     1 
 1378  1384     1 
 1378  1397     1 
 1379  1381     1 
 1379  1382     1 
 1380  1385     1 
 1380  1386     1 
 1380  1387     1 
 1380  1398     1 
 1380  1399     1 
 1381  1383     1 
 1381  1384     1 
 1381  1397     1 
 1382  1388     1 
 1382  1389     1 
 1382  1393     1 
 1382  1400     1 
 1382  1401     1 
 1383  1385     1 
 1383  1386     1 
 1383  1387     1 
 1383  1398     1 
 1383  1399     1 
 1384  1390     1 
 1384  1391     1 
 1384  1392     1 
 1384  1394     1 
 1384  1395     1 
 1384  1396     1 
 1384  1398     1 
 1384  1399     1 
 1385  1388     1 
 1385  1389     1 
 1385  1393     1 
 1385  1397     1 
 1386  1388     1 
 1386  1389     1 
 1386  1393     1 
 1386  1397     1 
 1387  1397     1 
 1388  1390     1 
 1388  1391     1 
 1388  1392     1 
 1388  1394     1 
 1388  1395     1 
 1388  1396     1 
 1389  1394     1 
 1389  1395     1 
 1389  1396     1 
 1390  1393     1 
 1391  1393     1 
 1392  1393     1 
 1397  1402     1 
 1397  1403     1 
 1397  1418     1 
 1398  1400     1 
 1398  1401     1 
 1399  1404     1 
 1399  1405     1 
 1399  1406     1 
 1399  1419     1 
 1399  1420     1 
 1400  1402     1 
 1400  1403     1 
 1400  1418     1 
 1401  1407     1 
 1401  1416     1 
 1401  1421     1 
 1401  1422     1 
 1402  1404     1 
 1402  1405     1 
 1402  1406     1 
 1402  1419     1 
 1402  1420     1 
 1403  1408     1 
 1403  1409     1 
 1403  1414     1 
 1403  1417     1 
 1403  1419     1 
 1403  1420     1 
 1404  1407     1 
 1404  1416     1 
 1404  1418     1 
 1405  1407     1 
 1405  1416     1 
 1405  1418     1 
 1406  1410     1 
 1406  1411     1 
 1406  1415     1 
 1406  1418     1 
 1407  1412     1 
 1407  1414     1 
 1407  1417     1 
 1408  1410     1 
 1408  1411     1 
 1408  1416     1 
 1409  1413     1 
 1409  1415     1 
 1409  1416     1 
 1410  1412     1 
 1410  1414     1 
 1411  1417     1 
 1412  1415     1 
 1412  1416     1 
 1413  1414     1 
 1415  1417     1 
 1418  1423     1 
 1418  1424     1 
 1418  1425     1 
 1419  1421     1 
 1419  1422     1 
 1420  1426     1 
 1420  1427     1 
 1421  1423     1 
 1421  1424     1 
 1421  1425     1 
 1422  1428     1 
 1422  1429     1 
 1423  1426     1 
 1423  1427     1 
 1424  1426     1 
 1424  1427     1 
 1425  1430     1 
 1425  1431     1 
 1425  1445     1 
 1426  1428     1 
 1426  1429     1 
 1427  1432     1 
 1427  1433     1 
 1427  1434     1 
 1427  1446     1 
 1427  1447     1 
 1428  1430     1 
 1428  1431     1 
 1428  1445     1 
 1429  1435     1 
 1429  1443     1 
 1429  1448     1 
 1429  1449     1 
 1430  1432     1 
 1430  1433     1 
 1430  1434     1 
 1430  1446     1 
 1430  1447     1 
 1431  1436     1 
 1431  1437     1 
 1431  1441     1 
 1431  1444     1 
 1431  1446     1 
 1431  1447     1 
 1432  1435     1 
 1432  1443     1 
 1432  1445     1 
 1433  1435     1 
 1433  1443     1 
 1433  1445     1 
 1434  1438     1 
 1434  1439     1 
 1434  1442     1 
 1434  1445     1 
 1435  1440     1 
 1435  1441     1 
 1435  1444     1 
 1436  1438     1 
 1436  1439     1 
 1436  1443     1 
 1437  1442     1 
 1437  1443     1 
 1438  1440     1 
 1438  1441     1 
 1439  1444     1 
 1440  1442     1 
 1440  1443     1 
 1442  1444     1 
 1445  1450     1 
 1445  1451     1 
 1445  1452     1 
 1446  1448     1 
 1446  1449     1 
 1447  1453     1 
 1447  1454     1 
 1448  1450     1 
 1448  1451     1 
 1448  1452     1 
 1449  1455     1 
 1449  1456     1 
 1450  1453     1 
 1450  1454     1 
 1451  1453     1 
 1451  1454     1 
 1452  1457     1 
 1452  1458     1 
 1452  1459     1 
 1453  1455     1 
 1453  1456     1 
 1454  1460     1 
 1454  1461     1 
 1455  1457     1 
 1455  1458     1 
 1455  1459     1 
 1457  1460     1 
 1457  1461     1 
 1458  1460     1 
 1458  1461     1 

[ angles ]
;  ai    aj    ak funct            c0            c1            c2            c3
    2     1     3     1 
    2     1     4     1 
    2     1     5     1 
    3     1     4     1 
    3     1     5     1 
    4     1     5     1 
    1     5     6     1 
    1     5     7     1 
    1     5    23     1 
    6     5     7     1 
    6     5    23     1 
    7     5    23     1 
    5     7     8     1 
    5     7     9     1 
    5     7    10     1 
    8     7     9     1 
    8     7    10     1 
    9     7    10     1 
    7    10    11     1 
    7    10    12     1 
    7    10    13     1 
   11    10    12     1 
   11    10    13     1 
   12    10    13     1 
   10    13    14     1 
   10    13    15     1 
   10    13    16     1 
   14    13    15     1 
   14    13    16     1 
   15    13    16     1 
   13    16    17     1 
   13    16    18     1 
   13    16    19     1 
   17    16    18     1 
   17    16    19     1 
   18    16    19     1 
   16    19    20     1 
   16    19    21     1 
   16    19    22     1 
   20    19    21     1 
   20    19    22     1 
   21    19    22     1 
    5    23    24     1 
    5    23    25     1 
   24    23    25     1 
   23    25    26     1 
   23    25    27     1 
   26    25    27     1 
   25    27    28     1 
   25    27    29     1 
   25    27    47     1 
   28    27    29     1 
   28    27    47     1 
   29    27    47     1 
   27    29    30     1 
   27    29    31     1 
   27    29    32     1 
   30    29    31     1 
   30    29    32     1 
   31    29    32     1 
   29    32    33     1 
   29    32    34     1 
   29    32    35     1 
   33    32    34     1 
   33    32    35     1 
   34    32    35     1 
   32    35    36     1 
   32    35    37     1 
   32    35    38     1 
   36    35    37     1 
   36    35    38     1 
   37    35    38     1 
   35    38    39     1 
   35    38    40     1 
   39    38    40     1 
   38    40    41     1 
   38    40    44     1 
   41    40    44     1 
   40    41    42     1 
   40    41    43     1 
   42    41    43     1 
   40    44    45     1 
   40    44    46     1 
   45    44    46     1 
   27    47    48     1 
   27    47    49     1 
   48    47    49     1 
   47    49    50     1 
   47    49    51     1 
   50    49    51     1 
   49    51    52     1 
   49    51    53     1 
   49    51    64     1 
   52    51    53     1 
   52    51    64     1 
   53    51    64     1 
   51    53    54     1 
   51    53    55     1 
   51    53    56     1 
   54    53    55     1 
   54    53    56     1 
   55    53    56     1 
   53    56    57     1 
   53    56    62     1 
   57    56    62     1 
   56    57    58     1 
   57    58    59     1 
   57    58    60     1 
   59    58    60     1 
   58    60    61     1 
   58    60    62     1 
   61    60    62     1 
   56    62    60     1 
   56    62    63     1 
   60    62    63     1 
   51    64    65     1 
   51    64    66     1 
   65    64    66     1 
   64    66    67     1 
   64    66    68     1 
   67    66    68     1 
   66    68    69     1 
   66    68    70     1 
   66    68    88     1 
   69    68    70     1 
   69    68    88     1 
   70    68    88     1 
   68    70    71     1 
   68    70    72     1 
   68    70    73     1 
   71    70    72     1 
   71    70    73     1 
   72    70    73     1 
   70    73    74     1 
   70    73    75     1 
   70    73    76     1 
   74    73    75     1 
   74    73    76     1 
   75    73    76     1 
   73    76    77     1 
   73    76    78     1 
   73    76    79     1 
   77    76    78     1 
   77    76    79     1 
   78    76    79     1 
   76    79    80     1 
   76    79    81     1 
   80    79    81     1 
   79    81    82     1 
   79    81    85     1 
   82    81    85     1 
   81    82    83     1 
   81    82    84     1 
   83    82    84     1 
   81    85    86     1 
   81    85    87     1 
   86    85    87     1 
   68    88    89     1 
   68    88    90     1 
   89    88    90     1 
   88    90    91     1 
   88    90    92     1 
   91    90    92     1 
   90    92    93     1 
   90    92    94     1 
   90    92   110     1 
   93    92    94     1 
   93    92   110     1 
   94    92   110     1 
   92    94    95     1 
   92    94    96     1 
   92    94    97     1 
   95    94    96     1 
   95    94    97     1 
   96    94    97     1 
   94    97    98     1 
   94    97    99     1 
   94    97   100     1 
   98    97    99     1 
   98    97   100     1 
   99    97   100     1 
   97   100   101     1 
   97   100   102     1 
   97   100   103     1 
  101   100   102     1 
  101   100   103     1 
  102   100   103     1 
  100   103   104     1 
  100   103   105     1 
  100   103   106     1 
  104   103   105     1 
  104   103   106     1 
  105   103   106     1 
  103   106   107     1 
  103   106   108     1 
  103   106   109     1 
  107   106   108     1 
  107   106   109     1 
  108   106   109     1 
   92   110   111     1 
   92   110   112     1 
  111   110   112     1 
  110   112   113     1 
  110   112   114     1 
  113   112   114     1 
  112   114   115     1 
  112   114   116     1 
  112   114   126     1 
  115   114   116     1 
  115   114   126     1 
  116   114   126     1 
  114   116   117     1 
  114   116   118     1 
  114   116   122     1 
  117   116   118     1 
  117   116   122     1 
  118   116   122     1 
  116   118   119     1 
  116   118   120     1 
  116   118   121     1 
  119   118   120     1 
  119   118   121     1 
  120   118   121     1 
  116   122   123     1 
  116   122   124     1 
  116   122   125     1 
  123   122   124     1 
  123   122   125     1 
  124   122   125     1 
  114   126   127     1 
  114   126   128     1 
  127   126   128     1 
  126   128   129     1 
  126   128   130     1 
  129   128   130     1 
  128   130   131     1 
  128   130   132     1 
  128   130   145     1 
  131   130   132     1 
  131   130   145     1 
  132   130   145     1 
  130   132   133     1 
  130   132   134     1 
  130   132   135     1 
  133   132   134     1 
  133   132   135     1 
  134   132   135     1 
  132   135   136     1 
  132   135   137     1 
  132   135   141     1 
  136   135   137     1 
  136   135   141     1 
  137   135   141     1 
  135   137   138     1 
  135   137   139     1 
  135   137   140     1 
  138   137   139     1 
  138   137   140     1 
  139   137   140     1 
  135   141   142     1 
  135   141   143     1 
  135   141   144     1 
  142   141   143     1 
  142   141   144     1 
  143   141   144     1 
  130   145   146     1 
  130   145   147     1 
  146   145   147     1 
  145   147   148     1 
  145   147   149     1 
  148   147   149     1 
  147   149   150     1 
  147   149   151     1 
  147   149   169     1 
  150   149   151     1 
  150   149   169     1 
  151   149   169     1 
  149   151   152     1 
  149   151   153     1 
  149   151   154     1 
  152   151   153     1 
  152   151   154     1 
  153   151   154     1 
  151   154   155     1 
  151   154   156     1 
  151   154   157     1 
  155   154   156     1 
  155   154   157     1 
  156   154   157     1 
  154   157   158     1 
  154   157   159     1 
  154   157   160     1 
  158   157   159     1 
  158   157   160     1 
  159   157   160     1 
  157   160   161     1 
  157   160   162     1 
  161   160   162     1 
  160   162   163     1 
  160   162   166     1 
  163   162   166     1 
  162   163   164     1 
  162   163   165     1 
  164   163   165     1 
  162   166   167     1 
  162   166   168     1 
  167   166   168     1 
  149   169   170     1 
  149   169   171     1 
  170   169   171     1 
  169   171   172     1 
  169   171   173     1 
  172   171   173     1 
  171   173   174     1 
  171   173   175     1 
  171   173   181     1 
  174   173   175     1 
  174   173   181     1 
  175   173   181     1 
  173   175   176     1 
  173   175   177     1 
  173   175   178     1 
  176   175   177     1 
  176   175   178     1 
  177   175   178     1 
  175   178   179     1 
  175   178   180     1 
  179   178   180     1 
  173   181   182     1 
  173   181   183     1 
  182   181   183     1 
  181   183   184     1 
  181   183   185     1 
  184   183   185     1 
  183   185   186     1 
  183   185   187     1 
  183   185   195     1 
  186   185   187     1 
  186   185   195     1 
  187   185   195     1 
  185   187   188     1 
  185   187   189     1 
  185   187   190     1 
  188   187   189     1 
  188   187   190     1 
  189   187   190     1 
  187   190   191     1 
  187   190   192     1 
  191   190   192     1 
  190   192   193     1 
  190   192   194     1 
  193   192   194     1 
  185   195   196     1 
  185   195   197     1 
  196   195   197     1 
  195   197   198     1 
  195   197   199     1 
  198   197   199     1 
  197   199   200     1 
  197   199   201     1 
  197   199   214     1 
  200   199   201     1 
  200   199   214     1 
  201   199   214     1 
  199   201   202     1 
  199   201   203     1 
  199   201   207     1 
  202   201   203     1 
  202   201   207     1 
  203   201   207     1 
  201   203   204     1 
  201   203   205     1 
  201   203   206     1 
  204   203   205     1 
  204   203   206     1 
  205   203   206     1 
  201   207   208     1 
  201   207   209     1 
  201   207   210     1 
  208   207   209     1 
  208   207   210     1 
  209   207   210     1 
  207   210   211     1 
  207   210   212     1 
  207   210   213     1 
  211   210   212     1 
  211   210   213     1 
  212   210   213     1 
  199   214   215     1 
  199   214   216     1 
  215   214   216     1 
  214   216   217     1 
  214   216   218     1 
  217   216   218     1 
  216   218   219     1 
  216   218   220     1 
  216   218   231     1 
  219   218   220     1 
  219   218   231     1 
  220   218   231     1 
  218   220   221     1 
  218   220   222     1 
  218   220   223     1 
  221   220   222     1 
  221   220   223     1 
  222   220   223     1 
  220   223   224     1 
  220   223   225     1 
  220   223   226     1 
  224   223   225     1 
  224   223   226     1 
  225   223   226     1 
  223   226   227     1 
  223   226   228     1 
  227   226   228     1 
  226   228   229     1 
  226   228   230     1 
  229   228   230     1 
  218   231   232     1 
  218   231   233     1 
  232   231   233     1 
  231   233   234     1 
  231   233   235     1 
  234   233   235     1 
  233   235   236     1 
  233   235   237     1 
  233   235   238     1 
  236   235   237     1 
  236   235   238     1 
  237   235   238     1 
  235   238   239     1 
  235   238   240     1 
  239   238   240     1 
  238   240   241     1 
  238   240   242     1 
  241   240   242     1 
  240   242   243     1 
  240   242   244     1 
  240   242   257     1 
  243   242   244     1 
  243   242   257     1 
  244   242   257     1 
  242   244   245     1 
  242   244   246     1 
  242   244   250     1 
  245   244   246     1 
  245   244   250     1 
  246   244   250     1 
  244   246   247     1 
  244   246   248     1 
  244   246   249     1 
  247   246   248     1 
  247   246   249     1 
  248   246   249     1 
  244   250   251     1 
  244   250   252     1 
  244   250   253     1 
  251   250   252     1 
  251   250   253     1 
  252   250   253     1 
  250   253   254     1 
  250   253   255     1 
  250   253   256     1 
  254   253   255     1 
  254   253   256     1 
  255   253   256     1 
  242   257   258     1 
  242   257   259     1 
  258   257   259     1 
  257   259   260     1 
  257   259   261     1 
  260   259   261     1 
  259   261   262     1 
  259   261   263     1 
  259   261   271     1 
  262   261   263     1 
  262   261   271     1 
  263   261   271     1 
  261   263   264     1 
  261   263   265     1 
  261   263   269     1 
  264   263   265     1 
  264   263   269     1 
  265   263   269     1 
  263   265   266     1 
  263   265   267     1 
  263   265   268     1 
  266   265   267     1 
  266   265   268     1 
  267   265   268     1 
  263   269   270     1 
  261   271   272     1 
  261   271   273     1 
  272   271   273     1 
  271   273   274     1 
  271   273   275     1 
  274   273   275     1 
  273   275   276     1 
  273   275   277     1 
  273   275   293     1 
  276   275   277     1 
  276   275   293     1 
  277   275   293     1 
  275   277   278     1 
  275   277   279     1 
  275   277   280     1 
  278   277   279     1 
  278   277   280     1 
  279   277   280     1 
  277   280   281     1 
  277   280   282     1 
  277   280   283     1 
  281   280   282     1 
  281   280   283     1 
  282   280   283     1 
  280   283   284     1 
  280   283   285     1 
  280   283   286     1 
  284   283   285     1 
  284   283   286     1 
  285   283   286     1 
  283   286   287     1 
  283   286   288     1 
  283   286   289     1 
  287   286   288     1 
  287   286   289     1 
  288   286   289     1 
  286   289   290     1 
  286   289   291     1 
  286   289   292     1 
  290   289   291     1 
  290   289   292     1 
  291   289   292     1 
  275   293   294     1 
  275   293   295     1 
  294   293   295     1 
  293   295   296     1 
  293   295   305     1 
  296   295   305     1 
  295   296   297     1 
  295   296   298     1 
  295   296   299     1 
  297   296   298     1 
  297   296   299     1 
  298   296   299     1 
  296   299   300     1 
  296   299   301     1 
  296   299   302     1 
  300   299   301     1 
  300   299   302     1 
  301   299   302     1 
  299   302   303     1 
  299   302   304     1 
  299   302   305     1 
  303   302   304     1 
  303   302   305     1 
  304   302   305     1 
  295   305   302     1 
  295   305   306     1 
  295   305   307     1 
  302   305   306     1 
  302   305   307     1 
  306   305   307     1 
  305   307   308     1 
  305   307   309     1 
  308   307   309     1 
  307   309   310     1 
  307   309   311     1 
  310   309   311     1 
  309   311   312     1 
  309   311   313     1 
  309   311   317     1 
  312   311   313     1 
  312   311   317     1 
  313   311   317     1 
  311   313   314     1 
  311   313   315     1 
  311   313   316     1 
  314   313   315     1 
  314   313   316     1 
  315   313   316     1 
  311   317   318     1 
  311   317   319     1 
  318   317   319     1 
  317   319   320     1 
  317   319   321     1 
  320   319   321     1 
  319   321   322     1 
  319   321   323     1 
  319   321   336     1 
  322   321   323     1 
  322   321   336     1 
  323   321   336     1 
  321   323   324     1 
  321   323   325     1 
  321   323   329     1 
  324   323   325     1 
  324   323   329     1 
  325   323   329     1 
  323   325   326     1 
  323   325   327     1 
  323   325   328     1 
  326   325   327     1 
  326   325   328     1 
  327   325   328     1 
  323   329   330     1 
  323   329   331     1 
  323   329   332     1 
  330   329   331     1 
  330   329   332     1 
  331   329   332     1 
  329   332   333     1 
  329   332   334     1 
  329   332   335     1 
  333   332   334     1 
  333   332   335     1 
  334   332   335     1 
  321   336   337     1 
  321   336   338     1 
  337   336   338     1 
  336   338   339     1 
  336   338   340     1 
  339   338   340     1 
  338   340   341     1 
  338   340   342     1 
  338   340   360     1 
  341   340   342     1 
  341   340   360     1 
  342   340   360     1 
  340   342   343     1 
  340   342   344     1 
  340   342   345     1 
  343   342   344     1 
  343   342   345     1 
  344   342   345     1 
  342   345   346     1 
  342   345   347     1 
  342   345   348     1 
  346   345   347     1 
  346   345   348     1 
  347   345   348     1 
  345   348   349     1 
  345   348   350     1 
  345   348   351     1 
  349   348   350     1 
  349   348   351     1 
  350   348   351     1 
  348   351   352     1 
  348   351   353     1 
  352   351   353     1 
  351   353   354     1 
  351   353   357     1 
  354   353   357     1 
  353   354   355     1 
  353   354   356     1 
  355   354   356     1 
  353   357   358     1 
  353   357   359     1 
  358   357   359     1 
  340   360   361     1 
  340   360   362     1 
  361   360   362     1 
  360   362   363     1 
  360   362   364     1 
  363   362   364     1 
  362   364   365     1 
  362   364   366     1 
  362   364   384     1 
  365   364   366     1 
  365   364   384     1 
  366   364   384     1 
  364   366   367     1 
  364   366   368     1 
  364   366   369     1 
  367   366   368     1 
  367   366   369     1 
  368   366   369     1 
  366   369   370     1 
  366   369   371     1 
  366   369   372     1 
  370   369   371     1 
  370   369   372     1 
  371   369   372     1 
  369   372   373     1 
  369   372   374     1 
  369   372   375     1 
  373   372   374     1 
  373   372   375     1 
  374   372   375     1 
  372   375   376     1 
  372   375   377     1 
  376   375   377     1 
  375   377   378     1 
  375   377   381     1 
  378   377   381     1 
  377   378   379     1 
  377   378   380     1 
  379   378   380     1 
  377   381   382     1 
  377   381   383     1 
  382   381   383     1 
  364   384   385     1 
  364   384   386     1 
  385   384   386     1 
  384   386   387     1 
  384   386   388     1 
  387   386   388     1 
  386   388   389     1 
  386   388   390     1 
  386   388   403     1 
  389   388   390     1 
  389   388   403     1 
  390   388   403     1 
  388   390   391     1 
  388   390   392     1 
  388   390   393     1 
  391   390   392     1 
  391   390   393     1 
  392   390   393     1 
  390   393   394     1 
  390   393   395     1 
  390   393   399     1 
  394   393   395     1 
  394   393   399     1 
  395   393   399     1 
  393   395   396     1 
  393   395   397     1 
  393   395   398     1 
  396   395   397     1 
  396   395   398     1 
  397   395   398     1 
  393   399   400     1 
  393   399   401     1 
  393   399   402     1 
  400   399   401     1 
  400   399   402     1 
  401   399   402     1 
  388   403   404     1 
  388   403   405     1 
  404   403   405     1 
  403   405   406     1 
  403   405   407     1 
  406   405   407     1 
  405   407   408     1 
  405   407   409     1 
  405   407   413     1 
  408   407   409     1 
  408   407   413     1 
  409   407   413     1 
  407   409   410     1 
  407   409   411     1 
  407   409   412     1 
  410   409   411     1 
  410   409   412     1 
  411   409   412     1 
  407   413   414     1 
  407   413   415     1 
  414   413   415     1 
  413   415   416     1 
  413   415   417     1 
  416   415   417     1 
  415   417   418     1 
  415   417   419     1 
  415   417   437     1 
  418   417   419     1 
  418   417   437     1 
  419   417   437     1 
  417   419   420     1 
  417   419   421     1 
  417   419   422     1 
  420   419   421     1 
  420   419   422     1 
  421   419   422     1 
  419   422   423     1 
  419   422   424     1 
  419   422   425     1 
  423   422   424     1 
  423   422   425     1 
  424   422   425     1 
  422   425   426     1 
  422   425   427     1 
  422   425   428     1 
  426   425   427     1 
  426   425   428     1 
  427   425   428     1 
  425   428   429     1 
  425   428   430     1 
  429   428   430     1 
  428   430   431     1 
  428   430   434     1 
  431   430   434     1 
  430   431   432     1 
  430   431   433     1 
  432   431   433     1 
  430   434   435     1 
  430   434   436     1 
  435   434   436     1 
  417   437   438     1 
  417   437   439     1 
  438   437   439     1 
  437   439   440     1 
  437   439   441     1 
  440   439   441     1 
  439   441   442     1 
  439   441   443     1 
  439   441   461     1 
  442   441   443     1 
  442   441   461     1 
  443   441   461     1 
  441   443   444     1 
  441   443   445     1 
  441   443   446     1 
  444   443   445     1 
  444   443   446     1 
  445   443   446     1 
  443   446   447     1 
  443   446   448     1 
  443   446   449     1 
  447   446   448     1 
  447   446   449     1 
  448   446   449     1 
  446   449   450     1 
  446   449   451     1 
  446   449   452     1 
  450   449   451     1 
  450   449   452     1 
  451   449   452     1 
  449   452   453     1 
  449   452   454     1 
  453   452   454     1 
  452   454   455     1 
  452   454   458     1 
  455   454   458     1 
  454   455   456     1 
  454   455   457     1 
  456   455   457     1 
  454   458   459     1 
  454   458   460     1 
  459   458   460     1 
  441   461   462     1 
  441   461   463     1 
  462   461   463     1 
  461   463   464     1 
  461   463   465     1 
  464   463   465     1 
  463   465   466     1 
  463   465   467     1 
  463   465   468     1 
  466   465   467     1 
  466   465   468     1 
  467   465   468     1 
  465   468   469     1 
  465   468   470     1 
  469   468   470     1 
  468   470   471     1 
  468   470   472     1 
  471   470   472     1 
  470   472   473     1 
  470   472   474     1 
  470   472   475     1 
  473   472   474     1 
  473   472   475     1 
  474   472   475     1 
  472   475   476     1 
  472   475   477     1 
  476   475   477     1 
  475   477   478     1 
  475   477   479     1 
  478   477   479     1 
  477   479   480     1 
  477   479   481     1 
  477   479   491     1 
  480   479   481     1 
  480   479   491     1 
  481   479   491     1 
  479   481   482     1 
  479   481   483     1 
  479   481   487     1 
  482   481   483     1 
  482   481   487     1 
  483   481   487     1 
  481   483   484     1 
  481   483   485     1 
  481   483   486     1 
  484   483   485     1 
  484   483   486     1 
  485   483   486     1 
  481   487   488     1 
  481   487   489     1 
  481   487   490     1 
  488   487   489     1 
  488   487   490     1 
  489   487   490     1 
  479   491   492     1 
  479   491   493     1 
  492   491   493     1 
  491   493   494     1 
  491   493   495     1 
  494   493   495     1 
  493   495   496     1 
  493   495   497     1 
  493   495   513     1 
  496   495   497     1 
  496   495   513     1 
  497   495   513     1 
  495   497   498     1 
  495   497   499     1 
  495   497   500     1 
  498   497   499     1 
  498   497   500     1 
  499   497   500     1 
  497   500   501     1 
  497   500   502     1 
  497   500   503     1 
  501   500   502     1 
  501   500   503     1 
  502   500   503     1 
  500   503   504     1 
  500   503   505     1 
  500   503   506     1 
  504   503   505     1 
  504   503   506     1 
  505   503   506     1 
  503   506   507     1 
  503   506   508     1 
  503   506   509     1 
  507   506   508     1 
  507   506   509     1 
  508   506   509     1 
  506   509   510     1 
  506   509   511     1 
  506   509   512     1 
  510   509   511     1 
  510   509   512     1 
  511   509   512     1 
  495   513   514     1 
  495   513   515     1 
  514   513   515     1 
  513   515   516     1 
  513   515   517     1 
  516   515   517     1 
  515   517   518     1 
  515   517   519     1 
  515   517   537     1 
  518   517   519     1 
  518   517   537     1 
  519   517   537     1 
  517   519   520     1 
  517   519   521     1 
  517   519   522     1 
  520   519   521     1 
  520   519   522     1 
  521   519   522     1 
  519   522   523     1 
  519   522   524     1 
  519   522   525     1 
  523   522   524     1 
  523   522   525     1 
  524   522   525     1 
  522   525   526     1 
  522   525   527     1 
  522   525   528     1 
  526   525   527     1 
  526   525   528     1 
  527   525   528     1 
  525   528   529     1 
  525   528   530     1 
  529   528   530     1 
  528   530   531     1 
  528   530   534     1 
  531   530   534     1 
  530   531   532     1 
  530   531   533     1 
  532   531   533     1 
  530   534   535     1 
  530   534   536     1 
  535   534   536     1 
  517   537   538     1 
  517   537   539     1 
  538   537   539     1 
  537   539   540     1 
  537   539   541     1 
  540   539   541     1 
  539   541   542     1 
  539   541   543     1 
  539   541   556     1 
  542   541   543     1 
  542   541   556     1 
  543   541   556     1 
  541   543   544     1 
  541   543   545     1 
  541   543   549     1 
  544   543   545     1 
  544   543   549     1 
  545   543   549     1 
  543   545   546     1 
  543   545   547     1 
  543   545   548     1 
  546   545   547     1 
  546   545   548     1 
  547   545   548     1 
  543   549   550     1 
  543   549   551     1 
  543   549   552     1 
  550   549   551     1 
  550   549   552     1 
  551   549   552     1 
  549   552   553     1 
  549   552   554     1 
  549   552   555     1 
  553   552   554     1 
  553   552   555     1 
  554   552   555     1 
  541   556   557     1 
  541   556   558     1 
  557   556   558     1 
  556   558   559     1 
  556   558   560     1 
  559   558   560     1 
  558   560   561     1 
  558   560   562     1 
  558   560   567     1 
  561   560   562     1 
  561   560   567     1 
  562   560   567     1 
  560   562   563     1 
  560   562   564     1 
  560   562   565     1 
  563   562   564     1 
  563   562   565     1 
  564   562   565     1 
  562   565   566     1 
  560   567   568     1 
  560   567   569     1 
  568   567   569     1 
  567   569   570     1 
  567   569   571     1 
  570   569   571     1 
  569   571   572     1 
  569   571   573     1 
  569   571   574     1 
  572   571   573     1 
  572   571   574     1 
  573   571   574     1 
  571   574   575     1 
  571   574   576     1 
  575   574   576     1 
  574   576   577     1 
  574   576   578     1 
  577   576   578     1 
  576   578   579     1 
  576   578   580     1 
  576   578   593     1 
  579   578   580     1 
  579   578   593     1 
  580   578   593     1 
  578   580   581     1 
  578   580   582     1 
  578   580   583     1 
  581   580   582     1 
  581   580   583     1 
  582   580   583     1 
  580   583   584     1 
  580   583   585     1 
  580   583   589     1 
  584   583   585     1 
  584   583   589     1 
  585   583   589     1 
  583   585   586     1 
  583   585   587     1 
  583   585   588     1 
  586   585   587     1 
  586   585   588     1 
  587   585   588     1 
  583   589   590     1 
  583   589   591     1 
  583   589   592     1 
  590   589   591     1 
  590   589   592     1 
  591   589   592     1 
  578   593   594     1 
  578   593   595     1 
  594   593   595     1 
  593   595   596     1 
  593   595   597     1 
  596   595   597     1 
  595   597   598     1 
  595   597   599     1 
  595   597   612     1 
  598   597   599     1 
  598   597   612     1 
  599   597   612     1 
  597   599   600     1 
  597   599   601     1 
  597   599   605     1 
  600   599   601     1 
  600   599   605     1 
  601   599   605     1 
  599   601   602     1 
  599   601   603     1 
  599   601   604     1 
  602   601   603     1 
  602   601   604     1 
  603   601   604     1 
  599   605   606     1 
  599   605   607     1 
  599   605   608     1 
  606   605   607     1 
  606   605   608     1 
  607   605   608     1 
  605   608   609     1 
  605   608   610     1 
  605   608   611     1 
  609   608   610     1 
  609   608   611     1 
  610   608   611     1 
  597   612   613     1 
  597   612   614     1 
  613   612   614     1 
  612   614   615     1 
  612   614   616     1 
  615   614   616     1 
  614   616   617     1 
  614   616   618     1 
  614   616   633     1 
  617   616   618     1 
  617   616   633     1 
  618   616   633     1 
  616   618   619     1 
  616   618   620     1 
  616   618   621     1 
  619   618   620     1 
  619   618   621     1 
  620   618   621     1 
  618   621   622     1 
  618   621   631     1 
  622   621   631     1 
  621   622   623     1 
  621   622   624     1 
  623   622   624     1 
  622   624   625     1 
  622   624   626     1 
  625   624   626     1 
  624   626   627     1 
  624   626   629     1 
  627   626   629     1 
  626   627   628     1 
  626   629   630     1 
  626   629   631     1 
  630   629   631     1 
  621   631   629     1 
  621   631   632     1 
  629   631   632     1 
  616   633   634     1 
  616   633   635     1 
  634   633   635     1 
  633   635   636     1 
  633   635   637     1 
  636   635   637     1 
  635   637   638     1 
  635   637   639     1 
  635   637   648     1 
  638   637   639     1 
  638   637   648     1 
  639   637   648     1 
  637   639   640     1 
  637   639   641     1 
  637   639   642     1 
  640   639   641     1 
  640   639   642     1 
  641   639   642     1 
  639   642   643     1 
  639   642   644     1 
  639   642   645     1 
  643   642   644     1 
  643   642   645     1 
  644   642   645     1 
  642   645   646     1 
  642   645   647     1 
  646   645   647     1 
  637   648   649     1 
  637   648   650     1 
  649   648   650     1 
  648   650   651     1 
  648   650   652     1 
  651   650   652     1 
  650   652   653     1 
  650   652   654     1 
  650   652   663     1 
  653   652   654     1 
  653   652   663     1 
  654   652   663     1 
  652   654   655     1 
  652   654   656     1 
  652   654   657     1 
  655   654   656     1 
  655   654   657     1 
  656   654   657     1 
  654   657   658     1 
  654   657   659     1 
  654   657   660     1 
  658   657   659     1 
  658   657   660     1 
  659   657   660     1 
  657   660   661     1 
  657   660   662     1 
  661   660   662     1 
  652   663   664     1 
  652   663   665     1 
  664   663   665     1 
  663   665   666     1 
  663   665   667     1 
  666   665   667     1 
  665   667   668     1 
  665   667   669     1 
  665   667   677     1 
  668   667   669     1 
  668   667   677     1 
  669   667   677     1 
  667   669   670     1 
  667   669   671     1 
  667   669   675     1 
  670   669   671     1 
  670   669   675     1 
  671   669   675     1 
  669   671   672     1 
  669   671   673     1 
  669   671   674     1 
  672   671   673     1 
  672   671   674     1 
  673   671   674     1 
  669   675   676     1 
  667   677   678     1 
  667   677   679     1 
  678   677   679     1 
  677   679   680     1 
  677   679   681     1 
  680   679   681     1 
  679   681   682     1 
  679   681   683     1 
  679   681   701     1 
  682   681   683     1 
  682   681   701     1 
  683   681   701     1 
  681   683   684     1 
  681   683   685     1 
  681   683   686     1 
  684   683   685     1 
  684   683   686     1 
  685   683   686     1 
  683   686   687     1 
  683   686   688     1 
  683   686   689     1 
  687   686   688     1 
  687   686   689     1 
  688   686   689     1 
  686   689   690     1 
  686   689   691     1 
  686   689   692     1 
  690   689   691     1 
  690   689   692     1 
  691   689   692     1 
  689   692   693     1 
  689   692   694     1 
  693   692   694     1 
  692   694   695     1 
  692   694   698     1 
  695   694   698     1 
  694   695   696     1 
  694   695   697     1 
  696   695   697     1 
  694   698   699     1 
  694   698   700     1 
  699   698   700     1 
  681   701   702     1 
  681   701   703     1 
  702   701   703     1 
  701   703   704     1 
  701   703   705     1 
  704   703   705     1 
  703   705   706     1 
  703   705   707     1 
  703   705   708     1 
  706   705   707     1 
  706   705   708     1 
  707   705   708     1 
  705   708   709     1 
  705   708   710     1 
  709   708   710     1 
  708   710   711     1 
  708   710   712     1 
  711   710   712     1 
  710   712   713     1 
  710   712   714     1 
  710   712   724     1 
  713   712   714     1 
  713   712   724     1 
  714   712   724     1 
  712   714   715     1 
  712   714   716     1 
  712   714   720     1 
  715   714   716     1 
  715   714   720     1 
  716   714   720     1 
  714   716   717     1 
  714   716   718     1 
  714   716   719     1 
  717   716   718     1 
  717   716   719     1 
  718   716   719     1 
  714   720   721     1 
  714   720   722     1 
  714   720   723     1 
  721   720   722     1 
  721   720   723     1 
  722   720   723     1 
  712   724   725     1 
  712   724   726     1 
  725   724   726     1 
  724   726   727     1 
  724   726   728     1 
  727   726   728     1 
  726   728   729     1 
  726   728   730     1 
  726   728   743     1 
  729   728   730     1 
  729   728   743     1 
  730   728   743     1 
  728   730   731     1 
  728   730   732     1 
  728   730   733     1 
  731   730   732     1 
  731   730   733     1 
  732   730   733     1 
  730   733   734     1 
  730   733   735     1 
  730   733   739     1 
  734   733   735     1 
  734   733   739     1 
  735   733   739     1 
  733   735   736     1 
  733   735   737     1 
  733   735   738     1 
  736   735   737     1 
  736   735   738     1 
  737   735   738     1 
  733   739   740     1 
  733   739   741     1 
  733   739   742     1 
  740   739   741     1 
  740   739   742     1 
  741   739   742     1 
  728   743   744     1 
  728   743   745     1 
  744   743   745     1 
  743   745   746     1 
  743   745   747     1 
  746   745   747     1 
  745   747   748     1 
  745   747   749     1 
  745   747   765     1 
  748   747   749     1 
  748   747   765     1 
  749   747   765     1 
  747   749   750     1 
  747   749   751     1 
  747   749   752     1 
  750   749   751     1 
  750   749   752     1 
  751   749   752     1 
  749   752   753     1 
  749   752   754     1 
  749   752   755     1 
  753   752   754     1 
  753   752   755     1 
  754   752   755     1 
  752   755   756     1 
  752   755   757     1 
  752   755   758     1 
  756   755   757     1 
  756   755   758     1 
  757   755   758     1 
  755   758   759     1 
  755   758   760     1 
  755   758   761     1 
  759   758   760     1 
  759   758   761     1 
  760   758   761     1 
  758   761   762     1 
  758   761   763     1 
  758   761   764     1 
  762   761   763     1 
  762   761   764     1 
  763   761   764     1 
  747   765   766     1 
  747   765   767     1 
  766   765   767     1 
  765   767   768     1 
  765   767   769     1 
  768   767   769     1 
  767   769   770     1 
  767   769   771     1 
  767   769   781     1 
  770   769   771     1 
  770   769   781     1 
  771   769   781     1 
  769   771   772     1 
  769   771   773     1 
  769   771   777     1 
  772   771   773     1 
  772   771   777     1 
  773   771   777     1 
  771   773   774     1 
  771   773   775     1 
  771   773   776     1 
  774   773   775     1 
  774   773   776     1 
  775   773   776     1 
  771   777   778     1 
  771   777   779     1 
  771   777   780     1 
  778   777   779     1 
  778   777   780     1 
  779   777   780     1 
  769   781   782     1 
  769   781   783     1 
  782   781   783     1 
  781   783   784     1 
  781   783   785     1 
  784   783   785     1 
  783   785   786     1 
  783   785   787     1 
  783   785   801     1 
  786   785   787     1 
  786   785   801     1 
  787   785   801     1 
  785   787   788     1 
  785   787   789     1 
  785   787   790     1 
  788   787   789     1 
  788   787   790     1 
  789   787   790     1 
  787   790   791     1 
  787   790   799     1 
  791   790   799     1 
  790   791   792     1 
  790   791   793     1 
  792   791   793     1 
  791   793   794     1 
  791   793   795     1 
  794   793   795     1 
  793   795   796     1 
  793   795   797     1 
  796   795   797     1 
  795   797   798     1 
  795   797   799     1 
  798   797   799     1 
  790   799   797     1 
  790   799   800     1 
  797   799   800     1 
  785   801   802     1 
  785   801   803     1 
  802   801   803     1 
  801   803   804     1 
  801   803   805     1 
  804   803   805     1 
  803   805   806     1 
  803   805   807     1 
  803   805   820     1 
  806   805   807     1 
  806   805   820     1 
  807   805   820     1 
  805   807   808     1 
  805   807   809     1 
  805   807   810     1 
  808   807   809     1 
  808   807   810     1 
  809   807   810     1 
  807   810   811     1 
  807   810   812     1 
  807   810   816     1 
  811   810   812     1 
  811   810   816     1 
  812   810   816     1 
  810   812   813     1 
  810   812   814     1 
  810   812   815     1 
  813   812   814     1 
  813   812   815     1 
  814   812   815     1 
  810   816   817     1 
  810   816   818     1 
  810   816   819     1 
  817   816   818     1 
  817   816   819     1 
  818   816   819     1 
  805   820   821     1 
  805   820   822     1 
  821   820   822     1 
  820   822   823     1 
  820   822   824     1 
  823   822   824     1 
  822   824   825     1 
  822   824   826     1 
  822   824   835     1 
  825   824   826     1 
  825   824   835     1 
  826   824   835     1 
  824   826   827     1 
  824   826   828     1 
  824   826   829     1 
  827   826   828     1 
  827   826   829     1 
  828   826   829     1 
  826   829   830     1 
  826   829   831     1 
  826   829   832     1 
  830   829   831     1 
  830   829   832     1 
  831   829   832     1 
  829   832   833     1 
  829   832   834     1 
  833   832   834     1 
  824   835   836     1 
  824   835   837     1 
  836   835   837     1 
  835   837   838     1 
  835   837   839     1 
  838   837   839     1 
  837   839   840     1 
  837   839   841     1 
  837   839   849     1 
  840   839   841     1 
  840   839   849     1 
  841   839   849     1 
  839   841   842     1 
  839   841   843     1 
  839   841   844     1 
  842   841   843     1 
  842   841   844     1 
  843   841   844     1 
  841   844   845     1 
  841   844   846     1 
  845   844   846     1 
  844   846   847     1 
  844   846   848     1 
  847   846   848     1 
  839   849   850     1 
  839   849   851     1 
  850   849   851     1 
  849   851   852     1 
  849   851   853     1 
  852   851   853     1 
  851   853   854     1 
  851   853   855     1 
  851   853   865     1 
  854   853   855     1 
  854   853   865     1 
  855   853   865     1 
  853   855   856     1 
  853   855   857     1 
  853   855   861     1 
  856   855   857     1 
  856   855   861     1 
  857   855   861     1 
  855   857   858     1 
  855   857   859     1 
  855   857   860     1 
  858   857   859     1 
  858   857   860     1 
  859   857   860     1 
  855   861   862     1 
  855   861   863     1 
  855   861   864     1 
  862   861   863     1 
  862   861   864     1 
  863   861   864     1 
  853   865   866     1 
  853   865   867     1 
  866   865   867     1 
  865   867   868     1 
  865   867   869     1 
  868   867   869     1 
  867   869   870     1 
  867   869   871     1 
  867   869   884     1 
  870   869   871     1 
  870   869   884     1 
  871   869   884     1 
  869   871   872     1 
  869   871   873     1 
  869   871   877     1 
  872   871   873     1 
  872   871   877     1 
  873   871   877     1 
  871   873   874     1 
  871   873   875     1 
  871   873   876     1 
  874   873   875     1 
  874   873   876     1 
  875   873   876     1 
  871   877   878     1 
  871   877   879     1 
  871   877   880     1 
  878   877   879     1 
  878   877   880     1 
  879   877   880     1 
  877   880   881     1 
  877   880   882     1 
  877   880   883     1 
  881   880   882     1 
  881   880   883     1 
  882   880   883     1 
  869   884   885     1 
  869   884   886     1 
  885   884   886     1 
  884   886   887     1 
  884   886   888     1 
  887   886   888     1 
  886   888   889     1 
  886   888   890     1 
  886   888   908     1 
  889   888   890     1 
  889   888   908     1 
  890   888   908     1 
  888   890   891     1 
  888   890   892     1 
  888   890   893     1 
  891   890   892     1 
  891   890   893     1 
  892   890   893     1 
  890   893   894     1 
  890   893   895     1 
  890   893   896     1 
  894   893   895     1 
  894   893   896     1 
  895   893   896     1 
  893   896   897     1 
  893   896   898     1 
  893   896   899     1 
  897   896   898     1 
  897   896   899     1 
  898   896   899     1 
  896   899   900     1 
  896   899   901     1 
  900   899   901     1 
  899   901   902     1 
  899   901   905     1 
  902   901   905     1 
  901   902   903     1 
  901   902   904     1 
  903   902   904     1 
  901   905   906     1 
  901   905   907     1 
  906   905   907     1 
  888   908   909     1 
  888   908   910     1 
  909   908   910     1 
  908   910   911     1 
  908   910   912     1 
  911   910   912     1 
  910   912   913     1 
  910   912   914     1 
  910   912   920     1 
  913   912   914     1 
  913   912   920     1 
  914   912   920     1 
  912   914   915     1 
  912   914   916     1 
  912   914   917     1 
  915   914   916     1 
  915   914   917     1 
  916   914   917     1 
  914   917   918     1 
  914   917   919     1 
  918   917   919     1 
  912   920   921     1 
  912   920   922     1 
  921   920   922     1 
  920   922   923     1 
  920   922   924     1 
  923   922   924     1 
  922   924   925     1 
  922   924   926     1 
  922   924   930     1 
  925   924   926     1 
  925   924   930     1 
  926   924   930     1 
  924   926   927     1 
  924   926   928     1 
  924   926   929     1 
  927   926   928     1 
  927   926   929     1 
  928   926   929     1 
  924   930   931     1 
  924   930   932     1 
  931   930   932     1 
  930   932   933     1 
  930   932   934     1 
  933   932   934     1 
  932   934   935     1 
  932   934   936     1 
  932   934   946     1 
  935   934   936     1 
  935   934   946     1 
  936   934   946     1 
  934   936   937     1 
  934   936   938     1 
  934   936   942     1 
  937   936   938     1 
  937   936   942     1 
  938   936   942     1 
  936   938   939     1 
  936   938   940     1 
  936   938   941     1 
  939   938   940     1 
  939   938   941     1 
  940   938   941     1 
  936   942   943     1 
  936   942   944     1 
  936   942   945     1 
  943   942   944     1 
  943   942   945     1 
  944   942   945     1 
  934   946   947     1 
  934   946   948     1 
  947   946   948     1 
  946   948   949     1 
  946   948   950     1 
  949   948   950     1 
  948   950   951     1 
  948   950   952     1 
  948   950   960     1 
  951   950   952     1 
  951   950   960     1 
  952   950   960     1 
  950   952   953     1 
  950   952   954     1 
  950   952   958     1 
  953   952   954     1 
  953   952   958     1 
  954   952   958     1 
  952   954   955     1 
  952   954   956     1 
  952   954   957     1 
  955   954   956     1 
  955   954   957     1 
  956   954   957     1 
  952   958   959     1 
  950   960   961     1 
  950   960   962     1 
  961   960   962     1 
  960   962   963     1 
  960   962   964     1 
  963   962   964     1 
  962   964   965     1 
  962   964   966     1 
  962   964   981     1 
  965   964   966     1 
  965   964   981     1 
  966   964   981     1 
  964   966   967     1 
  964   966   968     1 
  964   966   969     1 
  967   966   968     1 
  967   966   969     1 
  968   966   969     1 
  966   969   970     1 
  966   969   979     1 
  970   969   979     1 
  969   970   971     1 
  969   970   972     1 
  971   970   972     1 
  970   972   973     1 
  970   972   974     1 
  973   972   974     1 
  972   974   975     1 
  972   974   977     1 
  975   974   977     1 
  974   975   976     1 
  974   977   978     1 
  974   977   979     1 
  978   977   979     1 
  969   979   977     1 
  969   979   980     1 
  977   979   980     1 
  964   981   982     1 
  964   981   983     1 
  982   981   983     1 
  981   983   984     1 
  981   983   985     1 
  984   983   985     1 
  983   985   986     1 
  983   985   987     1 
  983   985   995     1 
  986   985   987     1 
  986   985   995     1 
  987   985   995     1 
  985   987   988     1 
  985   987   989     1 
  985   987   993     1 
  988   987   989     1 
  988   987   993     1 
  989   987   993     1 
  987   989   990     1 
  987   989   991     1 
  987   989   992     1 
  990   989   991     1 
  990   989   992     1 
  991   989   992     1 
  987   993   994     1 
  985   995   996     1 
  985   995   997     1 
  996   995   997     1 
  995   997   998     1 
  995   997   999     1 
  998   997   999     1 
  997   999  1000     1 
  997   999  1001     1 
  997   999  1010     1 
 1000   999  1001     1 
 1000   999  1010     1 
 1001   999  1010     1 
  999  1001  1002     1 
  999  1001  1003     1 
  999  1001  1004     1 
 1002  1001  1003     1 
 1002  1001  1004     1 
 1003  1001  1004     1 
 1001  1004  1005     1 
 1001  1004  1006     1 
 1001  1004  1007     1 
 1005  1004  1006     1 
 1005  1004  1007     1 
 1006  1004  1007     1 
 1004  1007  1008     1 
 1004  1007  1009     1 
 1008  1007  1009     1 
  999  1010  1011     1 
  999  1010  1012     1 
 1011  1010  1012     1 
 1010  1012  1013     1 
 1010  1012  1014     1 
 1013  1012  1014     1 
 1012  1014  1015     1 
 1012  1014  1016     1 
 1012  1014  1027     1 
 1015  1014  1016     1 
 1015  1014  1027     1 
 1016  1014  1027     1 
 1014  1016  1017     1 
 1014  1016  1018     1 
 1014  1016  1019     1 
 1017  1016  1018     1 
 1017  1016  1019     1 
 1018  1016  1019     1 
 1016  1019  1020     1 
 1016  1019  1025     1 
 1020  1019  1025     1 
 1019  1020  1021     1 
 1020  1021  1022     1 
 1020  1021  1023     1 
 1022  1021  1023     1 
 1021  1023  1024     1 
 1021  1023  1025     1 
 1024  1023  1025     1 
 1019  1025  1023     1 
 1019  1025  1026     1 
 1023  1025  1026     1 
 1014  1027  1028     1 
 1014  1027  1029     1 
 1028  1027  1029     1 
 1027  1029  1030     1 
 1027  1029  1031     1 
 1030  1029  1031     1 
 1029  1031  1032     1 
 1029  1031  1033     1 
 1029  1031  1037     1 
 1032  1031  1033     1 
 1032  1031  1037     1 
 1033  1031  1037     1 
 1031  1033  1034     1 
 1031  1033  1035     1 
 1031  1033  1036     1 
 1034  1033  1035     1 
 1034  1033  1036     1 
 1035  1033  1036     1 
 1031  1037  1038     1 
 1031  1037  1039     1 
 1038  1037  1039     1 
 1037  1039  1040     1 
 1037  1039  1041     1 
 1040  1039  1041     1 
 1039  1041  1042     1 
 1039  1041  1043     1 
 1039  1041  1059     1 
 1042  1041  1043     1 
 1042  1041  1059     1 
 1043  1041  1059     1 
 1041  1043  1044     1 
 1041  1043  1045     1 
 1041  1043  1046     1 
 1044  1043  1045     1 
 1044  1043  1046     1 
 1045  1043  1046     1 
 1043  1046  1047     1 
 1043  1046  1048     1 
 1043  1046  1049     1 
 1047  1046  1048     1 
 1047  1046  1049     1 
 1048  1046  1049     1 
 1046  1049  1050     1 
 1046  1049  1051     1 
 1046  1049  1052     1 
 1050  1049  1051     1 
 1050  1049  1052     1 
 1051  1049  1052     1 
 1049  1052  1053     1 
 1049  1052  1054     1 
 1049  1052  1055     1 
 1053  1052  1054     1 
 1053  1052  1055     1 
 1054  1052  1055     1 
 1052  1055  1056     1 
 1052  1055  1057     1 
 1052  1055  1058     1 
 1056  1055  1057     1 
 1056  1055  1058     1 
 1057  1055  1058     1 
 1041  1059  1060     1 
 1041  1059  1061     1 
 1060  1059  1061     1 
 1059  1061  1062     1 
 1059  1061  1063     1 
 1062  1061  1063     1 
 1061  1063  1064     1 
 1061  1063  1065     1 
 1061  1063  1083     1 
 1064  1063  1065     1 
 1064  1063  1083     1 
 1065  1063  1083     1 
 1063  1065  1066     1 
 1063  1065  1067     1 
 1063  1065  1068     1 
 1066  1065  1067     1 
 1066  1065  1068     1 
 1067  1065  1068     1 
 1065  1068  1069     1 
 1065  1068  1070     1 
 1065  1068  1071     1 
 1069  1068  1070     1 
 1069  1068  1071     1 
 1070  1068  1071     1 
 1068  1071  1072     1 
 1068  1071  1073     1 
 1068  1071  1074     1 
 1072  1071  1073     1 
 1072  1071  1074     1 
 1073  1071  1074     1 
 1071  1074  1075     1 
 1071  1074  1076     1 
 1075  1074  1076     1 
 1074  1076  1077     1 
 1074  1076  1080     1 
 1077  1076  1080     1 
 1076  1077  1078     1 
 1076  1077  1079     1 
 1078  1077  1079     1 
 1076  1080  1081     1 
 1076  1080  1082     1 
 1081  1080  1082     1 
 1063  1083  1084     1 
 1063  1083  1085     1 
 1084  1083  1085     1 
 1083  1085  1086     1 
 1083  1085  1087     1 
 1086  1085  1087     1 
 1085  1087  1088     1 
 1085  1087  1089     1 
 1085  1087  1105     1 
 1088  1087  1089     1 
 1088  1087  1105     1 
 1089  1087  1105     1 
 1087  1089  1090     1 
 1087  1089  1091     1 
 1087  1089  1092     1 
 1090  1089  1091     1 
 1090  1089  1092     1 
 1091  1089  1092     1 
 1089  1092  1093     1 
 1089  1092  1094     1 
 1089  1092  1095     1 
 1093  1092  1094     1 
 1093  1092  1095     1 
 1094  1092  1095     1 
 1092  1095  1096     1 
 1092  1095  1097     1 
 1092  1095  1098     1 
 1096  1095  1097     1 
 1096  1095  1098     1 
 1097  1095  1098     1 
 1095  1098  1099     1 
 1095  1098  1100     1 
 1095  1098  1101     1 
 1099  1098  1100     1 
 1099  1098  1101     1 
 1100  1098  1101     1 
 1098  1101  1102     1 
 1098  1101  1103     1 
 1098  1101  1104     1 
 1102  1101  1103     1 
 1102  1101  1104     1 
 1103  1101  1104     1 
 1087  1105  1106     1 
 1087  1105  1107     1 
 1106  1105  1107     1 
 1105  1107  1108     1 
 1105  1107  1109     1 
 1108  1107  1109     1 
 1107  1109  1110     1 
 1107  1109  1111     1 
 1107  1109  1119     1 
 1110  1109  1111     1 
 1110  1109  1119     1 
 1111  1109  1119     1 
 1109  1111  1112     1 
 1109  1111  1113     1 
 1109  1111  1117     1 
 1112  1111  1113     1 
 1112  1111  1117     1 
 1113  1111  1117     1 
 1111  1113  1114     1 
 1111  1113  1115     1 
 1111  1113  1116     1 
 1114  1113  1115     1 
 1114  1113  1116     1 
 1115  1113  1116     1 
 1111  1117  1118     1 
 1109  1119  1120     1 
 1109  1119  1121     1 
 1120  1119  1121     1 
 1119  1121  1122     1 
 1119  1121  1123     1 
 1122  1121  1123     1 
 1121  1123  1124     1 
 1121  1123  1125     1 
 1121  1123  1135     1 
 1124  1123  1125     1 
 1124  1123  1135     1 
 1125  1123  1135     1 
 1123  1125  1126     1 
 1123  1125  1127     1 
 1123  1125  1131     1 
 1126  1125  1127     1 
 1126  1125  1131     1 
 1127  1125  1131     1 
 1125  1127  1128     1 
 1125  1127  1129     1 
 1125  1127  1130     1 
 1128  1127  1129     1 
 1128  1127  1130     1 
 1129  1127  1130     1 
 1125  1131  1132     1 
 1125  1131  1133     1 
 1125  1131  1134     1 
 1132  1131  1133     1 
 1132  1131  1134     1 
 1133  1131  1134     1 
 1123  1135  1136     1 
 1123  1135  1137     1 
 1136  1135  1137     1 
 1135  1137  1138     1 
 1135  1137  1139     1 
 1138  1137  1139     1 
 1137  1139  1140     1 
 1137  1139  1141     1 
 1137  1139  1149     1 
 1140  1139  1141     1 
 1140  1139  1149     1 
 1141  1139  1149     1 
 1139  1141  1142     1 
 1139  1141  1143     1 
 1139  1141  1147     1 
 1142  1141  1143     1 
 1142  1141  1147     1 
 1143  1141  1147     1 
 1141  1143  1144     1 
 1141  1143  1145     1 
 1141  1143  1146     1 
 1144  1143  1145     1 
 1144  1143  1146     1 
 1145  1143  1146     1 
 1141  1147  1148     1 
 1139  1149  1150     1 
 1139  1149  1151     1 
 1150  1149  1151     1 
 1149  1151  1152     1 
 1149  1151  1153     1 
 1152  1151  1153     1 
 1151  1153  1154     1 
 1151  1153  1155     1 
 1151  1153  1159     1 
 1154  1153  1155     1 
 1154  1153  1159     1 
 1155  1153  1159     1 
 1153  1155  1156     1 
 1153  1155  1157     1 
 1153  1155  1158     1 
 1156  1155  1157     1 
 1156  1155  1158     1 
 1157  1155  1158     1 
 1153  1159  1160     1 
 1153  1159  1161     1 
 1160  1159  1161     1 
 1159  1161  1162     1 
 1159  1161  1163     1 
 1162  1161  1163     1 
 1161  1163  1164     1 
 1161  1163  1165     1 
 1161  1163  1176     1 
 1164  1163  1165     1 
 1164  1163  1176     1 
 1165  1163  1176     1 
 1163  1165  1166     1 
 1163  1165  1167     1 
 1163  1165  1168     1 
 1166  1165  1167     1 
 1166  1165  1168     1 
 1167  1165  1168     1 
 1165  1168  1169     1 
 1165  1168  1170     1 
 1165  1168  1171     1 
 1169  1168  1170     1 
 1169  1168  1171     1 
 1170  1168  1171     1 
 1168  1171  1172     1 
 1171  1172  1173     1 
 1171  1172  1174     1 
 1171  1172  1175     1 
 1173  1172  1174     1 
 1173  1172  1175     1 
 1174  1172  1175     1 
 1163  1176  1177     1 
 1163  1176  1178     1 
 1177  1176  1178     1 
 1176  1178  1179     1 
 1176  1178  1180     1 
 1179  1178  1180     1 
 1178  1180  1181     1 
 1178  1180  1182     1 
 1178  1180  1188     1 
 1181  1180  1182     1 
 1181  1180  1188     1 
 1182  1180  1188     1 
 1180  1182  1183     1 
 1180  1182  1184     1 
 1180  1182  1185     1 
 1183  1182  1184     1 
 1183  1182  1185     1 
 1184  1182  1185     1 
 1182  1185  1186     1 
 1182  1185  1187     1 
 1186  1185  1187     1 
 1180  1188  1189     1 
 1180  1188  1190     1 
 1189  1188  1190     1 
 1188  1190  1191     1 
 1188  1190  1192     1 
 1191  1190  1192     1 
 1190  1192  1193     1 
 1190  1192  1194     1 
 1190  1192  1204     1 
 1193  1192  1194     1 
 1193  1192  1204     1 
 1194  1192  1204     1 
 1192  1194  1195     1 
 1192  1194  1196     1 
 1192  1194  1200     1 
 1195  1194  1196     1 
 1195  1194  1200     1 
 1196  1194  1200     1 
 1194  1196  1197     1 
 1194  1196  1198     1 
 1194  1196  1199     1 
 1197  1196  1198     1 
 1197  1196  1199     1 
 1198  1196  1199     1 
 1194  1200  1201     1 
 1194  1200  1202     1 
 1194  1200  1203     1 
 1201  1200  1202     1 
 1201  1200  1203     1 
 1202  1200  1203     1 
 1192  1204  1205     1 
 1192  1204  1206     1 
 1205  1204  1206     1 
 1204  1206  1207     1 
 1204  1206  1208     1 
 1207  1206  1208     1 
 1206  1208  1209     1 
 1206  1208  1210     1 
 1206  1208  1220     1 
 1209  1208  1210     1 
 1209  1208  1220     1 
 1210  1208  1220     1 
 1208  1210  1211     1 
 1208  1210  1212     1 
 1208  1210  1216     1 
 1211  1210  1212     1 
 1211  1210  1216     1 
 1212  1210  1216     1 
 1210  1212  1213     1 
 1210  1212  1214     1 
 1210  1212  1215     1 
 1213  1212  1214     1 
 1213  1212  1215     1 
 1214  1212  1215     1 
 1210  1216  1217     1 
 1210  1216  1218     1 
 1210  1216  1219     1 
 1217  1216  1218     1 
 1217  1216  1219     1 
 1218  1216  1219     1 
 1208  1220  1221     1 
 1208  1220  1222     1 
 1221  1220  1222     1 
 1220  1222  1223     1 
 1220  1222  1224     1 
 1223  1222  1224     1 
 1222  1224  1225     1 
 1222  1224  1226     1 
 1222  1224  1241     1 
 1225  1224  1226     1 
 1225  1224  1241     1 
 1226  1224  1241     1 
 1224  1226  1227     1 
 1224  1226  1228     1 
 1224  1226  1229     1 
 1227  1226  1228     1 
 1227  1226  1229     1 
 1228  1226  1229     1 
 1226  1229  1230     1 
 1226  1229  1239     1 
 1230  1229  1239     1 
 1229  1230  1231     1 
 1229  1230  1232     1 
 1231  1230  1232     1 
 1230  1232  1233     1 
 1230  1232  1234     1 
 1233  1232  1234     1 
 1232  1234  1235     1 
 1232  1234  1237     1 
 1235  1234  1237     1 
 1234  1235  1236     1 
 1234  1237  1238     1 
 1234  1237  1239     1 
 1238  1237  1239     1 
 1229  1239  1237     1 
 1229  1239  1240     1 
 1237  1239  1240     1 
 1224  1241  1242     1 
 1224  1241  1243     1 
 1242  1241  1243     1 
 1241  1243  1244     1 
 1241  1243  1245     1 
 1244  1243  1245     1 
 1243  1245  1246     1 
 1243  1245  1247     1 
 1243  1245  1251     1 
 1246  1245  1247     1 
 1246  1245  1251     1 
 1247  1245  1251     1 
 1245  1247  1248     1 
 1245  1247  1249     1 
 1245  1247  1250     1 
 1248  1247  1249     1 
 1248  1247  1250     1 
 1249  1247  1250     1 
 1245  1251  1252     1 
 1245  1251  1253     1 
 1252  1251  1253     1 
 1251  1253  1254     1 
 1251  1253  1255     1 
 1254  1253  1255     1 
 1253  1255  1256     1 
 1253  1255  1257     1 
 1253  1255  1270     1 
 1256  1255  1257     1 
 1256  1255  1270     1 
 1257  1255  1270     1 
 1255  1257  1258     1 
 1255  1257  1259     1 
 1255  1257  1260     1 
 1258  1257  1259     1 
 1258  1257  1260     1 
 1259  1257  1260     1 
 1257  1260  1261     1 
 1257  1260  1262     1 
 1257  1260  1266     1 
 1261  1260  1262     1 
 1261  1260  1266     1 
 1262  1260  1266     1 
 1260  1262  1263     1 
 1260  1262  1264     1 
 1260  1262  1265     1 
 1263  1262  1264     1 
 1263  1262  1265     1 
 1264  1262  1265     1 
 1260  1266  1267     1 
 1260  1266  1268     1 
 1260  1266  1269     1 
 1267  1266  1268     1 
 1267  1266  1269     1 
 1268  1266  1269     1 
 1255  1270  1271     1 
 1255  1270  1272     1 
 1271  1270  1272     1 
 1270  1272  1273     1 
 1270  1272  1274     1 
 1273  1272  1274     1 
 1272  1274  1275     1 
 1272  1274  1276     1 
 1272  1274  1292     1 
 1275  1274  1276     1 
 1275  1274  1292     1 
 1276  1274  1292     1 
 1274  1276  1277     1 
 1274  1276  1278     1 
 1274  1276  1279     1 
 1277  1276  1278     1 
 1277  1276  1279     1 
 1278  1276  1279     1 
 1276  1279  1280     1 
 1276  1279  1281     1 
 1276  1279  1282     1 
 1280  1279  1281     1 
 1280  1279  1282     1 
 1281  1279  1282     1 
 1279  1282  1283     1 
 1279  1282  1284     1 
 1279  1282  1285     1 
 1283  1282  1284     1 
 1283  1282  1285     1 
 1284  1282  1285     1 
 1282  1285  1286     1 
 1282  1285  1287     1 
 1282  1285  1288     1 
 1286  1285  1287     1 
 1286  1285  1288     1 
 1287  1285  1288     1 
 1285  1288  1289     1 
 1285  1288  1290     1 
 1285  1288  1291     1 
 1289  1288  1290     1 
 1289  1288  1291     1 
 1290  1288  1291     1 
 1274  1292  1293     1 
 1274  1292  1294     1 
 1293  1292  1294     1 
 1292  1294  1295     1 
 1292  1294  1296     1 
 1295  1294  1296     1 
 1294  1296  1297     1 
 1294  1296  1298     1 
 1294  1296  1316     1 
 1297  1296  1298     1 
 1297  1296  1316     1 
 1298  1296  1316     1 
 1296  1298  1299     1 
 1296  1298  1300     1 
 1296  1298  1301     1 
 1299  1298  1300     1 
 1299  1298  1301     1 
 1300  1298  1301     1 
 1298  1301  1302     1 
 1298  1301  1303     1 
 1298  1301  1304     1 
 1302  1301  1303     1 
 1302  1301  1304     1 
 1303  1301  1304     1 
 1301  1304  1305     1 
 1301  1304  1306     1 
 1301  1304  1307     1 
 1305  1304  1306     1 
 1305  1304  1307     1 
 1306  1304  1307     1 
 1304  1307  1308     1 
 1304  1307  1309     1 
 1308  1307  1309     1 
 1307  1309  1310     1 
 1307  1309  1313     1 
 1310  1309  1313     1 
 1309  1310  1311     1 
 1309  1310  1312     1 
 1311  1310  1312     1 
 1309  1313  1314     1 
 1309  1313  1315     1 
 1314  1313  1315     1 
 1296  1316  1317     1 
 1296  1316  1318     1 
 1317  1316  1318     1 
 1316  1318  1319     1 
 1316  1318  1320     1 
 1319  1318  1320     1 
 1318  1320  1321     1 
 1318  1320  1322     1 
 1318  1320  1333     1 
 1321  1320  1322     1 
 1321  1320  1333     1 
 1322  1320  1333     1 
 1320  1322  1323     1 
 1320  1322  1324     1 
 1320  1322  1325     1 
 1323  1322  1324     1 
 1323  1322  1325     1 
 1324  1322  1325     1 
 1322  1325  1326     1 
 1322  1325  1327     1 
 1322  1325  1328     1 
 1326  1325  1327     1 
 1326  1325  1328     1 
 1327  1325  1328     1 
 1325  1328  1329     1 
 1325  1328  1330     1 
 1329  1328  1330     1 
 1328  1330  1331     1 
 1328  1330  1332     1 
 1331  1330  1332     1 
 1320  1333  1334     1 
 1320  1333  1335     1 
 1334  1333  1335     1 
 1333  1335  1336     1 
 1333  1335  1337     1 
 1336  1335  1337     1 
 1335  1337  1338     1 
 1335  1337  1339     1 
 1335  1337  1340     1 
 1338  1337  1339     1 
 1338  1337  1340     1 
 1339  1337  1340     1 
 1337  1340  1341     1 
 1337  1340  1342     1 
 1341  1340  1342     1 
 1340  1342  1343     1 
 1340  1342  1344     1 
 1343  1342  1344     1 
 1342  1344  1345     1 
 1342  1344  1346     1 
 1342  1344  1364     1 
 1345  1344  1346     1 
 1345  1344  1364     1 
 1346  1344  1364     1 
 1344  1346  1347     1 
 1344  1346  1348     1 
 1344  1346  1349     1 
 1347  1346  1348     1 
 1347  1346  1349     1 
 1348  1346  1349     1 
 1346  1349  1350     1 
 1346  1349  1351     1 
 1346  1349  1352     1 
 1350  1349  1351     1 
 1350  1349  1352     1 
 1351  1349  1352     1 
 1349  1352  1353     1 
 1349  1352  1354     1 
 1349  1352  1355     1 
 1353  1352  1354     1 
 1353  1352  1355     1 
 1354  1352  1355     1 
 1352  1355  1356     1 
 1352  1355  1357     1 
 1356  1355  1357     1 
 1355  1357  1358     1 
 1355  1357  1361     1 
 1358  1357  1361     1 
 1357  1358  1359     1 
 1357  1358  1360     1 
 1359  1358  1360     1 
 1357  1361  1362     1 
 1357  1361  1363     1 
 1362  1361  1363     1 
 1344  1364  1365     1 
 1344  1364  1366     1 
 1365  1364  1366     1 
 1364  1366  1367     1 
 1364  1366  1368     1 
 1367  1366  1368     1 
 1366  1368  1369     1 
 1366  1368  1370     1 
 1366  1368  1378     1 
 1369  1368  1370     1 
 1369  1368  1378     1 
 1370  1368  1378     1 
 1368  1370  1371     1 
 1368  1370  1372     1 
 1368  1370  1376     1 
 1371  1370  1372     1 
 1371  1370  1376     1 
 1372  1370  1376     1 
 1370  1372  1373     1 
 1370  1372  1374     1 
 1370  1372  1375     1 
 1373  1372  1374     1 
 1373  1372  1375     1 
 1374  1372  1375     1 
 1370  1376  1377     1 
 1368  1378  1379     1 
 1368  1378  1380     1 
 1379  1378  1380     1 
 1378  1380  1381     1 
 1378  1380  1382     1 
 1381  1380  1382     1 
 1380  1382  1383     1 
 1380  1382  1384     1 
 1380  1382  1397     1 
 1383  1382  1384     1 
 1383  1382  1397     1 
 1384  1382  1397     1 
 1382  1384  1385     1 
 1382  1384  1386     1 
 1382  1384  1387     1 
 1385  1384  1386     1 
 1385  1384  1387     1 
 1386  1384  1387     1 
 1384  1387  1388     1 
 1384  1387  1389     1 
 1384  1387  1393     1 
 1388  1387  1389     1 
 1388  1387  1393     1 
 1389  1387  1393     1 
 1387  1389  1390     1 
 1387  1389  1391     1 
 1387  1389  1392     1 
 1390  1389  1391     1 
 1390  1389  1392     1 
 1391  1389  1392     1 
 1387  1393  1394     1 
 1387  1393  1395     1 
 1387  1393  1396     1 
 1394  1393  1395     1 
 1394  1393  1396     1 
 1395  1393  1396     1 
 1382  1397  1398     1 
 1382  1397  1399     1 
 1398  1397  1399     1 
 1397  1399  1400     1 
 1397  1399  1401     1 
 1400  1399  1401     1 
 1399  1401  1402     1 
 1399  1401  1403     1 
 1399  1401  1418     1 
 1402  1401  1403     1 
 1402  1401  1418     1 
 1403  1401  1418     1 
 1401  1403  1404     1 
 1401  1403  1405     1 
 1401  1403  1406     1 
 1404  1403  1405     1 
 1404  1403  1406     1 
 1405  1403  1406     1 
 1403  1406  1407     1 
 1403  1406  1416     1 
 1407  1406  1416     1 
 1406  1407  1408     1 
 1406  1407  1409     1 
 1408  1407  1409     1 
 1407  1409  1410     1 
 1407  1409  1411     1 
 1410  1409  1411     1 
 1409  1411  1412     1 
 1409  1411  1414     1 
 1412  1411  1414     1 
 1411  1412  1413     1 
 1411  1414  1415     1 
 1411  1414  1416     1 
 1415  1414  1416     1 
 1406  1416  1414     1 
 1406  1416  1417     1 
 1414  1416  1417     1 
 1401  1418  1419     1 
 1401  1418  1420     1 
 1419  1418  1420     1 
 1418  1420  1421     1 
 1418  1420  1422     1 
 1421  1420  1422     1 
 1420  1422  1423     1 
 1420  1422  1424     1 
 1420  1422  1425     1 
 1423  1422  1424     1 
 1423  1422  1425     1 
 1424  1422  1425     1 
 1422  1425  1426     1 
 1422  1425  1427     1 
 1426  1425  1427     1 
 1425  1427  1428     1 
 1425  1427  1429     1 
 1428  1427  1429     1 
 1427  1429  1430     1 
 1427  1429  1431     1 
 1427  1429  1445     1 
 1430  1429  1431     1 
 1430  1429  1445     1 
 1431  1429  1445     1 
 1429  1431  1432     1 
 1429  1431  1433     1 
 1429  1431  1434     1 
 1432  1431  1433     1 
 1432  1431  1434     1 
 1433  1431  1434     1 
 1431  1434  1435     1 
 1431  1434  1443     1 
 1435  1434  1443     1 
 1434  1435  1436     1 
 1434  1435  1437     1 
 1436  1435  1437     1 
 1435  1437  1438     1 
 1435  1437  1439     1 
 1438  1437  1439     1 
 1437  1439  1440     1 
 1437  1439  1441     1 
 1440  1439  1441     1 
 1439  1441  1442     1 
 1439  1441  1443     1 
 1442  1441  1443     1 
 1434  1443  1441     1 
 1434  1443  1444     1 
 1441  1443  1444     1 
 1429  1445  1446     1 
 1429  1445  1447     1 
 1446  1445  1447     1 
 1445  1447  1448     1 
 1445  1447  1449     1 
 1448  1447  1449     1 
 1447  1449  1450     1 
 1447  1449  1451     1 
 1447  1449  1452     1 
 1450  1449  1451     1 
 1450  1449  1452     1 
 1451  1449  1452     1 
 1449  1452  1453     1 
 1449  1452  1454     1 
 1453  1452  1454     1 
 1452  1454  1455     1 
 1452  1454  1456     1 
 1455  1454  1456     1 
 1454  1456  1457     1 
 1454  1456  1458     1 
 1454  1456  1459     1 
 1457  1456  1458     1 
 1457  1456  1459     1 
 1458  1456  1459     1 
 1456  1459  1460     1 
 1456  1459  1461     1 
 1460  1459  1461     1 

[ dihedrals ]
;  ai    aj    ak    al funct            c0            c1            c2            c3            c4            c5
    2     1     5     6     9 
    2     1     5     7     9 
    2     1     5    23     9 
    3     1     5     6     9 
    3     1     5     7     9 
    3     1     5    23     9 
    4     1     5     6     9 
    4     1     5     7     9 
    4     1     5    23     9 
    1     5     7     8     9 
    1     5     7     9     9 
    1     5     7    10     9 
    6     5     7     8     9 
    6     5     7     9     9 
    6     5     7    10     9 
   23     5     7     8     9 
   23     5     7     9     9 
   23     5     7    10     9 
    1     5    23    24     9 
    1     5    23    25     9 
    6     5    23    24     9 
    6     5    23    25     9 
    7     5    23    24     9 
    7     5    23    25     9 
    5     7    10    11     9 
    5     7    10    12     9 
    5     7    10    13     9 
    8     7    10    11     9 
    8     7    10    12     9 
    8     7    10    13     9 
    9     7    10    11     9 
    9     7    10    12     9 
    9     7    10    13     9 
    7    10    13    14     9 
    7    10    13    15     9 
    7    10    13    16     9 
   11    10    13    14     9 
   11    10    13    15     9 
   11    10    13    16     9 
   12    10    13    14     9 
   12    10    13    15     9 
   12    10    13    16     9 
   10    13    16    17     9 
   10    13    16    18     9 
   10    13    16    19     9 
   14    13    16    17     9 
   14    13    16    18     9 
   14    13    16    19     9 
   15    13    16    17     9 
   15    13    16    18     9 
   15    13    16    19     9 
   13    16    19    20     9 
   13    16    19    21     9 
   13    16    19    22     9 
   17    16    19    20     9 
   17    16    19    21     9 
   17    16    19    22     9 
   18    16    19    20     9 
   18    16    19    21     9 
   18    16    19    22     9 
    5    23    25    26     9 
    5    23    25    27     9 
   24    23    25    26     9 
   24    23    25    27     9 
   23    25    27    28     9 
   23    25    27    29     9 
   23    25    27    47     9 
   26    25    27    28     9 
   26    25    27    29     9 
   26    25    27    47     9 
   25    27    29    30     9 
   25    27    29    31     9 
   25    27    29    32     9 
   28    27    29    30     9 
   28    27    29    31     9 
   28    27    29    32     9 
   47    27    29    30     9 
   47    27    29    31     9 
   47    27    29    32     9 
   25    27    47    48     9 
   25    27    47    49     9 
   28    27    47    48     9 
   28    27    47    49     9 
   29    27    47    48     9 
   29    27    47    49     9 
   27    29    32    33     9 
   27    29    32    34     9 
   27    29    32    35     9 
   30    29    32    33     9 
   30    29    32    34     9 
   30    29    32    35     9 
   31    29    32    33     9 
   31    29    32    34     9 
   31    29    32    35     9 
   29    32    35    36     9 
   29    32    35    37     9 
   29    32    35    38     9 
   33    32    35    36     9 
   33    32    35    37     9 
   33    32    35    38     9 
   34    32    35    36     9 
   34    32    35    37     9 
   34    32    35    38     9 
   32    35    38    39     9 
   32    35    38    40     9 
   36    35    38    39     9 
   36    35    38    40     9 
   37    35    38    39     9 
   37    35    38    40     9 
   35    38    40    41     9 
   35    38    40    44     9 
   39    38    40    41     9 
   39    38    40    44     9 
   38    40    41    42     9 
   38    40    41    43     9 
   44    40    41    42     9 
   44    40    41    43     9 
   38    40    44    45     9 
   38    40    44    46     9 
   41    40    44    45     9 
   41    40    44    46     9 
   27    47    49    50     9 
   27    47    49    51     9 
   48    47    49    50     9 
   48    47    49    51     9 
   47    49    51    52     9 
   47    49    51    53     9 
   47    49    51    64     9 
   50    49    51    52     9 
   50    49    51    53     9 
   50    49    51    64     9 
   49    51    53    54     9 
   49    51    53    55     9 
   49    51    53    56     9 
   52    51    53    54     9 
   52    51    53    55     9 
   52    51    53    56     9 
   64    51    53    54     9 
   64    51    53    55     9 
   64    51    53    56     9 
   49    51    64    65     9 
   49    51    64    66     9 
   52    51    64    65     9 
   52    51    64    66     9 
   53    51    64    65     9 
   53    51    64    66     9 
   51    53    56    57     9 
   51    53    56    62     9 
   54    53    56    57     9 
   54    53    56    62     9 
   55    53    56    57     9 
   55    53    56    62     9 
   53    56    57    58     9 
   62    56    57    58     9 
   53    56    62    60     9 
   53    56    62    63     9 
   57    56    62    60     9 
   57    56    62    63     9 
   56    57    58    59     9 
   56    57    58    60     9 
   57    58    60    61     9 
   57    58    60    62     9 
   59    58    60    61     9 
   59    58    60    62     9 
   58    60    62    56     9 
   58    60    62    63     9 
   61    60    62    56     9 
   61    60    62    63     9 
   51    64    66    67     9 
   51    64    66    68     9 
   65    64    66    67     9 
   65    64    66    68     9 
   64    66    68    69     9 
   64    66    68    70     9 
   64    66    68    88     9 
   67    66    68    69     9 
   67    66    68    70     9 
   67    66    68    88     9 
   66    68    70    71     9 
   66    68    70    72     9 
   66    68    70    73     9 
   69    68    70    71     9 
   69    68    70    72     9 
   69    68    70    73     9 
   88    68    70    71     9 
   88    68    70    72     9 
   88    68    70    73     9 
   66    68    88    89     9 
   66    68    88    90     9 
   69    68    88    89     9 
   69    68    88    90     9 
   70    68    88    89     9 
   70    68    88    90     9 
   68    70    73    74     9 
   68    70    73    75     9 
   68    70    73    76     9 
   71    70    73    74     9 
   71    70    73    75     9 
   71    70    73    76     9 
   72    70    73    74     9 
   72    70    73    75     9 
   72    70    73    76     9 
   70    73    76    77     9 
   70    73    76    78     9 
   70    73    76    79     9 
   74    73    76    77     9 
   74    73    76    78     9 
   74    73    76    79     9 
   75    73    76    77     9 
   75    73    76    78     9 
   75    73    76    79     9 
   73    76    79    80     9 
   73    76    79    81     9 
   77    76    79    80     9 
   77    76    79    81     9 
   78    76    79    80     9 
   78    76    79    81     9 
   76    79    81    82     9 
   76    79    81    85     9 
   80    79    81    82     9 
   80    79    81    85     9 
   79    81    82    83     9 
   79    81    82    84     9 
   85    81    82    83     9 
   85    81    82    84     9 
   79    81    85    86     9 
   79    81    85    87     9 
   82    81    85    86     9 
   82    81    85    87     9 
   68    88    90    91     9 
   68    88    90    92     9 
   89    88    90    91     9 
   89    88    90    92     9 
   88    90    92    93     9 
   88    90    92    94     9 
   88    90    92   110     9 
   91    90    92    93     9 
   91    90    92    94     9 
   91    90    92   110     9 
   90    92    94    95     9 
   90    92    94    96     9 
   90    92    94    97     9 
   93    92    94    95     9 
   93    92    94    96     9 
   93    92    94    97     9 
  110    92    94    95     9 
  110    92    94    96     9 
  110    92    94    97     9 
   90    92   110   111     9 
   90    92   110   112     9 
   93    92   110   111     9 
   93    92   110   112     9 
   94    92   110   111     9 
   94    92   110   112     9 
   92    94    97    98     9 
   92    94    97    99     9 
   92    94    97   100     9 
   95    94    97    98     9 
   95    94    97    99     9 
   95    94    97   100     9 
   96    94    97    98     9 
   96    94    97    99     9 
   96    94    97   100     9 
   94    97   100   101     9 
   94    97   100   102     9 
   94    97   100   103     9 
   98    97   100   101     9 
   98    97   100   102     9 
   98    97   100   103     9 
   99    97   100   101     9 
   99    97   100   102     9 
   99    97   100   103     9 
   97   100   103   104     9 
   97   100   103   105     9 
   97   100   103   106     9 
  101   100   103   104     9 
  101   100   103   105     9 
  101   100   103   106     9 
  102   100   103   104     9 
  102   100   103   105     9 
  102   100   103   106     9 
  100   103   106   107     9 
  100   103   106   108     9 
  100   103   106   109     9 
  104   103   106   107     9 
  104   103   106   108     9 
  104   103   106   109     9 
  105   103   106   107     9 
  105   103   106   108     9 
  105   103   106   109     9 
   92   110   112   113     9 
   92   110   112   114     9 
  111   110   112   113     9 
  111   110   112   114     9 
  110   112   114   115     9 
  110   112   114   116     9 
  110   112   114   126     9 
  113   112   114   115     9 
  113   112   114   116     9 
  113   112   114   126     9 
  112   114   116   117     9 
  112   114   116   118     9 
  112   114   116   122     9 
  115   114   116   117     9 
  115   114   116   118     9 
  115   114   116   122     9 
  126   114   116   117     9 
  126   114   116   118     9 
  126   114   116   122     9 
  112   114   126   127     9 
  112   114   126   128     9 
  115   114   126   127     9 
  115   114   126   128     9 
  116   114   126   127     9 
  116   114   126   128     9 
  114   116   118   119     9 
  114   116   118   120     9 
  114   116   118   121     9 
  117   116   118   119     9 
  117   116   118   120     9 
  117   116   118   121     9 
  122   116   118   119     9 
  122   116   118   120     9 
  122   116   118   121     9 
  114   116   122   123     9 
  114   116   122   124     9 
  114   116   122   125     9 
  117   116   122   123     9 
  117   116   122   124     9 
  117   116   122   125     9 
  118   116   122   123     9 
  118   116   122   124     9 
  118   116   122   125     9 
  114   126   128   129     9 
  114   126   128   130     9 
  127   126   128   129     9 
  127   126   128   130     9 
  126   128   130   131     9 
  126   128   130   132     9 
  126   128   130   145     9 
  129   128   130   131     9 
  129   128   130   132     9 
  129   128   130   145     9 
  128   130   132   133     9 
  128   130   132   134     9 
  128   130   132   135     9 
  131   130   132   133     9 
  131   130   132   134     9 
  131   130   132   135     9 
  145   130   132   133     9 
  145   130   132   134     9 
  145   130   132   135     9 
  128   130   145   146     9 
  128   130   145   147     9 
  131   130   145   146     9 
  131   130   145   147     9 
  132   130   145   146     9 
  132   130   145   147     9 
  130   132   135   136     9 
  130   132   135   137     9 
  130   132   135   141     9 
  133   132   135   136     9 
  133   132   135   137     9 
  133   132   135   141     9 
  134   132   135   136     9 
  134   132   135   137     9 
  134   132   135   141     9 
  132   135   137   138     9 
  132   135   137   139     9 
  132   135   137   140     9 
  136   135   137   138     9 
  136   135   137   139     9 
  136   135   137   140     9 
  141   135   137   138     9 
  141   135   137   139     9 
  141   135   137   140     9 
  132   135   141   142     9 
  132   135   141   143     9 
  132   135   141   144     9 
  136   135   141   142     9 
  136   135   141   143     9 
  136   135   141   144     9 
  137   135   141   142     9 
  137   135   141   143     9 
  137   135   141   144     9 
  130   145   147   148     9 
  130   145   147   149     9 
  146   145   147   148     9 
  146   145   147   149     9 
  145   147   149   150     9 
  145   147   149   151     9 
  145   147   149   169     9 
  148   147   149   150     9 
  148   147   149   151     9 
  148   147   149   169     9 
  147   149   151   152     9 
  147   149   151   153     9 
  147   149   151   154     9 
  150   149   151   152     9 
  150   149   151   153     9 
  150   149   151   154     9 
  169   149   151   152     9 
  169   149   151   153     9 
  169   149   151   154     9 
  147   149   169   170     9 
  147   149   169   171     9 
  150   149   169   170     9 
  150   149   169   171     9 
  151   149   169   170     9 
  151   149   169   171     9 
  149   151   154   155     9 
  149   151   154   156     9 
  149   151   154   157     9 
  152   151   154   155     9 
  152   151   154   156     9 
  152   151   154   157     9 
  153   151   154   155     9 
  153   151   154   156     9 
  153   151   154   157     9 
  151   154   157   158     9 
  151   154   157   159     9 
  151   154   157   160     9 
  155   154   157   158     9 
  155   154   157   159     9 
  155   154   157   160     9 
  156   154   157   158     9 
  156   154   157   159     9 
  156   154   157   160     9 
  154   157   160   161     9 
  154   157   160   162     9 
  158   157   160   161     9 
  158   157   160   162     9 
  159   157   160   161     9 
  159   157   160   162     9 
  157   160   162   163     9 
  157   160   162   166     9 
  161   160   162   163     9 
  161   160   162   166     9 
  160   162   163   164     9 
  160   162   163   165     9 
  166   162   163   164     9 
  166   162   163   165     9 
  160   162   166   167     9 
  160   162   166   168     9 
  163   162   166   167     9 
  163   162   166   168     9 
  149   169   171   172     9 
  149   169   171   173     9 
  170   169   171   172     9 
  170   169   171   173     9 
  169   171   173   174     9 
  169   171   173   175     9 
  169   171   173   181     9 
  172   171   173   174     9 
  172   171   173   175     9 
  172   171   173   181     9 
  171   173   175   176     9 
  171   173   175   177     9 
  171   173   175   178     9 
  174   173   175   176     9 
  174   173   175   177     9 
  174   173   175   178     9 
  181   173   175   176     9 
  181   173   175   177     9 
  181   173   175   178     9 
  171   173   181   182     9 
  171   173   181   183     9 
  174   173   181   182     9 
  174   173   181   183     9 
  175   173   181   182     9 
  175   173   181   183     9 
  173   175   178   179     9 
  173   175   178   180     9 
  176   175   178   179     9 
  176   175   178   180     9 
  177   175   178   179     9 
  177   175   178   180     9 
  173   181   183   184     9 
  173   181   183   185     9 
  182   181   183   184     9 
  182   181   183   185     9 
  181   183   185   186     9 
  181   183   185   187     9 
  181   183   185   195     9 
  184   183   185   186     9 
  184   183   185   187     9 
  184   183   185   195     9 
  183   185   187   188     9 
  183   185   187   189     9 
  183   185   187   190     9 
  186   185   187   188     9 
  186   185   187   189     9 
  186   185   187   190     9 
  195   185   187   188     9 
  195   185   187   189     9 
  195   185   187   190     9 
  183   185   195   196     9 
  183   185   195   197     9 
  186   185   195   196     9 
  186   185   195   197     9 
  187   185   195   196     9 
  187   185   195   197     9 
  185   187   190   191     9 
  185   187   190   192     9 
  188   187   190   191     9 
  188   187   190   192     9 
  189   187   190   191     9 
  189   187   190   192     9 
  187   190   192   193     9 
  187   190   192   194     9 
  191   190   192   193     9 
  191   190   192   194     9 
  185   195   197   198     9 
  185   195   197   199     9 
  196   195   197   198     9 
  196   195   197   199     9 
  195   197   199   200     9 
  195   197   199   201     9 
  195   197   199   214     9 
  198   197   199   200     9 
  198   197   199   201     9 
  198   197   199   214     9 
  197   199   201   202     9 
  197   199   201   203     9 
  197   199   201   207     9 
  200   199   201   202     9 
  200   199   201   203     9 
  200   199   201   207     9 
  214   199   201   202     9 
  214   199   201   203     9 
  214   199   201   207     9 
  197   199   214   215     9 
  197   199   214   216     9 
  200   199   214   215     9 
  200   199   214   216     9 
  201   199   214   215     9 
  201   199   214   216     9 
  199   201   203   204     9 
  199   201   203   205     9 
  199   201   203   206     9 
  202   201   203   204     9 
  202   201   203   205     9 
  202   201   203   206     9 
  207   201   203   204     9 
  207   201   203   205     9 
  207   201   203   206     9 
  199   201   207   208     9 
  199   201   207   209     9 
  199   201   207   210     9 
  202   201   207   208     9 
  202   201   207   209     9 
  202   201   207   210     9 
  203   201   207   208     9 
  203   201   207   209     9 
  203   201   207   210     9 
  201   207   210   211     9 
  201   207   210   212     9 
  201   207   210   213     9 
  208   207   210   211     9 
  208   207   210   212     9 
  208   207   210   213     9 
  209   207   210   211     9 
  209   207   210   212     9 
  209   207   210   213     9 
  199   214   216   217     9 
  199   214   216   218     9 
  215   214   216   217     9 
  215   214   216   218     9 
  214   216   218   219     9 
  214   216   218   220     9 
  214   216   218   231     9 
  217   216   218   219     9 
  217   216   218   220     9 
  217   216   218   231     9 
  216   218   220   221     9 
  216   218   220   222     9 
  216   218   220   223     9 
  219   218   220   221     9 
  219   218   220   222     9 
  219   218   220   223     9 
  231   218   220   221     9 
  231   218   220   222     9 
  231   218   220   223     9 
  216   218   231   232     9 
  216   218   231   233     9 
  219   218   231   232     9 
  219   218   231   233     9 
  220   218   231   232     9 
  220   218   231   233     9 
  218   220   223   224     9 
  218   220   223   225     9 
  218   220   223   226     9 
  221   220   223   224     9 
  221   220   223   225     9 
  221   220   223   226     9 
  222   220   223   224     9 
  222   220   223   225     9 
  222   220   223   226     9 
  220   223   226   227     9 
  220   223   226   228     9 
  224   223   226   227     9 
  224   223   226   228     9 
  225   223   226   227     9 
  225   223   226   228     9 
  223   226   228   229     9 
  223   226   228   230     9 
  227   226   228   229     9 
  227   226   228   230     9 
  218   231   233   234     9 
  218   231   233   235     9 
  232   231   233   234     9 
  232   231   233   235     9 
  231   233   235   236     9 
  231   233   235   237     9 
  231   233   235   238     9 
  234   233   235   236     9 
  234   233   235   237     9 
  234   233   235   238     9 
  233   235   238   239     9 
  233   235   238   240     9 
  236   235   238   239     9 
  236   235   238   240     9 
  237   235   238   239     9 
  237   235   238   240     9 
  235   238   240   241     9 
  235   238   240   242     9 
  239   238   240   241     9 
  239   238   240   242     9 
  238   240   242   243     9 
  238   240   242   244     9 
  238   240   242   257     9 
  241   240   242   243     9 
  241   240   242   244     9 
  241   240   242   257     9 
  240   242   244   245     9 
  240   242   244   246     9 
  240   242   244   250     9 
  243   242   244   245     9 
  243   242   244   246     9 
  243   242   244   250     9 
  257   242   244   245     9 
  257   242   244   246     9 
  257   242   244   250     9 
  240   242   257   258     9 
  240   242   257   259     9 
  243   242   257   258     9 
  243   242   257   259     9 
  244   242   257   258     9 
  244   242   257   259     9 
  242   244   246   247     9 
  242   244   246   248     9 
  242   244   246   249     9 
  245   244   246   247     9 
  245   244   246   248     9 
  245   244   246   249     9 
  250   244   246   247     9 
  250   244   246   248     9 
  250   244   246   249     9 
  242   244   250   251     9 
  242   244   250   252     9 
  242   244   250   253     9 
  245   244   250   251     9 
  245   244   250   252     9 
  245   244   250   253     9 
  246   244   250   251     9 
  246   244   250   252     9 
  246   244   250   253     9 
  244   250   253   254     9 
  244   250   253   255     9 
  244   250   253   256     9 
  251   250   253   254     9 
  251   250   253   255     9 
  251   250   253   256     9 
  252   250   253   254     9 
  252   250   253   255     9 
  252   250   253   256     9 
  242   257   259   260     9 
  242   257   259   261     9 
  258   257   259   260     9 
  258   257   259   261     9 
  257   259   261   262     9 
  257   259   261   263     9 
  257   259   261   271     9 
  260   259   261   262     9 
  260   259   261   263     9 
  260   259   261   271     9 
  259   261   263   264     9 
  259   261   263   265     9 
  259   261   263   269     9 
  262   261   263   264     9 
  262   261   263   265     9 
  262   261   263   269     9 
  271   261   263   264     9 
  271   261   263   265     9 
  271   261   263   269     9 
  259   261   271   272     9 
  259   261   271   273     9 
  262   261   271   272     9 
  262   261   271   273     9 
  263   261   271   272     9 
  263   261   271   273     9 
  261   263   265   266     9 
  261   263   265   267     9 
  261   263   265   268     9 
  264   263   265   266     9 
  264   263   265   267     9 
  264   263   265   268     9 
  269   263   265   266     9 
  269   263   265   267     9 
  269   263   265   268     9 
  261   263   269   270     9 
  264   263   269   270     9 
  265   263   269   270     9 
  261   271   273   274     9 
  261   271   273   275     9 
  272   271   273   274     9 
  272   271   273   275     9 
  271   273   275   276     9 
  271   273   275   277     9 
  271   273   275   293     9 
  274   273   275   276     9 
  274   273   275   277     9 
  274   273   275   293     9 
  273   275   277   278     9 
  273   275   277   279     9 
  273   275   277   280     9 
  276   275   277   278     9 
  276   275   277   279     9 
  276   275   277   280     9 
  293   275   277   278     9 
  293   275   277   279     9 
  293   275   277   280     9 
  273   275   293   294     9 
  273   275   293   295     9 
  276   275   293   294     9 
  276   275   293   295     9 
  277   275   293   294     9 
  277   275   293   295     9 
  275   277   280   281     9 
  275   277   280   282     9 
  275   277   280   283     9 
  278   277   280   281     9 
  278   277   280   282     9 
  278   277   280   283     9 
  279   277   280   281     9 
  279   277   280   282     9 
  279   277   280   283     9 
  277   280   283   284     9 
  277   280   283   285     9 
  277   280   283   286     9 
  281   280   283   284     9 
  281   280   283   285     9 
  281   280   283   286     9 
  282   280   283   284     9 
  282   280   283   285     9 
  282   280   283   286     9 
  280   283   286   287     9 
  280   283   286   288     9 
  280   283   286   289     9 
  284   283   286   287     9 
  284   283   286   288     9 
  284   283   286   289     9 
  285   283   286   287     9 
  285   283   286   288     9 
  285   283   286   289     9 
  283   286   289   290     9 
  283   286   289   291     9 
  283   286   289   292     9 
  287   286   289   290     9 
  287   286   289   291     9 
  287   286   289   292     9 
  288   286   289   290     9 
  288   286   289   291     9 
  288   286   289   292     9 
  275   293   295   296     9 
  275   293   295   305     9 
  294   293   295   296     9 
  294   293   295   305     9 
  293   295   296   297     9 
  293   295   296   298     9 
  293   295   296   299     9 
  305   295   296   297     9 
  305   295   296   298     9 
  305   295   296   299     9 
  293   295   305   302     9 
  293   295   305   306     9 
  293   295   305   307     9 
  296   295   305   302     9 
  296   295   305   306     9 
  296   295   305   307     9 
  295   296   299   300     9 
  295   296   299   301     9 
  295   296   299   302     9 
  297   296   299   300     9 
  297   296   299   301     9 
  297   296   299   302     9 
  298   296   299   300     9 
  298   296   299   301     9 
  298   296   299   302     9 
  296   299   302   303     9 
  296   299   302   304     9 
  296   299   302   305     9 
  300   299   302   303     9 
  300   299   302   304     9 
  300   299   302   305     9 
  301   299   302   303     9 
  301   299   302   304     9 
  301   299   302   305     9 
  299   302   305   295     9 
  299   302   305   306     9 
  299   302   305   307     9 
  303   302   305   295     9 
  303   302   305   306     9 
  303   302   305   307     9 
  304   302   305   295     9 
  304   302   305   306     9 
  304   302   305   307     9 
  295   305   307   308     9 
  295   305   307   309     9 
  302   305   307   308     9 
  302   305   307   309     9 
  306   305   307   308     9 
  306   305   307   309     9 
  305   307   309   310     9 
  305   307   309   311     9 
  308   307   309   310     9 
  308   307   309   311     9 
  307   309   311   312     9 
  307   309   311   313     9 
  307   309   311   317     9 
  310   309   311   312     9 
  310   309   311   313     9 
  310   309   311   317     9 
  309   311   313   314     9 
  309   311   313   315     9 
  309   311   313   316     9 
  312   311   313   314     9 
  312   311   313   315     9 
  312   311   313   316     9 
  317   311   313   314     9 
  317   311   313   315     9 
  317   311   313   316     9 
  309   311   317   318     9 
  309   311   317   319     9 
  312   311   317   318     9 
  312   311   317   319     9 
  313   311   317   318     9 
  313   311   317   319     9 
  311   317   319   320     9 
  311   317   319   321     9 
  318   317   319   320     9 
  318   317   319   321     9 
  317   319   321   322     9 
  317   319   321   323     9 
  317   319   321   336     9 
  320   319   321   322     9 
  320   319   321   323     9 
  320   319   321   336     9 
  319   321   323   324     9 
  319   321   323   325     9 
  319   321   323   329     9 
  322   321   323   324     9 
  322   321   323   325     9 
  322   321   323   329     9 
  336   321   323   324     9 
  336   321   323   325     9 
  336   321   323   329     9 
  319   321   336   337     9 
  319   321   336   338     9 
  322   321   336   337     9 
  322   321   336   338     9 
  323   321   336   337     9 
  323   321   336   338     9 
  321   323   325   326     9 
  321   323   325   327     9 
  321   323   325   328     9 
  324   323   325   326     9 
  324   323   325   327     9 
  324   323   325   328     9 
  329   323   325   326     9 
  329   323   325   327     9 
  329   323   325   328     9 
  321   323   329   330     9 
  321   323   329   331     9 
  321   323   329   332     9 
  324   323   329   330     9 
  324   323   329   331     9 
  324   323   329   332     9 
  325   323   329   330     9 
  325   323   329   331     9 
  325   323   329   332     9 
  323   329   332   333     9 
  323   329   332   334     9 
  323   329   332   335     9 
  330   329   332   333     9 
  330   329   332   334     9 
  330   329   332   335     9 
  331   329   332   333     9 
  331   329   332   334     9 
  331   329   332   335     9 
  321   336   338   339     9 
  321   336   338   340     9 
  337   336   338   339     9 
  337   336   338   340     9 
  336   338   340   341     9 
  336   338   340   342     9 
  336   338   340   360     9 
  339   338   340   341     9 
  339   338   340   342     9 
  339   338   340   360     9 
  338   340   342   343     9 
  338   340   342   344     9 
  338   340   342   345     9 
  341   340   342   343     9 
  341   340   342   344     9 
  341   340   342   345     9 
  360   340   342   343     9 
  360   340   342   344     9 
  360   340   342   345     9 
  338   340   360   361     9 
  338   340   360   362     9 
  341   340   360   361     9 
  341   340   360   362     9 
  342   340   360   361     9 
  342   340   360   362     9 
  340   342   345   346     9 
  340   342   345   347     9 
  340   342   345   348     9 
  343   342   345   346     9 
  343   342   345   347     9 
  343   342   345   348     9 
  344   342   345   346     9 
  344   342   345   347     9 
  344   342   345   348     9 
  342   345   348   349     9 
  342   345   348   350     9 
  342   345   348   351     9 
  346   345   348   349     9 
  346   345   348   350     9 
  346   345   348   351     9 
  347   345   348   349     9 
  347   345   348   350     9 
  347   345   348   351     9 
  345   348   351   352     9 
  345   348   351   353     9 
  349   348   351   352     9 
  349   348   351   353     9 
  350   348   351   352     9 
  350   348   351   353     9 
  348   351   353   354     9 
  348   351   353   357     9 
  352   351   353   354     9 
  352   351   353   357     9 
  351   353   354   355     9 
  351   353   354   356     9 
  357   353   354   355     9 
  357   353   354   356     9 
  351   353   357   358     9 
  351   353   357   359     9 
  354   353   357   358     9 
  354   353   357   359     9 
  340   360   362   363     9 
  340   360   362   364     9 
  361   360   362   363     9 
  361   360   362   364     9 
  360   362   364   365     9 
  360   362   364   366     9 
  360   362   364   384     9 
  363   362   364   365     9 
  363   362   364   366     9 
  363   362   364   384     9 
  362   364   366   367     9 
  362   364   366   368     9 
  362   364   366   369     9 
  365   364   366   367     9 
  365   364   366   368     9 
  365   364   366   369     9 
  384   364   366   367     9 
  384   364   366   368     9 
  384   364   366   369     9 
  362   364   384   385     9 
  362   364   384   386     9 
  365   364   384   385     9 
  365   364   384   386     9 
  366   364   384   385     9 
  366   364   384   386     9 
  364   366   369   370     9 
  364   366   369   371     9 
  364   366   369   372     9 
  367   366   369   370     9 
  367   366   369   371     9 
  367   366   369   372     9 
  368   366   369   370     9 
  368   366   369   371     9 
  368   366   369   372     9 
  366   369   372   373     9 
  366   369   372   374     9 
  366   369   372   375     9 
  370   369   372   373     9 
  370   369   372   374     9 
  370   369   372   375     9 
  371   369   372   373     9 
  371   369   372   374     9 
  371   369   372   375     9 
  369   372   375   376     9 
  369   372   375   377     9 
  373   372   375   376     9 
  373   372   375   377     9 
  374   372   375   376     9 
  374   372   375   377     9 
  372   375   377   378     9 
  372   375   377   381     9 
  376   375   377   378     9 
  376   375   377   381     9 
  375   377   378   379     9 
  375   377   378   380     9 
  381   377   378   379     9 
  381   377   378   380     9 
  375   377   381   382     9 
  375   377   381   383     9 
  378   377   381   382     9 
  378   377   381   383     9 
  364   384   386   387     9 
  364   384   386   388     9 
  385   384   386   387     9 
  385   384   386   388     9 
  384   386   388   389     9 
  384   386   388   390     9 
  384   386   388   403     9 
  387   386   388   389     9 
  387   386   388   390     9 
  387   386   388   403     9 
  386   388   390   391     9 
  386   388   390   392     9 
  386   388   390   393     9 
  389   388   390   391     9 
  389   388   390   392     9 
  389   388   390   393     9 
  403   388   390   391     9 
  403   388   390   392     9 
  403   388   390   393     9 
  386   388   403   404     9 
  386   388   403   405     9 
  389   388   403   404     9 
  389   388   403   405     9 
  390   388   403   404     9 
  390   388   403   405     9 
  388   390   393   394     9 
  388   390   393   395     9 
  388   390   393   399     9 
  391   390   393   394     9 
  391   390   393   395     9 
  391   390   393   399     9 
  392   390   393   394     9 
  392   390   393   395     9 
  392   390   393   399     9 
  390   393   395   396     9 
  390   393   395   397     9 
  390   393   395   398     9 
  394   393   395   396     9 
  394   393   395   397     9 
  394   393   395   398     9 
  399   393   395   396     9 
  399   393   395   397     9 
  399   393   395   398     9 
  390   393   399   400     9 
  390   393   399   401     9 
  390   393   399   402     9 
  394   393   399   400     9 
  394   393   399   401     9 
  394   393   399   402     9 
  395   393   399   400     9 
  395   393   399   401     9 
  395   393   399   402     9 
  388   403   405   406     9 
  388   403   405   407     9 
  404   403   405   406     9 
  404   403   405   407     9 
  403   405   407   408     9 
  403   405   407   409     9 
  403   405   407   413     9 
  406   405   407   408     9 
  406   405   407   409     9 
  406   405   407   413     9 
  405   407   409   410     9 
  405   407   409   411     9 
  405   407   409   412     9 
  408   407   409   410     9 
  408   407   409   411     9 
  408   407   409   412     9 
  413   407   409   410     9 
  413   407   409   411     9 
  413   407   409   412     9 
  405   407   413   414     9 
  405   407   413   415     9 
  408   407   413   414     9 
  408   407   413   415     9 
  409   407   413   414     9 
  409   407   413   415     9 
  407   413   415   416     9 
  407   413   415   417     9 
  414   413   415   416     9 
  414   413   415   417     9 
  413   415   417   418     9 
  413   415   417   419     9 
  413   415   417   437     9 
  416   415   417   418     9 
  416   415   417   419     9 
  416   415   417   437     9 
  415   417   419   420     9 
  415   417   419   421     9 
  415   417   419   422     9 
  418   417   419   420     9 
  418   417   419   421     9 
  418   417   419   422     9 
  437   417   419   420     9 
  437   417   419   421     9 
  437   417   419   422     9 
  415   417   437   438     9 
  415   417   437   439     9 
  418   417   437   438     9 
  418   417   437   439     9 
  419   417   437   438     9 
  419   417   437   439     9 
  417   419   422   423     9 
  417   419   422   424     9 
  417   419   422   425     9 
  420   419   422   423     9 
  420   419   422   424     9 
  420   419   422   425     9 
  421   419   422   423     9 
  421   419   422   424     9 
  421   419   422   425     9 
  419   422   425   426     9 
  419   422   425   427     9 
  419   422   425   428     9 
  423   422   425   426     9 
  423   422   425   427     9 
  423   422   425   428     9 
  424   422   425   426     9 
  424   422   425   427     9 
  424   422   425   428     9 
  422   425   428   429     9 
  422   425   428   430     9 
  426   425   428   429     9 
  426   425   428   430     9 
  427   425   428   429     9 
  427   425   428   430     9 
  425   428   430   431     9 
  425   428   430   434     9 
  429   428   430   431     9 
  429   428   430   434     9 
  428   430   431   432     9 
  428   430   431   433     9 
  434   430   431   432     9 
  434   430   431   433     9 
  428   430   434   435     9 
  428   430   434   436     9 
  431   430   434   435     9 
  431   430   434   436     9 
  417   437   439   440     9 
  417   437   439   441     9 
  438   437   439   440     9 
  438   437   439   441     9 
  437   439   441   442     9 
  437   439   441   443     9 
  437   439   441   461     9 
  440   439   441   442     9 
  440   439   441   443     9 
  440   439   441   461     9 
  439   441   443   444     9 
  439   441   443   445     9 
  439   441   443   446     9 
  442   441   443   444     9 
  442   441   443   445     9 
  442   441   443   446     9 
  461   441   443   444     9 
  461   441   443   445     9 
  461   441   443   446     9 
  439   441   461   462     9 
  439   441   461   463     9 
  442   441   461   462     9 
  442   441   461   463     9 
  443   441   461   462     9 
  443   441   461   463     9 
  441   443   446   447     9 
  441   443   446   448     9 
  441   443   446   449     9 
  444   443   446   447     9 
  444   443   446   448     9 
  444   443   446   449     9 
  445   443   446   447     9 
  445   443   446   448     9 
  445   443   446   449     9 
  443   446   449   450     9 
  443   446   449   451     9 
  443   446   449   452     9 
  447   446   449   450     9 
  447   446   449   451     9 
  447   446   449   452     9 
  448   446   449   450     9 
  448   446   449   451     9 
  448   446   449   452     9 
  446   449   452   453     9 
  446   449   452   454     9 
  450   449   452   453     9 
  450   449   452   454     9 
  451   449   452   453     9 
  451   449   452   454     9 
  449   452   454   455     9 
  449   452   454   458     9 
  453   452   454   455     9 
  453   452   454   458     9 
  452   454   455   456     9 
  452   454   455   457     9 
  458   454   455   456     9 
  458   454   455   457     9 
  452   454   458   459     9 
  452   454   458   460     9 
  455   454   458   459     9 
  455   454   458   460     9 
  441   461   463   464     9 
  441   461   463   465     9 
  462   461   463   464     9 
  462   461   463   465     9 
  461   463   465   466     9 
  461   463   465   467     9 
  461   463   465   468     9 
  464   463   465   466     9 
  464   463   465   467     9 
  464   463   465   468     9 
  463   465   468   469     9 
  463   465   468   470     9 
  466   465   468   469     9 
  466   465   468   470     9 
  467   465   468   469     9 
  467   465   468   470     9 
  465   468   470   471     9 
  465   468   470   472     9 
  469   468   470   471     9 
  469   468   470   472     9 
  468   470   472   473     9 
  468   470   472   474     9 
  468   470   472   475     9 
  471   470   472   473     9 
  471   470   472   474     9 
  471   470   472   475     9 
  470   472   475   476     9 
  470   472   475   477     9 
  473   472   475   476     9 
  473   472   475   477     9 
  474   472   475   476     9 
  474   472   475   477     9 
  472   475   477   478     9 
  472   475   477   479     9 
  476   475   477   478     9 
  476   475   477   479     9 
  475   477   479   480     9 
  475   477   479   481     9 
  475   477   479   491     9 
  478   477   479   480     9 
  478   477   479   481     9 
  478   477   479   491     9 
  477   479   481   482     9 
  477   479   481   483     9 
  477   479   481   487     9 
  480   479   481   482     9 
  480   479   481   483     9 
  480   479   481   487     9 
  491   479   481   482     9 
  491   479   481   483     9 
  491   479   481   487     9 
  477   479   491   492     9 
  477   479   491   493     9 
  480   479   491   492     9 
  480   479   491   493     9 
  481   479   491   492     9 
  481   479   491   493     9 
  479   481   483   484     9 
  479   481   483   485     9 
  479   481   483   486     9 
  482   481   483   484     9 
  482   481   483   485     9 
  482   481   483   486     9 
  487   481   483   484     9 
  487   481   483   485     9 
  487   481   483   486     9 
  479   481   487   488     9 
  479   481   487   489     9 
  479   481   487   490     9 
  482   481   487   488     9 
  482   481   487   489     9 
  482   481   487   490     9 
  483   481   487   488     9 
  483   481   487   489     9 
  483   481   487   490     9 
  479   491   493   494     9 
  479   491   493   495     9 
  492   491   493   494     9 
  492   491   493   495     9 
  491   493   495   496     9 
  491   493   495   497     9 
  491   493   495   513     9 
  494   493   495   496     9 
  494   493   495   497     9 
  494   493   495   513     9 
  493   495   497   498     9 
  493   495   497   499     9 
  493   495   497   500     9 
  496   495   497   498     9 
  496   495   497   499     9 
  496   495   497   500     9 
  513   495   497   498     9 
  513   495   497   499     9 
  513   495   497   500     9 
  493   495   513   514     9 
  493   495   513   515     9 
  496   495   513   514     9 
  496   495   513   515     9 
  497   495   513   514     9 
  497   495   513   515     9 
  495   497   500   501     9 
  495   497   500   502     9 
  495   497   500   503     9 
  498   497   500   501     9 
  498   497   500   502     9 
  498   497   500   503     9 
  499   497   500   501     9 
  499   497   500   502     9 
  499   497   500   503     9 
  497   500   503   504     9 
  497   500   503   505     9 
  497   500   503   506     9 
  501   500   503   504     9 
  501   500   503   505     9 
  501   500   503   506     9 
  502   500   503   504     9 
  502   500   503   505     9 
  502   500   503   506     9 
  500   503   506   507     9 
  500   503   506   508     9 
  500   503   506   509     9 
  504   503   506   507     9 
  504   503   506   508     9 
  504   503   506   509     9 
  505   503   506   507     9 
  505   503   506   508     9 
  505   503   506   509     9 
  503   506   509   510     9 
  503   506   509   511     9 
  503   506   509   512     9 
  507   506   509   510     9 
  507   506   509   511     9 
  507   506   509   512     9 
  508   506   509   510     9 
  508   506   509   511     9 
  508   506   509   512     9 
  495   513   515   516     9 
  495   513   515   517     9 
  514   513   515   516     9 
  514   513   515   517     9 
  513   515   517   518     9 
  513   515   517   519     9 
  513   515   517   537     9 
  516   515   517   518     9 
  516   515   517   519     9 
  516   515   517   537     9 
  515   517   519   520     9 
  515   517   519   521     9 
  515   517   519   522     9 
  518   517   519   520     9 
  518   517   519   521     9 
  518   517   519   522     9 
  537   517   519   520     9 
  537   517   519   521     9 
  537   517   519   522     9 
  515   517   537   538     9 
  515   517   537   539     9 
  518   517   537   538     9 
  518   517   537   539     9 
  519   517   537   538     9 
  519   517   537   539     9 
  517   519   522   523     9 
  517   519   522   524     9 
  517   519   522   525     9 
  520   519   522   523     9 
  520   519   522   524     9 
  520   519   522   525     9 
  521   519   522   523     9 
  521   519   522   524     9 
  521   519   522   525     9 
  519   522   525   526     9 
  519   522   525   527     9 
  519   522   525   528     9 
  523   522   525   526     9 
  523   522   525   527     9 
  523   522   525   528     9 
  524   522   525   526     9 
  524   522   525   527     9 
  524   522   525   528     9 
  522   525   528   529     9 
  522   525   528   530     9 
  526   525   528   529     9 
  526   525   528   530     9 
  527   525   528   529     9 
  527   525   528   530     9 
  525   528   530   531     9 
  525   528   530   534     9 
  529   528   530   531     9 
  529   528   530   534     9 
  528   530   531   532     9 
  528   530   531   533     9 
  534   530   531   532     9 
  534   530   531   533     9 
  528   530   534   535     9 
  528   530   534   536     9 
  531   530   534   535     9 
  531   530   534   536     9 
  517   537   539   540     9 
  517   537   539   541     9 
  538   537   539   540     9 
  538   537   539   541     9 
  537   539   541   542     9 
  537   539   541   543     9 
  537   539   541   556     9 
  540   539   541   542     9 
  540   539   541   543     9 
  540   539   541   556     9 
  539   541   543   544     9 
  539   541   543   545     9 
  539   541   543   549     9 
  542   541   543   544     9 
  542   541   543   545     9 
  542   541   543   549     9 
  556   541   543   544     9 
  556   541   543   545     9 
  556   541   543   549     9 
  539   541   556   557     9 
  539   541   556   558     9 
  542   541   556   557     9 
  542   541   556   558     9 
  543   541   556   557     9 
  543   541   556   558     9 
  541   543   545   546     9 
  541   543   545   547     9 
  541   543   545   548     9 
  544   543   545   546     9 
  544   543   545   547     9 
  544   543   545   548     9 
  549   543   545   546     9 
  549   543   545   547     9 
  549   543   545   548     9 
  541   543   549   550     9 
  541   543   549   551     9 
  541   543   549   552     9 
  544   543   549   550     9 
  544   543   549   551     9 
  544   543   549   552     9 
  545   543   549   550     9 
  545   543   549   551     9 
  545   543   549   552     9 
  543   549   552   553     9 
  543   549   552   554     9 
  543   549   552   555     9 
  550   549   552   553     9 
  550   549   552   554     9 
  550   549   552   555     9 
  551   549   552   553     9 
  551   549   552   554     9 
  551   549   552   555     9 
  541   556   558   559     9 
  541   556   558   560     9 
  557   556   558   559     9 
  557   556   558   560     9 
  556   558   560   561     9 
  556   558   560   562     9 
  556   558   560   567     9 
  559   558   560   561     9 
  559   558   560   562     9 
  559   558   560   567     9 
  558   560   562   563     9 
  558   560   562   564     9 
  558   560   562   565     9 
  561   560   562   563     9 
  561   560   562   564     9 
  561   560   562   565     9 
  567   560   562   563     9 
  567   560   562   564     9 
  567   560   562   565     9 
  558   560   567   568     9 
  558   560   567   569     9 
  561   560   567   568     9 
  561   560   567   569     9 
  562   560   567   568     9 
  562   560   567   569     9 
  560   562   565   566     9 
  563   562   565   566     9 
  564   562   565   566     9 
  560   567   569   570     9 
  560   567   569   571     9 
  568   567   569   570     9 
  568   567   569   571     9 
  567   569   571   572     9 
  567   569   571   573     9 
  567   569   571   574     9 
  570   569   571   572     9 
  570   569   571   573     9 
  570   569   571   574     9 
  569   571   574   575     9 
  569   571   574   576     9 
  572   571   574   575     9 
  572   571   574   576     9 
  573   571   574   575     9 
  573   571   574   576     9 
  571   574   576   577     9 
  571   574   576   578     9 
  575   574   576   577     9 
  575   574   576   578     9 
  574   576   578   579     9 
  574   576   578   580     9 
  574   576   578   593     9 
  577   576   578   579     9 
  577   576   578   580     9 
  577   576   578   593     9 
  576   578   580   581     9 
  576   578   580   582     9 
  576   578   580   583     9 
  579   578   580   581     9 
  579   578   580   582     9 
  579   578   580   583     9 
  593   578   580   581     9 
  593   578   580   582     9 
  593   578   580   583     9 
  576   578   593   594     9 
  576   578   593   595     9 
  579   578   593   594     9 
  579   578   593   595     9 
  580   578   593   594     9 
  580   578   593   595     9 
  578   580   583   584     9 
  578   580   583   585     9 
  578   580   583   589     9 
  581   580   583   584     9 
  581   580   583   585     9 
  581   580   583   589     9 
  582   580   583   584     9 
  582   580   583   585     9 
  582   580   583   589     9 
  580   583   585   586     9 
  580   583   585   587     9 
  580   583   585   588     9 
  584   583   585   586     9 
  584   583   585   587     9 
  584   583   585   588     9 
  589   583   585   586     9 
  589   583   585   587     9 
  589   583   585   588     9 
  580   583   589   590     9 
  580   583   589   591     9 
  580   583   589   592     9 
  584   583   589   590     9 
  584   583   589   591     9 
  584   583   589   592     9 
  585   583   589   590     9 
  585   583   589   591     9 
  585   583   589   592     9 
  578   593   595   596     9 
  578   593   595   597     9 
  594   593   595   596     9 
  594   593   595   597     9 
  593   595   597   598     9 
  593   595   597   599     9 
  593   595   597   612     9 
  596   595   597   598     9 
  596   595   597   599     9 
  596   595   597   612     9 
  595   597   599   600     9 
  595   597   599   601     9 
  595   597   599   605     9 
  598   597   599   600     9 
  598   597   599   601     9 
  598   597   599   605     9 
  612   597   599   600     9 
  612   597   599   601     9 
  612   597   599   605     9 
  595   597   612   613     9 
  595   597   612   614     9 
  598   597   612   613     9 
  598   597   612   614     9 
  599   597   612   613     9 
  599   597   612   614     9 
  597   599   601   602     9 
  597   599   601   603     9 
  597   599   601   604     9 
  600   599   601   602     9 
  600   599   601   603     9 
  600   599   601   604     9 
  605   599   601   602     9 
  605   599   601   603     9 
  605   599   601   604     9 
  597   599   605   606     9 
  597   599   605   607     9 
  597   599   605   608     9 
  600   599   605   606     9 
  600   599   605   607     9 
  600   599   605   608     9 
  601   599   605   606     9 
  601   599   605   607     9 
  601   599   605   608     9 
  599   605   608   609     9 
  599   605   608   610     9 
  599   605   608   611     9 
  606   605   608   609     9 
  606   605   608   610     9 
  606   605   608   611     9 
  607   605   608   609     9 
  607   605   608   610     9 
  607   605   608   611     9 
  597   612   614   615     9 
  597   612   614   616     9 
  613   612   614   615     9 
  613   612   614   616     9 
  612   614   616   617     9 
  612   614   616   618     9 
  612   614   616   633     9 
  615   614   616   617     9 
  615   614   616   618     9 
  615   614   616   633     9 
  614   616   618   619     9 
  614   616   618   620     9 
  614   616   618   621     9 
  617   616   618   619     9 
  617   616   618   620     9 
  617   616   618   621     9 
  633   616   618   619     9 
  633   616   618   620     9 
  633   616   618   621     9 
  614   616   633   634     9 
  614   616   633   635     9 
  617   616   633   634     9 
  617   616   633   635     9 
  618   616   633   634     9 
  618   616   633   635     9 
  616   618   621   622     9 
  616   618   621   631     9 
  619   618   621   622     9 
  619   618   621   631     9 
  620   618   621   622     9 
  620   618   621   631     9 
  618   621   622   623     9 
  618   621   622   624     9 
  631   621   622   623     9 
  631   621   622   624     9 
  618   621   631   629     9 
  618   621   631   632     9 
  622   621   631   629     9 
  622   621   631   632     9 
  621   622   624   625     9 
  621   622   624   626     9 
  623   622   624   625     9 
  623   622   624   626     9 
  622   624   626   627     9 
  622   624   626   629     9 
  625   624   626   627     9 
  625   624   626   629     9 
  624   626   627   628     9 
  629   626   627   628     9 
  624   626   629   630     9 
  624   626   629   631     9 
  627   626   629   630     9 
  627   626   629   631     9 
  626   629   631   621     9 
  626   629   631   632     9 
  630   629   631   621     9 
  630   629   631   632     9 
  616   633   635   636     9 
  616   633   635   637     9 
  634   633   635   636     9 
  634   633   635   637     9 
  633   635   637   638     9 
  633   635   637   639     9 
  633   635   637   648     9 
  636   635   637   638     9 
  636   635   637   639     9 
  636   635   637   648     9 
  635   637   639   640     9 
  635   637   639   641     9 
  635   637   639   642     9 
  638   637   639   640     9 
  638   637   639   641     9 
  638   637   639   642     9 
  648   637   639   640     9 
  648   637   639   641     9 
  648   637   639   642     9 
  635   637   648   649     9 
  635   637   648   650     9 
  638   637   648   649     9 
  638   637   648   650     9 
  639   637   648   649     9 
  639   637   648   650     9 
  637   639   642   643     9 
  637   639   642   644     9 
  637   639   642   645     9 
  640   639   642   643     9 
  640   639   642   644     9 
  640   639   642   645     9 
  641   639   642   643     9 
  641   639   642   644     9 
  641   639   642   645     9 
  639   642   645   646     9 
  639   642   645   647     9 
  643   642   645   646     9 
  643   642   645   647     9 
  644   642   645   646     9 
  644   642   645   647     9 
  637   648   650   651     9 
  637   648   650   652     9 
  649   648   650   651     9 
  649   648   650   652     9 
  648   650   652   653     9 
  648   650   652   654     9 
  648   650   652   663     9 
  651   650   652   653     9 
  651   650   652   654     9 
  651   650   652   663     9 
  650   652   654   655     9 
  650   652   654   656     9 
  650   652   654   657     9 
  653   652   654   655     9 
  653   652   654   656     9 
  653   652   654   657     9 
  663   652   654   655     9 
  663   652   654   656     9 
  663   652   654   657     9 
  650   652   663   664     9 
  650   652   663   665     9 
  653   652   663   664     9 
  653   652   663   665     9 
  654   652   663   664     9 
  654   652   663   665     9 
  652   654   657   658     9 
  652   654   657   659     9 
  652   654   657   660     9 
  655   654   657   658     9 
  655   654   657   659     9 
  655   654   657   660     9 
  656   654   657   658     9 
  656   654   657   659     9 
  656   654   657   660     9 
  654   657   660   661     9 
  654   657   660   662     9 
  658   657   660   661     9 
  658   657   660   662     9 
  659   657   660   661     9 
  659   657   660   662     9 
  652   663   665   666     9 
  652   663   665   667     9 
  664   663   665   666     9 
  664   663   665   667     9 
  663   665   667   668     9 
  663   665   667   669     9 
  663   665   667   677     9 
  666   665   667   668     9 
  666   665   667   669     9 
  666   665   667   677     9 
  665   667   669   670     9 
  665   667   669   671     9 
  665   667   669   675     9 
  668   667   669   670     9 
  668   667   669   671     9 
  668   667   669   675     9 
  677   667   669   670     9 
  677   667   669   671     9 
  677   667   669   675     9 
  665   667   677   678     9 
  665   667   677   679     9 
  668   667   677   678     9 
  668   667   677   679     9 
  669   667   677   678     9 
  669   667   677   679     9 
  667   669   671   672     9 
  667   669   671   673     9 
  667   669   671   674     9 
  670   669   671   672     9 
  670   669   671   673     9 
  670   669   671   674     9 
  675   669   671   672     9 
  675   669   671   673     9 
  675   669   671   674     9 
  667   669   675   676     9 
  670   669   675   676     9 
  671   669   675   676     9 
  667   677   679   680     9 
  667   677   679   681     9 
  678   677   679   680     9 
  678   677   679   681     9 
  677   679   681   682     9 
  677   679   681   683     9 
  677   679   681   701     9 
  680   679   681   682     9 
  680   679   681   683     9 
  680   679   681   701     9 
  679   681   683   684     9 
  679   681   683   685     9 
  679   681   683   686     9 
  682   681   683   684     9 
  682   681   683   685     9 
  682   681   683   686     9 
  701   681   683   684     9 
  701   681   683   685     9 
  701   681   683   686     9 
  679   681   701   702     9 
  679   681   701   703     9 
  682   681   701   702     9 
  682   681   701   703     9 
  683   681   701   702     9 
  683   681   701   703     9 
  681   683   686   687     9 
  681   683   686   688     9 
  681   683   686   689     9 
  684   683   686   687     9 
  684   683   686   688     9 
  684   683   686   689     9 
  685   683   686   687     9 
  685   683   686   688     9 
  685   683   686   689     9 
  683   686   689   690     9 
  683   686   689   691     9 
  683   686   689   692     9 
  687   686   689   690     9 
  687   686   689   691     9 
  687   686   689   692     9 
  688   686   689   690     9 
  688   686   689   691     9 
  688   686   689   692     9 
  686   689   692   693     9 
  686   689   692   694     9 
  690   689   692   693     9 
  690   689   692   694     9 
  691   689   692   693     9 
  691   689   692   694     9 
  689   692   694   695     9 
  689   692   694   698     9 
  693   692   694   695     9 
  693   692   694   698     9 
  692   694   695   696     9 
  692   694   695   697     9 
  698   694   695   696     9 
  698   694   695   697     9 
  692   694   698   699     9 
  692   694   698   700     9 
  695   694   698   699     9 
  695   694   698   700     9 
  681   701   703   704     9 
  681   701   703   705     9 
  702   701   703   704     9 
  702   701   703   705     9 
  701   703   705   706     9 
  701   703   705   707     9 
  701   703   705   708     9 
  704   703   705   706     9 
  704   703   705   707     9 
  704   703   705   708     9 
  703   705   708   709     9 
  703   705   708   710     9 
  706   705   708   709     9 
  706   705   708   710     9 
  707   705   708   709     9 
  707   705   708   710     9 
  705   708   710   711     9 
  705   708   710   712     9 
  709   708   710   711     9 
  709   708   710   712     9 
  708   710   712   713     9 
  708   710   712   714     9 
  708   710   712   724     9 
  711   710   712   713     9 
  711   710   712   714     9 
  711   710   712   724     9 
  710   712   714   715     9 
  710   712   714   716     9 
  710   712   714   720     9 
  713   712   714   715     9 
  713   712   714   716     9 
  713   712   714   720     9 
  724   712   714   715     9 
  724   712   714   716     9 
  724   712   714   720     9 
  710   712   724   725     9 
  710   712   724   726     9 
  713   712   724   725     9 
  713   712   724   726     9 
  714   712   724   725     9 
  714   712   724   726     9 
  712   714   716   717     9 
  712   714   716   718     9 
  712   714   716   719     9 
  715   714   716   717     9 
  715   714   716   718     9 
  715   714   716   719     9 
  720   714   716   717     9 
  720   714   716   718     9 
  720   714   716   719     9 
  712   714   720   721     9 
  712   714   720   722     9 
  712   714   720   723     9 
  715   714   720   721     9 
  715   714   720   722     9 
  715   714   720   723     9 
  716   714   720   721     9 
  716   714   720   722     9 
  716   714   720   723     9 
  712   724   726   727     9 
  712   724   726   728     9 
  725   724   726   727     9 
  725   724   726   728     9 
  724   726   728   729     9 
  724   726   728   730     9 
  724   726   728   743     9 
  727   726   728   729     9 
  727   726   728   730     9 
  727   726   728   743     9 
  726   728   730   731     9 
  726   728   730   732     9 
  726   728   730   733     9 
  729   728   730   731     9 
  729   728   730   732     9 
  729   728   730   733     9 
  743   728   730   731     9 
  743   728   730   732     9 
  743   728   730   733     9 
  726   728   743   744     9 
  726   728   743   745     9 
  729   728   743   744     9 
  729   728   743   745     9 
  730   728   743   744     9 
  730   728   743   745     9 
  728   730   733   734     9 
  728   730   733   735     9 
  728   730   733   739     9 
  731   730   733   734     9 
  731   730   733   735     9 
  731   730   733   739     9 
  732   730   733   734     9 
  732   730   733   735     9 
  732   730   733   739     9 
  730   733   735   736     9 
  730   733   735   737     9 
  730   733   735   738     9 
  734   733   735   736     9 
  734   733   735   737     9 
  734   733   735   738     9 
  739   733   735   736     9 
  739   733   735   737     9 
  739   733   735   738     9 
  730   733   739   740     9 
  730   733   739   741     9 
  730   733   739   742     9 
  734   733   739   740     9 
  734   733   739   741     9 
  734   733   739   742     9 
  735   733   739   740     9 
  735   733   739   741     9 
  735   733   739   742     9 
  728   743   745   746     9 
  728   743   745   747     9 
  744   743   745   746     9 
  744   743   745   747     9 
  743   745   747   748     9 
  743   745   747   749     9 
  743   745   747   765     9 
  746   745   747   748     9 
  746   745   747   749     9 
  746   745   747   765     9 
  745   747   749   750     9 
  745   747   749   751     9 
  745   747   749   752     9 
  748   747   749   750     9 
  748   747   749   751     9 
  748   747   749   752     9 
  765   747   749   750     9 
  765   747   749   751     9 
  765   747   749   752     9 
  745   747   765   766     9 
  745   747   765   767     9 
  748   747   765   766     9 
  748   747   765   767     9 
  749   747   765   766     9 
  749   747   765   767     9 
  747   749   752   753     9 
  747   749   752   754     9 
  747   749   752   755     9 
  750   749   752   753     9 
  750   749   752   754     9 
  750   749   752   755     9 
  751   749   752   753     9 
  751   749   752   754     9 
  751   749   752   755     9 
  749   752   755   756     9 
  749   752   755   757     9 
  749   752   755   758     9 
  753   752   755   756     9 
  753   752   755   757     9 
  753   752   755   758     9 
  754   752   755   756     9 
  754   752   755   757     9 
  754   752   755   758     9 
  752   755   758   759     9 
  752   755   758   760     9 
  752   755   758   761     9 
  756   755   758   759     9 
  756   755   758   760     9 
  756   755   758   761     9 
  757   755   758   759     9 
  757   755   758   760     9 
  757   755   758   761     9 
  755   758   761   762     9 
  755   758   761   763     9 
  755   758   761   764     9 
  759   758   761   762     9 
  759   758   761   763     9 
  759   758   761   764     9 
  760   758   761   762     9 
  760   758   761   763     9 
  760   758   761   764     9 
  747   765   767   768     9 
  747   765   767   769     9 
  766   765   767   768     9 
  766   765   767   769     9 
  765   767   769   770     9 
  765   767   769   771     9 
  765   767   769   781     9 
  768   767   769   770     9 
  768   767   769   771     9 
  768   767   769   781     9 
  767   769   771   772     9 
  767   769   771   773     9 
  767   769   771   777     9 
  770   769   771   772     9 
  770   769   771   773     9 
  770   769   771   777     9 
  781   769   771   772     9 
  781   769   771   773     9 
  781   769   771   777     9 
  767   769   781   782     9 
  767   769   781   783     9 
  770   769   781   782     9 
  770   769   781   783     9 
  771   769   781   782     9 
  771   769   781   783     9 
  769   771   773   774     9 
  769   771   773   775     9 
  769   771   773   776     9 
  772   771   773   774     9 
  772   771   773   775     9 
  772   771   773   776     9 
  777   771   773   774     9 
  777   771   773   775     9 
  777   771   773   776     9 
  769   771   777   778     9 
  769   771   777   779     9 
  769   771   777   780     9 
  772   771   777   778     9 
  772   771   777   779     9 
  772   771   777   780     9 
  773   771   777   778     9 
  773   771   777   779     9 
  773   771   777   780     9 
  769   781   783   784     9 
  769   781   783   785     9 
  782   781   783   784     9 
  782   781   783   785     9 
  781   783   785   786     9 
  781   783   785   787     9 
  781   783   785   801     9 
  784   783   785   786     9 
  784   783   785   787     9 
  784   783   785   801     9 
  783   785   787   788     9 
  783   785   787   789     9 
  783   785   787   790     9 
  786   785   787   788     9 
  786   785   787   789     9 
  786   785   787   790     9 
  801   785   787   788     9 
  801   785   787   789     9 
  801   785   787   790     9 
  783   785   801   802     9 
  783   785   801   803     9 
  786   785   801   802     9 
  786   785   801   803     9 
  787   785   801   802     9 
  787   785   801   803     9 
  785   787   790   791     9 
  785   787   790   799     9 
  788   787   790   791     9 
  788   787   790   799     9 
  789   787   790   791     9 
  789   787   790   799     9 
  787   790   791   792     9 
  787   790   791   793     9 
  799   790   791   792     9 
  799   790   791   793     9 
  787   790   799   797     9 
  787   790   799   800     9 
  791   790   799   797     9 
  791   790   799   800     9 
  790   791   793   794     9 
  790   791   793   795     9 
  792   791   793   794     9 
  792   791   793   795     9 
  791   793   795   796     9 
  791   793   795   797     9 
  794   793   795   796     9 
  794   793   795   797     9 
  793   795   797   798     9 
  793   795   797   799     9 
  796   795   797   798     9 
  796   795   797   799     9 
  795   797   799   790     9 
  795   797   799   800     9 
  798   797   799   790     9 
  798   797   799   800     9 
  785   801   803   804     9 
  785   801   803   805     9 
  802   801   803   804     9 
  802   801   803   805     9 
  801   803   805   806     9 
  801   803   805   807     9 
  801   803   805   820     9 
  804   803   805   806     9 
  804   803   805   807     9 
  804   803   805   820     9 
  803   805   807   808     9 
  803   805   807   809     9 
  803   805   807   810     9 
  806   805   807   808     9 
  806   805   807   809     9 
  806   805   807   810     9 
  820   805   807   808     9 
  820   805   807   809     9 
  820   805   807   810     9 
  803   805   820   821     9 
  803   805   820   822     9 
  806   805   820   821     9 
  806   805   820   822     9 
  807   805   820   821     9 
  807   805   820   822     9 
  805   807   810   811     9 
  805   807   810   812     9 
  805   807   810   816     9 
  808   807   810   811     9 
  808   807   810   812     9 
  808   807   810   816     9 
  809   807   810   811     9 
  809   807   810   812     9 
  809   807   810   816     9 
  807   810   812   813     9 
  807   810   812   814     9 
  807   810   812   815     9 
  811   810   812   813     9 
  811   810   812   814     9 
  811   810   812   815     9 
  816   810   812   813     9 
  816   810   812   814     9 
  816   810   812   815     9 
  807   810   816   817     9 
  807   810   816   818     9 
  807   810   816   819     9 
  811   810   816   817     9 
  811   810   816   818     9 
  811   810   816   819     9 
  812   810   816   817     9 
  812   810   816   818     9 
  812   810   816   819     9 
  805   820   822   823     9 
  805   820   822   824     9 
  821   820   822   823     9 
  821   820   822   824     9 
  820   822   824   825     9 
  820   822   824   826     9 
  820   822   824   835     9 
  823   822   824   825     9 
  823   822   824   826     9 
  823   822   824   835     9 
  822   824   826   827     9 
  822   824   826   828     9 
  822   824   826   829     9 
  825   824   826   827     9 
  825   824   826   828     9 
  825   824   826   829     9 
  835   824   826   827     9 
  835   824   826   828     9 
  835   824   826   829     9 
  822   824   835   836     9 
  822   824   835   837     9 
  825   824   835   836     9 
  825   824   835   837     9 
  826   824   835   836     9 
  826   824   835   837     9 
  824   826   829   830     9 
  824   826   829   831     9 
  824   826   829   832     9 
  827   826   829   830     9 
  827   826   829   831     9 
  827   826   829   832     9 
  828   826   829   830     9 
  828   826   829   831     9 
  828   826   829   832     9 
  826   829   832   833     9 
  826   829   832   834     9 
  830   829   832   833     9 
  830   829   832   834     9 
  831   829   832   833     9 
  831   829   832   834     9 
  824   835   837   838     9 
  824   835   837   839     9 
  836   835   837   838     9 
  836   835   837   839     9 
  835   837   839   840     9 
  835   837   839   841     9 
  835   837   839   849     9 
  838   837   839   840     9 
  838   837   839   841     9 
  838   837   839   849     9 
  837   839   841   842     9 
  837   839   841   843     9 
  837   839   841   844     9 
  840   839   841   842     9 
  840   839   841   843     9 
  840   839   841   844     9 
  849   839   841   842     9 
  849   839   841   843     9 
  849   839   841   844     9 
  837   839   849   850     9 
  837   839   849   851     9 
  840   839   849   850     9 
  840   839   849   851     9 
  841   839   849   850     9 
  841   839   849   851     9 
  839   841   844   845     9 
  839   841   844   846     9 
  842   841   844   845     9 
  842   841   844   846     9 
  843   841   844   845     9 
  843   841   844   846     9 
  841   844   846   847     9 
  841   844   846   848     9 
  845   844   846   847     9 
  845   844   846   848     9 
  839   849   851   852     9 
  839   849   851   853     9 
  850   849   851   852     9 
  850   849   851   853     9 
  849   851   853   854     9 
  849   851   853   855     9 
  849   851   853   865     9 
  852   851   853   854     9 
  852   851   853   855     9 
  852   851   853   865     9 
  851   853   855   856     9 
  851   853   855   857     9 
  851   853   855   861     9 
  854   853   855   856     9 
  854   853   855   857     9 
  854   853   855   861     9 
  865   853   855   856     9 
  865   853   855   857     9 
  865   853   855   861     9 
  851   853   865   866     9 
  851   853   865   867     9 
  854   853   865   866     9 
  854   853   865   867     9 
  855   853   865   866     9 
  855   853   865   867     9 
  853   855   857   858     9 
  853   855   857   859     9 
  853   855   857   860     9 
  856   855   857   858     9 
  856   855   857   859     9 
  856   855   857   860     9 
  861   855   857   858     9 
  861   855   857   859     9 
  861   855   857   860     9 
  853   855   861   862     9 
  853   855   861   863     9 
  853   855   861   864     9 
  856   855   861   862     9 
  856   855   861   863     9 
  856   855   861   864     9 
  857   855   861   862     9 
  857   855   861   863     9 
  857   855   861   864     9 
  853   865   867   868     9 
  853   865   867   869     9 
  866   865   867   868     9 
  866   865   867   869     9 
  865   867   869   870     9 
  865   867   869   871     9 
  865   867   869   884     9 
  868   867   869   870     9 
  868   867   869   871     9 
  868   867   869   884     9 
  867   869   871   872     9 
  867   869   871   873     9 
  867   869   871   877     9 
  870   869   871   872     9 
  870   869   871   873     9 
  870   869   871   877     9 
  884   869   871   872     9 
  884   869   871   873     9 
  884   869   871   877     9 
  867   869   884   885     9 
  867   869   884   886     9 
  870   869   884   885     9 
  870   869   884   886     9 
  871   869   884   885     9 
  871   869   884   886     9 
  869   871   873   874     9 
  869   871   873   875     9 
  869   871   873   876     9 
  872   871   873   874     9 
  872   871   873   875     9 
  872   871   873   876     9 
  877   871   873   874     9 
  877   871   873   875     9 
  877   871   873   876     9 
  869   871   877   878     9 
  869   871   877   879     9 
  869   871   877   880     9 
  872   871   877   878     9 
  872   871   877   879     9 
  872   871   877   880     9 
  873   871   877   878     9 
  873   871   877   879     9 
  873   871   877   880     9 
  871   877   880   881     9 
  871   877   880   882     9 
  871   877   880   883     9 
  878   877   880   881     9 
  878   877   880   882     9 
  878   877   880   883     9 
  879   877   880   881     9 
  879   877   880   882     9 
  879   877   880   883     9 
  869   884   886   887     9 
  869   884   886   888     9 
  885   884   886   887     9 
  885   884   886   888     9 
  884   886   888   889     9 
  884   886   888   890     9 
  884   886   888   908     9 
  887   886   888   889     9 
  887   886   888   890     9 
  887   886   888   908     9 
  886   888   890   891     9 
  886   888   890   892     9 
  886   888   890   893     9 
  889   888   890   891     9 
  889   888   890   892     9 
  889   888   890   893     9 
  908   888   890   891     9 
  908   888   890   892     9 
  908   888   890   893     9 
  886   888   908   909     9 
  886   888   908   910     9 
  889   888   908   909     9 
  889   888   908   910     9 
  890   888   908   909     9 
  890   888   908   910     9 
  888   890   893   894     9 
  888   890   893   895     9 
  888   890   893   896     9 
  891   890   893   894     9 
  891   890   893   895     9 
  891   890   893   896     9 
  892   890   893   894     9 
  892   890   893   895     9 
  892   890   893   896     9 
  890   893   896   897     9 
  890   893   896   898     9 
  890   893   896   899     9 
  894   893   896   897     9 
  894   893   896   898     9 
  894   893   896   899     9 
  895   893   896   897     9 
  895   893   896   898     9 
  895   893   896   899     9 
  893   896   899   900     9 
  893   896   899   901     9 
  897   896   899   900     9 
  897   896   899   901     9 
  898   896   899   900     9 
  898   896   899   901     9 
  896   899   901   902     9 
  896   899   901   905     9 
  900   899   901   902     9 
  900   899   901   905     9 
  899   901   902   903     9 
  899   901   902   904     9 
  905   901   902   903     9 
  905   901   902   904     9 
  899   901   905   906     9 
  899   901   905   907     9 
  902   901   905   906     9 
  902   901   905   907     9 
  888   908   910   911     9 
  888   908   910   912     9 
  909   908   910   911     9 
  909   908   910   912     9 
  908   910   912   913     9 
  908   910   912   914     9 
  908   910   912   920     9 
  911   910   912   913     9 
  911   910   912   914     9 
  911   910   912   920     9 
  910   912   914   915     9 
  910   912   914   916     9 
  910   912   914   917     9 
  913   912   914   915     9 
  913   912   914   916     9 
  913   912   914   917     9 
  920   912   914   915     9 
  920   912   914   916     9 
  920   912   914   917     9 
  910   912   920   921     9 
  910   912   920   922     9 
  913   912   920   921     9 
  913   912   920   922     9 
  914   912   920   921     9 
  914   912   920   922     9 
  912   914   917   918     9 
  912   914   917   919     9 
  915   914   917   918     9 
  915   914   917   919     9 
  916   914   917   918     9 
  916   914   917   919     9 
  912   920   922   923     9 
  912   920   922   924     9 
  921   920   922   923     9 
  921   920   922   924     9 
  920   922   924   925     9 
  920   922   924   926     9 
  920   922   924   930     9 
  923   922   924   925     9 
  923   922   924   926     9 
  923   922   924   930     9 
  922   924   926   927     9 
  922   924   926   928     9 
  922   924   926   929     9 
  925   924   926   927     9 
  925   924   926   928     9 
  925   924   926   929     9 
  930   924   926   927     9 
  930   924   926   928     9 
  930   924   926   929     9 
  922   924   930   931     9 
  922   924   930   932     9 
  925   924   930   931     9 
  925   924   930   932     9 
  926   924   930   931     9 
  926   924   930   932     9 
  924   930   932   933     9 
  924   930   932   934     9 
  931   930   932   933     9 
  931   930   932   934     9 
  930   932   934   935     9 
  930   932   934   936     9 
  930   932   934   946     9 
  933   932   934   935     9 
  933   932   934   936     9 
  933   932   934   946     9 
  932   934   936   937     9 
  932   934   936   938     9 
  932   934   936   942     9 
  935   934   936   937     9 
  935   934   936   938     9 
  935   934   936   942     9 
  946   934   936   937     9 
  946   934   936   938     9 
  946   934   936   942     9 
  932   934   946   947     9 
  932   934   946   948     9 
  935   934   946   947     9 
  935   934   946   948     9 
  936   934   946   947     9 
  936   934   946   948     9 
  934   936   938   939     9 
  934   936   938   940     9 
  934   936   938   941     9 
  937   936   938   939     9 
  937   936   938   940     9 
  937   936   938   941     9 
  942   936   938   939     9 
  942   936   938   940     9 
  942   936   938   941     9 
  934   936   942   943     9 
  934   936   942   944     9 
  934   936   942   945     9 
  937   936   942   943     9 
  937   936   942   944     9 
  937   936   942   945     9 
  938   936   942   943     9 
  938   936   942   944     9 
  938   936   942   945     9 
  934   946   948   949     9 
  934   946   948   950     9 
  947   946   948   949     9 
  947   946   948   950     9 
  946   948   950   951     9 
  946   948   950   952     9 
  946   948   950   960     9 
  949   948   950   951     9 
  949   948   950   952     9 
  949   948   950   960     9 
  948   950   952   953     9 
  948   950   952   954     9 
  948   950   952   958     9 
  951   950   952   953     9 
  951   950   952   954     9 
  951   950   952   958     9 
  960   950   952   953     9 
  960   950   952   954     9 
  960   950   952   958     9 
  948   950   960   961     9 
  948   950   960   962     9 
  951   950   960   961     9 
  951   950   960   962     9 
  952   950   960   961     9 
  952   950   960   962     9 
  950   952   954   955     9 
  950   952   954   956     9 
  950   952   954   957     9 
  953   952   954   955     9 
  953   952   954   956     9 
  953   952   954   957     9 
  958   952   954   955     9 
  958   952   954   956     9 
  958   952   954   957     9 
  950   952   958   959     9 
  953   952   958   959     9 
  954   952   958   959     9 
  950   960   962   963     9 
  950   960   962   964     9 
  961   960   962   963     9 
  961   960   962   964     9 
  960   962   964   965     9 
  960   962   964   966     9 
  960   962   964   981     9 
  963   962   964   965     9 
  963   962   964   966     9 
  963   962   964   981     9 
  962   964   966   967     9 
  962   964   966   968     9 
  962   964   966   969     9 
  965   964   966   967     9 
  965   964   966   968     9 
  965   964   966   969     9 
  981   964   966   967     9 
  981   964   966   968     9 
  981   964   966   969     9 
  962   964   981   982     9 
  962   964   981   983     9 
  965   964   981   982     9 
  965   964   981   983     9 
  966   964   981   982     9 
  966   964   981   983     9 
  964   966   969   970     9 
  964   966   969   979     9 
  967   966   969   970     9 
  967   966   969   979     9 
  968   966   969   970     9 
  968   966   969   979     9 
  966   969   970   971     9 
  966   969   970   972     9 
  979   969   970   971     9 
  979   969   970   972     9 
  966   969   979   977     9 
  966   969   979   980     9 
  970   969   979   977     9 
  970   969   979   980     9 
  969   970   972   973     9 
  969   970   972   974     9 
  971   970   972   973     9 
  971   970   972   974     9 
  970   972   974   975     9 
  970   972   974   977     9 
  973   972   974   975     9 
  973   972   974   977     9 
  972   974   975   976     9 
  977   974   975   976     9 
  972   974   977   978     9 
  972   974   977   979     9 
  975   974   977   978     9 
  975   974   977   979     9 
  974   977   979   969     9 
  974   977   979   980     9 
  978   977   979   969     9 
  978   977   979   980     9 
  964   981   983   984     9 
  964   981   983   985     9 
  982   981   983   984     9 
  982   981   983   985     9 
  981   983   985   986     9 
  981   983   985   987     9 
  981   983   985   995     9 
  984   983   985   986     9 
  984   983   985   987     9 
  984   983   985   995     9 
  983   985   987   988     9 
  983   985   987   989     9 
  983   985   987   993     9 
  986   985   987   988     9 
  986   985   987   989     9 
  986   985   987   993     9 
  995   985   987   988     9 
  995   985   987   989     9 
  995   985   987   993     9 
  983   985   995   996     9 
  983   985   995   997     9 
  986   985   995   996     9 
  986   985   995   997     9 
  987   985   995   996     9 
  987   985   995   997     9 
  985   987   989   990     9 
  985   987   989   991     9 
  985   987   989   992     9 
  988   987   989   990     9 
  988   987   989   991     9 
  988   987   989   992     9 
  993   987   989   990     9 
  993   987   989   991     9 
  993   987   989   992     9 
  985   987   993   994     9 
  988   987   993   994     9 
  989   987   993   994     9 
  985   995   997   998     9 
  985   995   997   999     9 
  996   995   997   998     9 
  996   995   997   999     9 
  995   997   999  1000     9 
  995   997   999  1001     9 
  995   997   999  1010     9 
  998   997   999  1000     9 
  998   997   999  1001     9 
  998   997   999  1010     9 
  997   999  1001  1002     9 
  997   999  1001  1003     9 
  997   999  1001  1004     9 
 1000   999  1001  1002     9 
 1000   999  1001  1003     9 
 1000   999  1001  1004     9 
 1010   999  1001  1002     9 
 1010   999  1001  1003     9 
 1010   999  1001  1004     9 
  997   999  1010  1011     9 
  997   999  1010  1012     9 
 1000   999  1010  1011     9 
 1000   999  1010  1012     9 
 1001   999  1010  1011     9 
 1001   999  1010  1012     9 
  999  1001  1004  1005     9 
  999  1001  1004  1006     9 
  999  1001  1004  1007     9 
 1002  1001  1004  1005     9 
 1002  1001  1004  1006     9 
 1002  1001  1004  1007     9 
 1003  1001  1004  1005     9 
 1003  1001  1004  1006     9 
 1003  1001  1004  1007     9 
 1001  1004  1007  1008     9 
 1001  1004  1007  1009     9 
 1005  1004  1007  1008     9 
 1005  1004  1007  1009     9 
 1006  1004  1007  1008     9 
 1006  1004  1007  1009     9 
  999  1010  1012  1013     9 
  999  1010  1012  1014     9 
 1011  1010  1012  1013     9 
 1011  1010  1012  1014     9 
 1010  1012  1014  1015     9 
 1010  1012  1014  1016     9 
 1010  1012  1014  1027     9 
 1013  1012  1014  1015     9 
 1013  1012  1014  1016     9 
 1013  1012  1014  1027     9 
 1012  1014  1016  1017     9 
 1012  1014  1016  1018     9 
 1012  1014  1016  1019     9 
 1015  1014  1016  1017     9 
 1015  1014  1016  1018     9 
 1015  1014  1016  1019     9 
 1027  1014  1016  1017     9 
 1027  1014  1016  1018     9 
 1027  1014  1016  1019     9 
 1012  1014  1027  1028     9 
 1012  1014  1027  1029     9 
 1015  1014  1027  1028     9 
 1015  1014  1027  1029     9 
 1016  1014  1027  1028     9 
 1016  1014  1027  1029     9 
 1014  1016  1019  1020     9 
 1014  1016  1019  1025     9 
 1017  1016  1019  1020     9 
 1017  1016  1019  1025     9 
 1018  1016  1019  1020     9 
 1018  1016  1019  1025     9 
 1016  1019  1020  1021     9 
 1025  1019  1020  1021     9 
 1016  1019  1025  1023     9 
 1016  1019  1025  1026     9 
 1020  1019  1025  1023     9 
 1020  1019  1025  1026     9 
 1019  1020  1021  1022     9 
 1019  1020  1021  1023     9 
 1020  1021  1023  1024     9 
 1020  1021  1023  1025     9 
 1022  1021  1023  1024     9 
 1022  1021  1023  1025     9 
 1021  1023  1025  1019     9 
 1021  1023  1025  1026     9 
 1024  1023  1025  1019     9 
 1024  1023  1025  1026     9 
 1014  1027  1029  1030     9 
 1014  1027  1029  1031     9 
 1028  1027  1029  1030     9 
 1028  1027  1029  1031     9 
 1027  1029  1031  1032     9 
 1027  1029  1031  1033     9 
 1027  1029  1031  1037     9 
 1030  1029  1031  1032     9 
 1030  1029  1031  1033     9 
 1030  1029  1031  1037     9 
 1029  1031  1033  1034     9 
 1029  1031  1033  1035     9 
 1029  1031  1033  1036     9 
 1032  1031  1033  1034     9 
 1032  1031  1033  1035     9 
 1032  1031  1033  1036     9 
 1037  1031  1033  1034     9 
 1037  1031  1033  1035     9 
 1037  1031  1033  1036     9 
 1029  1031  1037  1038     9 
 1029  1031  1037  1039     9 
 1032  1031  1037  1038     9 
 1032  1031  1037  1039     9 
 1033  1031  1037  1038     9 
 1033  1031  1037  1039     9 
 1031  1037  1039  1040     9 
 1031  1037  1039  1041     9 
 1038  1037  1039  1040     9 
 1038  1037  1039  1041     9 
 1037  1039  1041  1042     9 
 1037  1039  1041  1043     9 
 1037  1039  1041  1059     9 
 1040  1039  1041  1042     9 
 1040  1039  1041  1043     9 
 1040  1039  1041  1059     9 
 1039  1041  1043  1044     9 
 1039  1041  1043  1045     9 
 1039  1041  1043  1046     9 
 1042  1041  1043  1044     9 
 1042  1041  1043  1045     9 
 1042  1041  1043  1046     9 
 1059  1041  1043  1044     9 
 1059  1041  1043  1045     9 
 1059  1041  1043  1046     9 
 1039  1041  1059  1060     9 
 1039  1041  1059  1061     9 
 1042  1041  1059  1060     9 
 1042  1041  1059  1061     9 
 1043  1041  1059  1060     9 
 1043  1041  1059  1061     9 
 1041  1043  1046  1047     9 
 1041  1043  1046  1048     9 
 1041  1043  1046  1049     9 
 1044  1043  1046  1047     9 
 1044  1043  1046  1048     9 
 1044  1043  1046  1049     9 
 1045  1043  1046  1047     9 
 1045  1043  1046  1048     9 
 1045  1043  1046  1049     9 
 1043  1046  1049  1050     9 
 1043  1046  1049  1051     9 
 1043  1046  1049  1052     9 
 1047  1046  1049  1050     9 
 1047  1046  1049  1051     9 
 1047  1046  1049  1052     9 
 1048  1046  1049  1050     9 
 1048  1046  1049  1051     9 
 1048  1046  1049  1052     9 
 1046  1049  1052  1053     9 
 1046  1049  1052  1054     9 
 1046  1049  1052  1055     9 
 1050  1049  1052  1053     9 
 1050  1049  1052  1054     9 
 1050  1049  1052  1055     9 
 1051  1049  1052  1053     9 
 1051  1049  1052  1054     9 
 1051  1049  1052  1055     9 
 1049  1052  1055  1056     9 
 1049  1052  1055  1057     9 
 1049  1052  1055  1058     9 
 1053  1052  1055  1056     9 
 1053  1052  1055  1057     9 
 1053  1052  1055  1058     9 
 1054  1052  1055  1056     9 
 1054  1052  1055  1057     9 
 1054  1052  1055  1058     9 
 1041  1059  1061  1062     9 
 1041  1059  1061  1063     9 
 1060  1059  1061  1062     9 
 1060  1059  1061  1063     9 
 1059  1061  1063  1064     9 
 1059  1061  1063  1065     9 
 1059  1061  1063  1083     9 
 1062  1061  1063  1064     9 
 1062  1061  1063  1065     9 
 1062  1061  1063  1083     9 
 1061  1063  1065  1066     9 
 1061  1063  1065  1067     9 
 1061  1063  1065  1068     9 
 1064  1063  1065  1066     9 
 1064  1063  1065  1067     9 
 1064  1063  1065  1068     9 
 1083  1063  1065  1066     9 
 1083  1063  1065  1067     9 
 1083  1063  1065  1068     9 
 1061  1063  1083  1084     9 
 1061  1063  1083  1085     9 
 1064  1063  1083  1084     9 
 1064  1063  1083  1085     9 
 1065  1063  1083  1084     9 
 1065  1063  1083  1085     9 
 1063  1065  1068  1069     9 
 1063  1065  1068  1070     9 
 1063  1065  1068  1071     9 
 1066  1065  1068  1069     9 
 1066  1065  1068  1070     9 
 1066  1065  1068  1071     9 
 1067  1065  1068  1069     9 
 1067  1065  1068  1070     9 
 1067  1065  1068  1071     9 
 1065  1068  1071  1072     9 
 1065  1068  1071  1073     9 
 1065  1068  1071  1074     9 
 1069  1068  1071  1072     9 
 1069  1068  1071  1073     9 
 1069  1068  1071  1074     9 
 1070  1068  1071  1072     9 
 1070  1068  1071  1073     9 
 1070  1068  1071  1074     9 
 1068  1071  1074  1075     9 
 1068  1071  1074  1076     9 
 1072  1071  1074  1075     9 
 1072  1071  1074  1076     9 
 1073  1071  1074  1075     9 
 1073  1071  1074  1076     9 
 1071  1074  1076  1077     9 
 1071  1074  1076  1080     9 
 1075  1074  1076  1077     9 
 1075  1074  1076  1080     9 
 1074  1076  1077  1078     9 
 1074  1076  1077  1079     9 
 1080  1076  1077  1078     9 
 1080  1076  1077  1079     9 
 1074  1076  1080  1081     9 
 1074  1076  1080  1082     9 
 1077  1076  1080  1081     9 
 1077  1076  1080  1082     9 
 1063  1083  1085  1086     9 
 1063  1083  1085  1087     9 
 1084  1083  1085  1086     9 
 1084  1083  1085  1087     9 
 1083  1085  1087  1088     9 
 1083  1085  1087  1089     9 
 1083  1085  1087  1105     9 
 1086  1085  1087  1088     9 
 1086  1085  1087  1089     9 
 1086  1085  1087  1105     9 
 1085  1087  1089  1090     9 
 1085  1087  1089  1091     9 
 1085  1087  1089  1092     9 
 1088  1087  1089  1090     9 
 1088  1087  1089  1091     9 
 1088  1087  1089  1092     9 
 1105  1087  1089  1090     9 
 1105  1087  1089  1091     9 
 1105  1087  1089  1092     9 
 1085  1087  1105  1106     9 
 1085  1087  1105  1107     9 
 1088  1087  1105  1106     9 
 1088  1087  1105  1107     9 
 1089  1087  1105  1106     9 
 1089  1087  1105  1107     9 
 1087  1089  1092  1093     9 
 1087  1089  1092  1094     9 
 1087  1089  1092  1095     9 
 1090  1089  1092  1093     9 
 1090  1089  1092  1094     9 
 1090  1089  1092  1095     9 
 1091  1089  1092  1093     9 
 1091  1089  1092  1094     9 
 1091  1089  1092  1095     9 
 1089  1092  1095  1096     9 
 1089  1092  1095  1097     9 
 1089  1092  1095  1098     9 
 1093  1092  1095  1096     9 
 1093  1092  1095  1097     9 
 1093  1092  1095  1098     9 
 1094  1092  1095  1096     9 
 1094  1092  1095  1097     9 
 1094  1092  1095  1098     9 
 1092  1095  1098  1099     9 
 1092  1095  1098  1100     9 
 1092  1095  1098  1101     9 
 1096  1095  1098  1099     9 
 1096  1095  1098  1100     9 
 1096  1095  1098  1101     9 
 1097  1095  1098  1099     9 
 1097  1095  1098  1100     9 
 1097  1095  1098  1101     9 
 1095  1098  1101  1102     9 
 1095  1098  1101  1103     9 
 1095  1098  1101  1104     9 
 1099  1098  1101  1102     9 
 1099  1098  1101  1103     9 
 1099  1098  1101  1104     9 
 1100  1098  1101  1102     9 
 1100  1098  1101  1103     9 
 1100  1098  1101  1104     9 
 1087  1105  1107  1108     9 
 1087  1105  1107  1109     9 
 1106  1105  1107  1108     9 
 1106  1105  1107  1109     9 
 1105  1107  1109  1110     9 
 1105  1107  1109  1111     9 
 1105  1107  1109  1119     9 
 1108  1107  1109  1110     9 
 1108  1107  1109  1111     9 
 1108  1107  1109  1119     9 
 1107  1109  1111  1112     9 
 1107  1109  1111  1113     9 
 1107  1109  1111  1117     9 
 1110  1109  1111  1112     9 
 1110  1109  1111  1113     9 
 1110  1109  1111  1117     9 
 1119  1109  1111  1112     9 
 1119  1109  1111  1113     9 
 1119  1109  1111  1117     9 
 1107  1109  1119  1120     9 
 1107  1109  1119  1121     9 
 1110  1109  1119  1120     9 
 1110  1109  1119  1121     9 
 1111  1109  1119  1120     9 
 1111  1109  1119  1121     9 
 1109  1111  1113  1114     9 
 1109  1111  1113  1115     9 
 1109  1111  1113  1116     9 
 1112  1111  1113  1114     9 
 1112  1111  1113  1115     9 
 1112  1111  1113  1116     9 
 1117  1111  1113  1114     9 
 1117  1111  1113  1115     9 
 1117  1111  1113  1116     9 
 1109  1111  1117  1118     9 
 1112  1111  1117  1118     9 
 1113  1111  1117  1118     9 
 1109  1119  1121  1122     9 
 1109  1119  1121  1123     9 
 1120  1119  1121  1122     9 
 1120  1119  1121  1123     9 
 1119  1121  1123  1124     9 
 1119  1121  1123  1125     9 
 1119  1121  1123  1135     9 
 1122  1121  1123  1124     9 
 1122  1121  1123  1125     9 
 1122  1121  1123  1135     9 
 1121  1123  1125  1126     9 
 1121  1123  1125  1127     9 
 1121  1123  1125  1131     9 
 1124  1123  1125  1126     9 
 1124  1123  1125  1127     9 
 1124  1123  1125  1131     9 
 1135  1123  1125  1126     9 
 1135  1123  1125  1127     9 
 1135  1123  1125  1131     9 
 1121  1123  1135  1136     9 
 1121  1123  1135  1137     9 
 1124  1123  1135  1136     9 
 1124  1123  1135  1137     9 
 1125  1123  1135  1136     9 
 1125  1123  1135  1137     9 
 1123  1125  1127  1128     9 
 1123  1125  1127  1129     9 
 1123  1125  1127  1130     9 
 1126  1125  1127  1128     9 
 1126  1125  1127  1129     9 
 1126  1125  1127  1130     9 
 1131  1125  1127  1128     9 
 1131  1125  1127  1129     9 
 1131  1125  1127  1130     9 
 1123  1125  1131  1132     9 
 1123  1125  1131  1133     9 
 1123  1125  1131  1134     9 
 1126  1125  1131  1132     9 
 1126  1125  1131  1133     9 
 1126  1125  1131  1134     9 
 1127  1125  1131  1132     9 
 1127  1125  1131  1133     9 
 1127  1125  1131  1134     9 
 1123  1135  1137  1138     9 
 1123  1135  1137  1139     9 
 1136  1135  1137  1138     9 
 1136  1135  1137  1139     9 
 1135  1137  1139  1140     9 
 1135  1137  1139  1141     9 
 1135  1137  1139  1149     9 
 1138  1137  1139  1140     9 
 1138  1137  1139  1141     9 
 1138  1137  1139  1149     9 
 1137  1139  1141  1142     9 
 1137  1139  1141  1143     9 
 1137  1139  1141  1147     9 
 1140  1139  1141  1142     9 
 1140  1139  1141  1143     9 
 1140  1139  1141  1147     9 
 1149  1139  1141  1142     9 
 1149  1139  1141  1143     9 
 1149  1139  1141  1147     9 
 1137  1139  1149  1150     9 
 1137  1139  1149  1151     9 
 1140  1139  1149  1150     9 
 1140  1139  1149  1151     9 
 1141  1139  1149  1150     9 
 1141  1139  1149  1151     9 
 1139  1141  1143  1144     9 
 1139  1141  1143  1145     9 
 1139  1141  1143  1146     9 
 1142  1141  1143  1144     9 
 1142  1141  1143  1145     9 
 1142  1141  1143  1146     9 
 1147  1141  1143  1144     9 
 1147  1141  1143  1145     9 
 1147  1141  1143  1146     9 
 1139  1141  1147  1148     9 
 1142  1141  1147  1148     9 
 1143  1141  1147  1148     9 
 1139  1149  1151  1152     9 
 1139  1149  1151  1153     9 
 1150  1149  1151  1152     9 
 1150  1149  1151  1153     9 
 1149  1151  1153  1154     9 
 1149  1151  1153  1155     9 
 1149  1151  1153  1159     9 
 1152  1151  1153  1154     9 
 1152  1151  1153  1155     9 
 1152  1151  1153  1159     9 
 1151  1153  1155  1156     9 
 1151  1153  1155  1157     9 
 1151  1153  1155  1158     9 
 1154  1153  1155  1156     9 
 1154  1153  1155  1157     9 
 1154  1153  1155  1158     9 
 1159  1153  1155  1156     9 
 1159  1153  1155  1157     9 
 1159  1153  1155  1158     9 
 1151  1153  1159  1160     9 
 1151  1153  1159  1161     9 
 1154  1153  1159  1160     9 
 1154  1153  1159  1161     9 
 1155  1153  1159  1160     9 
 1155  1153  1159  1161     9 
 1153  1159  1161  1162     9 
 1153  1159  1161  1163     9 
 1160  1159  1161  1162     9 
 1160  1159  1161  1163     9 
 1159  1161  1163  1164     9 
 1159  1161  1163  1165     9 
 1159  1161  1163  1176     9 
 1162  1161  1163  1164     9 
 1162  1161  1163  1165     9 
 1162  1161  1163  1176     9 
 1161  1163  1165  1166     9 
 1161  1163  1165  1167     9 
 1161  1163  1165  1168     9 
 1164  1163  1165  1166     9 
 1164  1163  1165  1167     9 
 1164  1163  1165  1168     9 
 1176  1163  1165  1166     9 
 1176  1163  1165  1167     9 
 1176  1163  1165  1168     9 
 1161  1163  1176  1177     9 
 1161  1163  1176  1178     9 
 1164  1163  1176  1177     9 
 1164  1163  1176  1178     9 
 1165  1163  1176  1177     9 
 1165  1163  1176  1178     9 
 1163  1165  1168  1169     9 
 1163  1165  1168  1170     9 
 1163  1165  1168  1171     9 
 1166  1165  1168  1169     9 
 1166  1165  1168  1170     9 
 1166  1165  1168  1171     9 
 1167  1165  1168  1169     9 
 1167  1165  1168  1170     9 
 1167  1165  1168  1171     9 
 1165  1168  1171  1172     9 
 1169  1168  1171  1172     9 
 1170  1168  1171  1172     9 
 1168  1171  1172  1173     9 
 1168  1171  1172  1174     9 
 1168  1171  1172  1175     9 
 1163  1176  1178  1179     9 
 1163  1176  1178  1180     9 
 1177  1176  1178  1179     9 
 1177  1176  1178  1180     9 
 1176  1178  1180  1181     9 
 1176  1178  1180  1182     9 
 1176  1178  1180  1188     9 
 1179  1178  1180  1181     9 
 1179  1178  1180  1182     9 
 1179  1178  1180  1188     9 
 1178  1180  1182  1183     9 
 1178  1180  1182  1184     9 
 1178  1180  1182  1185     9 
 1181  1180  1182  1183     9 
 1181  1180  1182  1184     9 
 1181  1180  1182  1185     9 
 1188  1180  1182  1183     9 
 1188  1180  1182  1184     9 
 1188  1180  1182  1185     9 
 1178  1180  1188  1189     9 
 1178  1180  1188  1190     9 
 1181  1180  1188  1189     9 
 1181  1180  1188  1190     9 
 1182  1180  1188  1189     9 
 1182  1180  1188  1190     9 
 1180  1182  1185  1186     9 
 1180  1182  1185  1187     9 
 1183  1182  1185  1186     9 
 1183  1182  1185  1187     9 
 1184  1182  1185  1186     9 
 1184  1182  1185  1187     9 
 1180  1188  1190  1191     9 
 1180  1188  1190  1192     9 
 1189  1188  1190  1191     9 
 1189  1188  1190  1192     9 
 1188  1190  1192  1193     9 
 1188  1190  1192  1194     9 
 1188  1190  1192  1204     9 
 1191  1190  1192  1193     9 
 1191  1190  1192  1194     9 
 1191  1190  1192  1204     9 
 1190  1192  1194  1195     9 
 1190  1192  1194  1196     9 
 1190  1192  1194  1200     9 
 1193  1192  1194  1195     9 
 1193  1192  1194  1196     9 
 1193  1192  1194  1200     9 
 1204  1192  1194  1195     9 
 1204  1192  1194  1196     9 
 1204  1192  1194  1200     9 
 1190  1192  1204  1205     9 
 1190  1192  1204  1206     9 
 1193  1192  1204  1205     9 
 1193  1192  1204  1206     9 
 1194  1192  1204  1205     9 
 1194  1192  1204  1206     9 
 1192  1194  1196  1197     9 
 1192  1194  1196  1198     9 
 1192  1194  1196  1199     9 
 1195  1194  1196  1197     9 
 1195  1194  1196  1198     9 
 1195  1194  1196  1199     9 
 1200  1194  1196  1197     9 
 1200  1194  1196  1198     9 
 1200  1194  1196  1199     9 
 1192  1194  1200  1201     9 
 1192  1194  1200  1202     9 
 1192  1194  1200  1203     9 
 1195  1194  1200  1201     9 
 1195  1194  1200  1202     9 
 1195  1194  1200  1203     9 
 1196  1194  1200  1201     9 
 1196  1194  1200  1202     9 
 1196  1194  1200  1203     9 
 1192  1204  1206  1207     9 
 1192  1204  1206  1208     9 
 1205  1204  1206  1207     9 
 1205  1204  1206  1208     9 
 1204  1206  1208  1209     9 
 1204  1206  1208  1210     9 
 1204  1206  1208  1220     9 
 1207  1206  1208  1209     9 
 1207  1206  1208  1210     9 
 1207  1206  1208  1220     9 
 1206  1208  1210  1211     9 
 1206  1208  1210  1212     9 
 1206  1208  1210  1216     9 
 1209  1208  1210  1211     9 
 1209  1208  1210  1212     9 
 1209  1208  1210  1216     9 
 1220  1208  1210  1211     9 
 1220  1208  1210  1212     9 
 1220  1208  1210  1216     9 
 1206  1208  1220  1221     9 
 1206  1208  1220  1222     9 
 1209  1208  1220  1221     9 
 1209  1208  1220  1222     9 
 1210  1208  1220  1221     9 
 1210  1208  1220  1222     9 
 1208  1210  1212  1213     9 
 1208  1210  1212  1214     9 
 1208  1210  1212  1215     9 
 1211  1210  1212  1213     9 
 1211  1210  1212  1214     9 
 1211  1210  1212  1215     9 
 1216  1210  1212  1213     9 
 1216  1210  1212  1214     9 
 1216  1210  1212  1215     9 
 1208  1210  1216  1217     9 
 1208  1210  1216  1218     9 
 1208  1210  1216  1219     9 
 1211  1210  1216  1217     9 
 1211  1210  1216  1218     9 
 1211  1210  1216  1219     9 
 1212  1210  1216  1217     9 
 1212  1210  1216  1218     9 
 1212  1210  1216  1219     9 
 1208  1220  1222  1223     9 
 1208  1220  1222  1224     9 
 1221  1220  1222  1223     9 
 1221  1220  1222  1224     9 
 1220  1222  1224  1225     9 
 1220  1222  1224  1226     9 
 1220  1222  1224  1241     9 
 1223  1222  1224  1225     9 
 1223  1222  1224  1226     9 
 1223  1222  1224  1241     9 
 1222  1224  1226  1227     9 
 1222  1224  1226  1228     9 
 1222  1224  1226  1229     9 
 1225  1224  1226  1227     9 
 1225  1224  1226  1228     9 
 1225  1224  1226  1229     9 
 1241  1224  1226  1227     9 
 1241  1224  1226  1228     9 
 1241  1224  1226  1229     9 
 1222  1224  1241  1242     9 
 1222  1224  1241  1243     9 
 1225  1224  1241  1242     9 
 1225  1224  1241  1243     9 
 1226  1224  1241  1242     9 
 1226  1224  1241  1243     9 
 1224  1226  1229  1230     9 
 1224  1226  1229  1239     9 
 1227  1226  1229  1230     9 
 1227  1226  1229  1239     9 
 1228  1226  1229  1230     9 
 1228  1226  1229  1239     9 
 1226  1229  1230  1231     9 
 1226  1229  1230  1232     9 
 1239  1229  1230  1231     9 
 1239  1229  1230  1232     9 
 1226  1229  1239  1237     9 
 1226  1229  1239  1240     9 
 1230  1229  1239  1237     9 
 1230  1229  1239  1240     9 
 1229  1230  1232  1233     9 
 1229  1230  1232  1234     9 
 1231  1230  1232  1233     9 
 1231  1230  1232  1234     9 
 1230  1232  1234  1235     9 
 1230  1232  1234  1237     9 
 1233  1232  1234  1235     9 
 1233  1232  1234  1237     9 
 1232  1234  1235  1236     9 
 1237  1234  1235  1236     9 
 1232  1234  1237  1238     9 
 1232  1234  1237  1239     9 
 1235  1234  1237  1238     9 
 1235  1234  1237  1239     9 
 1234  1237  1239  1229     9 
 1234  1237  1239  1240     9 
 1238  1237  1239  1229     9 
 1238  1237  1239  1240     9 
 1224  1241  1243  1244     9 
 1224  1241  1243  1245     9 
 1242  1241  1243  1244     9 
 1242  1241  1243  1245     9 
 1241  1243  1245  1246     9 
 1241  1243  1245  1247     9 
 1241  1243  1245  1251     9 
 1244  1243  1245  1246     9 
 1244  1243  1245  1247     9 
 1244  1243  1245  1251     9 
 1243  1245  1247  1248     9 
 1243  1245  1247  1249     9 
 1243  1245  1247  1250     9 
 1246  1245  1247  1248     9 
 1246  1245  1247  1249     9 
 1246  1245  1247  1250     9 
 1251  1245  1247  1248     9 
 1251  1245  1247  1249     9 
 1251  1245  1247  1250     9 
 1243  1245  1251  1252     9 
 1243  1245  1251  1253     9 
 1246  1245  1251  1252     9 
 1246  1245  1251  1253     9 
 1247  1245  1251  1252     9 
 1247  1245  1251  1253     9 
 1245  1251  1253  1254     9 
 1245  1251  1253  1255     9 
 1252  1251  1253  1254     9 
 1252  1251  1253  1255     9 
 1251  1253  1255  1256     9 
 1251  1253  1255  1257     9 
 1251  1253  1255  1270     9 
 1254  1253  1255  1256     9 
 1254  1253  1255  1257     9 
 1254  1253  1255  1270     9 
 1253  1255  1257  1258     9 
 1253  1255  1257  1259     9 
 1253  1255  1257  1260     9 
 1256  1255  1257  1258     9 
 1256  1255  1257  1259     9 
 1256  1255  1257  1260     9 
 1270  1255  1257  1258     9 
 1270  1255  1257  1259     9 
 1270  1255  1257  1260     9 
 1253  1255  1270  1271     9 
 1253  1255  1270  1272     9 
 1256  1255  1270  1271     9 
 1256  1255  1270  1272     9 
 1257  1255  1270  1271     9 
 1257  1255  1270  1272     9 
 1255  1257  1260  1261     9 
 1255  1257  1260  1262     9 
 1255  1257  1260  1266     9 
 1258  1257  1260  1261     9 
 1258  1257  1260  1262     9 
 1258  1257  1260  1266     9 
 1259  1257  1260  1261     9 
 1259  1257  1260  1262     9 
 1259  1257  1260  1266     9 
 1257  1260  1262  1263     9 
 1257  1260  1262  1264     9 
 1257  1260  1262  1265     9 
 1261  1260  1262  1263     9 
 1261  1260  1262  1264     9 
 1261  1260  1262  1265     9 
 1266  1260  1262  1263     9 
 1266  1260  1262  1264     9 
 1266  1260  1262  1265     9 
 1257  1260  1266  1267     9 
 1257  1260  1266  1268     9 
 1257  1260  1266  1269     9 
 1261  1260  1266  1267     9 
 1261  1260  1266  1268     9 
 1261  1260  1266  1269     9 
 1262  1260  1266  1267     9 
 1262  1260  1266  1268     9 
 1262  1260  1266  1269     9 
 1255  1270  1272  1273     9 
 1255  1270  1272  1274     9 
 1271  1270  1272  1273     9 
 1271  1270  1272  1274     9 
 1270  1272  1274  1275     9 
 1270  1272  1274  1276     9 
 1270  1272  1274  1292     9 
 1273  1272  1274  1275     9 
 1273  1272  1274  1276     9 
 1273  1272  1274  1292     9 
 1272  1274  1276  1277     9 
 1272  1274  1276  1278     9 
 1272  1274  1276  1279     9 
 1275  1274  1276  1277     9 
 1275  1274  1276  1278     9 
 1275  1274  1276  1279     9 
 1292  1274  1276  1277     9 
 1292  1274  1276  1278     9 
 1292  1274  1276  1279     9 
 1272  1274  1292  1293     9 
 1272  1274  1292  1294     9 
 1275  1274  1292  1293     9 
 1275  1274  1292  1294     9 
 1276  1274  1292  1293     9 
 1276  1274  1292  1294     9 
 1274  1276  1279  1280     9 
 1274  1276  1279  1281     9 
 1274  1276  1279  1282     9 
 1277  1276  1279  1280     9 
 1277  1276  1279  1281     9 
 1277  1276  1279  1282     9 
 1278  1276  1279  1280     9 
 1278  1276  1279  1281     9 
 1278  1276  1279  1282     9 
 1276  1279  1282  1283     9 
 1276  1279  1282  1284     9 
 1276  1279  1282  1285     9 
 1280  1279  1282  1283     9 
 1280  1279  1282  1284     9 
 1280  1279  1282  1285     9 
 1281  1279  1282  1283     9 
 1281  1279  1282  1284     9 
 1281  1279  1282  1285     9 
 1279  1282  1285  1286     9 
 1279  1282  1285  1287     9 
 1279  1282  1285  1288     9 
 1283  1282  1285  1286     9 
 1283  1282  1285  1287     9 
 1283  1282  1285  1288     9 
 1284  1282  1285  1286     9 
 1284  1282  1285  1287     9 
 1284  1282  1285  1288     9 
 1282  1285  1288  1289     9 
 1282  1285  1288  1290     9 
 1282  1285  1288  1291     9 
 1286  1285  1288  1289     9 
 1286  1285  1288  1290     9 
 1286  1285  1288  1291     9 
 1287  1285  1288  1289     9 
 1287  1285  1288  1290     9 
 1287  1285  1288  1291     9 
 1274  1292  1294  1295     9 
 1274  1292  1294  1296     9 
 1293  1292  1294  1295     9 
 1293  1292  1294  1296     9 
 1292  1294  1296  1297     9 
 1292  1294  1296  1298     9 
 1292  1294  1296  1316     9 
 1295  1294  1296  1297     9 
 1295  1294  1296  1298     9 
 1295  1294  1296  1316     9 
 1294  1296  1298  1299     9 
 1294  1296  1298  1300     9 
 1294  1296  1298  1301     9 
 1297  1296  1298  1299     9 
 1297  1296  1298  1300     9 
 1297  1296  1298  1301     9 
 1316  1296  1298  1299     9 
 1316  1296  1298  1300     9 
 1316  1296  1298  1301     9 
 1294  1296  1316  1317     9 
 1294  1296  1316  1318     9 
 1297  1296  1316  1317     9 
 1297  1296  1316  1318     9 
 1298  1296  1316  1317     9 
 1298  1296  1316  1318     9 
 1296  1298  1301  1302     9 
 1296  1298  1301  1303     9 
 1296  1298  1301  1304     9 
 1299  1298  1301  1302     9 
 1299  1298  1301  1303     9 
 1299  1298  1301  1304     9 
 1300  1298  1301  1302     9 
 1300  1298  1301  1303     9 
 1300  1298  1301  1304     9 
 1298  1301  1304  1305     9 
 1298  1301  1304  1306     9 
 1298  1301  1304  1307     9 
 1302  1301  1304  1305     9 
 1302  1301  1304  1306     9 
 1302  1301  1304  1307     9 
 1303  1301  1304  1305     9 
 1303  1301  1304  1306     9 
 1303  1301  1304  1307     9 
 1301  1304  1307  1308     9 
 1301  1304  1307  1309     9 
 1305  1304  1307  1308     9 
 1305  1304  1307  1309     9 
 1306  1304  1307  1308     9 
 1306  1304  1307  1309     9 
 1304  1307  1309  1310     9 
 1304  1307  1309  1313     9 
 1308  1307  1309  1310     9 
 1308  1307  1309  1313     9 
 1307  1309  1310  1311     9 
 1307  1309  1310  1312     9 
 1313  1309  1310  1311     9 
 1313  1309  1310  1312     9 
 1307  1309  1313  1314     9 
 1307  1309  1313  1315     9 
 1310  1309  1313  1314     9 
 1310  1309  1313  1315     9 
 1296  1316  1318  1319     9 
 1296  1316  1318  1320     9 
 1317  1316  1318  1319     9 
 1317  1316  1318  1320     9 
 1316  1318  1320  1321     9 
 1316  1318  1320  1322     9 
 1316  1318  1320  1333     9 
 1319  1318  1320  1321     9 
 1319  1318  1320  1322     9 
 1319  1318  1320  1333     9 
 1318  1320  1322  1323     9 
 1318  1320  1322  1324     9 
 1318  1320  1322  1325     9 
 1321  1320  1322  1323     9 
 1321  1320  1322  1324     9 
 1321  1320  1322  1325     9 
 1333  1320  1322  1323     9 
 1333  1320  1322  1324     9 
 1333  1320  1322  1325     9 
 1318  1320  1333  1334     9 
 1318  1320  1333  1335     9 
 1321  1320  1333  1334     9 
 1321  1320  1333  1335     9 
 1322  1320  1333  1334     9 
 1322  1320  1333  1335     9 
 1320  1322  1325  1326     9 
 1320  1322  1325  1327     9 
 1320  1322  1325  1328     9 
 1323  1322  1325  1326     9 
 1323  1322  1325  1327     9 
 1323  1322  1325  1328     9 
 1324  1322  1325  1326     9 
 1324  1322  1325  1327     9 
 1324  1322  1325  1328     9 
 1322  1325  1328  1329     9 
 1322  1325  1328  1330     9 
 1326  1325  1328  1329     9 
 1326  1325  1328  1330     9 
 1327  1325  1328  1329     9 
 1327  1325  1328  1330     9 
 1325  1328  1330  1331     9 
 1325  1328  1330  1332     9 
 1329  1328  1330  1331     9 
 1329  1328  1330  1332     9 
 1320  1333  1335  1336     9 
 1320  1333  1335  1337     9 
 1334  1333  1335  1336     9 
 1334  1333  1335  1337     9 
 1333  1335  1337  1338     9 
 1333  1335  1337  1339     9 
 1333  1335  1337  1340     9 
 1336  1335  1337  1338     9 
 1336  1335  1337  1339     9 
 1336  1335  1337  1340     9 
 1335  1337  1340  1341     9 
 1335  1337  1340  1342     9 
 1338  1337  1340  1341     9 
 1338  1337  1340  1342     9 
 1339  1337  1340  1341     9 
 1339  1337  1340  1342     9 
 1337  1340  1342  1343     9 
 1337  1340  1342  1344     9 
 1341  1340  1342  1343     9 
 1341  1340  1342  1344     9 
 1340  1342  1344  1345     9 
 1340  1342  1344  1346     9 
 1340  1342  1344  1364     9 
 1343  1342  1344  1345     9 
 1343  1342  1344  1346     9 
 1343  1342  1344  1364     9 
 1342  1344  1346  1347     9 
 1342  1344  1346  1348     9 
 1342  1344  1346  1349     9 
 1345  1344  1346  1347     9 
 1345  1344  1346  1348     9 
 1345  1344  1346  1349     9 
 1364  1344  1346  1347     9 
 1364  1344  1346  1348     9 
 1364  1344  1346  1349     9 
 1342  1344  1364  1365     9 
 1342  1344  1364  1366     9 
 1345  1344  1364  1365     9 
 1345  1344  1364  1366     9 
 1346  1344  1364  1365     9 
 1346  1344  1364  1366     9 
 1344  1346  1349  1350     9 
 1344  1346  1349  1351     9 
 1344  1346  1349  1352     9 
 1347  1346  1349  1350     9 
 1347  1346  1349  1351     9 
 1347  1346  1349  1352     9 
 1348  1346  1349  1350     9 
 1348  1346  1349  1351     9 
 1348  1346  1349  1352     9 
 1346  1349  1352  1353     9 
 1346  1349  1352  1354     9 
 1346  1349  1352  1355     9 
 1350  1349  1352  1353     9 
 1350  1349  1352  1354     9 
 1350  1349  1352  1355     9 
 1351  1349  1352  1353     9 
 1351  1349  1352  1354     9 
 1351  1349  1352  1355     9 
 1349  1352  1355  1356     9 
 1349  1352  1355  1357     9 
 1353  1352  1355  1356     9 
 1353  1352  1355  1357     9 
 1354  1352  1355  1356     9 
 1354  1352  1355  1357     9 
 1352  1355  1357  1358     9 
 1352  1355  1357  1361     9 
 1356  1355  1357  1358     9 
 1356  1355  1357  1361     9 
 1355  1357  1358  1359     9 
 1355  1357  1358  1360     9 
 1361  1357  1358  1359     9 
 1361  1357  1358  1360     9 
 1355  1357  1361  1362     9 
 1355  1357  1361  1363     9 
 1358  1357  1361  1362     9 
 1358  1357  1361  1363     9 
 1344  1364  1366  1367     9 
 1344  1364  1366  1368     9 
 1365  1364  1366  1367     9 
 1365  1364  1366  1368     9 
 1364  1366  1368  1369     9 
 1364  1366  1368  1370     9 
 1364  1366  1368  1378     9 
 1367  1366  1368  1369     9 
 1367  1366  1368  1370     9 
 1367  1366  1368  1378     9 
 1366  1368  1370  1371     9 
 1366  1368  1370  1372     9 
 1366  1368  1370  1376     9 
 1369  1368  1370  1371     9 
 1369  1368  1370  1372     9 
 1369  1368  1370  1376     9 
 1378  1368  1370  1371     9 
 1378  1368  1370  1372     9 
 1378  1368  1370  1376     9 
 1366  1368  1378  1379     9 
 1366  1368  1378  1380     9 
 1369  1368  1378  1379     9 
 1369  1368  1378  1380     9 
 1370  1368  1378  1379     9 
 1370  1368  1378  1380     9 
 1368  1370  1372  1373     9 
 1368  1370  1372  1374     9 
 1368  1370  1372  1375     9 
 1371  1370  1372  1373     9 
 1371  1370  1372  1374     9 
 1371  1370  1372  1375     9 
 1376  1370  1372  1373     9 
 1376  1370  1372  1374     9 
 1376  1370  1372  1375     9 
 1368  1370  1376  1377     9 
 1371  1370  1376  1377     9 
 1372  1370  1376  1377     9 
 1368  1378  1380  1381     9 
 1368  1378  1380  1382     9 
 1379  1378  1380  1381     9 
 1379  1378  1380  1382     9 
 1378  1380  1382  1383     9 
 1378  1380  1382  1384     9 
 1378  1380  1382  1397     9 
 1381  1380  1382  1383     9 
 1381  1380  1382  1384     9 
 1381  1380  1382  1397     9 
 1380  1382  1384  1385     9 
 1380  1382  1384  1386     9 
 1380  1382  1384  1387     9 
 1383  1382  1384  1385     9 
 1383  1382  1384  1386     9 
 1383  1382  1384  1387     9 
 1397  1382  1384  1385     9 
 1397  1382  1384  1386     9 
 1397  1382  1384  1387     9 
 1380  1382  1397  1398     9 
 1380  1382  1397  1399     9 
 1383  1382  1397  1398     9 
 1383  1382  1397  1399     9 
 1384  1382  1397  1398     9 
 1384  1382  1397  1399     9 
 1382  1384  1387  1388     9 
 1382  1384  1387  1389     9 
 1382  1384  1387  1393     9 
 1385  1384  1387  1388     9 
 1385  1384  1387  1389     9 
 1385  1384  1387  1393     9 
 1386  1384  1387  1388     9 
 1386  1384  1387  1389     9 
 1386  1384  1387  1393     9 
 1384  1387  1389  1390     9 
 1384  1387  1389  1391     9 
 1384  1387  1389  1392     9 
 1388  1387  1389  1390     9 
 1388  1387  1389  1391     9 
 1388  1387  1389  1392     9 
 1393  1387  1389  1390     9 
 1393  1387  1389  1391     9 
 1393  1387  1389  1392     9 
 1384  1387  1393  1394     9 
 1384  1387  1393  1395     9 
 1384  1387  1393  1396     9 
 1388  1387  1393  1394     9 
 1388  1387  1393  1395     9 
 1388  1387  1393  1396     9 
 1389  1387  1393  1394     9 
 1389  1387  1393  1395     9 
 1389  1387  1393  1396     9 
 1382  1397  1399  1400     9 
 1382  1397  1399  1401     9 
 1398  1397  1399  1400     9 
 1398  1397  1399  1401     9 
 1397  1399  1401  1402     9 
 1397  1399  1401  1403     9 
 1397  1399  1401  1418     9 
 1400  1399  1401  1402     9 
 1400  1399  1401  1403     9 
 1400  1399  1401  1418     9 
 1399  1401  1403  1404     9 
 1399  1401  1403  1405     9 
 1399  1401  1403  1406     9 
 1402  1401  1403  1404     9 
 1402  1401  1403  1405     9 
 1402  1401  1403  1406     9 
 1418  1401  1403  1404     9 
 1418  1401  1403  1405     9 
 1418  1401  1403  1406     9 
 1399  1401  1418  1419     9 
 1399  1401  1418  1420     9 
 1402  1401  1418  1419     9 
 1402  1401  1418  1420     9 
 1403  1401  1418  1419     9 
 1403  1401  1418  1420     9 
 1401  1403  1406  1407     9 
 1401  1403  1406  1416     9 
 1404  1403  1406  1407     9 
 1404  1403  1406  1416     9 
 1405  1403  1406  1407     9 
 1405  1403  1406  1416     9 
 1403  1406  1407  1408     9 
 1403  1406  1407  1409     9 
 1416  1406  1407  1408     9 
 1416  1406  1407  1409     9 
 1403  1406  1416  1414     9 
 1403  1406  1416  1417     9 
 1407  1406  1416  1414     9 
 1407  1406  1416  1417     9 
 1406  1407  1409  1410     9 
 1406  1407  1409  1411     9 
 1408  1407  1409  1410     9 
 1408  1407  1409  1411     9 
 1407  1409  1411  1412     9 
 1407  1409  1411  1414     9 
 1410  1409  1411  1412     9 
 1410  1409  1411  1414     9 
 1409  1411  1412  1413     9 
 1414  1411  1412  1413     9 
 1409  1411  1414  1415     9 
 1409  1411  1414  1416     9 
 1412  1411  1414  1415     9 
 1412  1411  1414  1416     9 
 1411  1414  1416  1406     9 
 1411  1414  1416  1417     9 
 1415  1414  1416  1406     9 
 1415  1414  1416  1417     9 
 1401  1418  1420  1421     9 
 1401  1418  1420  1422     9 
 1419  1418  1420  1421     9 
 1419  1418  1420  1422     9 
 1418  1420  1422  1423     9 
 1418  1420  1422  1424     9 
 1418  1420  1422  1425     9 
 1421  1420  1422  1423     9 
 1421  1420  1422  1424     9 
 1421  1420  1422  1425     9 
 1420  1422  1425  1426     9 
 1420  1422  1425  1427     9 
 1423  1422  1425  1426     9 
 1423  1422  1425  1427     9 
 1424  1422  1425  1426     9 
 1424  1422  1425  1427     9 
 1422  1425  1427  1428     9 
 1422  1425  1427  1429     9 
 1426  1425  1427  1428     9 
 1426  1425  1427  1429     9 
 1425  1427  1429  1430     9 
 1425  1427  1429  1431     9 
 1425  1427  1429  1445     9 
 1428  1427  1429  1430     9 
 1428  1427  1429  1431     9 
 1428  1427  1429  1445     9 
 1427  1429  1431  1432     9 
 1427  1429  1431  1433     9 
 1427  1429  1431  1434     9 
 1430  1429  1431  1432     9 
 1430  1429  1431  1433     9 
 1430  1429  1431  1434     9 
 1445  1429  1431  1432     9 
 1445  1429  1431  1433     9 
 1445  1429  1431  1434     9 
 1427  1429  1445  1446     9 
 1427  1429  1445  1447     9 
 1430  1429  1445  1446     9 
 1430  1429  1445  1447     9 
 1431  1429  1445  1446     9 
 1431  1429  1445  1447     9 
 1429  1431  1434  1435     9 
 1429  1431  1434  1443     9 
 1432  1431  1434  1435     9 
 1432  1431  1434  1443     9 
 1433  1431  1434  1435     9 
 1433  1431  1434  1443     9 
 1431  1434  1435  1436     9 
 1431  1434  1435  1437     9 
 1443  1434  1435  1436     9 
 1443  1434  1435  1437     9 
 1431  1434  1443  1441     9 
 1431  1434  1443  1444     9 
 1435  1434  1443  1441     9 
 1435  1434  1443  1444     9 
 1434  1435  1437  1438     9 
 1434  1435  1437  1439     9 
 1436  1435  1437  1438     9 
 1436  1435  1437  1439     9 
 1435  1437  1439  1440     9 
 1435  1437  1439  1441     9 
 1438  1437  1439  1440     9 
 1438  1437  1439  1441     9 
 1437  1439  1441  1442     9 
 1437  1439  1441  1443     9 
 1440  1439  1441  1442     9 
 1440  1439  1441  1443     9 
 1439  1441  1443  1434     9 
 1439  1441  1443  1444     9 
 1442  1441  1443  1434     9 
 1442  1441  1443  1444     9 
 1429  1445  1447  1448     9 
 1429  1445  1447  1449     9 
 1446  1445  1447  1448     9 
 1446  1445  1447  1449     9 
 1445  1447  1449  1450     9 
 1445  1447  1449  1451     9 
 1445  1447  1449  1452     9 
 1448  1447  1449  1450     9 
 1448  1447  1449  1451     9 
 1448  1447  1449  1452     9 
 1447  1449  1452  1453     9 
 1447  1449  1452  1454     9 
 1450  1449  1452  1453     9 
 1450  1449  1452  1454     9 
 1451  1449  1452  1453     9 
 1451  1449  1452  1454     9 
 1449  1452  1454  1455     9 
 1449  1452  1454  1456     9 
 1453  1452  1454  1455     9 
 1453  1452  1454  1456     9 
 1452  1454  1456  1457     9 
 1452  1454  1456  1458     9 
 1452  1454  1456  1459     9 
 1455  1454  1456  1457     9 
 1455  1454  1456  1458     9 
 1455  1454  1456  1459     9 
 1454  1456  1459  1460     9 
 1454  1456  1459  1461     9 
 1457  1456  1459  1460     9 
 1457  1456  1459  1461     9 
 1458  1456  1459  1460     9 
 1458  1456  1459  1461     9 

[ dihedrals ]
;  ai    aj    ak    al funct            c0            c1            c2            c3
    5    25    23    24     4 
   23    27    25    26     4 
   27    49    47    48     4 
   35    40    38    39     4 
   38    41    40    44     4 
   40    42    41    43     4 
   40    45    44    46     4 
   47    51    49    50     4 
   51    66    64    65     4 
   53    56    62    57     4 
   56    60    62    63     4 
   57    60    58    59     4 
   58    62    60    61     4 
   64    68    66    67     4 
   68    90    88    89     4 
   76    81    79    80     4 
   79    82    81    85     4 
   81    83    82    84     4 
   81    86    85    87     4 
   88    92    90    91     4 
   92   112   110   111     4 
  110   114   112   113     4 
  114   128   126   127     4 
  126   130   128   129     4 
  130   147   145   146     4 
  145   149   147   148     4 
  149   171   169   170     4 
  157   162   160   161     4 
  160   163   162   166     4 
  162   164   163   165     4 
  162   167   166   168     4 
  169   173   171   172     4 
  173   183   181   182     4 
  175   179   178   180     4 
  181   185   183   184     4 
  185   197   195   196     4 
  187   192   190   191     4 
  190   193   192   194     4 
  195   199   197   198     4 
  199   216   214   215     4 
  214   218   216   217     4 
  218   233   231   232     4 
  223   228   226   227     4 
  226   229   228   230     4 
  231   235   233   234     4 
  235   240   238   239     4 
  238   242   240   241     4 
  242   259   257   258     4 
  257   261   259   260     4 
  261   273   271   272     4 
  271   275   273   274     4 
  275   295   293   294     4 
  293   296   295   305     4 
  305   309   307   308     4 
  307   311   309   310     4 
  311   319   317   318     4 
  317   321   319   320     4 
  321   338   336   337     4 
  336   340   338   339     4 
  340   362   360   361     4 
  348   353   351   352     4 
  351   354   353   357     4 
  353   355   354   356     4 
  353   358   357   359     4 
  360   364   362   363     4 
  364   386   384   385     4 
  372   377   375   376     4 
  375   378   377   381     4 
  377   379   378   380     4 
  377   382   381   383     4 
  384   388   386   387     4 
  388   405   403   404     4 
  403   407   405   406     4 
  407   415   413   414     4 
  413   417   415   416     4 
  417   439   437   438     4 
  425   430   428   429     4 
  428   431   430   434     4 
  430   432   431   433     4 
  430   435   434   436     4 
  437   441   439   440     4 
  441   463   461   462     4 
  449   454   452   453     4 
  452   455   454   458     4 
  454   456   455   457     4 
  454   459   458   460     4 
  461   465   463   464     4 
  465   470   468   469     4 
  468   472   470   471     4 
  472   477   475   476     4 
  475   479   477   478     4 
  479   493   491   492     4 
  491   495   493   494     4 
  495   515   513   514     4 
  513   517   515   516     4 
  517   539   537   538     4 
  525   530   528   529     4 
  528   531   530   534     4 
  530   532   531   533     4 
  530   535   534   536     4 
  537   541   539   540     4 
  541   558   556   557     4 
  556   560   558   559     4 
  560   569   567   568     4 
  567   571   569   570     4 
  571   576   574   575     4 
  574   578   576   577     4 
  578   595   593   594     4 
  593   597   595   596     4 
  597   614   612   613     4 
  612   616   614   615     4 
  616   635   633   634     4 
  618   621   631   622     4 
  621   624   622   623     4 
  621   629   631   632     4 
  622   626   624   625     4 
  624   629   626   627     4 
  626   631   629   630     4 
  633   637   635   636     4 
  637   650   648   649     4 
  642   646   645   647     4 
  648   652   650   651     4 
  652   665   663   664     4 
  657   661   660   662     4 
  663   667   665   666     4 
  667   679   677   678     4 
  677   681   679   680     4 
  681   703   701   702     4 
  689   694   692   693     4 
  692   695   694   698     4 
  694   696   695   697     4 
  694   699   698   700     4 
  701   705   703   704     4 
  705   710   708   709     4 
  708   712   710   711     4 
  712   726   724   725     4 
  724   728   726   727     4 
  728   745   743   744     4 
  743   747   745   746     4 
  747   767   765   766     4 
  765   769   767   768     4 
  769   783   781   782     4 
  781   785   783   784     4 
  785   803   801   802     4 
  787   790   799   791     4 
  790   793   791   792     4 
  790   797   799   800     4 
  791   795   793   794     4 
  793   797   795   796     4 
  795   799   797   798     4 
  801   805   803   804     4 
  805   822   820   821     4 
  820   824   822   823     4 
  824   837   835   836     4 
  829   833   832   834     4 
  835   839   837   838     4 
  839   851   849   850     4 
  841   846   844   845     4 
  844   847   846   848     4 
  849   853   851   852     4 
  853   867   865   866     4 
  865   869   867   868     4 
  869   886   884   885     4 
  884   888   886   887     4 
  888   910   908   909     4 
  896   901   899   900     4 
  899   902   901   905     4 
  901   903   902   904     4 
  901   906   905   907     4 
  908   912   910   911     4 
  912   922   920   921     4 
  914   918   917   919     4 
  920   924   922   923     4 
  924   932   930   931     4 
  930   934   932   933     4 
  934   948   946   947     4 
  946   950   948   949     4 
  950   962   960   961     4 
  960   964   962   963     4 
  964   983   981   982     4 
  966   969   979   970     4 
  969   972   970   971     4 
  969   977   979   980     4 
  970   974   972   973     4 
  972   977   974   975     4 
  974   979   977   978     4 
  981   985   983   984     4 
  985   997   995   996     4 
  995   999   997   998     4 
  999  1012  1010  1011     4 
 1004  1008  1007  1009     4 
 1010  1014  1012  1013     4 
 1014  1029  1027  1028     4 
 1016  1019  1025  1020     4 
 1019  1023  1025  1026     4 
 1020  1023  1021  1022     4 
 1021  1025  1023  1024     4 
 1027  1031  1029  1030     4 
 1031  1039  1037  1038     4 
 1037  1041  1039  1040     4 
 1041  1061  1059  1060     4 
 1059  1063  1061  1062     4 
 1063  1085  1083  1084     4 
 1071  1076  1074  1075     4 
 1074  1077  1076  1080     4 
 1076  1078  1077  1079     4 
 1076  1081  1080  1082     4 
 1083  1087  1085  1086     4 
 1087  1107  1105  1106     4 
 1105  1109  1107  1108     4 
 1109  1121  1119  1120     4 
 1119  1123  1121  1122     4 
 1123  1137  1135  1136     4 
 1135  1139  1137  1138     4 
 1139  1151  1149  1150     4 
 1149  1153  1151  1152     4 
 1153  1161  1159  1160     4 
 1159  1163  1161  1162     4 
 1163  1178  1176  1177     4 
 1176  1180  1178  1179     4 
 1180  1190  1188  1189     4 
 1182  1186  1185  1187     4 
 1188  1192  1190  1191     4 
 1192  1206  1204  1205     4 
 1204  1208  1206  1207     4 
 1208  1222  1220  1221     4 
 1220  1224  1222  1223     4 
 1224  1243  1241  1242     4 
 1226  1229  1239  1230     4 
 1229  1232  1230  1231     4 
 1229  1237  1239  1240     4 
 1230  1234  1232  1233     4 
 1232  1237  1234  1235     4 
 1234  1239  1237  1238     4 
 1241  1245  1243  1244     4 
 1245  1253  1251  1252     4 
 1251  1255  1253  1254     4 
 1255  1272  1270  1271     4 
 1270  1274  1272  1273     4 
 1274  1294  1292  1293     4 
 1292  1296  1294  1295     4 
 1296  1318  1316  1317     4 
 1304  1309  1307  1308     4 
 1307  1310  1309  1313     4 
 1309  1311  1310  1312     4 
 1309  1314  1313  1315     4 
 1316  1320  1318  1319     4 
 1320  1335  1333  1334     4 
 1325  1330  1328  1329     4 
 1328  1331  1330  1332     4 
 1333  1337  1335  1336     4 
 1337  1342  1340  1341     4 
 1340  1344  1342  1343     4 
 1344  1366  1364  1365     4 
 1352  1357  1355  1356     4 
 1355  1358  1357  1361     4 
 1357  1359  1358  1360     4 
 1357  1362  1361  1363     4 
 1364  1368  1366  1367     4 
 1368  1380  1378  1379     4 
 1378  1382  1380  1381     4 
 1382  1399  1397  1398     4 
 1397  1401  1399  1400     4 
 1401  1420  1418  1419     4 
 1403  1406  1416  1407     4 
 1406  1409  1407  1408     4 
 1406  1414  1416  1417     4 
 1407  1411  1409  1410     4 
 1409  1414  1411  1412     4 
 1411  1416  1414  1415     4 
 1418  1422  1420  1421     4 
 1422  1427  1425  1426     4 
 1425  1429  1427  1428     4 
 1429  1447  1445  1446     4 
 1431  1434  1443  1435     4 
 1434  1437  1435  1436     4 
 1434  1441  1443  1444     4 
 1435  1439  1437  1438     4 
 1437  1441  1439  1440     4 
 1439  1443  1441  1442     4 
 1445  1449  1447  1448     4 
 1449  1454  1452  1453     4 
 1452  1456  1454  1455     4 
 1456  1460  1459  1461     4 

; Include Position restraint file
#ifdef POSRES
#include "posre_Protein_chain_X8.itp"
#endif
