# Supplementary material for: Redox-Based Defect Detection in Packed DNA: Insights from Hybrid Quantum Mechanical/Molecular Mechanics Molecular Dynamics Simulations
Source: J Chem Theory Comput. 2023 Nov 14;19(22):8434–45. doi: 10.1021/acs.jctc.3c01013 (PMC10687876; doi:10.1021/acs.jctc.3c01013)
Supplement: Supplementary file 2 — ct3c01013_si_002.zip [file ct3c01013_si_002.zip › packed_dna_8oxog-main/classical_MD/wildtype/wt_oxidized_reg1/wt_ox_reg1_topology/topol_Protein_chain_X9.itp]

;
;	File 'topol_Protein_chain_X9.itp' was generated
;	By user: pdiamant (1076)
;	On host: lcbcpc57
;	At date: Thu Nov 14 15:27:34 2019
;
;	This is a include topology file
;
;	Created by:
;	                    :-) GROMACS - gmx pdb2gmx, 2019.4 (-:
;	
;	Executable:   /software/gromacs/2019.4/gcc-8.3.0/bin/gmx_mpi
;	Data prefix:  /software/gromacs/2019.4/gcc-8.3.0
;	Working dir:  /share/lcbcsrv5/lcbcdata/pdiamant/12_NCP_REDOX/2_wt_G_hole_1/0_setup
;	Command line:
;	  gmx_mpi pdb2gmx -f in_no_h.pdb -ff amber14sb_parmbsc1 -o ncp.gro -water tip3p
;	Force field was read from current directory or a relative path - path added.
;

[ moleculetype ]
; Name            nrexcl
Protein_chain_X9     3

[ atoms ]
;   nr       type  resnr residue  atom   cgnr     charge       mass  typeB    chargeB      massB
; residue 891 ALA rtp NALA q +1.0
     1         N3    891    ALA      N      1     0.1414      14.01
     2          H    891    ALA     H1      2     0.1997      1.008
     3          H    891    ALA     H2      3     0.1997      1.008
     4          H    891    ALA     H3      4     0.1997      1.008
     5         CX    891    ALA     CA      5     0.0962      12.01
     6         HP    891    ALA     HA      6     0.0889      1.008
     7         CT    891    ALA     CB      7    -0.0597      12.01
     8         HC    891    ALA    HB1      8       0.03      1.008
     9         HC    891    ALA    HB2      9       0.03      1.008
    10         HC    891    ALA    HB3     10       0.03      1.008
    11          C    891    ALA      C     11     0.6163      12.01
    12          O    891    ALA      O     12    -0.5722         16   ; qtot 1
; residue 892 LYS rtp LYS  q +1.0
    13          N    892    LYS      N     13    -0.3479      14.01
    14          H    892    LYS      H     14     0.2747      1.008
    15         CX    892    LYS     CA     15      -0.24      12.01
    16         H1    892    LYS     HA     16     0.1426      1.008
    17         C8    892    LYS     CB     17    -0.0094      12.01
    18         HC    892    LYS    HB1     18     0.0362      1.008
    19         HC    892    LYS    HB2     19     0.0362      1.008
    20         C8    892    LYS     CG     20     0.0187      12.01
    21         HC    892    LYS    HG1     21     0.0103      1.008
    22         HC    892    LYS    HG2     22     0.0103      1.008
    23         C8    892    LYS     CD     23    -0.0479      12.01
    24         HC    892    LYS    HD1     24     0.0621      1.008
    25         HC    892    LYS    HD2     25     0.0621      1.008
    26         C8    892    LYS     CE     26    -0.0143      12.01
    27         HP    892    LYS    HE1     27     0.1135      1.008
    28         HP    892    LYS    HE2     28     0.1135      1.008
    29         N3    892    LYS     NZ     29    -0.3854      14.01
    30          H    892    LYS    HZ1     30       0.34      1.008
    31          H    892    LYS    HZ2     31       0.34      1.008
    32          H    892    LYS    HZ3     32       0.34      1.008
    33          C    892    LYS      C     33     0.7341      12.01
    34          O    892    LYS      O     34    -0.5894         16   ; qtot 2
; residue 893 ALA rtp ALA  q  0.0
    35          N    893    ALA      N     35    -0.4157      14.01
    36          H    893    ALA      H     36     0.2719      1.008
    37         CX    893    ALA     CA     37     0.0337      12.01
    38         H1    893    ALA     HA     38     0.0823      1.008
    39         CT    893    ALA     CB     39    -0.1825      12.01
    40         HC    893    ALA    HB1     40     0.0603      1.008
    41         HC    893    ALA    HB2     41     0.0603      1.008
    42         HC    893    ALA    HB3     42     0.0603      1.008
    43          C    893    ALA      C     43     0.5973      12.01
    44          O    893    ALA      O     44    -0.5679         16   ; qtot 2
; residue 894 LYS rtp LYS  q +1.0
    45          N    894    LYS      N     45    -0.3479      14.01
    46          H    894    LYS      H     46     0.2747      1.008
    47         CX    894    LYS     CA     47      -0.24      12.01
    48         H1    894    LYS     HA     48     0.1426      1.008
    49         C8    894    LYS     CB     49    -0.0094      12.01
    50         HC    894    LYS    HB1     50     0.0362      1.008
    51         HC    894    LYS    HB2     51     0.0362      1.008
    52         C8    894    LYS     CG     52     0.0187      12.01
    53         HC    894    LYS    HG1     53     0.0103      1.008
    54         HC    894    LYS    HG2     54     0.0103      1.008
    55         C8    894    LYS     CD     55    -0.0479      12.01
    56         HC    894    LYS    HD1     56     0.0621      1.008
    57         HC    894    LYS    HD2     57     0.0621      1.008
    58         C8    894    LYS     CE     58    -0.0143      12.01
    59         HP    894    LYS    HE1     59     0.1135      1.008
    60         HP    894    LYS    HE2     60     0.1135      1.008
    61         N3    894    LYS     NZ     61    -0.3854      14.01
    62          H    894    LYS    HZ1     62       0.34      1.008
    63          H    894    LYS    HZ2     63       0.34      1.008
    64          H    894    LYS    HZ3     64       0.34      1.008
    65          C    894    LYS      C     65     0.7341      12.01
    66          O    894    LYS      O     66    -0.5894         16   ; qtot 3
; residue 895 THR rtp THR  q  0.0
    67          N    895    THR      N     67    -0.4157      14.01
    68          H    895    THR      H     68     0.2719      1.008
    69         CX    895    THR     CA     69    -0.0389      12.01
    70         H1    895    THR     HA     70     0.1007      1.008
    71         3C    895    THR     CB     71     0.3654      12.01
    72         H1    895    THR     HB     72     0.0043      1.008
    73         CT    895    THR    CG2     73    -0.2438      12.01
    74         HC    895    THR   HG21     74     0.0642      1.008
    75         HC    895    THR   HG22     75     0.0642      1.008
    76         HC    895    THR   HG23     76     0.0642      1.008
    77         OH    895    THR    OG1     77    -0.6761         16
    78         HO    895    THR    HG1     78     0.4102      1.008
    79          C    895    THR      C     79     0.5973      12.01
    80          O    895    THR      O     80    -0.5679         16   ; qtot 3
; residue 896 ARG rtp ARG  q +1.0
    81          N    896    ARG      N     81    -0.3479      14.01
    82          H    896    ARG      H     82     0.2747      1.008
    83         CX    896    ARG     CA     83    -0.2637      12.01
    84         H1    896    ARG     HA     84      0.156      1.008
    85         C8    896    ARG     CB     85    -0.0007      12.01
    86         HC    896    ARG    HB1     86     0.0327      1.008
    87         HC    896    ARG    HB2     87     0.0327      1.008
    88         C8    896    ARG     CG     88      0.039      12.01
    89         HC    896    ARG    HG1     89     0.0285      1.008
    90         HC    896    ARG    HG2     90     0.0285      1.008
    91         C8    896    ARG     CD     91     0.0486      12.01
    92         H1    896    ARG    HD1     92     0.0687      1.008
    93         H1    896    ARG    HD2     93     0.0687      1.008
    94         N2    896    ARG     NE     94    -0.5295      14.01
    95          H    896    ARG     HE     95     0.3456      1.008
    96         CA    896    ARG     CZ     96     0.8076      12.01
    97         N2    896    ARG    NH1     97    -0.8627      14.01
    98          H    896    ARG   HH11     98     0.4478      1.008
    99          H    896    ARG   HH12     99     0.4478      1.008
   100         N2    896    ARG    NH2    100    -0.8627      14.01
   101          H    896    ARG   HH21    101     0.4478      1.008
   102          H    896    ARG   HH22    102     0.4478      1.008
   103          C    896    ARG      C    103     0.7341      12.01
   104          O    896    ARG      O    104    -0.5894         16   ; qtot 4
; residue 897 SER rtp SER  q  0.0
   105          N    897    SER      N    105    -0.4157      14.01
   106          H    897    SER      H    106     0.2719      1.008
   107         CX    897    SER     CA    107    -0.0249      12.01
   108         H1    897    SER     HA    108     0.0843      1.008
   109         2C    897    SER     CB    109     0.2117      12.01
   110         H1    897    SER    HB1    110     0.0352      1.008
   111         H1    897    SER    HB2    111     0.0352      1.008
   112         OH    897    SER     OG    112    -0.6546         16
   113         HO    897    SER     HG    113     0.4275      1.008
   114          C    897    SER      C    114     0.5973      12.01
   115          O    897    SER      O    115    -0.5679         16   ; qtot 4
; residue 898 SER rtp SER  q  0.0
   116          N    898    SER      N    116    -0.4157      14.01
   117          H    898    SER      H    117     0.2719      1.008
   118         CX    898    SER     CA    118    -0.0249      12.01
   119         H1    898    SER     HA    119     0.0843      1.008
   120         2C    898    SER     CB    120     0.2117      12.01
   121         H1    898    SER    HB1    121     0.0352      1.008
   122         H1    898    SER    HB2    122     0.0352      1.008
   123         OH    898    SER     OG    123    -0.6546         16
   124         HO    898    SER     HG    124     0.4275      1.008
   125          C    898    SER      C    125     0.5973      12.01
   126          O    898    SER      O    126    -0.5679         16   ; qtot 4
; residue 899 ARG rtp ARG  q +1.0
   127          N    899    ARG      N    127    -0.3479      14.01
   128          H    899    ARG      H    128     0.2747      1.008
   129         CX    899    ARG     CA    129    -0.2637      12.01
   130         H1    899    ARG     HA    130      0.156      1.008
   131         C8    899    ARG     CB    131    -0.0007      12.01
   132         HC    899    ARG    HB1    132     0.0327      1.008
   133         HC    899    ARG    HB2    133     0.0327      1.008
   134         C8    899    ARG     CG    134      0.039      12.01
   135         HC    899    ARG    HG1    135     0.0285      1.008
   136         HC    899    ARG    HG2    136     0.0285      1.008
   137         C8    899    ARG     CD    137     0.0486      12.01
   138         H1    899    ARG    HD1    138     0.0687      1.008
   139         H1    899    ARG    HD2    139     0.0687      1.008
   140         N2    899    ARG     NE    140    -0.5295      14.01
   141          H    899    ARG     HE    141     0.3456      1.008
   142         CA    899    ARG     CZ    142     0.8076      12.01
   143         N2    899    ARG    NH1    143    -0.8627      14.01
   144          H    899    ARG   HH11    144     0.4478      1.008
   145          H    899    ARG   HH12    145     0.4478      1.008
   146         N2    899    ARG    NH2    146    -0.8627      14.01
   147          H    899    ARG   HH21    147     0.4478      1.008
   148          H    899    ARG   HH22    148     0.4478      1.008
   149          C    899    ARG      C    149     0.7341      12.01
   150          O    899    ARG      O    150    -0.5894         16   ; qtot 5
; residue 900 ALA rtp ALA  q  0.0
   151          N    900    ALA      N    151    -0.4157      14.01
   152          H    900    ALA      H    152     0.2719      1.008
   153         CX    900    ALA     CA    153     0.0337      12.01
   154         H1    900    ALA     HA    154     0.0823      1.008
   155         CT    900    ALA     CB    155    -0.1825      12.01
   156         HC    900    ALA    HB1    156     0.0603      1.008
   157         HC    900    ALA    HB2    157     0.0603      1.008
   158         HC    900    ALA    HB3    158     0.0603      1.008
   159          C    900    ALA      C    159     0.5973      12.01
   160          O    900    ALA      O    160    -0.5679         16   ; qtot 5
; residue 901 GLY rtp GLY  q  0.0
   161          N    901    GLY      N    161    -0.4157      14.01
   162          H    901    GLY      H    162     0.2719      1.008
   163         CX    901    GLY     CA    163    -0.0252      12.01
   164         H1    901    GLY    HA1    164     0.0698      1.008
   165         H1    901    GLY    HA2    165     0.0698      1.008
   166          C    901    GLY      C    166     0.5973      12.01
   167          O    901    GLY      O    167    -0.5679         16   ; qtot 5
; residue 902 LEU rtp LEU  q  0.0
   168          N    902    LEU      N    168    -0.4157      14.01
   169          H    902    LEU      H    169     0.2719      1.008
   170         CX    902    LEU     CA    170    -0.0518      12.01
   171         H1    902    LEU     HA    171     0.0922      1.008
   172         2C    902    LEU     CB    172    -0.1102      12.01
   173         HC    902    LEU    HB1    173     0.0457      1.008
   174         HC    902    LEU    HB2    174     0.0457      1.008
   175         3C    902    LEU     CG    175     0.3531      12.01
   176         HC    902    LEU     HG    176    -0.0361      1.008
   177         CT    902    LEU    CD1    177    -0.4121      12.01
   178         HC    902    LEU   HD11    178        0.1      1.008
   179         HC    902    LEU   HD12    179        0.1      1.008
   180         HC    902    LEU   HD13    180        0.1      1.008
   181         CT    902    LEU    CD2    181    -0.4121      12.01
   182         HC    902    LEU   HD21    182        0.1      1.008
   183         HC    902    LEU   HD22    183        0.1      1.008
   184         HC    902    LEU   HD23    184        0.1      1.008
   185          C    902    LEU      C    185     0.5973      12.01
   186          O    902    LEU      O    186    -0.5679         16   ; qtot 5
; residue 903 GLN rtp GLN  q  0.0
   187          N    903    GLN      N    187    -0.4157      14.01
   188          H    903    GLN      H    188     0.2719      1.008
   189         CX    903    GLN     CA    189    -0.0031      12.01
   190         H1    903    GLN     HA    190      0.085      1.008
   191         2C    903    GLN     CB    191    -0.0036      12.01
   192         HC    903    GLN    HB1    192     0.0171      1.008
   193         HC    903    GLN    HB2    193     0.0171      1.008
   194         2C    903    GLN     CG    194    -0.0645      12.01
   195         HC    903    GLN    HG1    195     0.0352      1.008
   196         HC    903    GLN    HG2    196     0.0352      1.008
   197          C    903    GLN     CD    197     0.6951      12.01
   198          O    903    GLN    OE1    198    -0.6086         16
   199          N    903    GLN    NE2    199    -0.9407      14.01
   200          H    903    GLN   HE21    200     0.4251      1.008
   201          H    903    GLN   HE22    201     0.4251      1.008
   202          C    903    GLN      C    202     0.5973      12.01
   203          O    903    GLN      O    203    -0.5679         16   ; qtot 5
; residue 904 PHE rtp PHE  q  0.0
   204          N    904    PHE      N    204    -0.4157      14.01
   205          H    904    PHE      H    205     0.2719      1.008
   206         CX    904    PHE     CA    206    -0.0024      12.01
   207         H1    904    PHE     HA    207     0.0978      1.008
   208         CT    904    PHE     CB    208    -0.0343      12.01
   209         HC    904    PHE    HB1    209     0.0295      1.008
   210         HC    904    PHE    HB2    210     0.0295      1.008
   211         CA    904    PHE     CG    211     0.0118      12.01
   212         CA    904    PHE    CD1    212    -0.1256      12.01
   213         HA    904    PHE    HD1    213      0.133      1.008
   214         CA    904    PHE    CE1    214    -0.1704      12.01
   215         HA    904    PHE    HE1    215      0.143      1.008
   216         CA    904    PHE     CZ    216    -0.1072      12.01
   217         HA    904    PHE     HZ    217     0.1297      1.008
   218         CA    904    PHE    CE2    218    -0.1704      12.01
   219         HA    904    PHE    HE2    219      0.143      1.008
   220         CA    904    PHE    CD2    220    -0.1256      12.01
   221         HA    904    PHE    HD2    221      0.133      1.008
   222          C    904    PHE      C    222     0.5973      12.01
   223          O    904    PHE      O    223    -0.5679         16   ; qtot 5
; residue 905 PRO rtp PRO  q  0.0
   224          N    905    PRO      N    224    -0.2548      14.01
   225         CT    905    PRO     CD    225     0.0192      12.01
   226         H1    905    PRO    HD1    226     0.0391      1.008
   227         H1    905    PRO    HD2    227     0.0391      1.008
   228         CT    905    PRO     CG    228     0.0189      12.01
   229         HC    905    PRO    HG1    229     0.0213      1.008
   230         HC    905    PRO    HG2    230     0.0213      1.008
   231         CT    905    PRO     CB    231     -0.007      12.01
   232         HC    905    PRO    HB1    232     0.0253      1.008
   233         HC    905    PRO    HB2    233     0.0253      1.008
   234         CX    905    PRO     CA    234    -0.0266      12.01
   235         H1    905    PRO     HA    235     0.0641      1.008
   236          C    905    PRO      C    236     0.5896      12.01
   237          O    905    PRO      O    237    -0.5748         16   ; qtot 5
; residue 906 VAL rtp VAL  q  0.0
   238          N    906    VAL      N    238    -0.4157      14.01
   239          H    906    VAL      H    239     0.2719      1.008
   240         CX    906    VAL     CA    240    -0.0875      12.01
   241         H1    906    VAL     HA    241     0.0969      1.008
   242         3C    906    VAL     CB    242     0.2985      12.01
   243         HC    906    VAL     HB    243    -0.0297      1.008
   244         CT    906    VAL    CG1    244    -0.3192      12.01
   245         HC    906    VAL   HG11    245     0.0791      1.008
   246         HC    906    VAL   HG12    246     0.0791      1.008
   247         HC    906    VAL   HG13    247     0.0791      1.008
   248         CT    906    VAL    CG2    248    -0.3192      12.01
   249         HC    906    VAL   HG21    249     0.0791      1.008
   250         HC    906    VAL   HG22    250     0.0791      1.008
   251         HC    906    VAL   HG23    251     0.0791      1.008
   252          C    906    VAL      C    252     0.5973      12.01
   253          O    906    VAL      O    253    -0.5679         16   ; qtot 5
; residue 907 GLY rtp GLY  q  0.0
   254          N    907    GLY      N    254    -0.4157      14.01
   255          H    907    GLY      H    255     0.2719      1.008
   256         CX    907    GLY     CA    256    -0.0252      12.01
   257         H1    907    GLY    HA1    257     0.0698      1.008
   258         H1    907    GLY    HA2    258     0.0698      1.008
   259          C    907    GLY      C    259     0.5973      12.01
   260          O    907    GLY      O    260    -0.5679         16   ; qtot 5
; residue 908 ARG rtp ARG  q +1.0
   261          N    908    ARG      N    261    -0.3479      14.01
   262          H    908    ARG      H    262     0.2747      1.008
   263         CX    908    ARG     CA    263    -0.2637      12.01
   264         H1    908    ARG     HA    264      0.156      1.008
   265         C8    908    ARG     CB    265    -0.0007      12.01
   266         HC    908    ARG    HB1    266     0.0327      1.008
   267         HC    908    ARG    HB2    267     0.0327      1.008
   268         C8    908    ARG     CG    268      0.039      12.01
   269         HC    908    ARG    HG1    269     0.0285      1.008
   270         HC    908    ARG    HG2    270     0.0285      1.008
   271         C8    908    ARG     CD    271     0.0486      12.01
   272         H1    908    ARG    HD1    272     0.0687      1.008
   273         H1    908    ARG    HD2    273     0.0687      1.008
   274         N2    908    ARG     NE    274    -0.5295      14.01
   275          H    908    ARG     HE    275     0.3456      1.008
   276         CA    908    ARG     CZ    276     0.8076      12.01
   277         N2    908    ARG    NH1    277    -0.8627      14.01
   278          H    908    ARG   HH11    278     0.4478      1.008
   279          H    908    ARG   HH12    279     0.4478      1.008
   280         N2    908    ARG    NH2    280    -0.8627      14.01
   281          H    908    ARG   HH21    281     0.4478      1.008
   282          H    908    ARG   HH22    282     0.4478      1.008
   283          C    908    ARG      C    283     0.7341      12.01
   284          O    908    ARG      O    284    -0.5894         16   ; qtot 6
; residue 909 VAL rtp VAL  q  0.0
   285          N    909    VAL      N    285    -0.4157      14.01
   286          H    909    VAL      H    286     0.2719      1.008
   287         CX    909    VAL     CA    287    -0.0875      12.01
   288         H1    909    VAL     HA    288     0.0969      1.008
   289         3C    909    VAL     CB    289     0.2985      12.01
   290         HC    909    VAL     HB    290    -0.0297      1.008
   291         CT    909    VAL    CG1    291    -0.3192      12.01
   292         HC    909    VAL   HG11    292     0.0791      1.008
   293         HC    909    VAL   HG12    293     0.0791      1.008
   294         HC    909    VAL   HG13    294     0.0791      1.008
   295         CT    909    VAL    CG2    295    -0.3192      12.01
   296         HC    909    VAL   HG21    296     0.0791      1.008
   297         HC    909    VAL   HG22    297     0.0791      1.008
   298         HC    909    VAL   HG23    298     0.0791      1.008
   299          C    909    VAL      C    299     0.5973      12.01
   300          O    909    VAL      O    300    -0.5679         16   ; qtot 6
; residue 910 HIE rtp HIE  q  0.0
   301          N    910    HIE      N    301    -0.4157      14.01
   302          H    910    HIE      H    302     0.2719      1.008
   303         CX    910    HIE     CA    303    -0.0581      12.01
   304         H1    910    HIE     HA    304      0.136      1.008
   305         CT    910    HIE     CB    305    -0.0074      12.01
   306         HC    910    HIE    HB1    306     0.0367      1.008
   307         HC    910    HIE    HB2    307     0.0367      1.008
   308         CC    910    HIE     CG    308     0.1868      12.01
   309         NB    910    HIE    ND1    309    -0.5432      14.01
   310         CR    910    HIE    CE1    310     0.1635      12.01
   311         H5    910    HIE    HE1    311     0.1435      1.008
   312         NA    910    HIE    NE2    312    -0.2795      14.01
   313          H    910    HIE    HE2    313     0.3339      1.008
   314         CW    910    HIE    CD2    314    -0.2207      12.01
   315         H4    910    HIE    HD2    315     0.1862      1.008
   316          C    910    HIE      C    316     0.5973      12.01
   317          O    910    HIE      O    317    -0.5679         16   ; qtot 6
; residue 911 ARG rtp ARG  q +1.0
   318          N    911    ARG      N    318    -0.3479      14.01
   319          H    911    ARG      H    319     0.2747      1.008
   320         CX    911    ARG     CA    320    -0.2637      12.01
   321         H1    911    ARG     HA    321      0.156      1.008
   322         C8    911    ARG     CB    322    -0.0007      12.01
   323         HC    911    ARG    HB1    323     0.0327      1.008
   324         HC    911    ARG    HB2    324     0.0327      1.008
   325         C8    911    ARG     CG    325      0.039      12.01
   326         HC    911    ARG    HG1    326     0.0285      1.008
   327         HC    911    ARG    HG2    327     0.0285      1.008
   328         C8    911    ARG     CD    328     0.0486      12.01
   329         H1    911    ARG    HD1    329     0.0687      1.008
   330         H1    911    ARG    HD2    330     0.0687      1.008
   331         N2    911    ARG     NE    331    -0.5295      14.01
   332          H    911    ARG     HE    332     0.3456      1.008
   333         CA    911    ARG     CZ    333     0.8076      12.01
   334         N2    911    ARG    NH1    334    -0.8627      14.01
   335          H    911    ARG   HH11    335     0.4478      1.008
   336          H    911    ARG   HH12    336     0.4478      1.008
   337         N2    911    ARG    NH2    337    -0.8627      14.01
   338          H    911    ARG   HH21    338     0.4478      1.008
   339          H    911    ARG   HH22    339     0.4478      1.008
   340          C    911    ARG      C    340     0.7341      12.01
   341          O    911    ARG      O    341    -0.5894         16   ; qtot 7
; residue 912 LEU rtp LEU  q  0.0
   342          N    912    LEU      N    342    -0.4157      14.01
   343          H    912    LEU      H    343     0.2719      1.008
   344         CX    912    LEU     CA    344    -0.0518      12.01
   345         H1    912    LEU     HA    345     0.0922      1.008
   346         2C    912    LEU     CB    346    -0.1102      12.01
   347         HC    912    LEU    HB1    347     0.0457      1.008
   348         HC    912    LEU    HB2    348     0.0457      1.008
   349         3C    912    LEU     CG    349     0.3531      12.01
   350         HC    912    LEU     HG    350    -0.0361      1.008
   351         CT    912    LEU    CD1    351    -0.4121      12.01
   352         HC    912    LEU   HD11    352        0.1      1.008
   353         HC    912    LEU   HD12    353        0.1      1.008
   354         HC    912    LEU   HD13    354        0.1      1.008
   355         CT    912    LEU    CD2    355    -0.4121      12.01
   356         HC    912    LEU   HD21    356        0.1      1.008
   357         HC    912    LEU   HD22    357        0.1      1.008
   358         HC    912    LEU   HD23    358        0.1      1.008
   359          C    912    LEU      C    359     0.5973      12.01
   360          O    912    LEU      O    360    -0.5679         16   ; qtot 7
; residue 913 LEU rtp LEU  q  0.0
   361          N    913    LEU      N    361    -0.4157      14.01
   362          H    913    LEU      H    362     0.2719      1.008
   363         CX    913    LEU     CA    363    -0.0518      12.01
   364         H1    913    LEU     HA    364     0.0922      1.008
   365         2C    913    LEU     CB    365    -0.1102      12.01
   366         HC    913    LEU    HB1    366     0.0457      1.008
   367         HC    913    LEU    HB2    367     0.0457      1.008
   368         3C    913    LEU     CG    368     0.3531      12.01
   369         HC    913    LEU     HG    369    -0.0361      1.008
   370         CT    913    LEU    CD1    370    -0.4121      12.01
   371         HC    913    LEU   HD11    371        0.1      1.008
   372         HC    913    LEU   HD12    372        0.1      1.008
   373         HC    913    LEU   HD13    373        0.1      1.008
   374         CT    913    LEU    CD2    374    -0.4121      12.01
   375         HC    913    LEU   HD21    375        0.1      1.008
   376         HC    913    LEU   HD22    376        0.1      1.008
   377         HC    913    LEU   HD23    377        0.1      1.008
   378          C    913    LEU      C    378     0.5973      12.01
   379          O    913    LEU      O    379    -0.5679         16   ; qtot 7
; residue 914 ARG rtp ARG  q +1.0
   380          N    914    ARG      N    380    -0.3479      14.01
   381          H    914    ARG      H    381     0.2747      1.008
   382         CX    914    ARG     CA    382    -0.2637      12.01
   383         H1    914    ARG     HA    383      0.156      1.008
   384         C8    914    ARG     CB    384    -0.0007      12.01
   385         HC    914    ARG    HB1    385     0.0327      1.008
   386         HC    914    ARG    HB2    386     0.0327      1.008
   387         C8    914    ARG     CG    387      0.039      12.01
   388         HC    914    ARG    HG1    388     0.0285      1.008
   389         HC    914    ARG    HG2    389     0.0285      1.008
   390         C8    914    ARG     CD    390     0.0486      12.01
   391         H1    914    ARG    HD1    391     0.0687      1.008
   392         H1    914    ARG    HD2    392     0.0687      1.008
   393         N2    914    ARG     NE    393    -0.5295      14.01
   394          H    914    ARG     HE    394     0.3456      1.008
   395         CA    914    ARG     CZ    395     0.8076      12.01
   396         N2    914    ARG    NH1    396    -0.8627      14.01
   397          H    914    ARG   HH11    397     0.4478      1.008
   398          H    914    ARG   HH12    398     0.4478      1.008
   399         N2    914    ARG    NH2    399    -0.8627      14.01
   400          H    914    ARG   HH21    400     0.4478      1.008
   401          H    914    ARG   HH22    401     0.4478      1.008
   402          C    914    ARG      C    402     0.7341      12.01
   403          O    914    ARG      O    403    -0.5894         16   ; qtot 8
; residue 915 LYS rtp LYS  q +1.0
   404          N    915    LYS      N    404    -0.3479      14.01
   405          H    915    LYS      H    405     0.2747      1.008
   406         CX    915    LYS     CA    406      -0.24      12.01
   407         H1    915    LYS     HA    407     0.1426      1.008
   408         C8    915    LYS     CB    408    -0.0094      12.01
   409         HC    915    LYS    HB1    409     0.0362      1.008
   410         HC    915    LYS    HB2    410     0.0362      1.008
   411         C8    915    LYS     CG    411     0.0187      12.01
   412         HC    915    LYS    HG1    412     0.0103      1.008
   413         HC    915    LYS    HG2    413     0.0103      1.008
   414         C8    915    LYS     CD    414    -0.0479      12.01
   415         HC    915    LYS    HD1    415     0.0621      1.008
   416         HC    915    LYS    HD2    416     0.0621      1.008
   417         C8    915    LYS     CE    417    -0.0143      12.01
   418         HP    915    LYS    HE1    418     0.1135      1.008
   419         HP    915    LYS    HE2    419     0.1135      1.008
   420         N3    915    LYS     NZ    420    -0.3854      14.01
   421          H    915    LYS    HZ1    421       0.34      1.008
   422          H    915    LYS    HZ2    422       0.34      1.008
   423          H    915    LYS    HZ3    423       0.34      1.008
   424          C    915    LYS      C    424     0.7341      12.01
   425          O    915    LYS      O    425    -0.5894         16   ; qtot 9
; residue 916 GLY rtp GLY  q  0.0
   426          N    916    GLY      N    426    -0.4157      14.01
   427          H    916    GLY      H    427     0.2719      1.008
   428         CX    916    GLY     CA    428    -0.0252      12.01
   429         H1    916    GLY    HA1    429     0.0698      1.008
   430         H1    916    GLY    HA2    430     0.0698      1.008
   431          C    916    GLY      C    431     0.5973      12.01
   432          O    916    GLY      O    432    -0.5679         16   ; qtot 9
; residue 917 ASN rtp ASN  q  0.0
   433          N    917    ASN      N    433    -0.4157      14.01
   434          H    917    ASN      H    434     0.2719      1.008
   435         CX    917    ASN     CA    435     0.0143      12.01
   436         H1    917    ASN     HA    436     0.1048      1.008
   437         2C    917    ASN     CB    437    -0.2041      12.01
   438         HC    917    ASN    HB1    438     0.0797      1.008
   439         HC    917    ASN    HB2    439     0.0797      1.008
   440          C    917    ASN     CG    440      0.713      12.01
   441          O    917    ASN    OD1    441    -0.5931         16
   442          N    917    ASN    ND2    442    -0.9191      14.01
   443          H    917    ASN   HD21    443     0.4196      1.008
   444          H    917    ASN   HD22    444     0.4196      1.008
   445          C    917    ASN      C    445     0.5973      12.01
   446          O    917    ASN      O    446    -0.5679         16   ; qtot 9
; residue 918 TYR rtp TYR  q  0.0
   447          N    918    TYR      N    447    -0.4157      14.01
   448          H    918    TYR      H    448     0.2719      1.008
   449         CX    918    TYR     CA    449    -0.0014      12.01
   450         H1    918    TYR     HA    450     0.0876      1.008
   451         CT    918    TYR     CB    451    -0.0152      12.01
   452         HC    918    TYR    HB1    452     0.0295      1.008
   453         HC    918    TYR    HB2    453     0.0295      1.008
   454         CA    918    TYR     CG    454    -0.0011      12.01
   455         CA    918    TYR    CD1    455    -0.1906      12.01
   456         HA    918    TYR    HD1    456     0.1699      1.008
   457         CA    918    TYR    CE1    457    -0.2341      12.01
   458         HA    918    TYR    HE1    458     0.1656      1.008
   459          C    918    TYR     CZ    459     0.3226      12.01
   460         OH    918    TYR     OH    460    -0.5579         16
   461         HO    918    TYR     HH    461     0.3992      1.008
   462         CA    918    TYR    CE2    462    -0.2341      12.01
   463         HA    918    TYR    HE2    463     0.1656      1.008
   464         CA    918    TYR    CD2    464    -0.1906      12.01
   465         HA    918    TYR    HD2    465     0.1699      1.008
   466          C    918    TYR      C    466     0.5973      12.01
   467          O    918    TYR      O    467    -0.5679         16   ; qtot 9
; residue 919 ALA rtp ALA  q  0.0
   468          N    919    ALA      N    468    -0.4157      14.01
   469          H    919    ALA      H    469     0.2719      1.008
   470         CX    919    ALA     CA    470     0.0337      12.01
   471         H1    919    ALA     HA    471     0.0823      1.008
   472         CT    919    ALA     CB    472    -0.1825      12.01
   473         HC    919    ALA    HB1    473     0.0603      1.008
   474         HC    919    ALA    HB2    474     0.0603      1.008
   475         HC    919    ALA    HB3    475     0.0603      1.008
   476          C    919    ALA      C    476     0.5973      12.01
   477          O    919    ALA      O    477    -0.5679         16   ; qtot 9
; residue 920 GLU rtp GLU  q -1.0
   478          N    920    GLU      N    478    -0.5163      14.01
   479          H    920    GLU      H    479     0.2936      1.008
   480         CX    920    GLU     CA    480     0.0397      12.01
   481         H1    920    GLU     HA    481     0.1105      1.008
   482         2C    920    GLU     CB    482      0.056      12.01
   483         HC    920    GLU    HB1    483    -0.0173      1.008
   484         HC    920    GLU    HB2    484    -0.0173      1.008
   485         2C    920    GLU     CG    485     0.0136      12.01
   486         HC    920    GLU    HG1    486    -0.0425      1.008
   487         HC    920    GLU    HG2    487    -0.0425      1.008
   488         CO    920    GLU     CD    488     0.8054      12.01
   489         O2    920    GLU    OE1    489    -0.8188         16
   490         O2    920    GLU    OE2    490    -0.8188         16
   491          C    920    GLU      C    491     0.5366      12.01
   492          O    920    GLU      O    492    -0.5819         16   ; qtot 8
; residue 921 ARG rtp ARG  q +1.0
   493          N    921    ARG      N    493    -0.3479      14.01
   494          H    921    ARG      H    494     0.2747      1.008
   495         CX    921    ARG     CA    495    -0.2637      12.01
   496         H1    921    ARG     HA    496      0.156      1.008
   497         C8    921    ARG     CB    497    -0.0007      12.01
   498         HC    921    ARG    HB1    498     0.0327      1.008
   499         HC    921    ARG    HB2    499     0.0327      1.008
   500         C8    921    ARG     CG    500      0.039      12.01
   501         HC    921    ARG    HG1    501     0.0285      1.008
   502         HC    921    ARG    HG2    502     0.0285      1.008
   503         C8    921    ARG     CD    503     0.0486      12.01
   504         H1    921    ARG    HD1    504     0.0687      1.008
   505         H1    921    ARG    HD2    505     0.0687      1.008
   506         N2    921    ARG     NE    506    -0.5295      14.01
   507          H    921    ARG     HE    507     0.3456      1.008
   508         CA    921    ARG     CZ    508     0.8076      12.01
   509         N2    921    ARG    NH1    509    -0.8627      14.01
   510          H    921    ARG   HH11    510     0.4478      1.008
   511          H    921    ARG   HH12    511     0.4478      1.008
   512         N2    921    ARG    NH2    512    -0.8627      14.01
   513          H    921    ARG   HH21    513     0.4478      1.008
   514          H    921    ARG   HH22    514     0.4478      1.008
   515          C    921    ARG      C    515     0.7341      12.01
   516          O    921    ARG      O    516    -0.5894         16   ; qtot 9
; residue 922 VAL rtp VAL  q  0.0
   517          N    922    VAL      N    517    -0.4157      14.01
   518          H    922    VAL      H    518     0.2719      1.008
   519         CX    922    VAL     CA    519    -0.0875      12.01
   520         H1    922    VAL     HA    520     0.0969      1.008
   521         3C    922    VAL     CB    521     0.2985      12.01
   522         HC    922    VAL     HB    522    -0.0297      1.008
   523         CT    922    VAL    CG1    523    -0.3192      12.01
   524         HC    922    VAL   HG11    524     0.0791      1.008
   525         HC    922    VAL   HG12    525     0.0791      1.008
   526         HC    922    VAL   HG13    526     0.0791      1.008
   527         CT    922    VAL    CG2    527    -0.3192      12.01
   528         HC    922    VAL   HG21    528     0.0791      1.008
   529         HC    922    VAL   HG22    529     0.0791      1.008
   530         HC    922    VAL   HG23    530     0.0791      1.008
   531          C    922    VAL      C    531     0.5973      12.01
   532          O    922    VAL      O    532    -0.5679         16   ; qtot 9
; residue 923 GLY rtp GLY  q  0.0
   533          N    923    GLY      N    533    -0.4157      14.01
   534          H    923    GLY      H    534     0.2719      1.008
   535         CX    923    GLY     CA    535    -0.0252      12.01
   536         H1    923    GLY    HA1    536     0.0698      1.008
   537         H1    923    GLY    HA2    537     0.0698      1.008
   538          C    923    GLY      C    538     0.5973      12.01
   539          O    923    GLY      O    539    -0.5679         16   ; qtot 9
; residue 924 ALA rtp ALA  q  0.0
   540          N    924    ALA      N    540    -0.4157      14.01
   541          H    924    ALA      H    541     0.2719      1.008
   542         CX    924    ALA     CA    542     0.0337      12.01
   543         H1    924    ALA     HA    543     0.0823      1.008
   544         CT    924    ALA     CB    544    -0.1825      12.01
   545         HC    924    ALA    HB1    545     0.0603      1.008
   546         HC    924    ALA    HB2    546     0.0603      1.008
   547         HC    924    ALA    HB3    547     0.0603      1.008
   548          C    924    ALA      C    548     0.5973      12.01
   549          O    924    ALA      O    549    -0.5679         16   ; qtot 9
; residue 925 GLY rtp GLY  q  0.0
   550          N    925    GLY      N    550    -0.4157      14.01
   551          H    925    GLY      H    551     0.2719      1.008
   552         CX    925    GLY     CA    552    -0.0252      12.01
   553         H1    925    GLY    HA1    553     0.0698      1.008
   554         H1    925    GLY    HA2    554     0.0698      1.008
   555          C    925    GLY      C    555     0.5973      12.01
   556          O    925    GLY      O    556    -0.5679         16   ; qtot 9
; residue 926 ALA rtp ALA  q  0.0
   557          N    926    ALA      N    557    -0.4157      14.01
   558          H    926    ALA      H    558     0.2719      1.008
   559         CX    926    ALA     CA    559     0.0337      12.01
   560         H1    926    ALA     HA    560     0.0823      1.008
   561         CT    926    ALA     CB    561    -0.1825      12.01
   562         HC    926    ALA    HB1    562     0.0603      1.008
   563         HC    926    ALA    HB2    563     0.0603      1.008
   564         HC    926    ALA    HB3    564     0.0603      1.008
   565          C    926    ALA      C    565     0.5973      12.01
   566          O    926    ALA      O    566    -0.5679         16   ; qtot 9
; residue 927 PRO rtp PRO  q  0.0
   567          N    927    PRO      N    567    -0.2548      14.01
   568         CT    927    PRO     CD    568     0.0192      12.01
   569         H1    927    PRO    HD1    569     0.0391      1.008
   570         H1    927    PRO    HD2    570     0.0391      1.008
   571         CT    927    PRO     CG    571     0.0189      12.01
   572         HC    927    PRO    HG1    572     0.0213      1.008
   573         HC    927    PRO    HG2    573     0.0213      1.008
   574         CT    927    PRO     CB    574     -0.007      12.01
   575         HC    927    PRO    HB1    575     0.0253      1.008
   576         HC    927    PRO    HB2    576     0.0253      1.008
   577         CX    927    PRO     CA    577    -0.0266      12.01
   578         H1    927    PRO     HA    578     0.0641      1.008
   579          C    927    PRO      C    579     0.5896      12.01
   580          O    927    PRO      O    580    -0.5748         16   ; qtot 9
; residue 928 VAL rtp VAL  q  0.0
   581          N    928    VAL      N    581    -0.4157      14.01
   582          H    928    VAL      H    582     0.2719      1.008
   583         CX    928    VAL     CA    583    -0.0875      12.01
   584         H1    928    VAL     HA    584     0.0969      1.008
   585         3C    928    VAL     CB    585     0.2985      12.01
   586         HC    928    VAL     HB    586    -0.0297      1.008
   587         CT    928    VAL    CG1    587    -0.3192      12.01
   588         HC    928    VAL   HG11    588     0.0791      1.008
   589         HC    928    VAL   HG12    589     0.0791      1.008
   590         HC    928    VAL   HG13    590     0.0791      1.008
   591         CT    928    VAL    CG2    591    -0.3192      12.01
   592         HC    928    VAL   HG21    592     0.0791      1.008
   593         HC    928    VAL   HG22    593     0.0791      1.008
   594         HC    928    VAL   HG23    594     0.0791      1.008
   595          C    928    VAL      C    595     0.5973      12.01
   596          O    928    VAL      O    596    -0.5679         16   ; qtot 9
; residue 929 TYR rtp TYR  q  0.0
   597          N    929    TYR      N    597    -0.4157      14.01
   598          H    929    TYR      H    598     0.2719      1.008
   599         CX    929    TYR     CA    599    -0.0014      12.01
   600         H1    929    TYR     HA    600     0.0876      1.008
   601         CT    929    TYR     CB    601    -0.0152      12.01
   602         HC    929    TYR    HB1    602     0.0295      1.008
   603         HC    929    TYR    HB2    603     0.0295      1.008
   604         CA    929    TYR     CG    604    -0.0011      12.01
   605         CA    929    TYR    CD1    605    -0.1906      12.01
   606         HA    929    TYR    HD1    606     0.1699      1.008
   607         CA    929    TYR    CE1    607    -0.2341      12.01
   608         HA    929    TYR    HE1    608     0.1656      1.008
   609          C    929    TYR     CZ    609     0.3226      12.01
   610         OH    929    TYR     OH    610    -0.5579         16
   611         HO    929    TYR     HH    611     0.3992      1.008
   612         CA    929    TYR    CE2    612    -0.2341      12.01
   613         HA    929    TYR    HE2    613     0.1656      1.008
   614         CA    929    TYR    CD2    614    -0.1906      12.01
   615         HA    929    TYR    HD2    615     0.1699      1.008
   616          C    929    TYR      C    616     0.5973      12.01
   617          O    929    TYR      O    617    -0.5679         16   ; qtot 9
; residue 930 LEU rtp LEU  q  0.0
   618          N    930    LEU      N    618    -0.4157      14.01
   619          H    930    LEU      H    619     0.2719      1.008
   620         CX    930    LEU     CA    620    -0.0518      12.01
   621         H1    930    LEU     HA    621     0.0922      1.008
   622         2C    930    LEU     CB    622    -0.1102      12.01
   623         HC    930    LEU    HB1    623     0.0457      1.008
   624         HC    930    LEU    HB2    624     0.0457      1.008
   625         3C    930    LEU     CG    625     0.3531      12.01
   626         HC    930    LEU     HG    626    -0.0361      1.008
   627         CT    930    LEU    CD1    627    -0.4121      12.01
   628         HC    930    LEU   HD11    628        0.1      1.008
   629         HC    930    LEU   HD12    629        0.1      1.008
   630         HC    930    LEU   HD13    630        0.1      1.008
   631         CT    930    LEU    CD2    631    -0.4121      12.01
   632         HC    930    LEU   HD21    632        0.1      1.008
   633         HC    930    LEU   HD22    633        0.1      1.008
   634         HC    930    LEU   HD23    634        0.1      1.008
   635          C    930    LEU      C    635     0.5973      12.01
   636          O    930    LEU      O    636    -0.5679         16   ; qtot 9
; residue 931 ALA rtp ALA  q  0.0
   637          N    931    ALA      N    637    -0.4157      14.01
   638          H    931    ALA      H    638     0.2719      1.008
   639         CX    931    ALA     CA    639     0.0337      12.01
   640         H1    931    ALA     HA    640     0.0823      1.008
   641         CT    931    ALA     CB    641    -0.1825      12.01
   642         HC    931    ALA    HB1    642     0.0603      1.008
   643         HC    931    ALA    HB2    643     0.0603      1.008
   644         HC    931    ALA    HB3    644     0.0603      1.008
   645          C    931    ALA      C    645     0.5973      12.01
   646          O    931    ALA      O    646    -0.5679         16   ; qtot 9
; residue 932 ALA rtp ALA  q  0.0
   647          N    932    ALA      N    647    -0.4157      14.01
   648          H    932    ALA      H    648     0.2719      1.008
   649         CX    932    ALA     CA    649     0.0337      12.01
   650         H1    932    ALA     HA    650     0.0823      1.008
   651         CT    932    ALA     CB    651    -0.1825      12.01
   652         HC    932    ALA    HB1    652     0.0603      1.008
   653         HC    932    ALA    HB2    653     0.0603      1.008
   654         HC    932    ALA    HB3    654     0.0603      1.008
   655          C    932    ALA      C    655     0.5973      12.01
   656          O    932    ALA      O    656    -0.5679         16   ; qtot 9
; residue 933 VAL rtp VAL  q  0.0
   657          N    933    VAL      N    657    -0.4157      14.01
   658          H    933    VAL      H    658     0.2719      1.008
   659         CX    933    VAL     CA    659    -0.0875      12.01
   660         H1    933    VAL     HA    660     0.0969      1.008
   661         3C    933    VAL     CB    661     0.2985      12.01
   662         HC    933    VAL     HB    662    -0.0297      1.008
   663         CT    933    VAL    CG1    663    -0.3192      12.01
   664         HC    933    VAL   HG11    664     0.0791      1.008
   665         HC    933    VAL   HG12    665     0.0791      1.008
   666         HC    933    VAL   HG13    666     0.0791      1.008
   667         CT    933    VAL    CG2    667    -0.3192      12.01
   668         HC    933    VAL   HG21    668     0.0791      1.008
   669         HC    933    VAL   HG22    669     0.0791      1.008
   670         HC    933    VAL   HG23    670     0.0791      1.008
   671          C    933    VAL      C    671     0.5973      12.01
   672          O    933    VAL      O    672    -0.5679         16   ; qtot 9
; residue 934 LEU rtp LEU  q  0.0
   673          N    934    LEU      N    673    -0.4157      14.01
   674          H    934    LEU      H    674     0.2719      1.008
   675         CX    934    LEU     CA    675    -0.0518      12.01
   676         H1    934    LEU     HA    676     0.0922      1.008
   677         2C    934    LEU     CB    677    -0.1102      12.01
   678         HC    934    LEU    HB1    678     0.0457      1.008
   679         HC    934    LEU    HB2    679     0.0457      1.008
   680         3C    934    LEU     CG    680     0.3531      12.01
   681         HC    934    LEU     HG    681    -0.0361      1.008
   682         CT    934    LEU    CD1    682    -0.4121      12.01
   683         HC    934    LEU   HD11    683        0.1      1.008
   684         HC    934    LEU   HD12    684        0.1      1.008
   685         HC    934    LEU   HD13    685        0.1      1.008
   686         CT    934    LEU    CD2    686    -0.4121      12.01
   687         HC    934    LEU   HD21    687        0.1      1.008
   688         HC    934    LEU   HD22    688        0.1      1.008
   689         HC    934    LEU   HD23    689        0.1      1.008
   690          C    934    LEU      C    690     0.5973      12.01
   691          O    934    LEU      O    691    -0.5679         16   ; qtot 9
; residue 935 GLU rtp GLU  q -1.0
   692          N    935    GLU      N    692    -0.5163      14.01
   693          H    935    GLU      H    693     0.2936      1.008
   694         CX    935    GLU     CA    694     0.0397      12.01
   695         H1    935    GLU     HA    695     0.1105      1.008
   696         2C    935    GLU     CB    696      0.056      12.01
   697         HC    935    GLU    HB1    697    -0.0173      1.008
   698         HC    935    GLU    HB2    698    -0.0173      1.008
   699         2C    935    GLU     CG    699     0.0136      12.01
   700         HC    935    GLU    HG1    700    -0.0425      1.008
   701         HC    935    GLU    HG2    701    -0.0425      1.008
   702         CO    935    GLU     CD    702     0.8054      12.01
   703         O2    935    GLU    OE1    703    -0.8188         16
   704         O2    935    GLU    OE2    704    -0.8188         16
   705          C    935    GLU      C    705     0.5366      12.01
   706          O    935    GLU      O    706    -0.5819         16   ; qtot 8
; residue 936 TYR rtp TYR  q  0.0
   707          N    936    TYR      N    707    -0.4157      14.01
   708          H    936    TYR      H    708     0.2719      1.008
   709         CX    936    TYR     CA    709    -0.0014      12.01
   710         H1    936    TYR     HA    710     0.0876      1.008
   711         CT    936    TYR     CB    711    -0.0152      12.01
   712         HC    936    TYR    HB1    712     0.0295      1.008
   713         HC    936    TYR    HB2    713     0.0295      1.008
   714         CA    936    TYR     CG    714    -0.0011      12.01
   715         CA    936    TYR    CD1    715    -0.1906      12.01
   716         HA    936    TYR    HD1    716     0.1699      1.008
   717         CA    936    TYR    CE1    717    -0.2341      12.01
   718         HA    936    TYR    HE1    718     0.1656      1.008
   719          C    936    TYR     CZ    719     0.3226      12.01
   720         OH    936    TYR     OH    720    -0.5579         16
   721         HO    936    TYR     HH    721     0.3992      1.008
   722         CA    936    TYR    CE2    722    -0.2341      12.01
   723         HA    936    TYR    HE2    723     0.1656      1.008
   724         CA    936    TYR    CD2    724    -0.1906      12.01
   725         HA    936    TYR    HD2    725     0.1699      1.008
   726          C    936    TYR      C    726     0.5973      12.01
   727          O    936    TYR      O    727    -0.5679         16   ; qtot 8
; residue 937 LEU rtp LEU  q  0.0
   728          N    937    LEU      N    728    -0.4157      14.01
   729          H    937    LEU      H    729     0.2719      1.008
   730         CX    937    LEU     CA    730    -0.0518      12.01
   731         H1    937    LEU     HA    731     0.0922      1.008
   732         2C    937    LEU     CB    732    -0.1102      12.01
   733         HC    937    LEU    HB1    733     0.0457      1.008
   734         HC    937    LEU    HB2    734     0.0457      1.008
   735         3C    937    LEU     CG    735     0.3531      12.01
   736         HC    937    LEU     HG    736    -0.0361      1.008
   737         CT    937    LEU    CD1    737    -0.4121      12.01
   738         HC    937    LEU   HD11    738        0.1      1.008
   739         HC    937    LEU   HD12    739        0.1      1.008
   740         HC    937    LEU   HD13    740        0.1      1.008
   741         CT    937    LEU    CD2    741    -0.4121      12.01
   742         HC    937    LEU   HD21    742        0.1      1.008
   743         HC    937    LEU   HD22    743        0.1      1.008
   744         HC    937    LEU   HD23    744        0.1      1.008
   745          C    937    LEU      C    745     0.5973      12.01
   746          O    937    LEU      O    746    -0.5679         16   ; qtot 8
; residue 938 THR rtp THR  q  0.0
   747          N    938    THR      N    747    -0.4157      14.01
   748          H    938    THR      H    748     0.2719      1.008
   749         CX    938    THR     CA    749    -0.0389      12.01
   750         H1    938    THR     HA    750     0.1007      1.008
   751         3C    938    THR     CB    751     0.3654      12.01
   752         H1    938    THR     HB    752     0.0043      1.008
   753         CT    938    THR    CG2    753    -0.2438      12.01
   754         HC    938    THR   HG21    754     0.0642      1.008
   755         HC    938    THR   HG22    755     0.0642      1.008
   756         HC    938    THR   HG23    756     0.0642      1.008
   757         OH    938    THR    OG1    757    -0.6761         16
   758         HO    938    THR    HG1    758     0.4102      1.008
   759          C    938    THR      C    759     0.5973      12.01
   760          O    938    THR      O    760    -0.5679         16   ; qtot 8
; residue 939 ALA rtp ALA  q  0.0
   761          N    939    ALA      N    761    -0.4157      14.01
   762          H    939    ALA      H    762     0.2719      1.008
   763         CX    939    ALA     CA    763     0.0337      12.01
   764         H1    939    ALA     HA    764     0.0823      1.008
   765         CT    939    ALA     CB    765    -0.1825      12.01
   766         HC    939    ALA    HB1    766     0.0603      1.008
   767         HC    939    ALA    HB2    767     0.0603      1.008
   768         HC    939    ALA    HB3    768     0.0603      1.008
   769          C    939    ALA      C    769     0.5973      12.01
   770          O    939    ALA      O    770    -0.5679         16   ; qtot 8
; residue 940 GLU rtp GLU  q -1.0
   771          N    940    GLU      N    771    -0.5163      14.01
   772          H    940    GLU      H    772     0.2936      1.008
   773         CX    940    GLU     CA    773     0.0397      12.01
   774         H1    940    GLU     HA    774     0.1105      1.008
   775         2C    940    GLU     CB    775      0.056      12.01
   776         HC    940    GLU    HB1    776    -0.0173      1.008
   777         HC    940    GLU    HB2    777    -0.0173      1.008
   778         2C    940    GLU     CG    778     0.0136      12.01
   779         HC    940    GLU    HG1    779    -0.0425      1.008
   780         HC    940    GLU    HG2    780    -0.0425      1.008
   781         CO    940    GLU     CD    781     0.8054      12.01
   782         O2    940    GLU    OE1    782    -0.8188         16
   783         O2    940    GLU    OE2    783    -0.8188         16
   784          C    940    GLU      C    784     0.5366      12.01
   785          O    940    GLU      O    785    -0.5819         16   ; qtot 7
; residue 941 ILE rtp ILE  q  0.0
   786          N    941    ILE      N    786    -0.4157      14.01
   787          H    941    ILE      H    787     0.2719      1.008
   788         CX    941    ILE     CA    788    -0.0597      12.01
   789         H1    941    ILE     HA    789     0.0869      1.008
   790         3C    941    ILE     CB    790     0.1303      12.01
   791         HC    941    ILE     HB    791     0.0187      1.008
   792         CT    941    ILE    CG2    792    -0.3204      12.01
   793         HC    941    ILE   HG21    793     0.0882      1.008
   794         HC    941    ILE   HG22    794     0.0882      1.008
   795         HC    941    ILE   HG23    795     0.0882      1.008
   796         2C    941    ILE    CG1    796     -0.043      12.01
   797         HC    941    ILE   HG11    797     0.0236      1.008
   798         HC    941    ILE   HG12    798     0.0236      1.008
   799         CT    941    ILE     CD    799     -0.066      12.01
   800         HC    941    ILE    HD1    800     0.0186      1.008
   801         HC    941    ILE    HD2    801     0.0186      1.008
   802         HC    941    ILE    HD3    802     0.0186      1.008
   803          C    941    ILE      C    803     0.5973      12.01
   804          O    941    ILE      O    804    -0.5679         16   ; qtot 7
; residue 942 LEU rtp LEU  q  0.0
   805          N    942    LEU      N    805    -0.4157      14.01
   806          H    942    LEU      H    806     0.2719      1.008
   807         CX    942    LEU     CA    807    -0.0518      12.01
   808         H1    942    LEU     HA    808     0.0922      1.008
   809         2C    942    LEU     CB    809    -0.1102      12.01
   810         HC    942    LEU    HB1    810     0.0457      1.008
   811         HC    942    LEU    HB2    811     0.0457      1.008
   812         3C    942    LEU     CG    812     0.3531      12.01
   813         HC    942    LEU     HG    813    -0.0361      1.008
   814         CT    942    LEU    CD1    814    -0.4121      12.01
   815         HC    942    LEU   HD11    815        0.1      1.008
   816         HC    942    LEU   HD12    816        0.1      1.008
   817         HC    942    LEU   HD13    817        0.1      1.008
   818         CT    942    LEU    CD2    818    -0.4121      12.01
   819         HC    942    LEU   HD21    819        0.1      1.008
   820         HC    942    LEU   HD22    820        0.1      1.008
   821         HC    942    LEU   HD23    821        0.1      1.008
   822          C    942    LEU      C    822     0.5973      12.01
   823          O    942    LEU      O    823    -0.5679         16   ; qtot 7
; residue 943 GLU rtp GLU  q -1.0
   824          N    943    GLU      N    824    -0.5163      14.01
   825          H    943    GLU      H    825     0.2936      1.008
   826         CX    943    GLU     CA    826     0.0397      12.01
   827         H1    943    GLU     HA    827     0.1105      1.008
   828         2C    943    GLU     CB    828      0.056      12.01
   829         HC    943    GLU    HB1    829    -0.0173      1.008
   830         HC    943    GLU    HB2    830    -0.0173      1.008
   831         2C    943    GLU     CG    831     0.0136      12.01
   832         HC    943    GLU    HG1    832    -0.0425      1.008
   833         HC    943    GLU    HG2    833    -0.0425      1.008
   834         CO    943    GLU     CD    834     0.8054      12.01
   835         O2    943    GLU    OE1    835    -0.8188         16
   836         O2    943    GLU    OE2    836    -0.8188         16
   837          C    943    GLU      C    837     0.5366      12.01
   838          O    943    GLU      O    838    -0.5819         16   ; qtot 6
; residue 944 LEU rtp LEU  q  0.0
   839          N    944    LEU      N    839    -0.4157      14.01
   840          H    944    LEU      H    840     0.2719      1.008
   841         CX    944    LEU     CA    841    -0.0518      12.01
   842         H1    944    LEU     HA    842     0.0922      1.008
   843         2C    944    LEU     CB    843    -0.1102      12.01
   844         HC    944    LEU    HB1    844     0.0457      1.008
   845         HC    944    LEU    HB2    845     0.0457      1.008
   846         3C    944    LEU     CG    846     0.3531      12.01
   847         HC    944    LEU     HG    847    -0.0361      1.008
   848         CT    944    LEU    CD1    848    -0.4121      12.01
   849         HC    944    LEU   HD11    849        0.1      1.008
   850         HC    944    LEU   HD12    850        0.1      1.008
   851         HC    944    LEU   HD13    851        0.1      1.008
   852         CT    944    LEU    CD2    852    -0.4121      12.01
   853         HC    944    LEU   HD21    853        0.1      1.008
   854         HC    944    LEU   HD22    854        0.1      1.008
   855         HC    944    LEU   HD23    855        0.1      1.008
   856          C    944    LEU      C    856     0.5973      12.01
   857          O    944    LEU      O    857    -0.5679         16   ; qtot 6
; residue 945 ALA rtp ALA  q  0.0
   858          N    945    ALA      N    858    -0.4157      14.01
   859          H    945    ALA      H    859     0.2719      1.008
   860         CX    945    ALA     CA    860     0.0337      12.01
   861         H1    945    ALA     HA    861     0.0823      1.008
   862         CT    945    ALA     CB    862    -0.1825      12.01
   863         HC    945    ALA    HB1    863     0.0603      1.008
   864         HC    945    ALA    HB2    864     0.0603      1.008
   865         HC    945    ALA    HB3    865     0.0603      1.008
   866          C    945    ALA      C    866     0.5973      12.01
   867          O    945    ALA      O    867    -0.5679         16   ; qtot 6
; residue 946 GLY rtp GLY  q  0.0
   868          N    946    GLY      N    868    -0.4157      14.01
   869          H    946    GLY      H    869     0.2719      1.008
   870         CX    946    GLY     CA    870    -0.0252      12.01
   871         H1    946    GLY    HA1    871     0.0698      1.008
   872         H1    946    GLY    HA2    872     0.0698      1.008
   873          C    946    GLY      C    873     0.5973      12.01
   874          O    946    GLY      O    874    -0.5679         16   ; qtot 6
; residue 947 ASN rtp ASN  q  0.0
   875          N    947    ASN      N    875    -0.4157      14.01
   876          H    947    ASN      H    876     0.2719      1.008
   877         CX    947    ASN     CA    877     0.0143      12.01
   878         H1    947    ASN     HA    878     0.1048      1.008
   879         2C    947    ASN     CB    879    -0.2041      12.01
   880         HC    947    ASN    HB1    880     0.0797      1.008
   881         HC    947    ASN    HB2    881     0.0797      1.008
   882          C    947    ASN     CG    882      0.713      12.01
   883          O    947    ASN    OD1    883    -0.5931         16
   884          N    947    ASN    ND2    884    -0.9191      14.01
   885          H    947    ASN   HD21    885     0.4196      1.008
   886          H    947    ASN   HD22    886     0.4196      1.008
   887          C    947    ASN      C    887     0.5973      12.01
   888          O    947    ASN      O    888    -0.5679         16   ; qtot 6
; residue 948 ALA rtp ALA  q  0.0
   889          N    948    ALA      N    889    -0.4157      14.01
   890          H    948    ALA      H    890     0.2719      1.008
   891         CX    948    ALA     CA    891     0.0337      12.01
   892         H1    948    ALA     HA    892     0.0823      1.008
   893         CT    948    ALA     CB    893    -0.1825      12.01
   894         HC    948    ALA    HB1    894     0.0603      1.008
   895         HC    948    ALA    HB2    895     0.0603      1.008
   896         HC    948    ALA    HB3    896     0.0603      1.008
   897          C    948    ALA      C    897     0.5973      12.01
   898          O    948    ALA      O    898    -0.5679         16   ; qtot 6
; residue 949 ALA rtp ALA  q  0.0
   899          N    949    ALA      N    899    -0.4157      14.01
   900          H    949    ALA      H    900     0.2719      1.008
   901         CX    949    ALA     CA    901     0.0337      12.01
   902         H1    949    ALA     HA    902     0.0823      1.008
   903         CT    949    ALA     CB    903    -0.1825      12.01
   904         HC    949    ALA    HB1    904     0.0603      1.008
   905         HC    949    ALA    HB2    905     0.0603      1.008
   906         HC    949    ALA    HB3    906     0.0603      1.008
   907          C    949    ALA      C    907     0.5973      12.01
   908          O    949    ALA      O    908    -0.5679         16   ; qtot 6
; residue 950 ARG rtp ARG  q +1.0
   909          N    950    ARG      N    909    -0.3479      14.01
   910          H    950    ARG      H    910     0.2747      1.008
   911         CX    950    ARG     CA    911    -0.2637      12.01
   912         H1    950    ARG     HA    912      0.156      1.008
   913         C8    950    ARG     CB    913    -0.0007      12.01
   914         HC    950    ARG    HB1    914     0.0327      1.008
   915         HC    950    ARG    HB2    915     0.0327      1.008
   916         C8    950    ARG     CG    916      0.039      12.01
   917         HC    950    ARG    HG1    917     0.0285      1.008
   918         HC    950    ARG    HG2    918     0.0285      1.008
   919         C8    950    ARG     CD    919     0.0486      12.01
   920         H1    950    ARG    HD1    920     0.0687      1.008
   921         H1    950    ARG    HD2    921     0.0687      1.008
   922         N2    950    ARG     NE    922    -0.5295      14.01
   923          H    950    ARG     HE    923     0.3456      1.008
   924         CA    950    ARG     CZ    924     0.8076      12.01
   925         N2    950    ARG    NH1    925    -0.8627      14.01
   926          H    950    ARG   HH11    926     0.4478      1.008
   927          H    950    ARG   HH12    927     0.4478      1.008
   928         N2    950    ARG    NH2    928    -0.8627      14.01
   929          H    950    ARG   HH21    929     0.4478      1.008
   930          H    950    ARG   HH22    930     0.4478      1.008
   931          C    950    ARG      C    931     0.7341      12.01
   932          O    950    ARG      O    932    -0.5894         16   ; qtot 7
; residue 951 ASP rtp ASP  q -1.0
   933          N    951    ASP      N    933    -0.5163      14.01
   934          H    951    ASP      H    934     0.2936      1.008
   935         CX    951    ASP     CA    935     0.0381      12.01
   936         H1    951    ASP     HA    936      0.088      1.008
   937         2C    951    ASP     CB    937    -0.0303      12.01
   938         HC    951    ASP    HB1    938    -0.0122      1.008
   939         HC    951    ASP    HB2    939    -0.0122      1.008
   940         CO    951    ASP     CG    940     0.7994      12.01
   941         O2    951    ASP    OD1    941    -0.8014         16
   942         O2    951    ASP    OD2    942    -0.8014         16
   943          C    951    ASP      C    943     0.5366      12.01
   944          O    951    ASP      O    944    -0.5819         16   ; qtot 6
; residue 952 ASN rtp ASN  q  0.0
   945          N    952    ASN      N    945    -0.4157      14.01
   946          H    952    ASN      H    946     0.2719      1.008
   947         CX    952    ASN     CA    947     0.0143      12.01
   948         H1    952    ASN     HA    948     0.1048      1.008
   949         2C    952    ASN     CB    949    -0.2041      12.01
   950         HC    952    ASN    HB1    950     0.0797      1.008
   951         HC    952    ASN    HB2    951     0.0797      1.008
   952          C    952    ASN     CG    952      0.713      12.01
   953          O    952    ASN    OD1    953    -0.5931         16
   954          N    952    ASN    ND2    954    -0.9191      14.01
   955          H    952    ASN   HD21    955     0.4196      1.008
   956          H    952    ASN   HD22    956     0.4196      1.008
   957          C    952    ASN      C    957     0.5973      12.01
   958          O    952    ASN      O    958    -0.5679         16   ; qtot 6
; residue 953 LYS rtp LYS  q +1.0
   959          N    953    LYS      N    959    -0.3479      14.01
   960          H    953    LYS      H    960     0.2747      1.008
   961         CX    953    LYS     CA    961      -0.24      12.01
   962         H1    953    LYS     HA    962     0.1426      1.008
   963         C8    953    LYS     CB    963    -0.0094      12.01
   964         HC    953    LYS    HB1    964     0.0362      1.008
   965         HC    953    LYS    HB2    965     0.0362      1.008
   966         C8    953    LYS     CG    966     0.0187      12.01
   967         HC    953    LYS    HG1    967     0.0103      1.008
   968         HC    953    LYS    HG2    968     0.0103      1.008
   969         C8    953    LYS     CD    969    -0.0479      12.01
   970         HC    953    LYS    HD1    970     0.0621      1.008
   971         HC    953    LYS    HD2    971     0.0621      1.008
   972         C8    953    LYS     CE    972    -0.0143      12.01
   973         HP    953    LYS    HE1    973     0.1135      1.008
   974         HP    953    LYS    HE2    974     0.1135      1.008
   975         N3    953    LYS     NZ    975    -0.3854      14.01
   976          H    953    LYS    HZ1    976       0.34      1.008
   977          H    953    LYS    HZ2    977       0.34      1.008
   978          H    953    LYS    HZ3    978       0.34      1.008
   979          C    953    LYS      C    979     0.7341      12.01
   980          O    953    LYS      O    980    -0.5894         16   ; qtot 7
; residue 954 LYS rtp LYS  q +1.0
   981          N    954    LYS      N    981    -0.3479      14.01
   982          H    954    LYS      H    982     0.2747      1.008
   983         CX    954    LYS     CA    983      -0.24      12.01
   984         H1    954    LYS     HA    984     0.1426      1.008
   985         C8    954    LYS     CB    985    -0.0094      12.01
   986         HC    954    LYS    HB1    986     0.0362      1.008
   987         HC    954    LYS    HB2    987     0.0362      1.008
   988         C8    954    LYS     CG    988     0.0187      12.01
   989         HC    954    LYS    HG1    989     0.0103      1.008
   990         HC    954    LYS    HG2    990     0.0103      1.008
   991         C8    954    LYS     CD    991    -0.0479      12.01
   992         HC    954    LYS    HD1    992     0.0621      1.008
   993         HC    954    LYS    HD2    993     0.0621      1.008
   994         C8    954    LYS     CE    994    -0.0143      12.01
   995         HP    954    LYS    HE1    995     0.1135      1.008
   996         HP    954    LYS    HE2    996     0.1135      1.008
   997         N3    954    LYS     NZ    997    -0.3854      14.01
   998          H    954    LYS    HZ1    998       0.34      1.008
   999          H    954    LYS    HZ2    999       0.34      1.008
  1000          H    954    LYS    HZ3   1000       0.34      1.008
  1001          C    954    LYS      C   1001     0.7341      12.01
  1002          O    954    LYS      O   1002    -0.5894         16   ; qtot 8
; residue 955 THR rtp THR  q  0.0
  1003          N    955    THR      N   1003    -0.4157      14.01
  1004          H    955    THR      H   1004     0.2719      1.008
  1005         CX    955    THR     CA   1005    -0.0389      12.01
  1006         H1    955    THR     HA   1006     0.1007      1.008
  1007         3C    955    THR     CB   1007     0.3654      12.01
  1008         H1    955    THR     HB   1008     0.0043      1.008
  1009         CT    955    THR    CG2   1009    -0.2438      12.01
  1010         HC    955    THR   HG21   1010     0.0642      1.008
  1011         HC    955    THR   HG22   1011     0.0642      1.008
  1012         HC    955    THR   HG23   1012     0.0642      1.008
  1013         OH    955    THR    OG1   1013    -0.6761         16
  1014         HO    955    THR    HG1   1014     0.4102      1.008
  1015          C    955    THR      C   1015     0.5973      12.01
  1016          O    955    THR      O   1016    -0.5679         16   ; qtot 8
; residue 956 ARG rtp ARG  q +1.0
  1017          N    956    ARG      N   1017    -0.3479      14.01
  1018          H    956    ARG      H   1018     0.2747      1.008
  1019         CX    956    ARG     CA   1019    -0.2637      12.01
  1020         H1    956    ARG     HA   1020      0.156      1.008
  1021         C8    956    ARG     CB   1021    -0.0007      12.01
  1022         HC    956    ARG    HB1   1022     0.0327      1.008
  1023         HC    956    ARG    HB2   1023     0.0327      1.008
  1024         C8    956    ARG     CG   1024      0.039      12.01
  1025         HC    956    ARG    HG1   1025     0.0285      1.008
  1026         HC    956    ARG    HG2   1026     0.0285      1.008
  1027         C8    956    ARG     CD   1027     0.0486      12.01
  1028         H1    956    ARG    HD1   1028     0.0687      1.008
  1029         H1    956    ARG    HD2   1029     0.0687      1.008
  1030         N2    956    ARG     NE   1030    -0.5295      14.01
  1031          H    956    ARG     HE   1031     0.3456      1.008
  1032         CA    956    ARG     CZ   1032     0.8076      12.01
  1033         N2    956    ARG    NH1   1033    -0.8627      14.01
  1034          H    956    ARG   HH11   1034     0.4478      1.008
  1035          H    956    ARG   HH12   1035     0.4478      1.008
  1036         N2    956    ARG    NH2   1036    -0.8627      14.01
  1037          H    956    ARG   HH21   1037     0.4478      1.008
  1038          H    956    ARG   HH22   1038     0.4478      1.008
  1039          C    956    ARG      C   1039     0.7341      12.01
  1040          O    956    ARG      O   1040    -0.5894         16   ; qtot 9
; residue 957 ILE rtp ILE  q  0.0
  1041          N    957    ILE      N   1041    -0.4157      14.01
  1042          H    957    ILE      H   1042     0.2719      1.008
  1043         CX    957    ILE     CA   1043    -0.0597      12.01
  1044         H1    957    ILE     HA   1044     0.0869      1.008
  1045         3C    957    ILE     CB   1045     0.1303      12.01
  1046         HC    957    ILE     HB   1046     0.0187      1.008
  1047         CT    957    ILE    CG2   1047    -0.3204      12.01
  1048         HC    957    ILE   HG21   1048     0.0882      1.008
  1049         HC    957    ILE   HG22   1049     0.0882      1.008
  1050         HC    957    ILE   HG23   1050     0.0882      1.008
  1051         2C    957    ILE    CG1   1051     -0.043      12.01
  1052         HC    957    ILE   HG11   1052     0.0236      1.008
  1053         HC    957    ILE   HG12   1053     0.0236      1.008
  1054         CT    957    ILE     CD   1054     -0.066      12.01
  1055         HC    957    ILE    HD1   1055     0.0186      1.008
  1056         HC    957    ILE    HD2   1056     0.0186      1.008
  1057         HC    957    ILE    HD3   1057     0.0186      1.008
  1058          C    957    ILE      C   1058     0.5973      12.01
  1059          O    957    ILE      O   1059    -0.5679         16   ; qtot 9
; residue 958 ILE rtp ILE  q  0.0
  1060          N    958    ILE      N   1060    -0.4157      14.01
  1061          H    958    ILE      H   1061     0.2719      1.008
  1062         CX    958    ILE     CA   1062    -0.0597      12.01
  1063         H1    958    ILE     HA   1063     0.0869      1.008
  1064         3C    958    ILE     CB   1064     0.1303      12.01
  1065         HC    958    ILE     HB   1065     0.0187      1.008
  1066         CT    958    ILE    CG2   1066    -0.3204      12.01
  1067         HC    958    ILE   HG21   1067     0.0882      1.008
  1068         HC    958    ILE   HG22   1068     0.0882      1.008
  1069         HC    958    ILE   HG23   1069     0.0882      1.008
  1070         2C    958    ILE    CG1   1070     -0.043      12.01
  1071         HC    958    ILE   HG11   1071     0.0236      1.008
  1072         HC    958    ILE   HG12   1072     0.0236      1.008
  1073         CT    958    ILE     CD   1073     -0.066      12.01
  1074         HC    958    ILE    HD1   1074     0.0186      1.008
  1075         HC    958    ILE    HD2   1075     0.0186      1.008
  1076         HC    958    ILE    HD3   1076     0.0186      1.008
  1077          C    958    ILE      C   1077     0.5973      12.01
  1078          O    958    ILE      O   1078    -0.5679         16   ; qtot 9
; residue 959 PRO rtp PRO  q  0.0
  1079          N    959    PRO      N   1079    -0.2548      14.01
  1080         CT    959    PRO     CD   1080     0.0192      12.01
  1081         H1    959    PRO    HD1   1081     0.0391      1.008
  1082         H1    959    PRO    HD2   1082     0.0391      1.008
  1083         CT    959    PRO     CG   1083     0.0189      12.01
  1084         HC    959    PRO    HG1   1084     0.0213      1.008
  1085         HC    959    PRO    HG2   1085     0.0213      1.008
  1086         CT    959    PRO     CB   1086     -0.007      12.01
  1087         HC    959    PRO    HB1   1087     0.0253      1.008
  1088         HC    959    PRO    HB2   1088     0.0253      1.008
  1089         CX    959    PRO     CA   1089    -0.0266      12.01
  1090         H1    959    PRO     HA   1090     0.0641      1.008
  1091          C    959    PRO      C   1091     0.5896      12.01
  1092          O    959    PRO      O   1092    -0.5748         16   ; qtot 9
; residue 960 ARG rtp ARG  q +1.0
  1093          N    960    ARG      N   1093    -0.3479      14.01
  1094          H    960    ARG      H   1094     0.2747      1.008
  1095         CX    960    ARG     CA   1095    -0.2637      12.01
  1096         H1    960    ARG     HA   1096      0.156      1.008
  1097         C8    960    ARG     CB   1097    -0.0007      12.01
  1098         HC    960    ARG    HB1   1098     0.0327      1.008
  1099         HC    960    ARG    HB2   1099     0.0327      1.008
  1100         C8    960    ARG     CG   1100      0.039      12.01
  1101         HC    960    ARG    HG1   1101     0.0285      1.008
  1102         HC    960    ARG    HG2   1102     0.0285      1.008
  1103         C8    960    ARG     CD   1103     0.0486      12.01
  1104         H1    960    ARG    HD1   1104     0.0687      1.008
  1105         H1    960    ARG    HD2   1105     0.0687      1.008
  1106         N2    960    ARG     NE   1106    -0.5295      14.01
  1107          H    960    ARG     HE   1107     0.3456      1.008
  1108         CA    960    ARG     CZ   1108     0.8076      12.01
  1109         N2    960    ARG    NH1   1109    -0.8627      14.01
  1110          H    960    ARG   HH11   1110     0.4478      1.008
  1111          H    960    ARG   HH12   1111     0.4478      1.008
  1112         N2    960    ARG    NH2   1112    -0.8627      14.01
  1113          H    960    ARG   HH21   1113     0.4478      1.008
  1114          H    960    ARG   HH22   1114     0.4478      1.008
  1115          C    960    ARG      C   1115     0.7341      12.01
  1116          O    960    ARG      O   1116    -0.5894         16   ; qtot 10
; residue 961 HIE rtp HIE  q  0.0
  1117          N    961    HIE      N   1117    -0.4157      14.01
  1118          H    961    HIE      H   1118     0.2719      1.008
  1119         CX    961    HIE     CA   1119    -0.0581      12.01
  1120         H1    961    HIE     HA   1120      0.136      1.008
  1121         CT    961    HIE     CB   1121    -0.0074      12.01
  1122         HC    961    HIE    HB1   1122     0.0367      1.008
  1123         HC    961    HIE    HB2   1123     0.0367      1.008
  1124         CC    961    HIE     CG   1124     0.1868      12.01
  1125         NB    961    HIE    ND1   1125    -0.5432      14.01
  1126         CR    961    HIE    CE1   1126     0.1635      12.01
  1127         H5    961    HIE    HE1   1127     0.1435      1.008
  1128         NA    961    HIE    NE2   1128    -0.2795      14.01
  1129          H    961    HIE    HE2   1129     0.3339      1.008
  1130         CW    961    HIE    CD2   1130    -0.2207      12.01
  1131         H4    961    HIE    HD2   1131     0.1862      1.008
  1132          C    961    HIE      C   1132     0.5973      12.01
  1133          O    961    HIE      O   1133    -0.5679         16   ; qtot 10
; residue 962 LEU rtp LEU  q  0.0
  1134          N    962    LEU      N   1134    -0.4157      14.01
  1135          H    962    LEU      H   1135     0.2719      1.008
  1136         CX    962    LEU     CA   1136    -0.0518      12.01
  1137         H1    962    LEU     HA   1137     0.0922      1.008
  1138         2C    962    LEU     CB   1138    -0.1102      12.01
  1139         HC    962    LEU    HB1   1139     0.0457      1.008
  1140         HC    962    LEU    HB2   1140     0.0457      1.008
  1141         3C    962    LEU     CG   1141     0.3531      12.01
  1142         HC    962    LEU     HG   1142    -0.0361      1.008
  1143         CT    962    LEU    CD1   1143    -0.4121      12.01
  1144         HC    962    LEU   HD11   1144        0.1      1.008
  1145         HC    962    LEU   HD12   1145        0.1      1.008
  1146         HC    962    LEU   HD13   1146        0.1      1.008
  1147         CT    962    LEU    CD2   1147    -0.4121      12.01
  1148         HC    962    LEU   HD21   1148        0.1      1.008
  1149         HC    962    LEU   HD22   1149        0.1      1.008
  1150         HC    962    LEU   HD23   1150        0.1      1.008
  1151          C    962    LEU      C   1151     0.5973      12.01
  1152          O    962    LEU      O   1152    -0.5679         16   ; qtot 10
; residue 963 GLN rtp GLN  q  0.0
  1153          N    963    GLN      N   1153    -0.4157      14.01
  1154          H    963    GLN      H   1154     0.2719      1.008
  1155         CX    963    GLN     CA   1155    -0.0031      12.01
  1156         H1    963    GLN     HA   1156      0.085      1.008
  1157         2C    963    GLN     CB   1157    -0.0036      12.01
  1158         HC    963    GLN    HB1   1158     0.0171      1.008
  1159         HC    963    GLN    HB2   1159     0.0171      1.008
  1160         2C    963    GLN     CG   1160    -0.0645      12.01
  1161         HC    963    GLN    HG1   1161     0.0352      1.008
  1162         HC    963    GLN    HG2   1162     0.0352      1.008
  1163          C    963    GLN     CD   1163     0.6951      12.01
  1164          O    963    GLN    OE1   1164    -0.6086         16
  1165          N    963    GLN    NE2   1165    -0.9407      14.01
  1166          H    963    GLN   HE21   1166     0.4251      1.008
  1167          H    963    GLN   HE22   1167     0.4251      1.008
  1168          C    963    GLN      C   1168     0.5973      12.01
  1169          O    963    GLN      O   1169    -0.5679         16   ; qtot 10
; residue 964 LEU rtp LEU  q  0.0
  1170          N    964    LEU      N   1170    -0.4157      14.01
  1171          H    964    LEU      H   1171     0.2719      1.008
  1172         CX    964    LEU     CA   1172    -0.0518      12.01
  1173         H1    964    LEU     HA   1173     0.0922      1.008
  1174         2C    964    LEU     CB   1174    -0.1102      12.01
  1175         HC    964    LEU    HB1   1175     0.0457      1.008
  1176         HC    964    LEU    HB2   1176     0.0457      1.008
  1177         3C    964    LEU     CG   1177     0.3531      12.01
  1178         HC    964    LEU     HG   1178    -0.0361      1.008
  1179         CT    964    LEU    CD1   1179    -0.4121      12.01
  1180         HC    964    LEU   HD11   1180        0.1      1.008
  1181         HC    964    LEU   HD12   1181        0.1      1.008
  1182         HC    964    LEU   HD13   1182        0.1      1.008
  1183         CT    964    LEU    CD2   1183    -0.4121      12.01
  1184         HC    964    LEU   HD21   1184        0.1      1.008
  1185         HC    964    LEU   HD22   1185        0.1      1.008
  1186         HC    964    LEU   HD23   1186        0.1      1.008
  1187          C    964    LEU      C   1187     0.5973      12.01
  1188          O    964    LEU      O   1188    -0.5679         16   ; qtot 10
; residue 965 ALA rtp ALA  q  0.0
  1189          N    965    ALA      N   1189    -0.4157      14.01
  1190          H    965    ALA      H   1190     0.2719      1.008
  1191         CX    965    ALA     CA   1191     0.0337      12.01
  1192         H1    965    ALA     HA   1192     0.0823      1.008
  1193         CT    965    ALA     CB   1193    -0.1825      12.01
  1194         HC    965    ALA    HB1   1194     0.0603      1.008
  1195         HC    965    ALA    HB2   1195     0.0603      1.008
  1196         HC    965    ALA    HB3   1196     0.0603      1.008
  1197          C    965    ALA      C   1197     0.5973      12.01
  1198          O    965    ALA      O   1198    -0.5679         16   ; qtot 10
; residue 966 VAL rtp VAL  q  0.0
  1199          N    966    VAL      N   1199    -0.4157      14.01
  1200          H    966    VAL      H   1200     0.2719      1.008
  1201         CX    966    VAL     CA   1201    -0.0875      12.01
  1202         H1    966    VAL     HA   1202     0.0969      1.008
  1203         3C    966    VAL     CB   1203     0.2985      12.01
  1204         HC    966    VAL     HB   1204    -0.0297      1.008
  1205         CT    966    VAL    CG1   1205    -0.3192      12.01
  1206         HC    966    VAL   HG11   1206     0.0791      1.008
  1207         HC    966    VAL   HG12   1207     0.0791      1.008
  1208         HC    966    VAL   HG13   1208     0.0791      1.008
  1209         CT    966    VAL    CG2   1209    -0.3192      12.01
  1210         HC    966    VAL   HG21   1210     0.0791      1.008
  1211         HC    966    VAL   HG22   1211     0.0791      1.008
  1212         HC    966    VAL   HG23   1212     0.0791      1.008
  1213          C    966    VAL      C   1213     0.5973      12.01
  1214          O    966    VAL      O   1214    -0.5679         16   ; qtot 10
; residue 967 ARG rtp ARG  q +1.0
  1215          N    967    ARG      N   1215    -0.3479      14.01
  1216          H    967    ARG      H   1216     0.2747      1.008
  1217         CX    967    ARG     CA   1217    -0.2637      12.01
  1218         H1    967    ARG     HA   1218      0.156      1.008
  1219         C8    967    ARG     CB   1219    -0.0007      12.01
  1220         HC    967    ARG    HB1   1220     0.0327      1.008
  1221         HC    967    ARG    HB2   1221     0.0327      1.008
  1222         C8    967    ARG     CG   1222      0.039      12.01
  1223         HC    967    ARG    HG1   1223     0.0285      1.008
  1224         HC    967    ARG    HG2   1224     0.0285      1.008
  1225         C8    967    ARG     CD   1225     0.0486      12.01
  1226         H1    967    ARG    HD1   1226     0.0687      1.008
  1227         H1    967    ARG    HD2   1227     0.0687      1.008
  1228         N2    967    ARG     NE   1228    -0.5295      14.01
  1229          H    967    ARG     HE   1229     0.3456      1.008
  1230         CA    967    ARG     CZ   1230     0.8076      12.01
  1231         N2    967    ARG    NH1   1231    -0.8627      14.01
  1232          H    967    ARG   HH11   1232     0.4478      1.008
  1233          H    967    ARG   HH12   1233     0.4478      1.008
  1234         N2    967    ARG    NH2   1234    -0.8627      14.01
  1235          H    967    ARG   HH21   1235     0.4478      1.008
  1236          H    967    ARG   HH22   1236     0.4478      1.008
  1237          C    967    ARG      C   1237     0.7341      12.01
  1238          O    967    ARG      O   1238    -0.5894         16   ; qtot 11
; residue 968 ASN rtp ASN  q  0.0
  1239          N    968    ASN      N   1239    -0.4157      14.01
  1240          H    968    ASN      H   1240     0.2719      1.008
  1241         CX    968    ASN     CA   1241     0.0143      12.01
  1242         H1    968    ASN     HA   1242     0.1048      1.008
  1243         2C    968    ASN     CB   1243    -0.2041      12.01
  1244         HC    968    ASN    HB1   1244     0.0797      1.008
  1245         HC    968    ASN    HB2   1245     0.0797      1.008
  1246          C    968    ASN     CG   1246      0.713      12.01
  1247          O    968    ASN    OD1   1247    -0.5931         16
  1248          N    968    ASN    ND2   1248    -0.9191      14.01
  1249          H    968    ASN   HD21   1249     0.4196      1.008
  1250          H    968    ASN   HD22   1250     0.4196      1.008
  1251          C    968    ASN      C   1251     0.5973      12.01
  1252          O    968    ASN      O   1252    -0.5679         16   ; qtot 11
; residue 969 ASP rtp ASP  q -1.0
  1253          N    969    ASP      N   1253    -0.5163      14.01
  1254          H    969    ASP      H   1254     0.2936      1.008
  1255         CX    969    ASP     CA   1255     0.0381      12.01
  1256         H1    969    ASP     HA   1256      0.088      1.008
  1257         2C    969    ASP     CB   1257    -0.0303      12.01
  1258         HC    969    ASP    HB1   1258    -0.0122      1.008
  1259         HC    969    ASP    HB2   1259    -0.0122      1.008
  1260         CO    969    ASP     CG   1260     0.7994      12.01
  1261         O2    969    ASP    OD1   1261    -0.8014         16
  1262         O2    969    ASP    OD2   1262    -0.8014         16
  1263          C    969    ASP      C   1263     0.5366      12.01
  1264          O    969    ASP      O   1264    -0.5819         16   ; qtot 10
; residue 970 GLU rtp GLU  q -1.0
  1265          N    970    GLU      N   1265    -0.5163      14.01
  1266          H    970    GLU      H   1266     0.2936      1.008
  1267         CX    970    GLU     CA   1267     0.0397      12.01
  1268         H1    970    GLU     HA   1268     0.1105      1.008
  1269         2C    970    GLU     CB   1269      0.056      12.01
  1270         HC    970    GLU    HB1   1270    -0.0173      1.008
  1271         HC    970    GLU    HB2   1271    -0.0173      1.008
  1272         2C    970    GLU     CG   1272     0.0136      12.01
  1273         HC    970    GLU    HG1   1273    -0.0425      1.008
  1274         HC    970    GLU    HG2   1274    -0.0425      1.008
  1275         CO    970    GLU     CD   1275     0.8054      12.01
  1276         O2    970    GLU    OE1   1276    -0.8188         16
  1277         O2    970    GLU    OE2   1277    -0.8188         16
  1278          C    970    GLU      C   1278     0.5366      12.01
  1279          O    970    GLU      O   1279    -0.5819         16   ; qtot 9
; residue 971 GLU rtp GLU  q -1.0
  1280          N    971    GLU      N   1280    -0.5163      14.01
  1281          H    971    GLU      H   1281     0.2936      1.008
  1282         CX    971    GLU     CA   1282     0.0397      12.01
  1283         H1    971    GLU     HA   1283     0.1105      1.008
  1284         2C    971    GLU     CB   1284      0.056      12.01
  1285         HC    971    GLU    HB1   1285    -0.0173      1.008
  1286         HC    971    GLU    HB2   1286    -0.0173      1.008
  1287         2C    971    GLU     CG   1287     0.0136      12.01
  1288         HC    971    GLU    HG1   1288    -0.0425      1.008
  1289         HC    971    GLU    HG2   1289    -0.0425      1.008
  1290         CO    971    GLU     CD   1290     0.8054      12.01
  1291         O2    971    GLU    OE1   1291    -0.8188         16
  1292         O2    971    GLU    OE2   1292    -0.8188         16
  1293          C    971    GLU      C   1293     0.5366      12.01
  1294          O    971    GLU      O   1294    -0.5819         16   ; qtot 8
; residue 972 LEU rtp LEU  q  0.0
  1295          N    972    LEU      N   1295    -0.4157      14.01
  1296          H    972    LEU      H   1296     0.2719      1.008
  1297         CX    972    LEU     CA   1297    -0.0518      12.01
  1298         H1    972    LEU     HA   1298     0.0922      1.008
  1299         2C    972    LEU     CB   1299    -0.1102      12.01
  1300         HC    972    LEU    HB1   1300     0.0457      1.008
  1301         HC    972    LEU    HB2   1301     0.0457      1.008
  1302         3C    972    LEU     CG   1302     0.3531      12.01
  1303         HC    972    LEU     HG   1303    -0.0361      1.008
  1304         CT    972    LEU    CD1   1304    -0.4121      12.01
  1305         HC    972    LEU   HD11   1305        0.1      1.008
  1306         HC    972    LEU   HD12   1306        0.1      1.008
  1307         HC    972    LEU   HD13   1307        0.1      1.008
  1308         CT    972    LEU    CD2   1308    -0.4121      12.01
  1309         HC    972    LEU   HD21   1309        0.1      1.008
  1310         HC    972    LEU   HD22   1310        0.1      1.008
  1311         HC    972    LEU   HD23   1311        0.1      1.008
  1312          C    972    LEU      C   1312     0.5973      12.01
  1313          O    972    LEU      O   1313    -0.5679         16   ; qtot 8
; residue 973 ASN rtp ASN  q  0.0
  1314          N    973    ASN      N   1314    -0.4157      14.01
  1315          H    973    ASN      H   1315     0.2719      1.008
  1316         CX    973    ASN     CA   1316     0.0143      12.01
  1317         H1    973    ASN     HA   1317     0.1048      1.008
  1318         2C    973    ASN     CB   1318    -0.2041      12.01
  1319         HC    973    ASN    HB1   1319     0.0797      1.008
  1320         HC    973    ASN    HB2   1320     0.0797      1.008
  1321          C    973    ASN     CG   1321      0.713      12.01
  1322          O    973    ASN    OD1   1322    -0.5931         16
  1323          N    973    ASN    ND2   1323    -0.9191      14.01
  1324          H    973    ASN   HD21   1324     0.4196      1.008
  1325          H    973    ASN   HD22   1325     0.4196      1.008
  1326          C    973    ASN      C   1326     0.5973      12.01
  1327          O    973    ASN      O   1327    -0.5679         16   ; qtot 8
; residue 974 LYS rtp LYS  q +1.0
  1328          N    974    LYS      N   1328    -0.3479      14.01
  1329          H    974    LYS      H   1329     0.2747      1.008
  1330         CX    974    LYS     CA   1330      -0.24      12.01
  1331         H1    974    LYS     HA   1331     0.1426      1.008
  1332         C8    974    LYS     CB   1332    -0.0094      12.01
  1333         HC    974    LYS    HB1   1333     0.0362      1.008
  1334         HC    974    LYS    HB2   1334     0.0362      1.008
  1335         C8    974    LYS     CG   1335     0.0187      12.01
  1336         HC    974    LYS    HG1   1336     0.0103      1.008
  1337         HC    974    LYS    HG2   1337     0.0103      1.008
  1338         C8    974    LYS     CD   1338    -0.0479      12.01
  1339         HC    974    LYS    HD1   1339     0.0621      1.008
  1340         HC    974    LYS    HD2   1340     0.0621      1.008
  1341         C8    974    LYS     CE   1341    -0.0143      12.01
  1342         HP    974    LYS    HE1   1342     0.1135      1.008
  1343         HP    974    LYS    HE2   1343     0.1135      1.008
  1344         N3    974    LYS     NZ   1344    -0.3854      14.01
  1345          H    974    LYS    HZ1   1345       0.34      1.008
  1346          H    974    LYS    HZ2   1346       0.34      1.008
  1347          H    974    LYS    HZ3   1347       0.34      1.008
  1348          C    974    LYS      C   1348     0.7341      12.01
  1349          O    974    LYS      O   1349    -0.5894         16   ; qtot 9
; residue 975 LEU rtp LEU  q  0.0
  1350          N    975    LEU      N   1350    -0.4157      14.01
  1351          H    975    LEU      H   1351     0.2719      1.008
  1352         CX    975    LEU     CA   1352    -0.0518      12.01
  1353         H1    975    LEU     HA   1353     0.0922      1.008
  1354         2C    975    LEU     CB   1354    -0.1102      12.01
  1355         HC    975    LEU    HB1   1355     0.0457      1.008
  1356         HC    975    LEU    HB2   1356     0.0457      1.008
  1357         3C    975    LEU     CG   1357     0.3531      12.01
  1358         HC    975    LEU     HG   1358    -0.0361      1.008
  1359         CT    975    LEU    CD1   1359    -0.4121      12.01
  1360         HC    975    LEU   HD11   1360        0.1      1.008
  1361         HC    975    LEU   HD12   1361        0.1      1.008
  1362         HC    975    LEU   HD13   1362        0.1      1.008
  1363         CT    975    LEU    CD2   1363    -0.4121      12.01
  1364         HC    975    LEU   HD21   1364        0.1      1.008
  1365         HC    975    LEU   HD22   1365        0.1      1.008
  1366         HC    975    LEU   HD23   1366        0.1      1.008
  1367          C    975    LEU      C   1367     0.5973      12.01
  1368          O    975    LEU      O   1368    -0.5679         16   ; qtot 9
; residue 976 LEU rtp LEU  q  0.0
  1369          N    976    LEU      N   1369    -0.4157      14.01
  1370          H    976    LEU      H   1370     0.2719      1.008
  1371         CX    976    LEU     CA   1371    -0.0518      12.01
  1372         H1    976    LEU     HA   1372     0.0922      1.008
  1373         2C    976    LEU     CB   1373    -0.1102      12.01
  1374         HC    976    LEU    HB1   1374     0.0457      1.008
  1375         HC    976    LEU    HB2   1375     0.0457      1.008
  1376         3C    976    LEU     CG   1376     0.3531      12.01
  1377         HC    976    LEU     HG   1377    -0.0361      1.008
  1378         CT    976    LEU    CD1   1378    -0.4121      12.01
  1379         HC    976    LEU   HD11   1379        0.1      1.008
  1380         HC    976    LEU   HD12   1380        0.1      1.008
  1381         HC    976    LEU   HD13   1381        0.1      1.008
  1382         CT    976    LEU    CD2   1382    -0.4121      12.01
  1383         HC    976    LEU   HD21   1383        0.1      1.008
  1384         HC    976    LEU   HD22   1384        0.1      1.008
  1385         HC    976    LEU   HD23   1385        0.1      1.008
  1386          C    976    LEU      C   1386     0.5973      12.01
  1387          O    976    LEU      O   1387    -0.5679         16   ; qtot 9
; residue 977 GLY rtp GLY  q  0.0
  1388          N    977    GLY      N   1388    -0.4157      14.01
  1389          H    977    GLY      H   1389     0.2719      1.008
  1390         CX    977    GLY     CA   1390    -0.0252      12.01
  1391         H1    977    GLY    HA1   1391     0.0698      1.008
  1392         H1    977    GLY    HA2   1392     0.0698      1.008
  1393          C    977    GLY      C   1393     0.5973      12.01
  1394          O    977    GLY      O   1394    -0.5679         16   ; qtot 9
; residue 978 ARG rtp ARG  q +1.0
  1395          N    978    ARG      N   1395    -0.3479      14.01
  1396          H    978    ARG      H   1396     0.2747      1.008
  1397         CX    978    ARG     CA   1397    -0.2637      12.01
  1398         H1    978    ARG     HA   1398      0.156      1.008
  1399         C8    978    ARG     CB   1399    -0.0007      12.01
  1400         HC    978    ARG    HB1   1400     0.0327      1.008
  1401         HC    978    ARG    HB2   1401     0.0327      1.008
  1402         C8    978    ARG     CG   1402      0.039      12.01
  1403         HC    978    ARG    HG1   1403     0.0285      1.008
  1404         HC    978    ARG    HG2   1404     0.0285      1.008
  1405         C8    978    ARG     CD   1405     0.0486      12.01
  1406         H1    978    ARG    HD1   1406     0.0687      1.008
  1407         H1    978    ARG    HD2   1407     0.0687      1.008
  1408         N2    978    ARG     NE   1408    -0.5295      14.01
  1409          H    978    ARG     HE   1409     0.3456      1.008
  1410         CA    978    ARG     CZ   1410     0.8076      12.01
  1411         N2    978    ARG    NH1   1411    -0.8627      14.01
  1412          H    978    ARG   HH11   1412     0.4478      1.008
  1413          H    978    ARG   HH12   1413     0.4478      1.008
  1414         N2    978    ARG    NH2   1414    -0.8627      14.01
  1415          H    978    ARG   HH21   1415     0.4478      1.008
  1416          H    978    ARG   HH22   1416     0.4478      1.008
  1417          C    978    ARG      C   1417     0.7341      12.01
  1418          O    978    ARG      O   1418    -0.5894         16   ; qtot 10
; residue 979 VAL rtp VAL  q  0.0
  1419          N    979    VAL      N   1419    -0.4157      14.01
  1420          H    979    VAL      H   1420     0.2719      1.008
  1421         CX    979    VAL     CA   1421    -0.0875      12.01
  1422         H1    979    VAL     HA   1422     0.0969      1.008
  1423         3C    979    VAL     CB   1423     0.2985      12.01
  1424         HC    979    VAL     HB   1424    -0.0297      1.008
  1425         CT    979    VAL    CG1   1425    -0.3192      12.01
  1426         HC    979    VAL   HG11   1426     0.0791      1.008
  1427         HC    979    VAL   HG12   1427     0.0791      1.008
  1428         HC    979    VAL   HG13   1428     0.0791      1.008
  1429         CT    979    VAL    CG2   1429    -0.3192      12.01
  1430         HC    979    VAL   HG21   1430     0.0791      1.008
  1431         HC    979    VAL   HG22   1431     0.0791      1.008
  1432         HC    979    VAL   HG23   1432     0.0791      1.008
  1433          C    979    VAL      C   1433     0.5973      12.01
  1434          O    979    VAL      O   1434    -0.5679         16   ; qtot 10
; residue 980 THR rtp THR  q  0.0
  1435          N    980    THR      N   1435    -0.4157      14.01
  1436          H    980    THR      H   1436     0.2719      1.008
  1437         CX    980    THR     CA   1437    -0.0389      12.01
  1438         H1    980    THR     HA   1438     0.1007      1.008
  1439         3C    980    THR     CB   1439     0.3654      12.01
  1440         H1    980    THR     HB   1440     0.0043      1.008
  1441         CT    980    THR    CG2   1441    -0.2438      12.01
  1442         HC    980    THR   HG21   1442     0.0642      1.008
  1443         HC    980    THR   HG22   1443     0.0642      1.008
  1444         HC    980    THR   HG23   1444     0.0642      1.008
  1445         OH    980    THR    OG1   1445    -0.6761         16
  1446         HO    980    THR    HG1   1446     0.4102      1.008
  1447          C    980    THR      C   1447     0.5973      12.01
  1448          O    980    THR      O   1448    -0.5679         16   ; qtot 10
; residue 981 ILE rtp ILE  q  0.0
  1449          N    981    ILE      N   1449    -0.4157      14.01
  1450          H    981    ILE      H   1450     0.2719      1.008
  1451         CX    981    ILE     CA   1451    -0.0597      12.01
  1452         H1    981    ILE     HA   1452     0.0869      1.008
  1453         3C    981    ILE     CB   1453     0.1303      12.01
  1454         HC    981    ILE     HB   1454     0.0187      1.008
  1455         CT    981    ILE    CG2   1455    -0.3204      12.01
  1456         HC    981    ILE   HG21   1456     0.0882      1.008
  1457         HC    981    ILE   HG22   1457     0.0882      1.008
  1458         HC    981    ILE   HG23   1458     0.0882      1.008
  1459         2C    981    ILE    CG1   1459     -0.043      12.01
  1460         HC    981    ILE   HG11   1460     0.0236      1.008
  1461         HC    981    ILE   HG12   1461     0.0236      1.008
  1462         CT    981    ILE     CD   1462     -0.066      12.01
  1463         HC    981    ILE    HD1   1463     0.0186      1.008
  1464         HC    981    ILE    HD2   1464     0.0186      1.008
  1465         HC    981    ILE    HD3   1465     0.0186      1.008
  1466          C    981    ILE      C   1466     0.5973      12.01
  1467          O    981    ILE      O   1467    -0.5679         16   ; qtot 10
; residue 982 ALA rtp ALA  q  0.0
  1468          N    982    ALA      N   1468    -0.4157      14.01
  1469          H    982    ALA      H   1469     0.2719      1.008
  1470         CX    982    ALA     CA   1470     0.0337      12.01
  1471         H1    982    ALA     HA   1471     0.0823      1.008
  1472         CT    982    ALA     CB   1472    -0.1825      12.01
  1473         HC    982    ALA    HB1   1473     0.0603      1.008
  1474         HC    982    ALA    HB2   1474     0.0603      1.008
  1475         HC    982    ALA    HB3   1475     0.0603      1.008
  1476          C    982    ALA      C   1476     0.5973      12.01
  1477          O    982    ALA      O   1477    -0.5679         16   ; qtot 10
; residue 983 GLN rtp GLN  q  0.0
  1478          N    983    GLN      N   1478    -0.4157      14.01
  1479          H    983    GLN      H   1479     0.2719      1.008
  1480         CX    983    GLN     CA   1480    -0.0031      12.01
  1481         H1    983    GLN     HA   1481      0.085      1.008
  1482         2C    983    GLN     CB   1482    -0.0036      12.01
  1483         HC    983    GLN    HB1   1483     0.0171      1.008
  1484         HC    983    GLN    HB2   1484     0.0171      1.008
  1485         2C    983    GLN     CG   1485    -0.0645      12.01
  1486         HC    983    GLN    HG1   1486     0.0352      1.008
  1487         HC    983    GLN    HG2   1487     0.0352      1.008
  1488          C    983    GLN     CD   1488     0.6951      12.01
  1489          O    983    GLN    OE1   1489    -0.6086         16
  1490          N    983    GLN    NE2   1490    -0.9407      14.01
  1491          H    983    GLN   HE21   1491     0.4251      1.008
  1492          H    983    GLN   HE22   1492     0.4251      1.008
  1493          C    983    GLN      C   1493     0.5973      12.01
  1494          O    983    GLN      O   1494    -0.5679         16   ; qtot 10
; residue 984 GLY rtp GLY  q  0.0
  1495          N    984    GLY      N   1495    -0.4157      14.01
  1496          H    984    GLY      H   1496     0.2719      1.008
  1497         CX    984    GLY     CA   1497    -0.0252      12.01
  1498         H1    984    GLY    HA1   1498     0.0698      1.008
  1499         H1    984    GLY    HA2   1499     0.0698      1.008
  1500          C    984    GLY      C   1500     0.5973      12.01
  1501          O    984    GLY      O   1501    -0.5679         16   ; qtot 10
; residue 985 GLY rtp GLY  q  0.0
  1502          N    985    GLY      N   1502    -0.4157      14.01
  1503          H    985    GLY      H   1503     0.2719      1.008
  1504         CX    985    GLY     CA   1504    -0.0252      12.01
  1505         H1    985    GLY    HA1   1505     0.0698      1.008
  1506         H1    985    GLY    HA2   1506     0.0698      1.008
  1507          C    985    GLY      C   1507     0.5973      12.01
  1508          O    985    GLY      O   1508    -0.5679         16   ; qtot 10
; residue 986 VAL rtp VAL  q  0.0
  1509          N    986    VAL      N   1509    -0.4157      14.01
  1510          H    986    VAL      H   1510     0.2719      1.008
  1511         CX    986    VAL     CA   1511    -0.0875      12.01
  1512         H1    986    VAL     HA   1512     0.0969      1.008
  1513         3C    986    VAL     CB   1513     0.2985      12.01
  1514         HC    986    VAL     HB   1514    -0.0297      1.008
  1515         CT    986    VAL    CG1   1515    -0.3192      12.01
  1516         HC    986    VAL   HG11   1516     0.0791      1.008
  1517         HC    986    VAL   HG12   1517     0.0791      1.008
  1518         HC    986    VAL   HG13   1518     0.0791      1.008
  1519         CT    986    VAL    CG2   1519    -0.3192      12.01
  1520         HC    986    VAL   HG21   1520     0.0791      1.008
  1521         HC    986    VAL   HG22   1521     0.0791      1.008
  1522         HC    986    VAL   HG23   1522     0.0791      1.008
  1523          C    986    VAL      C   1523     0.5973      12.01
  1524          O    986    VAL      O   1524    -0.5679         16   ; qtot 10
; residue 987 LEU rtp LEU  q  0.0
  1525          N    987    LEU      N   1525    -0.4157      14.01
  1526          H    987    LEU      H   1526     0.2719      1.008
  1527         CX    987    LEU     CA   1527    -0.0518      12.01
  1528         H1    987    LEU     HA   1528     0.0922      1.008
  1529         2C    987    LEU     CB   1529    -0.1102      12.01
  1530         HC    987    LEU    HB1   1530     0.0457      1.008
  1531         HC    987    LEU    HB2   1531     0.0457      1.008
  1532         3C    987    LEU     CG   1532     0.3531      12.01
  1533         HC    987    LEU     HG   1533    -0.0361      1.008
  1534         CT    987    LEU    CD1   1534    -0.4121      12.01
  1535         HC    987    LEU   HD11   1535        0.1      1.008
  1536         HC    987    LEU   HD12   1536        0.1      1.008
  1537         HC    987    LEU   HD13   1537        0.1      1.008
  1538         CT    987    LEU    CD2   1538    -0.4121      12.01
  1539         HC    987    LEU   HD21   1539        0.1      1.008
  1540         HC    987    LEU   HD22   1540        0.1      1.008
  1541         HC    987    LEU   HD23   1541        0.1      1.008
  1542          C    987    LEU      C   1542     0.5973      12.01
  1543          O    987    LEU      O   1543    -0.5679         16   ; qtot 10
; residue 988 PRO rtp PRO  q  0.0
  1544          N    988    PRO      N   1544    -0.2548      14.01
  1545         CT    988    PRO     CD   1545     0.0192      12.01
  1546         H1    988    PRO    HD1   1546     0.0391      1.008
  1547         H1    988    PRO    HD2   1547     0.0391      1.008
  1548         CT    988    PRO     CG   1548     0.0189      12.01
  1549         HC    988    PRO    HG1   1549     0.0213      1.008
  1550         HC    988    PRO    HG2   1550     0.0213      1.008
  1551         CT    988    PRO     CB   1551     -0.007      12.01
  1552         HC    988    PRO    HB1   1552     0.0253      1.008
  1553         HC    988    PRO    HB2   1553     0.0253      1.008
  1554         CX    988    PRO     CA   1554    -0.0266      12.01
  1555         H1    988    PRO     HA   1555     0.0641      1.008
  1556          C    988    PRO      C   1556     0.5896      12.01
  1557          O    988    PRO      O   1557    -0.5748         16   ; qtot 10
; residue 989 ASN rtp ASN  q  0.0
  1558          N    989    ASN      N   1558    -0.4157      14.01
  1559          H    989    ASN      H   1559     0.2719      1.008
  1560         CX    989    ASN     CA   1560     0.0143      12.01
  1561         H1    989    ASN     HA   1561     0.1048      1.008
  1562         2C    989    ASN     CB   1562    -0.2041      12.01
  1563         HC    989    ASN    HB1   1563     0.0797      1.008
  1564         HC    989    ASN    HB2   1564     0.0797      1.008
  1565          C    989    ASN     CG   1565      0.713      12.01
  1566          O    989    ASN    OD1   1566    -0.5931         16
  1567          N    989    ASN    ND2   1567    -0.9191      14.01
  1568          H    989    ASN   HD21   1568     0.4196      1.008
  1569          H    989    ASN   HD22   1569     0.4196      1.008
  1570          C    989    ASN      C   1570     0.5973      12.01
  1571          O    989    ASN      O   1571    -0.5679         16   ; qtot 10
; residue 990 ILE rtp ILE  q  0.0
  1572          N    990    ILE      N   1572    -0.4157      14.01
  1573          H    990    ILE      H   1573     0.2719      1.008
  1574         CX    990    ILE     CA   1574    -0.0597      12.01
  1575         H1    990    ILE     HA   1575     0.0869      1.008
  1576         3C    990    ILE     CB   1576     0.1303      12.01
  1577         HC    990    ILE     HB   1577     0.0187      1.008
  1578         CT    990    ILE    CG2   1578    -0.3204      12.01
  1579         HC    990    ILE   HG21   1579     0.0882      1.008
  1580         HC    990    ILE   HG22   1580     0.0882      1.008
  1581         HC    990    ILE   HG23   1581     0.0882      1.008
  1582         2C    990    ILE    CG1   1582     -0.043      12.01
  1583         HC    990    ILE   HG11   1583     0.0236      1.008
  1584         HC    990    ILE   HG12   1584     0.0236      1.008
  1585         CT    990    ILE     CD   1585     -0.066      12.01
  1586         HC    990    ILE    HD1   1586     0.0186      1.008
  1587         HC    990    ILE    HD2   1587     0.0186      1.008
  1588         HC    990    ILE    HD3   1588     0.0186      1.008
  1589          C    990    ILE      C   1589     0.5973      12.01
  1590          O    990    ILE      O   1590    -0.5679         16   ; qtot 10
; residue 991 GLN rtp GLN  q  0.0
  1591          N    991    GLN      N   1591    -0.4157      14.01
  1592          H    991    GLN      H   1592     0.2719      1.008
  1593         CX    991    GLN     CA   1593    -0.0031      12.01
  1594         H1    991    GLN     HA   1594      0.085      1.008
  1595         2C    991    GLN     CB   1595    -0.0036      12.01
  1596         HC    991    GLN    HB1   1596     0.0171      1.008
  1597         HC    991    GLN    HB2   1597     0.0171      1.008
  1598         2C    991    GLN     CG   1598    -0.0645      12.01
  1599         HC    991    GLN    HG1   1599     0.0352      1.008
  1600         HC    991    GLN    HG2   1600     0.0352      1.008
  1601          C    991    GLN     CD   1601     0.6951      12.01
  1602          O    991    GLN    OE1   1602    -0.6086         16
  1603          N    991    GLN    NE2   1603    -0.9407      14.01
  1604          H    991    GLN   HE21   1604     0.4251      1.008
  1605          H    991    GLN   HE22   1605     0.4251      1.008
  1606          C    991    GLN      C   1606     0.5973      12.01
  1607          O    991    GLN      O   1607    -0.5679         16   ; qtot 10
; residue 992 SER rtp SER  q  0.0
  1608          N    992    SER      N   1608    -0.4157      14.01
  1609          H    992    SER      H   1609     0.2719      1.008
  1610         CX    992    SER     CA   1610    -0.0249      12.01
  1611         H1    992    SER     HA   1611     0.0843      1.008
  1612         2C    992    SER     CB   1612     0.2117      12.01
  1613         H1    992    SER    HB1   1613     0.0352      1.008
  1614         H1    992    SER    HB2   1614     0.0352      1.008
  1615         OH    992    SER     OG   1615    -0.6546         16
  1616         HO    992    SER     HG   1616     0.4275      1.008
  1617          C    992    SER      C   1617     0.5973      12.01
  1618          O    992    SER      O   1618    -0.5679         16   ; qtot 10
; residue 993 VAL rtp VAL  q  0.0
  1619          N    993    VAL      N   1619    -0.4157      14.01
  1620          H    993    VAL      H   1620     0.2719      1.008
  1621         CX    993    VAL     CA   1621    -0.0875      12.01
  1622         H1    993    VAL     HA   1622     0.0969      1.008
  1623         3C    993    VAL     CB   1623     0.2985      12.01
  1624         HC    993    VAL     HB   1624    -0.0297      1.008
  1625         CT    993    VAL    CG1   1625    -0.3192      12.01
  1626         HC    993    VAL   HG11   1626     0.0791      1.008
  1627         HC    993    VAL   HG12   1627     0.0791      1.008
  1628         HC    993    VAL   HG13   1628     0.0791      1.008
  1629         CT    993    VAL    CG2   1629    -0.3192      12.01
  1630         HC    993    VAL   HG21   1630     0.0791      1.008
  1631         HC    993    VAL   HG22   1631     0.0791      1.008
  1632         HC    993    VAL   HG23   1632     0.0791      1.008
  1633          C    993    VAL      C   1633     0.5973      12.01
  1634          O    993    VAL      O   1634    -0.5679         16   ; qtot 10
; residue 994 LEU rtp LEU  q  0.0
  1635          N    994    LEU      N   1635    -0.4157      14.01
  1636          H    994    LEU      H   1636     0.2719      1.008
  1637         CX    994    LEU     CA   1637    -0.0518      12.01
  1638         H1    994    LEU     HA   1638     0.0922      1.008
  1639         2C    994    LEU     CB   1639    -0.1102      12.01
  1640         HC    994    LEU    HB1   1640     0.0457      1.008
  1641         HC    994    LEU    HB2   1641     0.0457      1.008
  1642         3C    994    LEU     CG   1642     0.3531      12.01
  1643         HC    994    LEU     HG   1643    -0.0361      1.008
  1644         CT    994    LEU    CD1   1644    -0.4121      12.01
  1645         HC    994    LEU   HD11   1645        0.1      1.008
  1646         HC    994    LEU   HD12   1646        0.1      1.008
  1647         HC    994    LEU   HD13   1647        0.1      1.008
  1648         CT    994    LEU    CD2   1648    -0.4121      12.01
  1649         HC    994    LEU   HD21   1649        0.1      1.008
  1650         HC    994    LEU   HD22   1650        0.1      1.008
  1651         HC    994    LEU   HD23   1651        0.1      1.008
  1652          C    994    LEU      C   1652     0.5973      12.01
  1653          O    994    LEU      O   1653    -0.5679         16   ; qtot 10
; residue 995 LEU rtp LEU  q  0.0
  1654          N    995    LEU      N   1654    -0.4157      14.01
  1655          H    995    LEU      H   1655     0.2719      1.008
  1656         CX    995    LEU     CA   1656    -0.0518      12.01
  1657         H1    995    LEU     HA   1657     0.0922      1.008
  1658         2C    995    LEU     CB   1658    -0.1102      12.01
  1659         HC    995    LEU    HB1   1659     0.0457      1.008
  1660         HC    995    LEU    HB2   1660     0.0457      1.008
  1661         3C    995    LEU     CG   1661     0.3531      12.01
  1662         HC    995    LEU     HG   1662    -0.0361      1.008
  1663         CT    995    LEU    CD1   1663    -0.4121      12.01
  1664         HC    995    LEU   HD11   1664        0.1      1.008
  1665         HC    995    LEU   HD12   1665        0.1      1.008
  1666         HC    995    LEU   HD13   1666        0.1      1.008
  1667         CT    995    LEU    CD2   1667    -0.4121      12.01
  1668         HC    995    LEU   HD21   1668        0.1      1.008
  1669         HC    995    LEU   HD22   1669        0.1      1.008
  1670         HC    995    LEU   HD23   1670        0.1      1.008
  1671          C    995    LEU      C   1671     0.5973      12.01
  1672          O    995    LEU      O   1672    -0.5679         16   ; qtot 10
; residue 996 PRO rtp PRO  q  0.0
  1673          N    996    PRO      N   1673    -0.2548      14.01
  1674         CT    996    PRO     CD   1674     0.0192      12.01
  1675         H1    996    PRO    HD1   1675     0.0391      1.008
  1676         H1    996    PRO    HD2   1676     0.0391      1.008
  1677         CT    996    PRO     CG   1677     0.0189      12.01
  1678         HC    996    PRO    HG1   1678     0.0213      1.008
  1679         HC    996    PRO    HG2   1679     0.0213      1.008
  1680         CT    996    PRO     CB   1680     -0.007      12.01
  1681         HC    996    PRO    HB1   1681     0.0253      1.008
  1682         HC    996    PRO    HB2   1682     0.0253      1.008
  1683         CX    996    PRO     CA   1683    -0.0266      12.01
  1684         H1    996    PRO     HA   1684     0.0641      1.008
  1685          C    996    PRO      C   1685     0.5896      12.01
  1686          O    996    PRO      O   1686    -0.5748         16   ; qtot 10
; residue 997 LYS rtp LYS  q +1.0
  1687          N    997    LYS      N   1687    -0.3479      14.01
  1688          H    997    LYS      H   1688     0.2747      1.008
  1689         CX    997    LYS     CA   1689      -0.24      12.01
  1690         H1    997    LYS     HA   1690     0.1426      1.008
  1691         C8    997    LYS     CB   1691    -0.0094      12.01
  1692         HC    997    LYS    HB1   1692     0.0362      1.008
  1693         HC    997    LYS    HB2   1693     0.0362      1.008
  1694         C8    997    LYS     CG   1694     0.0187      12.01
  1695         HC    997    LYS    HG1   1695     0.0103      1.008
  1696         HC    997    LYS    HG2   1696     0.0103      1.008
  1697         C8    997    LYS     CD   1697    -0.0479      12.01
  1698         HC    997    LYS    HD1   1698     0.0621      1.008
  1699         HC    997    LYS    HD2   1699     0.0621      1.008
  1700         C8    997    LYS     CE   1700    -0.0143      12.01
  1701         HP    997    LYS    HE1   1701     0.1135      1.008
  1702         HP    997    LYS    HE2   1702     0.1135      1.008
  1703         N3    997    LYS     NZ   1703    -0.3854      14.01
  1704          H    997    LYS    HZ1   1704       0.34      1.008
  1705          H    997    LYS    HZ2   1705       0.34      1.008
  1706          H    997    LYS    HZ3   1706       0.34      1.008
  1707          C    997    LYS      C   1707     0.7341      12.01
  1708          O    997    LYS      O   1708    -0.5894         16   ; qtot 11
; residue 998 LYS rtp CLYS q  0.0
  1709          N    998    LYS      N   1709    -0.3481      14.01
  1710          H    998    LYS      H   1710     0.2764      1.008
  1711         CX    998    LYS     CA   1711    -0.2903      12.01
  1712         H1    998    LYS     HA   1712     0.1438      1.008
  1713         C8    998    LYS     CB   1713    -0.0538      12.01
  1714         HC    998    LYS    HB1   1714     0.0482      1.008
  1715         HC    998    LYS    HB2   1715     0.0482      1.008
  1716         C8    998    LYS     CG   1716     0.0227      12.01
  1717         HC    998    LYS    HG1   1717     0.0134      1.008
  1718         HC    998    LYS    HG2   1718     0.0134      1.008
  1719         C8    998    LYS     CD   1719    -0.0392      12.01
  1720         HC    998    LYS    HD1   1720     0.0611      1.008
  1721         HC    998    LYS    HD2   1721     0.0611      1.008
  1722         C8    998    LYS     CE   1722    -0.0176      12.01
  1723         HP    998    LYS    HE1   1723     0.1121      1.008
  1724         HP    998    LYS    HE2   1724     0.1121      1.008
  1725         N3    998    LYS     NZ   1725    -0.3741      14.01
  1726          H    998    LYS    HZ1   1726     0.3374      1.008
  1727          H    998    LYS    HZ2   1727     0.3374      1.008
  1728          H    998    LYS    HZ3   1728     0.3374      1.008
  1729          C    998    LYS      C   1729     0.8488      12.01
  1730         O2    998    LYS    OC1   1730    -0.8252         16
  1731         O2    998    LYS    OC2   1731    -0.8252         16   ; qtot 11

[ bonds ]
;  ai    aj funct            c0            c1            c2            c3
    1     2     1 
    1     3     1 
    1     4     1 
    1     5     1 
    5     6     1 
    5     7     1 
    5    11     1 
    7     8     1 
    7     9     1 
    7    10     1 
   11    12     1 
   11    13     1 
   13    14     1 
   13    15     1 
   15    16     1 
   15    17     1 
   15    33     1 
   17    18     1 
   17    19     1 
   17    20     1 
   20    21     1 
   20    22     1 
   20    23     1 
   23    24     1 
   23    25     1 
   23    26     1 
   26    27     1 
   26    28     1 
   26    29     1 
   29    30     1 
   29    31     1 
   29    32     1 
   33    34     1 
   33    35     1 
   35    36     1 
   35    37     1 
   37    38     1 
   37    39     1 
   37    43     1 
   39    40     1 
   39    41     1 
   39    42     1 
   43    44     1 
   43    45     1 
   45    46     1 
   45    47     1 
   47    48     1 
   47    49     1 
   47    65     1 
   49    50     1 
   49    51     1 
   49    52     1 
   52    53     1 
   52    54     1 
   52    55     1 
   55    56     1 
   55    57     1 
   55    58     1 
   58    59     1 
   58    60     1 
   58    61     1 
   61    62     1 
   61    63     1 
   61    64     1 
   65    66     1 
   65    67     1 
   67    68     1 
   67    69     1 
   69    70     1 
   69    71     1 
   69    79     1 
   71    72     1 
   71    73     1 
   71    77     1 
   73    74     1 
   73    75     1 
   73    76     1 
   77    78     1 
   79    80     1 
   79    81     1 
   81    82     1 
   81    83     1 
   83    84     1 
   83    85     1 
   83   103     1 
   85    86     1 
   85    87     1 
   85    88     1 
   88    89     1 
   88    90     1 
   88    91     1 
   91    92     1 
   91    93     1 
   91    94     1 
   94    95     1 
   94    96     1 
   96    97     1 
   96   100     1 
   97    98     1 
   97    99     1 
  100   101     1 
  100   102     1 
  103   104     1 
  103   105     1 
  105   106     1 
  105   107     1 
  107   108     1 
  107   109     1 
  107   114     1 
  109   110     1 
  109   111     1 
  109   112     1 
  112   113     1 
  114   115     1 
  114   116     1 
  116   117     1 
  116   118     1 
  118   119     1 
  118   120     1 
  118   125     1 
  120   121     1 
  120   122     1 
  120   123     1 
  123   124     1 
  125   126     1 
  125   127     1 
  127   128     1 
  127   129     1 
  129   130     1 
  129   131     1 
  129   149     1 
  131   132     1 
  131   133     1 
  131   134     1 
  134   135     1 
  134   136     1 
  134   137     1 
  137   138     1 
  137   139     1 
  137   140     1 
  140   141     1 
  140   142     1 
  142   143     1 
  142   146     1 
  143   144     1 
  143   145     1 
  146   147     1 
  146   148     1 
  149   150     1 
  149   151     1 
  151   152     1 
  151   153     1 
  153   154     1 
  153   155     1 
  153   159     1 
  155   156     1 
  155   157     1 
  155   158     1 
  159   160     1 
  159   161     1 
  161   162     1 
  161   163     1 
  163   164     1 
  163   165     1 
  163   166     1 
  166   167     1 
  166   168     1 
  168   169     1 
  168   170     1 
  170   171     1 
  170   172     1 
  170   185     1 
  172   173     1 
  172   174     1 
  172   175     1 
  175   176     1 
  175   177     1 
  175   181     1 
  177   178     1 
  177   179     1 
  177   180     1 
  181   182     1 
  181   183     1 
  181   184     1 
  185   186     1 
  185   187     1 
  187   188     1 
  187   189     1 
  189   190     1 
  189   191     1 
  189   202     1 
  191   192     1 
  191   193     1 
  191   194     1 
  194   195     1 
  194   196     1 
  194   197     1 
  197   198     1 
  197   199     1 
  199   200     1 
  199   201     1 
  202   203     1 
  202   204     1 
  204   205     1 
  204   206     1 
  206   207     1 
  206   208     1 
  206   222     1 
  208   209     1 
  208   210     1 
  208   211     1 
  211   212     1 
  211   220     1 
  212   213     1 
  212   214     1 
  214   215     1 
  214   216     1 
  216   217     1 
  216   218     1 
  218   219     1 
  218   220     1 
  220   221     1 
  222   223     1 
  222   224     1 
  224   225     1 
  224   234     1 
  225   226     1 
  225   227     1 
  225   228     1 
  228   229     1 
  228   230     1 
  228   231     1 
  231   232     1 
  231   233     1 
  231   234     1 
  234   235     1 
  234   236     1 
  236   237     1 
  236   238     1 
  238   239     1 
  238   240     1 
  240   241     1 
  240   242     1 
  240   252     1 
  242   243     1 
  242   244     1 
  242   248     1 
  244   245     1 
  244   246     1 
  244   247     1 
  248   249     1 
  248   250     1 
  248   251     1 
  252   253     1 
  252   254     1 
  254   255     1 
  254   256     1 
  256   257     1 
  256   258     1 
  256   259     1 
  259   260     1 
  259   261     1 
  261   262     1 
  261   263     1 
  263   264     1 
  263   265     1 
  263   283     1 
  265   266     1 
  265   267     1 
  265   268     1 
  268   269     1 
  268   270     1 
  268   271     1 
  271   272     1 
  271   273     1 
  271   274     1 
  274   275     1 
  274   276     1 
  276   277     1 
  276   280     1 
  277   278     1 
  277   279     1 
  280   281     1 
  280   282     1 
  283   284     1 
  283   285     1 
  285   286     1 
  285   287     1 
  287   288     1 
  287   289     1 
  287   299     1 
  289   290     1 
  289   291     1 
  289   295     1 
  291   292     1 
  291   293     1 
  291   294     1 
  295   296     1 
  295   297     1 
  295   298     1 
  299   300     1 
  299   301     1 
  301   302     1 
  301   303     1 
  303   304     1 
  303   305     1 
  303   316     1 
  305   306     1 
  305   307     1 
  305   308     1 
  308   309     1 
  308   314     1 
  309   310     1 
  310   311     1 
  310   312     1 
  312   313     1 
  312   314     1 
  314   315     1 
  316   317     1 
  316   318     1 
  318   319     1 
  318   320     1 
  320   321     1 
  320   322     1 
  320   340     1 
  322   323     1 
  322   324     1 
  322   325     1 
  325   326     1 
  325   327     1 
  325   328     1 
  328   329     1 
  328   330     1 
  328   331     1 
  331   332     1 
  331   333     1 
  333   334     1 
  333   337     1 
  334   335     1 
  334   336     1 
  337   338     1 
  337   339     1 
  340   341     1 
  340   342     1 
  342   343     1 
  342   344     1 
  344   345     1 
  344   346     1 
  344   359     1 
  346   347     1 
  346   348     1 
  346   349     1 
  349   350     1 
  349   351     1 
  349   355     1 
  351   352     1 
  351   353     1 
  351   354     1 
  355   356     1 
  355   357     1 
  355   358     1 
  359   360     1 
  359   361     1 
  361   362     1 
  361   363     1 
  363   364     1 
  363   365     1 
  363   378     1 
  365   366     1 
  365   367     1 
  365   368     1 
  368   369     1 
  368   370     1 
  368   374     1 
  370   371     1 
  370   372     1 
  370   373     1 
  374   375     1 
  374   376     1 
  374   377     1 
  378   379     1 
  378   380     1 
  380   381     1 
  380   382     1 
  382   383     1 
  382   384     1 
  382   402     1 
  384   385     1 
  384   386     1 
  384   387     1 
  387   388     1 
  387   389     1 
  387   390     1 
  390   391     1 
  390   392     1 
  390   393     1 
  393   394     1 
  393   395     1 
  395   396     1 
  395   399     1 
  396   397     1 
  396   398     1 
  399   400     1 
  399   401     1 
  402   403     1 
  402   404     1 
  404   405     1 
  404   406     1 
  406   407     1 
  406   408     1 
  406   424     1 
  408   409     1 
  408   410     1 
  408   411     1 
  411   412     1 
  411   413     1 
  411   414     1 
  414   415     1 
  414   416     1 
  414   417     1 
  417   418     1 
  417   419     1 
  417   420     1 
  420   421     1 
  420   422     1 
  420   423     1 
  424   425     1 
  424   426     1 
  426   427     1 
  426   428     1 
  428   429     1 
  428   430     1 
  428   431     1 
  431   432     1 
  431   433     1 
  433   434     1 
  433   435     1 
  435   436     1 
  435   437     1 
  435   445     1 
  437   438     1 
  437   439     1 
  437   440     1 
  440   441     1 
  440   442     1 
  442   443     1 
  442   444     1 
  445   446     1 
  445   447     1 
  447   448     1 
  447   449     1 
  449   450     1 
  449   451     1 
  449   466     1 
  451   452     1 
  451   453     1 
  451   454     1 
  454   455     1 
  454   464     1 
  455   456     1 
  455   457     1 
  457   458     1 
  457   459     1 
  459   460     1 
  459   462     1 
  460   461     1 
  462   463     1 
  462   464     1 
  464   465     1 
  466   467     1 
  466   468     1 
  468   469     1 
  468   470     1 
  470   471     1 
  470   472     1 
  470   476     1 
  472   473     1 
  472   474     1 
  472   475     1 
  476   477     1 
  476   478     1 
  478   479     1 
  478   480     1 
  480   481     1 
  480   482     1 
  480   491     1 
  482   483     1 
  482   484     1 
  482   485     1 
  485   486     1 
  485   487     1 
  485   488     1 
  488   489     1 
  488   490     1 
  491   492     1 
  491   493     1 
  493   494     1 
  493   495     1 
  495   496     1 
  495   497     1 
  495   515     1 
  497   498     1 
  497   499     1 
  497   500     1 
  500   501     1 
  500   502     1 
  500   503     1 
  503   504     1 
  503   505     1 
  503   506     1 
  506   507     1 
  506   508     1 
  508   509     1 
  508   512     1 
  509   510     1 
  509   511     1 
  512   513     1 
  512   514     1 
  515   516     1 
  515   517     1 
  517   518     1 
  517   519     1 
  519   520     1 
  519   521     1 
  519   531     1 
  521   522     1 
  521   523     1 
  521   527     1 
  523   524     1 
  523   525     1 
  523   526     1 
  527   528     1 
  527   529     1 
  527   530     1 
  531   532     1 
  531   533     1 
  533   534     1 
  533   535     1 
  535   536     1 
  535   537     1 
  535   538     1 
  538   539     1 
  538   540     1 
  540   541     1 
  540   542     1 
  542   543     1 
  542   544     1 
  542   548     1 
  544   545     1 
  544   546     1 
  544   547     1 
  548   549     1 
  548   550     1 
  550   551     1 
  550   552     1 
  552   553     1 
  552   554     1 
  552   555     1 
  555   556     1 
  555   557     1 
  557   558     1 
  557   559     1 
  559   560     1 
  559   561     1 
  559   565     1 
  561   562     1 
  561   563     1 
  561   564     1 
  565   566     1 
  565   567     1 
  567   568     1 
  567   577     1 
  568   569     1 
  568   570     1 
  568   571     1 
  571   572     1 
  571   573     1 
  571   574     1 
  574   575     1 
  574   576     1 
  574   577     1 
  577   578     1 
  577   579     1 
  579   580     1 
  579   581     1 
  581   582     1 
  581   583     1 
  583   584     1 
  583   585     1 
  583   595     1 
  585   586     1 
  585   587     1 
  585   591     1 
  587   588     1 
  587   589     1 
  587   590     1 
  591   592     1 
  591   593     1 
  591   594     1 
  595   596     1 
  595   597     1 
  597   598     1 
  597   599     1 
  599   600     1 
  599   601     1 
  599   616     1 
  601   602     1 
  601   603     1 
  601   604     1 
  604   605     1 
  604   614     1 
  605   606     1 
  605   607     1 
  607   608     1 
  607   609     1 
  609   610     1 
  609   612     1 
  610   611     1 
  612   613     1 
  612   614     1 
  614   615     1 
  616   617     1 
  616   618     1 
  618   619     1 
  618   620     1 
  620   621     1 
  620   622     1 
  620   635     1 
  622   623     1 
  622   624     1 
  622   625     1 
  625   626     1 
  625   627     1 
  625   631     1 
  627   628     1 
  627   629     1 
  627   630     1 
  631   632     1 
  631   633     1 
  631   634     1 
  635   636     1 
  635   637     1 
  637   638     1 
  637   639     1 
  639   640     1 
  639   641     1 
  639   645     1 
  641   642     1 
  641   643     1 
  641   644     1 
  645   646     1 
  645   647     1 
  647   648     1 
  647   649     1 
  649   650     1 
  649   651     1 
  649   655     1 
  651   652     1 
  651   653     1 
  651   654     1 
  655   656     1 
  655   657     1 
  657   658     1 
  657   659     1 
  659   660     1 
  659   661     1 
  659   671     1 
  661   662     1 
  661   663     1 
  661   667     1 
  663   664     1 
  663   665     1 
  663   666     1 
  667   668     1 
  667   669     1 
  667   670     1 
  671   672     1 
  671   673     1 
  673   674     1 
  673   675     1 
  675   676     1 
  675   677     1 
  675   690     1 
  677   678     1 
  677   679     1 
  677   680     1 
  680   681     1 
  680   682     1 
  680   686     1 
  682   683     1 
  682   684     1 
  682   685     1 
  686   687     1 
  686   688     1 
  686   689     1 
  690   691     1 
  690   692     1 
  692   693     1 
  692   694     1 
  694   695     1 
  694   696     1 
  694   705     1 
  696   697     1 
  696   698     1 
  696   699     1 
  699   700     1 
  699   701     1 
  699   702     1 
  702   703     1 
  702   704     1 
  705   706     1 
  705   707     1 
  707   708     1 
  707   709     1 
  709   710     1 
  709   711     1 
  709   726     1 
  711   712     1 
  711   713     1 
  711   714     1 
  714   715     1 
  714   724     1 
  715   716     1 
  715   717     1 
  717   718     1 
  717   719     1 
  719   720     1 
  719   722     1 
  720   721     1 
  722   723     1 
  722   724     1 
  724   725     1 
  726   727     1 
  726   728     1 
  728   729     1 
  728   730     1 
  730   731     1 
  730   732     1 
  730   745     1 
  732   733     1 
  732   734     1 
  732   735     1 
  735   736     1 
  735   737     1 
  735   741     1 
  737   738     1 
  737   739     1 
  737   740     1 
  741   742     1 
  741   743     1 
  741   744     1 
  745   746     1 
  745   747     1 
  747   748     1 
  747   749     1 
  749   750     1 
  749   751     1 
  749   759     1 
  751   752     1 
  751   753     1 
  751   757     1 
  753   754     1 
  753   755     1 
  753   756     1 
  757   758     1 
  759   760     1 
  759   761     1 
  761   762     1 
  761   763     1 
  763   764     1 
  763   765     1 
  763   769     1 
  765   766     1 
  765   767     1 
  765   768     1 
  769   770     1 
  769   771     1 
  771   772     1 
  771   773     1 
  773   774     1 
  773   775     1 
  773   784     1 
  775   776     1 
  775   777     1 
  775   778     1 
  778   779     1 
  778   780     1 
  778   781     1 
  781   782     1 
  781   783     1 
  784   785     1 
  784   786     1 
  786   787     1 
  786   788     1 
  788   789     1 
  788   790     1 
  788   803     1 
  790   791     1 
  790   792     1 
  790   796     1 
  792   793     1 
  792   794     1 
  792   795     1 
  796   797     1 
  796   798     1 
  796   799     1 
  799   800     1 
  799   801     1 
  799   802     1 
  803   804     1 
  803   805     1 
  805   806     1 
  805   807     1 
  807   808     1 
  807   809     1 
  807   822     1 
  809   810     1 
  809   811     1 
  809   812     1 
  812   813     1 
  812   814     1 
  812   818     1 
  814   815     1 
  814   816     1 
  814   817     1 
  818   819     1 
  818   820     1 
  818   821     1 
  822   823     1 
  822   824     1 
  824   825     1 
  824   826     1 
  826   827     1 
  826   828     1 
  826   837     1 
  828   829     1 
  828   830     1 
  828   831     1 
  831   832     1 
  831   833     1 
  831   834     1 
  834   835     1 
  834   836     1 
  837   838     1 
  837   839     1 
  839   840     1 
  839   841     1 
  841   842     1 
  841   843     1 
  841   856     1 
  843   844     1 
  843   845     1 
  843   846     1 
  846   847     1 
  846   848     1 
  846   852     1 
  848   849     1 
  848   850     1 
  848   851     1 
  852   853     1 
  852   854     1 
  852   855     1 
  856   857     1 
  856   858     1 
  858   859     1 
  858   860     1 
  860   861     1 
  860   862     1 
  860   866     1 
  862   863     1 
  862   864     1 
  862   865     1 
  866   867     1 
  866   868     1 
  868   869     1 
  868   870     1 
  870   871     1 
  870   872     1 
  870   873     1 
  873   874     1 
  873   875     1 
  875   876     1 
  875   877     1 
  877   878     1 
  877   879     1 
  877   887     1 
  879   880     1 
  879   881     1 
  879   882     1 
  882   883     1 
  882   884     1 
  884   885     1 
  884   886     1 
  887   888     1 
  887   889     1 
  889   890     1 
  889   891     1 
  891   892     1 
  891   893     1 
  891   897     1 
  893   894     1 
  893   895     1 
  893   896     1 
  897   898     1 
  897   899     1 
  899   900     1 
  899   901     1 
  901   902     1 
  901   903     1 
  901   907     1 
  903   904     1 
  903   905     1 
  903   906     1 
  907   908     1 
  907   909     1 
  909   910     1 
  909   911     1 
  911   912     1 
  911   913     1 
  911   931     1 
  913   914     1 
  913   915     1 
  913   916     1 
  916   917     1 
  916   918     1 
  916   919     1 
  919   920     1 
  919   921     1 
  919   922     1 
  922   923     1 
  922   924     1 
  924   925     1 
  924   928     1 
  925   926     1 
  925   927     1 
  928   929     1 
  928   930     1 
  931   932     1 
  931   933     1 
  933   934     1 
  933   935     1 
  935   936     1 
  935   937     1 
  935   943     1 
  937   938     1 
  937   939     1 
  937   940     1 
  940   941     1 
  940   942     1 
  943   944     1 
  943   945     1 
  945   946     1 
  945   947     1 
  947   948     1 
  947   949     1 
  947   957     1 
  949   950     1 
  949   951     1 
  949   952     1 
  952   953     1 
  952   954     1 
  954   955     1 
  954   956     1 
  957   958     1 
  957   959     1 
  959   960     1 
  959   961     1 
  961   962     1 
  961   963     1 
  961   979     1 
  963   964     1 
  963   965     1 
  963   966     1 
  966   967     1 
  966   968     1 
  966   969     1 
  969   970     1 
  969   971     1 
  969   972     1 
  972   973     1 
  972   974     1 
  972   975     1 
  975   976     1 
  975   977     1 
  975   978     1 
  979   980     1 
  979   981     1 
  981   982     1 
  981   983     1 
  983   984     1 
  983   985     1 
  983  1001     1 
  985   986     1 
  985   987     1 
  985   988     1 
  988   989     1 
  988   990     1 
  988   991     1 
  991   992     1 
  991   993     1 
  991   994     1 
  994   995     1 
  994   996     1 
  994   997     1 
  997   998     1 
  997   999     1 
  997  1000     1 
 1001  1002     1 
 1001  1003     1 
 1003  1004     1 
 1003  1005     1 
 1005  1006     1 
 1005  1007     1 
 1005  1015     1 
 1007  1008     1 
 1007  1009     1 
 1007  1013     1 
 1009  1010     1 
 1009  1011     1 
 1009  1012     1 
 1013  1014     1 
 1015  1016     1 
 1015  1017     1 
 1017  1018     1 
 1017  1019     1 
 1019  1020     1 
 1019  1021     1 
 1019  1039     1 
 1021  1022     1 
 1021  1023     1 
 1021  1024     1 
 1024  1025     1 
 1024  1026     1 
 1024  1027     1 
 1027  1028     1 
 1027  1029     1 
 1027  1030     1 
 1030  1031     1 
 1030  1032     1 
 1032  1033     1 
 1032  1036     1 
 1033  1034     1 
 1033  1035     1 
 1036  1037     1 
 1036  1038     1 
 1039  1040     1 
 1039  1041     1 
 1041  1042     1 
 1041  1043     1 
 1043  1044     1 
 1043  1045     1 
 1043  1058     1 
 1045  1046     1 
 1045  1047     1 
 1045  1051     1 
 1047  1048     1 
 1047  1049     1 
 1047  1050     1 
 1051  1052     1 
 1051  1053     1 
 1051  1054     1 
 1054  1055     1 
 1054  1056     1 
 1054  1057     1 
 1058  1059     1 
 1058  1060     1 
 1060  1061     1 
 1060  1062     1 
 1062  1063     1 
 1062  1064     1 
 1062  1077     1 
 1064  1065     1 
 1064  1066     1 
 1064  1070     1 
 1066  1067     1 
 1066  1068     1 
 1066  1069     1 
 1070  1071     1 
 1070  1072     1 
 1070  1073     1 
 1073  1074     1 
 1073  1075     1 
 1073  1076     1 
 1077  1078     1 
 1077  1079     1 
 1079  1080     1 
 1079  1089     1 
 1080  1081     1 
 1080  1082     1 
 1080  1083     1 
 1083  1084     1 
 1083  1085     1 
 1083  1086     1 
 1086  1087     1 
 1086  1088     1 
 1086  1089     1 
 1089  1090     1 
 1089  1091     1 
 1091  1092     1 
 1091  1093     1 
 1093  1094     1 
 1093  1095     1 
 1095  1096     1 
 1095  1097     1 
 1095  1115     1 
 1097  1098     1 
 1097  1099     1 
 1097  1100     1 
 1100  1101     1 
 1100  1102     1 
 1100  1103     1 
 1103  1104     1 
 1103  1105     1 
 1103  1106     1 
 1106  1107     1 
 1106  1108     1 
 1108  1109     1 
 1108  1112     1 
 1109  1110     1 
 1109  1111     1 
 1112  1113     1 
 1112  1114     1 
 1115  1116     1 
 1115  1117     1 
 1117  1118     1 
 1117  1119     1 
 1119  1120     1 
 1119  1121     1 
 1119  1132     1 
 1121  1122     1 
 1121  1123     1 
 1121  1124     1 
 1124  1125     1 
 1124  1130     1 
 1125  1126     1 
 1126  1127     1 
 1126  1128     1 
 1128  1129     1 
 1128  1130     1 
 1130  1131     1 
 1132  1133     1 
 1132  1134     1 
 1134  1135     1 
 1134  1136     1 
 1136  1137     1 
 1136  1138     1 
 1136  1151     1 
 1138  1139     1 
 1138  1140     1 
 1138  1141     1 
 1141  1142     1 
 1141  1143     1 
 1141  1147     1 
 1143  1144     1 
 1143  1145     1 
 1143  1146     1 
 1147  1148     1 
 1147  1149     1 
 1147  1150     1 
 1151  1152     1 
 1151  1153     1 
 1153  1154     1 
 1153  1155     1 
 1155  1156     1 
 1155  1157     1 
 1155  1168     1 
 1157  1158     1 
 1157  1159     1 
 1157  1160     1 
 1160  1161     1 
 1160  1162     1 
 1160  1163     1 
 1163  1164     1 
 1163  1165     1 
 1165  1166     1 
 1165  1167     1 
 1168  1169     1 
 1168  1170     1 
 1170  1171     1 
 1170  1172     1 
 1172  1173     1 
 1172  1174     1 
 1172  1187     1 
 1174  1175     1 
 1174  1176     1 
 1174  1177     1 
 1177  1178     1 
 1177  1179     1 
 1177  1183     1 
 1179  1180     1 
 1179  1181     1 
 1179  1182     1 
 1183  1184     1 
 1183  1185     1 
 1183  1186     1 
 1187  1188     1 
 1187  1189     1 
 1189  1190     1 
 1189  1191     1 
 1191  1192     1 
 1191  1193     1 
 1191  1197     1 
 1193  1194     1 
 1193  1195     1 
 1193  1196     1 
 1197  1198     1 
 1197  1199     1 
 1199  1200     1 
 1199  1201     1 
 1201  1202     1 
 1201  1203     1 
 1201  1213     1 
 1203  1204     1 
 1203  1205     1 
 1203  1209     1 
 1205  1206     1 
 1205  1207     1 
 1205  1208     1 
 1209  1210     1 
 1209  1211     1 
 1209  1212     1 
 1213  1214     1 
 1213  1215     1 
 1215  1216     1 
 1215  1217     1 
 1217  1218     1 
 1217  1219     1 
 1217  1237     1 
 1219  1220     1 
 1219  1221     1 
 1219  1222     1 
 1222  1223     1 
 1222  1224     1 
 1222  1225     1 
 1225  1226     1 
 1225  1227     1 
 1225  1228     1 
 1228  1229     1 
 1228  1230     1 
 1230  1231     1 
 1230  1234     1 
 1231  1232     1 
 1231  1233     1 
 1234  1235     1 
 1234  1236     1 
 1237  1238     1 
 1237  1239     1 
 1239  1240     1 
 1239  1241     1 
 1241  1242     1 
 1241  1243     1 
 1241  1251     1 
 1243  1244     1 
 1243  1245     1 
 1243  1246     1 
 1246  1247     1 
 1246  1248     1 
 1248  1249     1 
 1248  1250     1 
 1251  1252     1 
 1251  1253     1 
 1253  1254     1 
 1253  1255     1 
 1255  1256     1 
 1255  1257     1 
 1255  1263     1 
 1257  1258     1 
 1257  1259     1 
 1257  1260     1 
 1260  1261     1 
 1260  1262     1 
 1263  1264     1 
 1263  1265     1 
 1265  1266     1 
 1265  1267     1 
 1267  1268     1 
 1267  1269     1 
 1267  1278     1 
 1269  1270     1 
 1269  1271     1 
 1269  1272     1 
 1272  1273     1 
 1272  1274     1 
 1272  1275     1 
 1275  1276     1 
 1275  1277     1 
 1278  1279     1 
 1278  1280     1 
 1280  1281     1 
 1280  1282     1 
 1282  1283     1 
 1282  1284     1 
 1282  1293     1 
 1284  1285     1 
 1284  1286     1 
 1284  1287     1 
 1287  1288     1 
 1287  1289     1 
 1287  1290     1 
 1290  1291     1 
 1290  1292     1 
 1293  1294     1 
 1293  1295     1 
 1295  1296     1 
 1295  1297     1 
 1297  1298     1 
 1297  1299     1 
 1297  1312     1 
 1299  1300     1 
 1299  1301     1 
 1299  1302     1 
 1302  1303     1 
 1302  1304     1 
 1302  1308     1 
 1304  1305     1 
 1304  1306     1 
 1304  1307     1 
 1308  1309     1 
 1308  1310     1 
 1308  1311     1 
 1312  1313     1 
 1312  1314     1 
 1314  1315     1 
 1314  1316     1 
 1316  1317     1 
 1316  1318     1 
 1316  1326     1 
 1318  1319     1 
 1318  1320     1 
 1318  1321     1 
 1321  1322     1 
 1321  1323     1 
 1323  1324     1 
 1323  1325     1 
 1326  1327     1 
 1326  1328     1 
 1328  1329     1 
 1328  1330     1 
 1330  1331     1 
 1330  1332     1 
 1330  1348     1 
 1332  1333     1 
 1332  1334     1 
 1332  1335     1 
 1335  1336     1 
 1335  1337     1 
 1335  1338     1 
 1338  1339     1 
 1338  1340     1 
 1338  1341     1 
 1341  1342     1 
 1341  1343     1 
 1341  1344     1 
 1344  1345     1 
 1344  1346     1 
 1344  1347     1 
 1348  1349     1 
 1348  1350     1 
 1350  1351     1 
 1350  1352     1 
 1352  1353     1 
 1352  1354     1 
 1352  1367     1 
 1354  1355     1 
 1354  1356     1 
 1354  1357     1 
 1357  1358     1 
 1357  1359     1 
 1357  1363     1 
 1359  1360     1 
 1359  1361     1 
 1359  1362     1 
 1363  1364     1 
 1363  1365     1 
 1363  1366     1 
 1367  1368     1 
 1367  1369     1 
 1369  1370     1 
 1369  1371     1 
 1371  1372     1 
 1371  1373     1 
 1371  1386     1 
 1373  1374     1 
 1373  1375     1 
 1373  1376     1 
 1376  1377     1 
 1376  1378     1 
 1376  1382     1 
 1378  1379     1 
 1378  1380     1 
 1378  1381     1 
 1382  1383     1 
 1382  1384     1 
 1382  1385     1 
 1386  1387     1 
 1386  1388     1 
 1388  1389     1 
 1388  1390     1 
 1390  1391     1 
 1390  1392     1 
 1390  1393     1 
 1393  1394     1 
 1393  1395     1 
 1395  1396     1 
 1395  1397     1 
 1397  1398     1 
 1397  1399     1 
 1397  1417     1 
 1399  1400     1 
 1399  1401     1 
 1399  1402     1 
 1402  1403     1 
 1402  1404     1 
 1402  1405     1 
 1405  1406     1 
 1405  1407     1 
 1405  1408     1 
 1408  1409     1 
 1408  1410     1 
 1410  1411     1 
 1410  1414     1 
 1411  1412     1 
 1411  1413     1 
 1414  1415     1 
 1414  1416     1 
 1417  1418     1 
 1417  1419     1 
 1419  1420     1 
 1419  1421     1 
 1421  1422     1 
 1421  1423     1 
 1421  1433     1 
 1423  1424     1 
 1423  1425     1 
 1423  1429     1 
 1425  1426     1 
 1425  1427     1 
 1425  1428     1 
 1429  1430     1 
 1429  1431     1 
 1429  1432     1 
 1433  1434     1 
 1433  1435     1 
 1435  1436     1 
 1435  1437     1 
 1437  1438     1 
 1437  1439     1 
 1437  1447     1 
 1439  1440     1 
 1439  1441     1 
 1439  1445     1 
 1441  1442     1 
 1441  1443     1 
 1441  1444     1 
 1445  1446     1 
 1447  1448     1 
 1447  1449     1 
 1449  1450     1 
 1449  1451     1 
 1451  1452     1 
 1451  1453     1 
 1451  1466     1 
 1453  1454     1 
 1453  1455     1 
 1453  1459     1 
 1455  1456     1 
 1455  1457     1 
 1455  1458     1 
 1459  1460     1 
 1459  1461     1 
 1459  1462     1 
 1462  1463     1 
 1462  1464     1 
 1462  1465     1 
 1466  1467     1 
 1466  1468     1 
 1468  1469     1 
 1468  1470     1 
 1470  1471     1 
 1470  1472     1 
 1470  1476     1 
 1472  1473     1 
 1472  1474     1 
 1472  1475     1 
 1476  1477     1 
 1476  1478     1 
 1478  1479     1 
 1478  1480     1 
 1480  1481     1 
 1480  1482     1 
 1480  1493     1 
 1482  1483     1 
 1482  1484     1 
 1482  1485     1 
 1485  1486     1 
 1485  1487     1 
 1485  1488     1 
 1488  1489     1 
 1488  1490     1 
 1490  1491     1 
 1490  1492     1 
 1493  1494     1 
 1493  1495     1 
 1495  1496     1 
 1495  1497     1 
 1497  1498     1 
 1497  1499     1 
 1497  1500     1 
 1500  1501     1 
 1500  1502     1 
 1502  1503     1 
 1502  1504     1 
 1504  1505     1 
 1504  1506     1 
 1504  1507     1 
 1507  1508     1 
 1507  1509     1 
 1509  1510     1 
 1509  1511     1 
 1511  1512     1 
 1511  1513     1 
 1511  1523     1 
 1513  1514     1 
 1513  1515     1 
 1513  1519     1 
 1515  1516     1 
 1515  1517     1 
 1515  1518     1 
 1519  1520     1 
 1519  1521     1 
 1519  1522     1 
 1523  1524     1 
 1523  1525     1 
 1525  1526     1 
 1525  1527     1 
 1527  1528     1 
 1527  1529     1 
 1527  1542     1 
 1529  1530     1 
 1529  1531     1 
 1529  1532     1 
 1532  1533     1 
 1532  1534     1 
 1532  1538     1 
 1534  1535     1 
 1534  1536     1 
 1534  1537     1 
 1538  1539     1 
 1538  1540     1 
 1538  1541     1 
 1542  1543     1 
 1542  1544     1 
 1544  1545     1 
 1544  1554     1 
 1545  1546     1 
 1545  1547     1 
 1545  1548     1 
 1548  1549     1 
 1548  1550     1 
 1548  1551     1 
 1551  1552     1 
 1551  1553     1 
 1551  1554     1 
 1554  1555     1 
 1554  1556     1 
 1556  1557     1 
 1556  1558     1 
 1558  1559     1 
 1558  1560     1 
 1560  1561     1 
 1560  1562     1 
 1560  1570     1 
 1562  1563     1 
 1562  1564     1 
 1562  1565     1 
 1565  1566     1 
 1565  1567     1 
 1567  1568     1 
 1567  1569     1 
 1570  1571     1 
 1570  1572     1 
 1572  1573     1 
 1572  1574     1 
 1574  1575     1 
 1574  1576     1 
 1574  1589     1 
 1576  1577     1 
 1576  1578     1 
 1576  1582     1 
 1578  1579     1 
 1578  1580     1 
 1578  1581     1 
 1582  1583     1 
 1582  1584     1 
 1582  1585     1 
 1585  1586     1 
 1585  1587     1 
 1585  1588     1 
 1589  1590     1 
 1589  1591     1 
 1591  1592     1 
 1591  1593     1 
 1593  1594     1 
 1593  1595     1 
 1593  1606     1 
 1595  1596     1 
 1595  1597     1 
 1595  1598     1 
 1598  1599     1 
 1598  1600     1 
 1598  1601     1 
 1601  1602     1 
 1601  1603     1 
 1603  1604     1 
 1603  1605     1 
 1606  1607     1 
 1606  1608     1 
 1608  1609     1 
 1608  1610     1 
 1610  1611     1 
 1610  1612     1 
 1610  1617     1 
 1612  1613     1 
 1612  1614     1 
 1612  1615     1 
 1615  1616     1 
 1617  1618     1 
 1617  1619     1 
 1619  1620     1 
 1619  1621     1 
 1621  1622     1 
 1621  1623     1 
 1621  1633     1 
 1623  1624     1 
 1623  1625     1 
 1623  1629     1 
 1625  1626     1 
 1625  1627     1 
 1625  1628     1 
 1629  1630     1 
 1629  1631     1 
 1629  1632     1 
 1633  1634     1 
 1633  1635     1 
 1635  1636     1 
 1635  1637     1 
 1637  1638     1 
 1637  1639     1 
 1637  1652     1 
 1639  1640     1 
 1639  1641     1 
 1639  1642     1 
 1642  1643     1 
 1642  1644     1 
 1642  1648     1 
 1644  1645     1 
 1644  1646     1 
 1644  1647     1 
 1648  1649     1 
 1648  1650     1 
 1648  1651     1 
 1652  1653     1 
 1652  1654     1 
 1654  1655     1 
 1654  1656     1 
 1656  1657     1 
 1656  1658     1 
 1656  1671     1 
 1658  1659     1 
 1658  1660     1 
 1658  1661     1 
 1661  1662     1 
 1661  1663     1 
 1661  1667     1 
 1663  1664     1 
 1663  1665     1 
 1663  1666     1 
 1667  1668     1 
 1667  1669     1 
 1667  1670     1 
 1671  1672     1 
 1671  1673     1 
 1673  1674     1 
 1673  1683     1 
 1674  1675     1 
 1674  1676     1 
 1674  1677     1 
 1677  1678     1 
 1677  1679     1 
 1677  1680     1 
 1680  1681     1 
 1680  1682     1 
 1680  1683     1 
 1683  1684     1 
 1683  1685     1 
 1685  1686     1 
 1685  1687     1 
 1687  1688     1 
 1687  1689     1 
 1689  1690     1 
 1689  1691     1 
 1689  1707     1 
 1691  1692     1 
 1691  1693     1 
 1691  1694     1 
 1694  1695     1 
 1694  1696     1 
 1694  1697     1 
 1697  1698     1 
 1697  1699     1 
 1697  1700     1 
 1700  1701     1 
 1700  1702     1 
 1700  1703     1 
 1703  1704     1 
 1703  1705     1 
 1703  1706     1 
 1707  1708     1 
 1707  1709     1 
 1709  1710     1 
 1709  1711     1 
 1711  1712     1 
 1711  1713     1 
 1711  1729     1 
 1713  1714     1 
 1713  1715     1 
 1713  1716     1 
 1716  1717     1 
 1716  1718     1 
 1716  1719     1 
 1719  1720     1 
 1719  1721     1 
 1719  1722     1 
 1722  1723     1 
 1722  1724     1 
 1722  1725     1 
 1725  1726     1 
 1725  1727     1 
 1725  1728     1 
 1729  1730     1 
 1729  1731     1 

[ pairs ]
;  ai    aj funct            c0            c1            c2            c3
    1     8     1 
    1     9     1 
    1    10     1 
    1    12     1 
    1    13     1 
    2     6     1 
    2     7     1 
    2    11     1 
    3     6     1 
    3     7     1 
    3    11     1 
    4     6     1 
    4     7     1 
    4    11     1 
    5    14     1 
    5    15     1 
    6     8     1 
    6     9     1 
    6    10     1 
    6    12     1 
    6    13     1 
    7    12     1 
    7    13     1 
    8    11     1 
    9    11     1 
   10    11     1 
   11    16     1 
   11    17     1 
   11    33     1 
   12    14     1 
   12    15     1 
   13    18     1 
   13    19     1 
   13    20     1 
   13    34     1 
   13    35     1 
   14    16     1 
   14    17     1 
   14    33     1 
   15    21     1 
   15    22     1 
   15    23     1 
   15    36     1 
   15    37     1 
   16    18     1 
   16    19     1 
   16    20     1 
   16    34     1 
   16    35     1 
   17    24     1 
   17    25     1 
   17    26     1 
   17    34     1 
   17    35     1 
   18    21     1 
   18    22     1 
   18    23     1 
   18    33     1 
   19    21     1 
   19    22     1 
   19    23     1 
   19    33     1 
   20    27     1 
   20    28     1 
   20    29     1 
   20    33     1 
   21    24     1 
   21    25     1 
   21    26     1 
   22    24     1 
   22    25     1 
   22    26     1 
   23    30     1 
   23    31     1 
   23    32     1 
   24    27     1 
   24    28     1 
   24    29     1 
   25    27     1 
   25    28     1 
   25    29     1 
   27    30     1 
   27    31     1 
   27    32     1 
   28    30     1 
   28    31     1 
   28    32     1 
   33    38     1 
   33    39     1 
   33    43     1 
   34    36     1 
   34    37     1 
   35    40     1 
   35    41     1 
   35    42     1 
   35    44     1 
   35    45     1 
   36    38     1 
   36    39     1 
   36    43     1 
   37    46     1 
   37    47     1 
   38    40     1 
   38    41     1 
   38    42     1 
   38    44     1 
   38    45     1 
   39    44     1 
   39    45     1 
   40    43     1 
   41    43     1 
   42    43     1 
   43    48     1 
   43    49     1 
   43    65     1 
   44    46     1 
   44    47     1 
   45    50     1 
   45    51     1 
   45    52     1 
   45    66     1 
   45    67     1 
   46    48     1 
   46    49     1 
   46    65     1 
   47    53     1 
   47    54     1 
   47    55     1 
   47    68     1 
   47    69     1 
   48    50     1 
   48    51     1 
   48    52     1 
   48    66     1 
   48    67     1 
   49    56     1 
   49    57     1 
   49    58     1 
   49    66     1 
   49    67     1 
   50    53     1 
   50    54     1 
   50    55     1 
   50    65     1 
   51    53     1 
   51    54     1 
   51    55     1 
   51    65     1 
   52    59     1 
   52    60     1 
   52    61     1 
   52    65     1 
   53    56     1 
   53    57     1 
   53    58     1 
   54    56     1 
   54    57     1 
   54    58     1 
   55    62     1 
   55    63     1 
   55    64     1 
   56    59     1 
   56    60     1 
   56    61     1 
   57    59     1 
   57    60     1 
   57    61     1 
   59    62     1 
   59    63     1 
   59    64     1 
   60    62     1 
   60    63     1 
   60    64     1 
   65    70     1 
   65    71     1 
   65    79     1 
   66    68     1 
   66    69     1 
   67    72     1 
   67    73     1 
   67    77     1 
   67    80     1 
   67    81     1 
   68    70     1 
   68    71     1 
   68    79     1 
   69    74     1 
   69    75     1 
   69    76     1 
   69    78     1 
   69    82     1 
   69    83     1 
   70    72     1 
   70    73     1 
   70    77     1 
   70    80     1 
   70    81     1 
   71    80     1 
   71    81     1 
   72    74     1 
   72    75     1 
   72    76     1 
   72    78     1 
   72    79     1 
   73    78     1 
   73    79     1 
   74    77     1 
   75    77     1 
   76    77     1 
   77    79     1 
   79    84     1 
   79    85     1 
   79   103     1 
   80    82     1 
   80    83     1 
   81    86     1 
   81    87     1 
   81    88     1 
   81   104     1 
   81   105     1 
   82    84     1 
   82    85     1 
   82   103     1 
   83    89     1 
   83    90     1 
   83    91     1 
   83   106     1 
   83   107     1 
   84    86     1 
   84    87     1 
   84    88     1 
   84   104     1 
   84   105     1 
   85    92     1 
   85    93     1 
   85    94     1 
   85   104     1 
   85   105     1 
   86    89     1 
   86    90     1 
   86    91     1 
   86   103     1 
   87    89     1 
   87    90     1 
   87    91     1 
   87   103     1 
   88    95     1 
   88    96     1 
   88   103     1 
   89    92     1 
   89    93     1 
   89    94     1 
   90    92     1 
   90    93     1 
   90    94     1 
   91    97     1 
   91   100     1 
   92    95     1 
   92    96     1 
   93    95     1 
   93    96     1 
   94    98     1 
   94    99     1 
   94   101     1 
   94   102     1 
   95    97     1 
   95   100     1 
   97   101     1 
   97   102     1 
   98   100     1 
   99   100     1 
  103   108     1 
  103   109     1 
  103   114     1 
  104   106     1 
  104   107     1 
  105   110     1 
  105   111     1 
  105   112     1 
  105   115     1 
  105   116     1 
  106   108     1 
  106   109     1 
  106   114     1 
  107   113     1 
  107   117     1 
  107   118     1 
  108   110     1 
  108   111     1 
  108   112     1 
  108   115     1 
  108   116     1 
  109   115     1 
  109   116     1 
  110   113     1 
  110   114     1 
  111   113     1 
  111   114     1 
  112   114     1 
  114   119     1 
  114   120     1 
  114   125     1 
  115   117     1 
  115   118     1 
  116   121     1 
  116   122     1 
  116   123     1 
  116   126     1 
  116   127     1 
  117   119     1 
  117   120     1 
  117   125     1 
  118   124     1 
  118   128     1 
  118   129     1 
  119   121     1 
  119   122     1 
  119   123     1 
  119   126     1 
  119   127     1 
  120   126     1 
  120   127     1 
  121   124     1 
  121   125     1 
  122   124     1 
  122   125     1 
  123   125     1 
  125   130     1 
  125   131     1 
  125   149     1 
  126   128     1 
  126   129     1 
  127   132     1 
  127   133     1 
  127   134     1 
  127   150     1 
  127   151     1 
  128   130     1 
  128   131     1 
  128   149     1 
  129   135     1 
  129   136     1 
  129   137     1 
  129   152     1 
  129   153     1 
  130   132     1 
  130   133     1 
  130   134     1 
  130   150     1 
  130   151     1 
  131   138     1 
  131   139     1 
  131   140     1 
  131   150     1 
  131   151     1 
  132   135     1 
  132   136     1 
  132   137     1 
  132   149     1 
  133   135     1 
  133   136     1 
  133   137     1 
  133   149     1 
  134   141     1 
  134   142     1 
  134   149     1 
  135   138     1 
  135   139     1 
  135   140     1 
  136   138     1 
  136   139     1 
  136   140     1 
  137   143     1 
  137   146     1 
  138   141     1 
  138   142     1 
  139   141     1 
  139   142     1 
  140   144     1 
  140   145     1 
  140   147     1 
  140   148     1 
  141   143     1 
  141   146     1 
  143   147     1 
  143   148     1 
  144   146     1 
  145   146     1 
  149   154     1 
  149   155     1 
  149   159     1 
  150   152     1 
  150   153     1 
  151   156     1 
  151   157     1 
  151   158     1 
  151   160     1 
  151   161     1 
  152   154     1 
  152   155     1 
  152   159     1 
  153   162     1 
  153   163     1 
  154   156     1 
  154   157     1 
  154   158     1 
  154   160     1 
  154   161     1 
  155   160     1 
  155   161     1 
  156   159     1 
  157   159     1 
  158   159     1 
  159   164     1 
  159   165     1 
  159   166     1 
  160   162     1 
  160   163     1 
  161   167     1 
  161   168     1 
  162   164     1 
  162   165     1 
  162   166     1 
  163   169     1 
  163   170     1 
  164   167     1 
  164   168     1 
  165   167     1 
  165   168     1 
  166   171     1 
  166   172     1 
  166   185     1 
  167   169     1 
  167   170     1 
  168   173     1 
  168   174     1 
  168   175     1 
  168   186     1 
  168   187     1 
  169   171     1 
  169   172     1 
  169   185     1 
  170   176     1 
  170   177     1 
  170   181     1 
  170   188     1 
  170   189     1 
  171   173     1 
  171   174     1 
  171   175     1 
  171   186     1 
  171   187     1 
  172   178     1 
  172   179     1 
  172   180     1 
  172   182     1 
  172   183     1 
  172   184     1 
  172   186     1 
  172   187     1 
  173   176     1 
  173   177     1 
  173   181     1 
  173   185     1 
  174   176     1 
  174   177     1 
  174   181     1 
  174   185     1 
  175   185     1 
  176   178     1 
  176   179     1 
  176   180     1 
  176   182     1 
  176   183     1 
  176   184     1 
  177   182     1 
  177   183     1 
  177   184     1 
  178   181     1 
  179   181     1 
  180   181     1 
  185   190     1 
  185   191     1 
  185   202     1 
  186   188     1 
  186   189     1 
  187   192     1 
  187   193     1 
  187   194     1 
  187   203     1 
  187   204     1 
  188   190     1 
  188   191     1 
  188   202     1 
  189   195     1 
  189   196     1 
  189   197     1 
  189   205     1 
  189   206     1 
  190   192     1 
  190   193     1 
  190   194     1 
  190   203     1 
  190   204     1 
  191   198     1 
  191   199     1 
  191   203     1 
  191   204     1 
  192   195     1 
  192   196     1 
  192   197     1 
  192   202     1 
  193   195     1 
  193   196     1 
  193   197     1 
  193   202     1 
  194   200     1 
  194   201     1 
  194   202     1 
  195   198     1 
  195   199     1 
  196   198     1 
  196   199     1 
  198   200     1 
  198   201     1 
  202   207     1 
  202   208     1 
  202   222     1 
  203   205     1 
  203   206     1 
  204   209     1 
  204   210     1 
  204   211     1 
  204   223     1 
  204   224     1 
  205   207     1 
  205   208     1 
  205   222     1 
  206   212     1 
  206   220     1 
  206   225     1 
  206   234     1 
  207   209     1 
  207   210     1 
  207   211     1 
  207   223     1 
  207   224     1 
  208   213     1 
  208   214     1 
  208   218     1 
  208   221     1 
  208   223     1 
  208   224     1 
  209   212     1 
  209   220     1 
  209   222     1 
  210   212     1 
  210   220     1 
  210   222     1 
  211   215     1 
  211   216     1 
  211   219     1 
  211   222     1 
  212   217     1 
  212   218     1 
  212   221     1 
  213   215     1 
  213   216     1 
  213   220     1 
  214   219     1 
  214   220     1 
  215   217     1 
  215   218     1 
  216   221     1 
  217   219     1 
  217   220     1 
  219   221     1 
  222   226     1 
  222   227     1 
  222   228     1 
  222   231     1 
  222   235     1 
  222   236     1 
  223   225     1 
  223   234     1 
  224   229     1 
  224   230     1 
  224   232     1 
  224   233     1 
  224   237     1 
  224   238     1 
  225   232     1 
  225   233     1 
  225   235     1 
  225   236     1 
  226   229     1 
  226   230     1 
  226   231     1 
  226   234     1 
  227   229     1 
  227   230     1 
  227   231     1 
  227   234     1 
  228   235     1 
  228   236     1 
  229   232     1 
  229   233     1 
  229   234     1 
  230   232     1 
  230   233     1 
  230   234     1 
  231   237     1 
  231   238     1 
  232   235     1 
  232   236     1 
  233   235     1 
  233   236     1 
  234   239     1 
  234   240     1 
  235   237     1 
  235   238     1 
  236   241     1 
  236   242     1 
  236   252     1 
  237   239     1 
  237   240     1 
  238   243     1 
  238   244     1 
  238   248     1 
  238   253     1 
  238   254     1 
  239   241     1 
  239   242     1 
  239   252     1 
  240   245     1 
  240   246     1 
  240   247     1 
  240   249     1 
  240   250     1 
  240   251     1 
  240   255     1 
  240   256     1 
  241   243     1 
  241   244     1 
  241   248     1 
  241   253     1 
  241   254     1 
  242   253     1 
  242   254     1 
  243   245     1 
  243   246     1 
  243   247     1 
  243   249     1 
  243   250     1 
  243   251     1 
  243   252     1 
  244   249     1 
  244   250     1 
  244   251     1 
  244   252     1 
  245   248     1 
  246   248     1 
  247   248     1 
  248   252     1 
  252   257     1 
  252   258     1 
  252   259     1 
  253   255     1 
  253   256     1 
  254   260     1 
  254   261     1 
  255   257     1 
  255   258     1 
  255   259     1 
  256   262     1 
  256   263     1 
  257   260     1 
  257   261     1 
  258   260     1 
  258   261     1 
  259   264     1 
  259   265     1 
  259   283     1 
  260   262     1 
  260   263     1 
  261   266     1 
  261   267     1 
  261   268     1 
  261   284     1 
  261   285     1 
  262   264     1 
  262   265     1 
  262   283     1 
  263   269     1 
  263   270     1 
  263   271     1 
  263   286     1 
  263   287     1 
  264   266     1 
  264   267     1 
  264   268     1 
  264   284     1 
  264   285     1 
  265   272     1 
  265   273     1 
  265   274     1 
  265   284     1 
  265   285     1 
  266   269     1 
  266   270     1 
  266   271     1 
  266   283     1 
  267   269     1 
  267   270     1 
  267   271     1 
  267   283     1 
  268   275     1 
  268   276     1 
  268   283     1 
  269   272     1 
  269   273     1 
  269   274     1 
  270   272     1 
  270   273     1 
  270   274     1 
  271   277     1 
  271   280     1 
  272   275     1 
  272   276     1 
  273   275     1 
  273   276     1 
  274   278     1 
  274   279     1 
  274   281     1 
  274   282     1 
  275   277     1 
  275   280     1 
  277   281     1 
  277   282     1 
  278   280     1 
  279   280     1 
  283   288     1 
  283   289     1 
  283   299     1 
  284   286     1 
  284   287     1 
  285   290     1 
  285   291     1 
  285   295     1 
  285   300     1 
  285   301     1 
  286   288     1 
  286   289     1 
  286   299     1 
  287   292     1 
  287   293     1 
  287   294     1 
  287   296     1 
  287   297     1 
  287   298     1 
  287   302     1 
  287   303     1 
  288   290     1 
  288   291     1 
  288   295     1 
  288   300     1 
  288   301     1 
  289   300     1 
  289   301     1 
  290   292     1 
  290   293     1 
  290   294     1 
  290   296     1 
  290   297     1 
  290   298     1 
  290   299     1 
  291   296     1 
  291   297     1 
  291   298     1 
  291   299     1 
  292   295     1 
  293   295     1 
  294   295     1 
  295   299     1 
  299   304     1 
  299   305     1 
  299   316     1 
  300   302     1 
  300   303     1 
  301   306     1 
  301   307     1 
  301   308     1 
  301   317     1 
  301   318     1 
  302   304     1 
  302   305     1 
  302   316     1 
  303   309     1 
  303   314     1 
  303   319     1 
  303   320     1 
  304   306     1 
  304   307     1 
  304   308     1 
  304   317     1 
  304   318     1 
  305   310     1 
  305   312     1 
  305   315     1 
  305   317     1 
  305   318     1 
  306   309     1 
  306   314     1 
  306   316     1 
  307   309     1 
  307   314     1 
  307   316     1 
  308   311     1 
  308   313     1 
  308   316     1 
  309   313     1 
  309   315     1 
  310   315     1 
  311   313     1 
  311   314     1 
  313   315     1 
  316   321     1 
  316   322     1 
  316   340     1 
  317   319     1 
  317   320     1 
  318   323     1 
  318   324     1 
  318   325     1 
  318   341     1 
  318   342     1 
  319   321     1 
  319   322     1 
  319   340     1 
  320   326     1 
  320   327     1 
  320   328     1 
  320   343     1 
  320   344     1 
  321   323     1 
  321   324     1 
  321   325     1 
  321   341     1 
  321   342     1 
  322   329     1 
  322   330     1 
  322   331     1 
  322   341     1 
  322   342     1 
  323   326     1 
  323   327     1 
  323   328     1 
  323   340     1 
  324   326     1 
  324   327     1 
  324   328     1 
  324   340     1 
  325   332     1 
  325   333     1 
  325   340     1 
  326   329     1 
  326   330     1 
  326   331     1 
  327   329     1 
  327   330     1 
  327   331     1 
  328   334     1 
  328   337     1 
  329   332     1 
  329   333     1 
  330   332     1 
  330   333     1 
  331   335     1 
  331   336     1 
  331   338     1 
  331   339     1 
  332   334     1 
  332   337     1 
  334   338     1 
  334   339     1 
  335   337     1 
  336   337     1 
  340   345     1 
  340   346     1 
  340   359     1 
  341   343     1 
  341   344     1 
  342   347     1 
  342   348     1 
  342   349     1 
  342   360     1 
  342   361     1 
  343   345     1 
  343   346     1 
  343   359     1 
  344   350     1 
  344   351     1 
  344   355     1 
  344   362     1 
  344   363     1 
  345   347     1 
  345   348     1 
  345   349     1 
  345   360     1 
  345   361     1 
  346   352     1 
  346   353     1 
  346   354     1 
  346   356     1 
  346   357     1 
  346   358     1 
  346   360     1 
  346   361     1 
  347   350     1 
  347   351     1 
  347   355     1 
  347   359     1 
  348   350     1 
  348   351     1 
  348   355     1 
  348   359     1 
  349   359     1 
  350   352     1 
  350   353     1 
  350   354     1 
  350   356     1 
  350   357     1 
  350   358     1 
  351   356     1 
  351   357     1 
  351   358     1 
  352   355     1 
  353   355     1 
  354   355     1 
  359   364     1 
  359   365     1 
  359   378     1 
  360   362     1 
  360   363     1 
  361   366     1 
  361   367     1 
  361   368     1 
  361   379     1 
  361   380     1 
  362   364     1 
  362   365     1 
  362   378     1 
  363   369     1 
  363   370     1 
  363   374     1 
  363   381     1 
  363   382     1 
  364   366     1 
  364   367     1 
  364   368     1 
  364   379     1 
  364   380     1 
  365   371     1 
  365   372     1 
  365   373     1 
  365   375     1 
  365   376     1 
  365   377     1 
  365   379     1 
  365   380     1 
  366   369     1 
  366   370     1 
  366   374     1 
  366   378     1 
  367   369     1 
  367   370     1 
  367   374     1 
  367   378     1 
  368   378     1 
  369   371     1 
  369   372     1 
  369   373     1 
  369   375     1 
  369   376     1 
  369   377     1 
  370   375     1 
  370   376     1 
  370   377     1 
  371   374     1 
  372   374     1 
  373   374     1 
  378   383     1 
  378   384     1 
  378   402     1 
  379   381     1 
  379   382     1 
  380   385     1 
  380   386     1 
  380   387     1 
  380   403     1 
  380   404     1 
  381   383     1 
  381   384     1 
  381   402     1 
  382   388     1 
  382   389     1 
  382   390     1 
  382   405     1 
  382   406     1 
  383   385     1 
  383   386     1 
  383   387     1 
  383   403     1 
  383   404     1 
  384   391     1 
  384   392     1 
  384   393     1 
  384   403     1 
  384   404     1 
  385   388     1 
  385   389     1 
  385   390     1 
  385   402     1 
  386   388     1 
  386   389     1 
  386   390     1 
  386   402     1 
  387   394     1 
  387   395     1 
  387   402     1 
  388   391     1 
  388   392     1 
  388   393     1 
  389   391     1 
  389   392     1 
  389   393     1 
  390   396     1 
  390   399     1 
  391   394     1 
  391   395     1 
  392   394     1 
  392   395     1 
  393   397     1 
  393   398     1 
  393   400     1 
  393   401     1 
  394   396     1 
  394   399     1 
  396   400     1 
  396   401     1 
  397   399     1 
  398   399     1 
  402   407     1 
  402   408     1 
  402   424     1 
  403   405     1 
  403   406     1 
  404   409     1 
  404   410     1 
  404   411     1 
  404   425     1 
  404   426     1 
  405   407     1 
  405   408     1 
  405   424     1 
  406   412     1 
  406   413     1 
  406   414     1 
  406   427     1 
  406   428     1 
  407   409     1 
  407   410     1 
  407   411     1 
  407   425     1 
  407   426     1 
  408   415     1 
  408   416     1 
  408   417     1 
  408   425     1 
  408   426     1 
  409   412     1 
  409   413     1 
  409   414     1 
  409   424     1 
  410   412     1 
  410   413     1 
  410   414     1 
  410   424     1 
  411   418     1 
  411   419     1 
  411   420     1 
  411   424     1 
  412   415     1 
  412   416     1 
  412   417     1 
  413   415     1 
  413   416     1 
  413   417     1 
  414   421     1 
  414   422     1 
  414   423     1 
  415   418     1 
  415   419     1 
  415   420     1 
  416   418     1 
  416   419     1 
  416   420     1 
  418   421     1 
  418   422     1 
  418   423     1 
  419   421     1 
  419   422     1 
  419   423     1 
  424   429     1 
  424   430     1 
  424   431     1 
  425   427     1 
  425   428     1 
  426   432     1 
  426   433     1 
  427   429     1 
  427   430     1 
  427   431     1 
  428   434     1 
  428   435     1 
  429   432     1 
  429   433     1 
  430   432     1 
  430   433     1 
  431   436     1 
  431   437     1 
  431   445     1 
  432   434     1 
  432   435     1 
  433   438     1 
  433   439     1 
  433   440     1 
  433   446     1 
  433   447     1 
  434   436     1 
  434   437     1 
  434   445     1 
  435   441     1 
  435   442     1 
  435   448     1 
  435   449     1 
  436   438     1 
  436   439     1 
  436   440     1 
  436   446     1 
  436   447     1 
  437   443     1 
  437   444     1 
  437   446     1 
  437   447     1 
  438   441     1 
  438   442     1 
  438   445     1 
  439   441     1 
  439   442     1 
  439   445     1 
  440   445     1 
  441   443     1 
  441   444     1 
  445   450     1 
  445   451     1 
  445   466     1 
  446   448     1 
  446   449     1 
  447   452     1 
  447   453     1 
  447   454     1 
  447   467     1 
  447   468     1 
  448   450     1 
  448   451     1 
  448   466     1 
  449   455     1 
  449   464     1 
  449   469     1 
  449   470     1 
  450   452     1 
  450   453     1 
  450   454     1 
  450   467     1 
  450   468     1 
  451   456     1 
  451   457     1 
  451   462     1 
  451   465     1 
  451   467     1 
  451   468     1 
  452   455     1 
  452   464     1 
  452   466     1 
  453   455     1 
  453   464     1 
  453   466     1 
  454   458     1 
  454   459     1 
  454   463     1 
  454   466     1 
  455   460     1 
  455   462     1 
  455   465     1 
  456   458     1 
  456   459     1 
  456   464     1 
  457   461     1 
  457   463     1 
  457   464     1 
  458   460     1 
  458   462     1 
  459   465     1 
  460   463     1 
  460   464     1 
  461   462     1 
  463   465     1 
  466   471     1 
  466   472     1 
  466   476     1 
  467   469     1 
  467   470     1 
  468   473     1 
  468   474     1 
  468   475     1 
  468   477     1 
  468   478     1 
  469   471     1 
  469   472     1 
  469   476     1 
  470   479     1 
  470   480     1 
  471   473     1 
  471   474     1 
  471   475     1 
  471   477     1 
  471   478     1 
  472   477     1 
  472   478     1 
  473   476     1 
  474   476     1 
  475   476     1 
  476   481     1 
  476   482     1 
  476   491     1 
  477   479     1 
  477   480     1 
  478   483     1 
  478   484     1 
  478   485     1 
  478   492     1 
  478   493     1 
  479   481     1 
  479   482     1 
  479   491     1 
  480   486     1 
  480   487     1 
  480   488     1 
  480   494     1 
  480   495     1 
  481   483     1 
  481   484     1 
  481   485     1 
  481   492     1 
  481   493     1 
  482   489     1 
  482   490     1 
  482   492     1 
  482   493     1 
  483   486     1 
  483   487     1 
  483   488     1 
  483   491     1 
  484   486     1 
  484   487     1 
  484   488     1 
  484   491     1 
  485   491     1 
  486   489     1 
  486   490     1 
  487   489     1 
  487   490     1 
  491   496     1 
  491   497     1 
  491   515     1 
  492   494     1 
  492   495     1 
  493   498     1 
  493   499     1 
  493   500     1 
  493   516     1 
  493   517     1 
  494   496     1 
  494   497     1 
  494   515     1 
  495   501     1 
  495   502     1 
  495   503     1 
  495   518     1 
  495   519     1 
  496   498     1 
  496   499     1 
  496   500     1 
  496   516     1 
  496   517     1 
  497   504     1 
  497   505     1 
  497   506     1 
  497   516     1 
  497   517     1 
  498   501     1 
  498   502     1 
  498   503     1 
  498   515     1 
  499   501     1 
  499   502     1 
  499   503     1 
  499   515     1 
  500   507     1 
  500   508     1 
  500   515     1 
  501   504     1 
  501   505     1 
  501   506     1 
  502   504     1 
  502   505     1 
  502   506     1 
  503   509     1 
  503   512     1 
  504   507     1 
  504   508     1 
  505   507     1 
  505   508     1 
  506   510     1 
  506   511     1 
  506   513     1 
  506   514     1 
  507   509     1 
  507   512     1 
  509   513     1 
  509   514     1 
  510   512     1 
  511   512     1 
  515   520     1 
  515   521     1 
  515   531     1 
  516   518     1 
  516   519     1 
  517   522     1 
  517   523     1 
  517   527     1 
  517   532     1 
  517   533     1 
  518   520     1 
  518   521     1 
  518   531     1 
  519   524     1 
  519   525     1 
  519   526     1 
  519   528     1 
  519   529     1 
  519   530     1 
  519   534     1 
  519   535     1 
  520   522     1 
  520   523     1 
  520   527     1 
  520   532     1 
  520   533     1 
  521   532     1 
  521   533     1 
  522   524     1 
  522   525     1 
  522   526     1 
  522   528     1 
  522   529     1 
  522   530     1 
  522   531     1 
  523   528     1 
  523   529     1 
  523   530     1 
  523   531     1 
  524   527     1 
  525   527     1 
  526   527     1 
  527   531     1 
  531   536     1 
  531   537     1 
  531   538     1 
  532   534     1 
  532   535     1 
  533   539     1 
  533   540     1 
  534   536     1 
  534   537     1 
  534   538     1 
  535   541     1 
  535   542     1 
  536   539     1 
  536   540     1 
  537   539     1 
  537   540     1 
  538   543     1 
  538   544     1 
  538   548     1 
  539   541     1 
  539   542     1 
  540   545     1 
  540   546     1 
  540   547     1 
  540   549     1 
  540   550     1 
  541   543     1 
  541   544     1 
  541   548     1 
  542   551     1 
  542   552     1 
  543   545     1 
  543   546     1 
  543   547     1 
  543   549     1 
  543   550     1 
  544   549     1 
  544   550     1 
  545   548     1 
  546   548     1 
  547   548     1 
  548   553     1 
  548   554     1 
  548   555     1 
  549   551     1 
  549   552     1 
  550   556     1 
  550   557     1 
  551   553     1 
  551   554     1 
  551   555     1 
  552   558     1 
  552   559     1 
  553   556     1 
  553   557     1 
  554   556     1 
  554   557     1 
  555   560     1 
  555   561     1 
  555   565     1 
  556   558     1 
  556   559     1 
  557   562     1 
  557   563     1 
  557   564     1 
  557   566     1 
  557   567     1 
  558   560     1 
  558   561     1 
  558   565     1 
  559   568     1 
  559   577     1 
  560   562     1 
  560   563     1 
  560   564     1 
  560   566     1 
  560   567     1 
  561   566     1 
  561   567     1 
  562   565     1 
  563   565     1 
  564   565     1 
  565   569     1 
  565   570     1 
  565   571     1 
  565   574     1 
  565   578     1 
  565   579     1 
  566   568     1 
  566   577     1 
  567   572     1 
  567   573     1 
  567   575     1 
  567   576     1 
  567   580     1 
  567   581     1 
  568   575     1 
  568   576     1 
  568   578     1 
  568   579     1 
  569   572     1 
  569   573     1 
  569   574     1 
  569   577     1 
  570   572     1 
  570   573     1 
  570   574     1 
  570   577     1 
  571   578     1 
  571   579     1 
  572   575     1 
  572   576     1 
  572   577     1 
  573   575     1 
  573   576     1 
  573   577     1 
  574   580     1 
  574   581     1 
  575   578     1 
  575   579     1 
  576   578     1 
  576   579     1 
  577   582     1 
  577   583     1 
  578   580     1 
  578   581     1 
  579   584     1 
  579   585     1 
  579   595     1 
  580   582     1 
  580   583     1 
  581   586     1 
  581   587     1 
  581   591     1 
  581   596     1 
  581   597     1 
  582   584     1 
  582   585     1 
  582   595     1 
  583   588     1 
  583   589     1 
  583   590     1 
  583   592     1 
  583   593     1 
  583   594     1 
  583   598     1 
  583   599     1 
  584   586     1 
  584   587     1 
  584   591     1 
  584   596     1 
  584   597     1 
  585   596     1 
  585   597     1 
  586   588     1 
  586   589     1 
  586   590     1 
  586   592     1 
  586   593     1 
  586   594     1 
  586   595     1 
  587   592     1 
  587   593     1 
  587   594     1 
  587   595     1 
  588   591     1 
  589   591     1 
  590   591     1 
  591   595     1 
  595   600     1 
  595   601     1 
  595   616     1 
  596   598     1 
  596   599     1 
  597   602     1 
  597   603     1 
  597   604     1 
  597   617     1 
  597   618     1 
  598   600     1 
  598   601     1 
  598   616     1 
  599   605     1 
  599   614     1 
  599   619     1 
  599   620     1 
  600   602     1 
  600   603     1 
  600   604     1 
  600   617     1 
  600   618     1 
  601   606     1 
  601   607     1 
  601   612     1 
  601   615     1 
  601   617     1 
  601   618     1 
  602   605     1 
  602   614     1 
  602   616     1 
  603   605     1 
  603   614     1 
  603   616     1 
  604   608     1 
  604   609     1 
  604   613     1 
  604   616     1 
  605   610     1 
  605   612     1 
  605   615     1 
  606   608     1 
  606   609     1 
  606   614     1 
  607   611     1 
  607   613     1 
  607   614     1 
  608   610     1 
  608   612     1 
  609   615     1 
  610   613     1 
  610   614     1 
  611   612     1 
  613   615     1 
  616   621     1 
  616   622     1 
  616   635     1 
  617   619     1 
  617   620     1 
  618   623     1 
  618   624     1 
  618   625     1 
  618   636     1 
  618   637     1 
  619   621     1 
  619   622     1 
  619   635     1 
  620   626     1 
  620   627     1 
  620   631     1 
  620   638     1 
  620   639     1 
  621   623     1 
  621   624     1 
  621   625     1 
  621   636     1 
  621   637     1 
  622   628     1 
  622   629     1 
  622   630     1 
  622   632     1 
  622   633     1 
  622   634     1 
  622   636     1 
  622   637     1 
  623   626     1 
  623   627     1 
  623   631     1 
  623   635     1 
  624   626     1 
  624   627     1 
  624   631     1 
  624   635     1 
  625   635     1 
  626   628     1 
  626   629     1 
  626   630     1 
  626   632     1 
  626   633     1 
  626   634     1 
  627   632     1 
  627   633     1 
  627   634     1 
  628   631     1 
  629   631     1 
  630   631     1 
  635   640     1 
  635   641     1 
  635   645     1 
  636   638     1 
  636   639     1 
  637   642     1 
  637   643     1 
  637   644     1 
  637   646     1 
  637   647     1 
  638   640     1 
  638   641     1 
  638   645     1 
  639   648     1 
  639   649     1 
  640   642     1 
  640   643     1 
  640   644     1 
  640   646     1 
  640   647     1 
  641   646     1 
  641   647     1 
  642   645     1 
  643   645     1 
  644   645     1 
  645   650     1 
  645   651     1 
  645   655     1 
  646   648     1 
  646   649     1 
  647   652     1 
  647   653     1 
  647   654     1 
  647   656     1 
  647   657     1 
  648   650     1 
  648   651     1 
  648   655     1 
  649   658     1 
  649   659     1 
  650   652     1 
  650   653     1 
  650   654     1 
  650   656     1 
  650   657     1 
  651   656     1 
  651   657     1 
  652   655     1 
  653   655     1 
  654   655     1 
  655   660     1 
  655   661     1 
  655   671     1 
  656   658     1 
  656   659     1 
  657   662     1 
  657   663     1 
  657   667     1 
  657   672     1 
  657   673     1 
  658   660     1 
  658   661     1 
  658   671     1 
  659   664     1 
  659   665     1 
  659   666     1 
  659   668     1 
  659   669     1 
  659   670     1 
  659   674     1 
  659   675     1 
  660   662     1 
  660   663     1 
  660   667     1 
  660   672     1 
  660   673     1 
  661   672     1 
  661   673     1 
  662   664     1 
  662   665     1 
  662   666     1 
  662   668     1 
  662   669     1 
  662   670     1 
  662   671     1 
  663   668     1 
  663   669     1 
  663   670     1 
  663   671     1 
  664   667     1 
  665   667     1 
  666   667     1 
  667   671     1 
  671   676     1 
  671   677     1 
  671   690     1 
  672   674     1 
  672   675     1 
  673   678     1 
  673   679     1 
  673   680     1 
  673   691     1 
  673   692     1 
  674   676     1 
  674   677     1 
  674   690     1 
  675   681     1 
  675   682     1 
  675   686     1 
  675   693     1 
  675   694     1 
  676   678     1 
  676   679     1 
  676   680     1 
  676   691     1 
  676   692     1 
  677   683     1 
  677   684     1 
  677   685     1 
  677   687     1 
  677   688     1 
  677   689     1 
  677   691     1 
  677   692     1 
  678   681     1 
  678   682     1 
  678   686     1 
  678   690     1 
  679   681     1 
  679   682     1 
  679   686     1 
  679   690     1 
  680   690     1 
  681   683     1 
  681   684     1 
  681   685     1 
  681   687     1 
  681   688     1 
  681   689     1 
  682   687     1 
  682   688     1 
  682   689     1 
  683   686     1 
  684   686     1 
  685   686     1 
  690   695     1 
  690   696     1 
  690   705     1 
  691   693     1 
  691   694     1 
  692   697     1 
  692   698     1 
  692   699     1 
  692   706     1 
  692   707     1 
  693   695     1 
  693   696     1 
  693   705     1 
  694   700     1 
  694   701     1 
  694   702     1 
  694   708     1 
  694   709     1 
  695   697     1 
  695   698     1 
  695   699     1 
  695   706     1 
  695   707     1 
  696   703     1 
  696   704     1 
  696   706     1 
  696   707     1 
  697   700     1 
  697   701     1 
  697   702     1 
  697   705     1 
  698   700     1 
  698   701     1 
  698   702     1 
  698   705     1 
  699   705     1 
  700   703     1 
  700   704     1 
  701   703     1 
  701   704     1 
  705   710     1 
  705   711     1 
  705   726     1 
  706   708     1 
  706   709     1 
  707   712     1 
  707   713     1 
  707   714     1 
  707   727     1 
  707   728     1 
  708   710     1 
  708   711     1 
  708   726     1 
  709   715     1 
  709   724     1 
  709   729     1 
  709   730     1 
  710   712     1 
  710   713     1 
  710   714     1 
  710   727     1 
  710   728     1 
  711   716     1 
  711   717     1 
  711   722     1 
  711   725     1 
  711   727     1 
  711   728     1 
  712   715     1 
  712   724     1 
  712   726     1 
  713   715     1 
  713   724     1 
  713   726     1 
  714   718     1 
  714   719     1 
  714   723     1 
  714   726     1 
  715   720     1 
  715   722     1 
  715   725     1 
  716   718     1 
  716   719     1 
  716   724     1 
  717   721     1 
  717   723     1 
  717   724     1 
  718   720     1 
  718   722     1 
  719   725     1 
  720   723     1 
  720   724     1 
  721   722     1 
  723   725     1 
  726   731     1 
  726   732     1 
  726   745     1 
  727   729     1 
  727   730     1 
  728   733     1 
  728   734     1 
  728   735     1 
  728   746     1 
  728   747     1 
  729   731     1 
  729   732     1 
  729   745     1 
  730   736     1 
  730   737     1 
  730   741     1 
  730   748     1 
  730   749     1 
  731   733     1 
  731   734     1 
  731   735     1 
  731   746     1 
  731   747     1 
  732   738     1 
  732   739     1 
  732   740     1 
  732   742     1 
  732   743     1 
  732   744     1 
  732   746     1 
  732   747     1 
  733   736     1 
  733   737     1 
  733   741     1 
  733   745     1 
  734   736     1 
  734   737     1 
  734   741     1 
  734   745     1 
  735   745     1 
  736   738     1 
  736   739     1 
  736   740     1 
  736   742     1 
  736   743     1 
  736   744     1 
  737   742     1 
  737   743     1 
  737   744     1 
  738   741     1 
  739   741     1 
  740   741     1 
  745   750     1 
  745   751     1 
  745   759     1 
  746   748     1 
  746   749     1 
  747   752     1 
  747   753     1 
  747   757     1 
  747   760     1 
  747   761     1 
  748   750     1 
  748   751     1 
  748   759     1 
  749   754     1 
  749   755     1 
  749   756     1 
  749   758     1 
  749   762     1 
  749   763     1 
  750   752     1 
  750   753     1 
  750   757     1 
  750   760     1 
  750   761     1 
  751   760     1 
  751   761     1 
  752   754     1 
  752   755     1 
  752   756     1 
  752   758     1 
  752   759     1 
  753   758     1 
  753   759     1 
  754   757     1 
  755   757     1 
  756   757     1 
  757   759     1 
  759   764     1 
  759   765     1 
  759   769     1 
  760   762     1 
  760   763     1 
  761   766     1 
  761   767     1 
  761   768     1 
  761   770     1 
  761   771     1 
  762   764     1 
  762   765     1 
  762   769     1 
  763   772     1 
  763   773     1 
  764   766     1 
  764   767     1 
  764   768     1 
  764   770     1 
  764   771     1 
  765   770     1 
  765   771     1 
  766   769     1 
  767   769     1 
  768   769     1 
  769   774     1 
  769   775     1 
  769   784     1 
  770   772     1 
  770   773     1 
  771   776     1 
  771   777     1 
  771   778     1 
  771   785     1 
  771   786     1 
  772   774     1 
  772   775     1 
  772   784     1 
  773   779     1 
  773   780     1 
  773   781     1 
  773   787     1 
  773   788     1 
  774   776     1 
  774   777     1 
  774   778     1 
  774   785     1 
  774   786     1 
  775   782     1 
  775   783     1 
  775   785     1 
  775   786     1 
  776   779     1 
  776   780     1 
  776   781     1 
  776   784     1 
  777   779     1 
  777   780     1 
  777   781     1 
  777   784     1 
  778   784     1 
  779   782     1 
  779   783     1 
  780   782     1 
  780   783     1 
  784   789     1 
  784   790     1 
  784   803     1 
  785   787     1 
  785   788     1 
  786   791     1 
  786   792     1 
  786   796     1 
  786   804     1 
  786   805     1 
  787   789     1 
  787   790     1 
  787   803     1 
  788   793     1 
  788   794     1 
  788   795     1 
  788   797     1 
  788   798     1 
  788   799     1 
  788   806     1 
  788   807     1 
  789   791     1 
  789   792     1 
  789   796     1 
  789   804     1 
  789   805     1 
  790   800     1 
  790   801     1 
  790   802     1 
  790   804     1 
  790   805     1 
  791   793     1 
  791   794     1 
  791   795     1 
  791   797     1 
  791   798     1 
  791   799     1 
  791   803     1 
  792   797     1 
  792   798     1 
  792   799     1 
  792   803     1 
  793   796     1 
  794   796     1 
  795   796     1 
  796   803     1 
  797   800     1 
  797   801     1 
  797   802     1 
  798   800     1 
  798   801     1 
  798   802     1 
  803   808     1 
  803   809     1 
  803   822     1 
  804   806     1 
  804   807     1 
  805   810     1 
  805   811     1 
  805   812     1 
  805   823     1 
  805   824     1 
  806   808     1 
  806   809     1 
  806   822     1 
  807   813     1 
  807   814     1 
  807   818     1 
  807   825     1 
  807   826     1 
  808   810     1 
  808   811     1 
  808   812     1 
  808   823     1 
  808   824     1 
  809   815     1 
  809   816     1 
  809   817     1 
  809   819     1 
  809   820     1 
  809   821     1 
  809   823     1 
  809   824     1 
  810   813     1 
  810   814     1 
  810   818     1 
  810   822     1 
  811   813     1 
  811   814     1 
  811   818     1 
  811   822     1 
  812   822     1 
  813   815     1 
  813   816     1 
  813   817     1 
  813   819     1 
  813   820     1 
  813   821     1 
  814   819     1 
  814   820     1 
  814   821     1 
  815   818     1 
  816   818     1 
  817   818     1 
  822   827     1 
  822   828     1 
  822   837     1 
  823   825     1 
  823   826     1 
  824   829     1 
  824   830     1 
  824   831     1 
  824   838     1 
  824   839     1 
  825   827     1 
  825   828     1 
  825   837     1 
  826   832     1 
  826   833     1 
  826   834     1 
  826   840     1 
  826   841     1 
  827   829     1 
  827   830     1 
  827   831     1 
  827   838     1 
  827   839     1 
  828   835     1 
  828   836     1 
  828   838     1 
  828   839     1 
  829   832     1 
  829   833     1 
  829   834     1 
  829   837     1 
  830   832     1 
  830   833     1 
  830   834     1 
  830   837     1 
  831   837     1 
  832   835     1 
  832   836     1 
  833   835     1 
  833   836     1 
  837   842     1 
  837   843     1 
  837   856     1 
  838   840     1 
  838   841     1 
  839   844     1 
  839   845     1 
  839   846     1 
  839   857     1 
  839   858     1 
  840   842     1 
  840   843     1 
  840   856     1 
  841   847     1 
  841   848     1 
  841   852     1 
  841   859     1 
  841   860     1 
  842   844     1 
  842   845     1 
  842   846     1 
  842   857     1 
  842   858     1 
  843   849     1 
  843   850     1 
  843   851     1 
  843   853     1 
  843   854     1 
  843   855     1 
  843   857     1 
  843   858     1 
  844   847     1 
  844   848     1 
  844   852     1 
  844   856     1 
  845   847     1 
  845   848     1 
  845   852     1 
  845   856     1 
  846   856     1 
  847   849     1 
  847   850     1 
  847   851     1 
  847   853     1 
  847   854     1 
  847   855     1 
  848   853     1 
  848   854     1 
  848   855     1 
  849   852     1 
  850   852     1 
  851   852     1 
  856   861     1 
  856   862     1 
  856   866     1 
  857   859     1 
  857   860     1 
  858   863     1 
  858   864     1 
  858   865     1 
  858   867     1 
  858   868     1 
  859   861     1 
  859   862     1 
  859   866     1 
  860   869     1 
  860   870     1 
  861   863     1 
  861   864     1 
  861   865     1 
  861   867     1 
  861   868     1 
  862   867     1 
  862   868     1 
  863   866     1 
  864   866     1 
  865   866     1 
  866   871     1 
  866   872     1 
  866   873     1 
  867   869     1 
  867   870     1 
  868   874     1 
  868   875     1 
  869   871     1 
  869   872     1 
  869   873     1 
  870   876     1 
  870   877     1 
  871   874     1 
  871   875     1 
  872   874     1 
  872   875     1 
  873   878     1 
  873   879     1 
  873   887     1 
  874   876     1 
  874   877     1 
  875   880     1 
  875   881     1 
  875   882     1 
  875   888     1 
  875   889     1 
  876   878     1 
  876   879     1 
  876   887     1 
  877   883     1 
  877   884     1 
  877   890     1 
  877   891     1 
  878   880     1 
  878   881     1 
  878   882     1 
  878   888     1 
  878   889     1 
  879   885     1 
  879   886     1 
  879   888     1 
  879   889     1 
  880   883     1 
  880   884     1 
  880   887     1 
  881   883     1 
  881   884     1 
  881   887     1 
  882   887     1 
  883   885     1 
  883   886     1 
  887   892     1 
  887   893     1 
  887   897     1 
  888   890     1 
  888   891     1 
  889   894     1 
  889   895     1 
  889   896     1 
  889   898     1 
  889   899     1 
  890   892     1 
  890   893     1 
  890   897     1 
  891   900     1 
  891   901     1 
  892   894     1 
  892   895     1 
  892   896     1 
  892   898     1 
  892   899     1 
  893   898     1 
  893   899     1 
  894   897     1 
  895   897     1 
  896   897     1 
  897   902     1 
  897   903     1 
  897   907     1 
  898   900     1 
  898   901     1 
  899   904     1 
  899   905     1 
  899   906     1 
  899   908     1 
  899   909     1 
  900   902     1 
  900   903     1 
  900   907     1 
  901   910     1 
  901   911     1 
  902   904     1 
  902   905     1 
  902   906     1 
  902   908     1 
  902   909     1 
  903   908     1 
  903   909     1 
  904   907     1 
  905   907     1 
  906   907     1 
  907   912     1 
  907   913     1 
  907   931     1 
  908   910     1 
  908   911     1 
  909   914     1 
  909   915     1 
  909   916     1 
  909   932     1 
  909   933     1 
  910   912     1 
  910   913     1 
  910   931     1 
  911   917     1 
  911   918     1 
  911   919     1 
  911   934     1 
  911   935     1 
  912   914     1 
  912   915     1 
  912   916     1 
  912   932     1 
  912   933     1 
  913   920     1 
  913   921     1 
  913   922     1 
  913   932     1 
  913   933     1 
  914   917     1 
  914   918     1 
  914   919     1 
  914   931     1 
  915   917     1 
  915   918     1 
  915   919     1 
  915   931     1 
  916   923     1 
  916   924     1 
  916   931     1 
  917   920     1 
  917   921     1 
  917   922     1 
  918   920     1 
  918   921     1 
  918   922     1 
  919   925     1 
  919   928     1 
  920   923     1 
  920   924     1 
  921   923     1 
  921   924     1 
  922   926     1 
  922   927     1 
  922   929     1 
  922   930     1 
  923   925     1 
  923   928     1 
  925   929     1 
  925   930     1 
  926   928     1 
  927   928     1 
  931   936     1 
  931   937     1 
  931   943     1 
  932   934     1 
  932   935     1 
  933   938     1 
  933   939     1 
  933   940     1 
  933   944     1 
  933   945     1 
  934   936     1 
  934   937     1 
  934   943     1 
  935   941     1 
  935   942     1 
  935   946     1 
  935   947     1 
  936   938     1 
  936   939     1 
  936   940     1 
  936   944     1 
  936   945     1 
  937   944     1 
  937   945     1 
  938   941     1 
  938   942     1 
  938   943     1 
  939   941     1 
  939   942     1 
  939   943     1 
  940   943     1 
  943   948     1 
  943   949     1 
  943   957     1 
  944   946     1 
  944   947     1 
  945   950     1 
  945   951     1 
  945   952     1 
  945   958     1 
  945   959     1 
  946   948     1 
  946   949     1 
  946   957     1 
  947   953     1 
  947   954     1 
  947   960     1 
  947   961     1 
  948   950     1 
  948   951     1 
  948   952     1 
  948   958     1 
  948   959     1 
  949   955     1 
  949   956     1 
  949   958     1 
  949   959     1 
  950   953     1 
  950   954     1 
  950   957     1 
  951   953     1 
  951   954     1 
  951   957     1 
  952   957     1 
  953   955     1 
  953   956     1 
  957   962     1 
  957   963     1 
  957   979     1 
  958   960     1 
  958   961     1 
  959   964     1 
  959   965     1 
  959   966     1 
  959   980     1 
  959   981     1 
  960   962     1 
  960   963     1 
  960   979     1 
  961   967     1 
  961   968     1 
  961   969     1 
  961   982     1 
  961   983     1 
  962   964     1 
  962   965     1 
  962   966     1 
  962   980     1 
  962   981     1 
  963   970     1 
  963   971     1 
  963   972     1 
  963   980     1 
  963   981     1 
  964   967     1 
  964   968     1 
  964   969     1 
  964   979     1 
  965   967     1 
  965   968     1 
  965   969     1 
  965   979     1 
  966   973     1 
  966   974     1 
  966   975     1 
  966   979     1 
  967   970     1 
  967   971     1 
  967   972     1 
  968   970     1 
  968   971     1 
  968   972     1 
  969   976     1 
  969   977     1 
  969   978     1 
  970   973     1 
  970   974     1 
  970   975     1 
  971   973     1 
  971   974     1 
  971   975     1 
  973   976     1 
  973   977     1 
  973   978     1 
  974   976     1 
  974   977     1 
  974   978     1 
  979   984     1 
  979   985     1 
  979  1001     1 
  980   982     1 
  980   983     1 
  981   986     1 
  981   987     1 
  981   988     1 
  981  1002     1 
  981  1003     1 
  982   984     1 
  982   985     1 
  982  1001     1 
  983   989     1 
  983   990     1 
  983   991     1 
  983  1004     1 
  983  1005     1 
  984   986     1 
  984   987     1 
  984   988     1 
  984  1002     1 
  984  1003     1 
  985   992     1 
  985   993     1 
  985   994     1 
  985  1002     1 
  985  1003     1 
  986   989     1 
  986   990     1 
  986   991     1 
  986  1001     1 
  987   989     1 
  987   990     1 
  987   991     1 
  987  1001     1 
  988   995     1 
  988   996     1 
  988   997     1 
  988  1001     1 
  989   992     1 
  989   993     1 
  989   994     1 
  990   992     1 
  990   993     1 
  990   994     1 
  991   998     1 
  991   999     1 
  991  1000     1 
  992   995     1 
  992   996     1 
  992   997     1 
  993   995     1 
  993   996     1 
  993   997     1 
  995   998     1 
  995   999     1 
  995  1000     1 
  996   998     1 
  996   999     1 
  996  1000     1 
 1001  1006     1 
 1001  1007     1 
 1001  1015     1 
 1002  1004     1 
 1002  1005     1 
 1003  1008     1 
 1003  1009     1 
 1003  1013     1 
 1003  1016     1 
 1003  1017     1 
 1004  1006     1 
 1004  1007     1 
 1004  1015     1 
 1005  1010     1 
 1005  1011     1 
 1005  1012     1 
 1005  1014     1 
 1005  1018     1 
 1005  1019     1 
 1006  1008     1 
 1006  1009     1 
 1006  1013     1 
 1006  1016     1 
 1006  1017     1 
 1007  1016     1 
 1007  1017     1 
 1008  1010     1 
 1008  1011     1 
 1008  1012     1 
 1008  1014     1 
 1008  1015     1 
 1009  1014     1 
 1009  1015     1 
 1010  1013     1 
 1011  1013     1 
 1012  1013     1 
 1013  1015     1 
 1015  1020     1 
 1015  1021     1 
 1015  1039     1 
 1016  1018     1 
 1016  1019     1 
 1017  1022     1 
 1017  1023     1 
 1017  1024     1 
 1017  1040     1 
 1017  1041     1 
 1018  1020     1 
 1018  1021     1 
 1018  1039     1 
 1019  1025     1 
 1019  1026     1 
 1019  1027     1 
 1019  1042     1 
 1019  1043     1 
 1020  1022     1 
 1020  1023     1 
 1020  1024     1 
 1020  1040     1 
 1020  1041     1 
 1021  1028     1 
 1021  1029     1 
 1021  1030     1 
 1021  1040     1 
 1021  1041     1 
 1022  1025     1 
 1022  1026     1 
 1022  1027     1 
 1022  1039     1 
 1023  1025     1 
 1023  1026     1 
 1023  1027     1 
 1023  1039     1 
 1024  1031     1 
 1024  1032     1 
 1024  1039     1 
 1025  1028     1 
 1025  1029     1 
 1025  1030     1 
 1026  1028     1 
 1026  1029     1 
 1026  1030     1 
 1027  1033     1 
 1027  1036     1 
 1028  1031     1 
 1028  1032     1 
 1029  1031     1 
 1029  1032     1 
 1030  1034     1 
 1030  1035     1 
 1030  1037     1 
 1030  1038     1 
 1031  1033     1 
 1031  1036     1 
 1033  1037     1 
 1033  1038     1 
 1034  1036     1 
 1035  1036     1 
 1039  1044     1 
 1039  1045     1 
 1039  1058     1 
 1040  1042     1 
 1040  1043     1 
 1041  1046     1 
 1041  1047     1 
 1041  1051     1 
 1041  1059     1 
 1041  1060     1 
 1042  1044     1 
 1042  1045     1 
 1042  1058     1 
 1043  1048     1 
 1043  1049     1 
 1043  1050     1 
 1043  1052     1 
 1043  1053     1 
 1043  1054     1 
 1043  1061     1 
 1043  1062     1 
 1044  1046     1 
 1044  1047     1 
 1044  1051     1 
 1044  1059     1 
 1044  1060     1 
 1045  1055     1 
 1045  1056     1 
 1045  1057     1 
 1045  1059     1 
 1045  1060     1 
 1046  1048     1 
 1046  1049     1 
 1046  1050     1 
 1046  1052     1 
 1046  1053     1 
 1046  1054     1 
 1046  1058     1 
 1047  1052     1 
 1047  1053     1 
 1047  1054     1 
 1047  1058     1 
 1048  1051     1 
 1049  1051     1 
 1050  1051     1 
 1051  1058     1 
 1052  1055     1 
 1052  1056     1 
 1052  1057     1 
 1053  1055     1 
 1053  1056     1 
 1053  1057     1 
 1058  1063     1 
 1058  1064     1 
 1058  1077     1 
 1059  1061     1 
 1059  1062     1 
 1060  1065     1 
 1060  1066     1 
 1060  1070     1 
 1060  1078     1 
 1060  1079     1 
 1061  1063     1 
 1061  1064     1 
 1061  1077     1 
 1062  1067     1 
 1062  1068     1 
 1062  1069     1 
 1062  1071     1 
 1062  1072     1 
 1062  1073     1 
 1062  1080     1 
 1062  1089     1 
 1063  1065     1 
 1063  1066     1 
 1063  1070     1 
 1063  1078     1 
 1063  1079     1 
 1064  1074     1 
 1064  1075     1 
 1064  1076     1 
 1064  1078     1 
 1064  1079     1 
 1065  1067     1 
 1065  1068     1 
 1065  1069     1 
 1065  1071     1 
 1065  1072     1 
 1065  1073     1 
 1065  1077     1 
 1066  1071     1 
 1066  1072     1 
 1066  1073     1 
 1066  1077     1 
 1067  1070     1 
 1068  1070     1 
 1069  1070     1 
 1070  1077     1 
 1071  1074     1 
 1071  1075     1 
 1071  1076     1 
 1072  1074     1 
 1072  1075     1 
 1072  1076     1 
 1077  1081     1 
 1077  1082     1 
 1077  1083     1 
 1077  1086     1 
 1077  1090     1 
 1077  1091     1 
 1078  1080     1 
 1078  1089     1 
 1079  1084     1 
 1079  1085     1 
 1079  1087     1 
 1079  1088     1 
 1079  1092     1 
 1079  1093     1 
 1080  1087     1 
 1080  1088     1 
 1080  1090     1 
 1080  1091     1 
 1081  1084     1 
 1081  1085     1 
 1081  1086     1 
 1081  1089     1 
 1082  1084     1 
 1082  1085     1 
 1082  1086     1 
 1082  1089     1 
 1083  1090     1 
 1083  1091     1 
 1084  1087     1 
 1084  1088     1 
 1084  1089     1 
 1085  1087     1 
 1085  1088     1 
 1085  1089     1 
 1086  1092     1 
 1086  1093     1 
 1087  1090     1 
 1087  1091     1 
 1088  1090     1 
 1088  1091     1 
 1089  1094     1 
 1089  1095     1 
 1090  1092     1 
 1090  1093     1 
 1091  1096     1 
 1091  1097     1 
 1091  1115     1 
 1092  1094     1 
 1092  1095     1 
 1093  1098     1 
 1093  1099     1 
 1093  1100     1 
 1093  1116     1 
 1093  1117     1 
 1094  1096     1 
 1094  1097     1 
 1094  1115     1 
 1095  1101     1 
 1095  1102     1 
 1095  1103     1 
 1095  1118     1 
 1095  1119     1 
 1096  1098     1 
 1096  1099     1 
 1096  1100     1 
 1096  1116     1 
 1096  1117     1 
 1097  1104     1 
 1097  1105     1 
 1097  1106     1 
 1097  1116     1 
 1097  1117     1 
 1098  1101     1 
 1098  1102     1 
 1098  1103     1 
 1098  1115     1 
 1099  1101     1 
 1099  1102     1 
 1099  1103     1 
 1099  1115     1 
 1100  1107     1 
 1100  1108     1 
 1100  1115     1 
 1101  1104     1 
 1101  1105     1 
 1101  1106     1 
 1102  1104     1 
 1102  1105     1 
 1102  1106     1 
 1103  1109     1 
 1103  1112     1 
 1104  1107     1 
 1104  1108     1 
 1105  1107     1 
 1105  1108     1 
 1106  1110     1 
 1106  1111     1 
 1106  1113     1 
 1106  1114     1 
 1107  1109     1 
 1107  1112     1 
 1109  1113     1 
 1109  1114     1 
 1110  1112     1 
 1111  1112     1 
 1115  1120     1 
 1115  1121     1 
 1115  1132     1 
 1116  1118     1 
 1116  1119     1 
 1117  1122     1 
 1117  1123     1 
 1117  1124     1 
 1117  1133     1 
 1117  1134     1 
 1118  1120     1 
 1118  1121     1 
 1118  1132     1 
 1119  1125     1 
 1119  1130     1 
 1119  1135     1 
 1119  1136     1 
 1120  1122     1 
 1120  1123     1 
 1120  1124     1 
 1120  1133     1 
 1120  1134     1 
 1121  1126     1 
 1121  1128     1 
 1121  1131     1 
 1121  1133     1 
 1121  1134     1 
 1122  1125     1 
 1122  1130     1 
 1122  1132     1 
 1123  1125     1 
 1123  1130     1 
 1123  1132     1 
 1124  1127     1 
 1124  1129     1 
 1124  1132     1 
 1125  1129     1 
 1125  1131     1 
 1126  1131     1 
 1127  1129     1 
 1127  1130     1 
 1129  1131     1 
 1132  1137     1 
 1132  1138     1 
 1132  1151     1 
 1133  1135     1 
 1133  1136     1 
 1134  1139     1 
 1134  1140     1 
 1134  1141     1 
 1134  1152     1 
 1134  1153     1 
 1135  1137     1 
 1135  1138     1 
 1135  1151     1 
 1136  1142     1 
 1136  1143     1 
 1136  1147     1 
 1136  1154     1 
 1136  1155     1 
 1137  1139     1 
 1137  1140     1 
 1137  1141     1 
 1137  1152     1 
 1137  1153     1 
 1138  1144     1 
 1138  1145     1 
 1138  1146     1 
 1138  1148     1 
 1138  1149     1 
 1138  1150     1 
 1138  1152     1 
 1138  1153     1 
 1139  1142     1 
 1139  1143     1 
 1139  1147     1 
 1139  1151     1 
 1140  1142     1 
 1140  1143     1 
 1140  1147     1 
 1140  1151     1 
 1141  1151     1 
 1142  1144     1 
 1142  1145     1 
 1142  1146     1 
 1142  1148     1 
 1142  1149     1 
 1142  1150     1 
 1143  1148     1 
 1143  1149     1 
 1143  1150     1 
 1144  1147     1 
 1145  1147     1 
 1146  1147     1 
 1151  1156     1 
 1151  1157     1 
 1151  1168     1 
 1152  1154     1 
 1152  1155     1 
 1153  1158     1 
 1153  1159     1 
 1153  1160     1 
 1153  1169     1 
 1153  1170     1 
 1154  1156     1 
 1154  1157     1 
 1154  1168     1 
 1155  1161     1 
 1155  1162     1 
 1155  1163     1 
 1155  1171     1 
 1155  1172     1 
 1156  1158     1 
 1156  1159     1 
 1156  1160     1 
 1156  1169     1 
 1156  1170     1 
 1157  1164     1 
 1157  1165     1 
 1157  1169     1 
 1157  1170     1 
 1158  1161     1 
 1158  1162     1 
 1158  1163     1 
 1158  1168     1 
 1159  1161     1 
 1159  1162     1 
 1159  1163     1 
 1159  1168     1 
 1160  1166     1 
 1160  1167     1 
 1160  1168     1 
 1161  1164     1 
 1161  1165     1 
 1162  1164     1 
 1162  1165     1 
 1164  1166     1 
 1164  1167     1 
 1168  1173     1 
 1168  1174     1 
 1168  1187     1 
 1169  1171     1 
 1169  1172     1 
 1170  1175     1 
 1170  1176     1 
 1170  1177     1 
 1170  1188     1 
 1170  1189     1 
 1171  1173     1 
 1171  1174     1 
 1171  1187     1 
 1172  1178     1 
 1172  1179     1 
 1172  1183     1 
 1172  1190     1 
 1172  1191     1 
 1173  1175     1 
 1173  1176     1 
 1173  1177     1 
 1173  1188     1 
 1173  1189     1 
 1174  1180     1 
 1174  1181     1 
 1174  1182     1 
 1174  1184     1 
 1174  1185     1 
 1174  1186     1 
 1174  1188     1 
 1174  1189     1 
 1175  1178     1 
 1175  1179     1 
 1175  1183     1 
 1175  1187     1 
 1176  1178     1 
 1176  1179     1 
 1176  1183     1 
 1176  1187     1 
 1177  1187     1 
 1178  1180     1 
 1178  1181     1 
 1178  1182     1 
 1178  1184     1 
 1178  1185     1 
 1178  1186     1 
 1179  1184     1 
 1179  1185     1 
 1179  1186     1 
 1180  1183     1 
 1181  1183     1 
 1182  1183     1 
 1187  1192     1 
 1187  1193     1 
 1187  1197     1 
 1188  1190     1 
 1188  1191     1 
 1189  1194     1 
 1189  1195     1 
 1189  1196     1 
 1189  1198     1 
 1189  1199     1 
 1190  1192     1 
 1190  1193     1 
 1190  1197     1 
 1191  1200     1 
 1191  1201     1 
 1192  1194     1 
 1192  1195     1 
 1192  1196     1 
 1192  1198     1 
 1192  1199     1 
 1193  1198     1 
 1193  1199     1 
 1194  1197     1 
 1195  1197     1 
 1196  1197     1 
 1197  1202     1 
 1197  1203     1 
 1197  1213     1 
 1198  1200     1 
 1198  1201     1 
 1199  1204     1 
 1199  1205     1 
 1199  1209     1 
 1199  1214     1 
 1199  1215     1 
 1200  1202     1 
 1200  1203     1 
 1200  1213     1 
 1201  1206     1 
 1201  1207     1 
 1201  1208     1 
 1201  1210     1 
 1201  1211     1 
 1201  1212     1 
 1201  1216     1 
 1201  1217     1 
 1202  1204     1 
 1202  1205     1 
 1202  1209     1 
 1202  1214     1 
 1202  1215     1 
 1203  1214     1 
 1203  1215     1 
 1204  1206     1 
 1204  1207     1 
 1204  1208     1 
 1204  1210     1 
 1204  1211     1 
 1204  1212     1 
 1204  1213     1 
 1205  1210     1 
 1205  1211     1 
 1205  1212     1 
 1205  1213     1 
 1206  1209     1 
 1207  1209     1 
 1208  1209     1 
 1209  1213     1 
 1213  1218     1 
 1213  1219     1 
 1213  1237     1 
 1214  1216     1 
 1214  1217     1 
 1215  1220     1 
 1215  1221     1 
 1215  1222     1 
 1215  1238     1 
 1215  1239     1 
 1216  1218     1 
 1216  1219     1 
 1216  1237     1 
 1217  1223     1 
 1217  1224     1 
 1217  1225     1 
 1217  1240     1 
 1217  1241     1 
 1218  1220     1 
 1218  1221     1 
 1218  1222     1 
 1218  1238     1 
 1218  1239     1 
 1219  1226     1 
 1219  1227     1 
 1219  1228     1 
 1219  1238     1 
 1219  1239     1 
 1220  1223     1 
 1220  1224     1 
 1220  1225     1 
 1220  1237     1 
 1221  1223     1 
 1221  1224     1 
 1221  1225     1 
 1221  1237     1 
 1222  1229     1 
 1222  1230     1 
 1222  1237     1 
 1223  1226     1 
 1223  1227     1 
 1223  1228     1 
 1224  1226     1 
 1224  1227     1 
 1224  1228     1 
 1225  1231     1 
 1225  1234     1 
 1226  1229     1 
 1226  1230     1 
 1227  1229     1 
 1227  1230     1 
 1228  1232     1 
 1228  1233     1 
 1228  1235     1 
 1228  1236     1 
 1229  1231     1 
 1229  1234     1 
 1231  1235     1 
 1231  1236     1 
 1232  1234     1 
 1233  1234     1 
 1237  1242     1 
 1237  1243     1 
 1237  1251     1 
 1238  1240     1 
 1238  1241     1 
 1239  1244     1 
 1239  1245     1 
 1239  1246     1 
 1239  1252     1 
 1239  1253     1 
 1240  1242     1 
 1240  1243     1 
 1240  1251     1 
 1241  1247     1 
 1241  1248     1 
 1241  1254     1 
 1241  1255     1 
 1242  1244     1 
 1242  1245     1 
 1242  1246     1 
 1242  1252     1 
 1242  1253     1 
 1243  1249     1 
 1243  1250     1 
 1243  1252     1 
 1243  1253     1 
 1244  1247     1 
 1244  1248     1 
 1244  1251     1 
 1245  1247     1 
 1245  1248     1 
 1245  1251     1 
 1246  1251     1 
 1247  1249     1 
 1247  1250     1 
 1251  1256     1 
 1251  1257     1 
 1251  1263     1 
 1252  1254     1 
 1252  1255     1 
 1253  1258     1 
 1253  1259     1 
 1253  1260     1 
 1253  1264     1 
 1253  1265     1 
 1254  1256     1 
 1254  1257     1 
 1254  1263     1 
 1255  1261     1 
 1255  1262     1 
 1255  1266     1 
 1255  1267     1 
 1256  1258     1 
 1256  1259     1 
 1256  1260     1 
 1256  1264     1 
 1256  1265     1 
 1257  1264     1 
 1257  1265     1 
 1258  1261     1 
 1258  1262     1 
 1258  1263     1 
 1259  1261     1 
 1259  1262     1 
 1259  1263     1 
 1260  1263     1 
 1263  1268     1 
 1263  1269     1 
 1263  1278     1 
 1264  1266     1 
 1264  1267     1 
 1265  1270     1 
 1265  1271     1 
 1265  1272     1 
 1265  1279     1 
 1265  1280     1 
 1266  1268     1 
 1266  1269     1 
 1266  1278     1 
 1267  1273     1 
 1267  1274     1 
 1267  1275     1 
 1267  1281     1 
 1267  1282     1 
 1268  1270     1 
 1268  1271     1 
 1268  1272     1 
 1268  1279     1 
 1268  1280     1 
 1269  1276     1 
 1269  1277     1 
 1269  1279     1 
 1269  1280     1 
 1270  1273     1 
 1270  1274     1 
 1270  1275     1 
 1270  1278     1 
 1271  1273     1 
 1271  1274     1 
 1271  1275     1 
 1271  1278     1 
 1272  1278     1 
 1273  1276     1 
 1273  1277     1 
 1274  1276     1 
 1274  1277     1 
 1278  1283     1 
 1278  1284     1 
 1278  1293     1 
 1279  1281     1 
 1279  1282     1 
 1280  1285     1 
 1280  1286     1 
 1280  1287     1 
 1280  1294     1 
 1280  1295     1 
 1281  1283     1 
 1281  1284     1 
 1281  1293     1 
 1282  1288     1 
 1282  1289     1 
 1282  1290     1 
 1282  1296     1 
 1282  1297     1 
 1283  1285     1 
 1283  1286     1 
 1283  1287     1 
 1283  1294     1 
 1283  1295     1 
 1284  1291     1 
 1284  1292     1 
 1284  1294     1 
 1284  1295     1 
 1285  1288     1 
 1285  1289     1 
 1285  1290     1 
 1285  1293     1 
 1286  1288     1 
 1286  1289     1 
 1286  1290     1 
 1286  1293     1 
 1287  1293     1 
 1288  1291     1 
 1288  1292     1 
 1289  1291     1 
 1289  1292     1 
 1293  1298     1 
 1293  1299     1 
 1293  1312     1 
 1294  1296     1 
 1294  1297     1 
 1295  1300     1 
 1295  1301     1 
 1295  1302     1 
 1295  1313     1 
 1295  1314     1 
 1296  1298     1 
 1296  1299     1 
 1296  1312     1 
 1297  1303     1 
 1297  1304     1 
 1297  1308     1 
 1297  1315     1 
 1297  1316     1 
 1298  1300     1 
 1298  1301     1 
 1298  1302     1 
 1298  1313     1 
 1298  1314     1 
 1299  1305     1 
 1299  1306     1 
 1299  1307     1 
 1299  1309     1 
 1299  1310     1 
 1299  1311     1 
 1299  1313     1 
 1299  1314     1 
 1300  1303     1 
 1300  1304     1 
 1300  1308     1 
 1300  1312     1 
 1301  1303     1 
 1301  1304     1 
 1301  1308     1 
 1301  1312     1 
 1302  1312     1 
 1303  1305     1 
 1303  1306     1 
 1303  1307     1 
 1303  1309     1 
 1303  1310     1 
 1303  1311     1 
 1304  1309     1 
 1304  1310     1 
 1304  1311     1 
 1305  1308     1 
 1306  1308     1 
 1307  1308     1 
 1312  1317     1 
 1312  1318     1 
 1312  1326     1 
 1313  1315     1 
 1313  1316     1 
 1314  1319     1 
 1314  1320     1 
 1314  1321     1 
 1314  1327     1 
 1314  1328     1 
 1315  1317     1 
 1315  1318     1 
 1315  1326     1 
 1316  1322     1 
 1316  1323     1 
 1316  1329     1 
 1316  1330     1 
 1317  1319     1 
 1317  1320     1 
 1317  1321     1 
 1317  1327     1 
 1317  1328     1 
 1318  1324     1 
 1318  1325     1 
 1318  1327     1 
 1318  1328     1 
 1319  1322     1 
 1319  1323     1 
 1319  1326     1 
 1320  1322     1 
 1320  1323     1 
 1320  1326     1 
 1321  1326     1 
 1322  1324     1 
 1322  1325     1 
 1326  1331     1 
 1326  1332     1 
 1326  1348     1 
 1327  1329     1 
 1327  1330     1 
 1328  1333     1 
 1328  1334     1 
 1328  1335     1 
 1328  1349     1 
 1328  1350     1 
 1329  1331     1 
 1329  1332     1 
 1329  1348     1 
 1330  1336     1 
 1330  1337     1 
 1330  1338     1 
 1330  1351     1 
 1330  1352     1 
 1331  1333     1 
 1331  1334     1 
 1331  1335     1 
 1331  1349     1 
 1331  1350     1 
 1332  1339     1 
 1332  1340     1 
 1332  1341     1 
 1332  1349     1 
 1332  1350     1 
 1333  1336     1 
 1333  1337     1 
 1333  1338     1 
 1333  1348     1 
 1334  1336     1 
 1334  1337     1 
 1334  1338     1 
 1334  1348     1 
 1335  1342     1 
 1335  1343     1 
 1335  1344     1 
 1335  1348     1 
 1336  1339     1 
 1336  1340     1 
 1336  1341     1 
 1337  1339     1 
 1337  1340     1 
 1337  1341     1 
 1338  1345     1 
 1338  1346     1 
 1338  1347     1 
 1339  1342     1 
 1339  1343     1 
 1339  1344     1 
 1340  1342     1 
 1340  1343     1 
 1340  1344     1 
 1342  1345     1 
 1342  1346     1 
 1342  1347     1 
 1343  1345     1 
 1343  1346     1 
 1343  1347     1 
 1348  1353     1 
 1348  1354     1 
 1348  1367     1 
 1349  1351     1 
 1349  1352     1 
 1350  1355     1 
 1350  1356     1 
 1350  1357     1 
 1350  1368     1 
 1350  1369     1 
 1351  1353     1 
 1351  1354     1 
 1351  1367     1 
 1352  1358     1 
 1352  1359     1 
 1352  1363     1 
 1352  1370     1 
 1352  1371     1 
 1353  1355     1 
 1353  1356     1 
 1353  1357     1 
 1353  1368     1 
 1353  1369     1 
 1354  1360     1 
 1354  1361     1 
 1354  1362     1 
 1354  1364     1 
 1354  1365     1 
 1354  1366     1 
 1354  1368     1 
 1354  1369     1 
 1355  1358     1 
 1355  1359     1 
 1355  1363     1 
 1355  1367     1 
 1356  1358     1 
 1356  1359     1 
 1356  1363     1 
 1356  1367     1 
 1357  1367     1 
 1358  1360     1 
 1358  1361     1 
 1358  1362     1 
 1358  1364     1 
 1358  1365     1 
 1358  1366     1 
 1359  1364     1 
 1359  1365     1 
 1359  1366     1 
 1360  1363     1 
 1361  1363     1 
 1362  1363     1 
 1367  1372     1 
 1367  1373     1 
 1367  1386     1 
 1368  1370     1 
 1368  1371     1 
 1369  1374     1 
 1369  1375     1 
 1369  1376     1 
 1369  1387     1 
 1369  1388     1 
 1370  1372     1 
 1370  1373     1 
 1370  1386     1 
 1371  1377     1 
 1371  1378     1 
 1371  1382     1 
 1371  1389     1 
 1371  1390     1 
 1372  1374     1 
 1372  1375     1 
 1372  1376     1 
 1372  1387     1 
 1372  1388     1 
 1373  1379     1 
 1373  1380     1 
 1373  1381     1 
 1373  1383     1 
 1373  1384     1 
 1373  1385     1 
 1373  1387     1 
 1373  1388     1 
 1374  1377     1 
 1374  1378     1 
 1374  1382     1 
 1374  1386     1 
 1375  1377     1 
 1375  1378     1 
 1375  1382     1 
 1375  1386     1 
 1376  1386     1 
 1377  1379     1 
 1377  1380     1 
 1377  1381     1 
 1377  1383     1 
 1377  1384     1 
 1377  1385     1 
 1378  1383     1 
 1378  1384     1 
 1378  1385     1 
 1379  1382     1 
 1380  1382     1 
 1381  1382     1 
 1386  1391     1 
 1386  1392     1 
 1386  1393     1 
 1387  1389     1 
 1387  1390     1 
 1388  1394     1 
 1388  1395     1 
 1389  1391     1 
 1389  1392     1 
 1389  1393     1 
 1390  1396     1 
 1390  1397     1 
 1391  1394     1 
 1391  1395     1 
 1392  1394     1 
 1392  1395     1 
 1393  1398     1 
 1393  1399     1 
 1393  1417     1 
 1394  1396     1 
 1394  1397     1 
 1395  1400     1 
 1395  1401     1 
 1395  1402     1 
 1395  1418     1 
 1395  1419     1 
 1396  1398     1 
 1396  1399     1 
 1396  1417     1 
 1397  1403     1 
 1397  1404     1 
 1397  1405     1 
 1397  1420     1 
 1397  1421     1 
 1398  1400     1 
 1398  1401     1 
 1398  1402     1 
 1398  1418     1 
 1398  1419     1 
 1399  1406     1 
 1399  1407     1 
 1399  1408     1 
 1399  1418     1 
 1399  1419     1 
 1400  1403     1 
 1400  1404     1 
 1400  1405     1 
 1400  1417     1 
 1401  1403     1 
 1401  1404     1 
 1401  1405     1 
 1401  1417     1 
 1402  1409     1 
 1402  1410     1 
 1402  1417     1 
 1403  1406     1 
 1403  1407     1 
 1403  1408     1 
 1404  1406     1 
 1404  1407     1 
 1404  1408     1 
 1405  1411     1 
 1405  1414     1 
 1406  1409     1 
 1406  1410     1 
 1407  1409     1 
 1407  1410     1 
 1408  1412     1 
 1408  1413     1 
 1408  1415     1 
 1408  1416     1 
 1409  1411     1 
 1409  1414     1 
 1411  1415     1 
 1411  1416     1 
 1412  1414     1 
 1413  1414     1 
 1417  1422     1 
 1417  1423     1 
 1417  1433     1 
 1418  1420     1 
 1418  1421     1 
 1419  1424     1 
 1419  1425     1 
 1419  1429     1 
 1419  1434     1 
 1419  1435     1 
 1420  1422     1 
 1420  1423     1 
 1420  1433     1 
 1421  1426     1 
 1421  1427     1 
 1421  1428     1 
 1421  1430     1 
 1421  1431     1 
 1421  1432     1 
 1421  1436     1 
 1421  1437     1 
 1422  1424     1 
 1422  1425     1 
 1422  1429     1 
 1422  1434     1 
 1422  1435     1 
 1423  1434     1 
 1423  1435     1 
 1424  1426     1 
 1424  1427     1 
 1424  1428     1 
 1424  1430     1 
 1424  1431     1 
 1424  1432     1 
 1424  1433     1 
 1425  1430     1 
 1425  1431     1 
 1425  1432     1 
 1425  1433     1 
 1426  1429     1 
 1427  1429     1 
 1428  1429     1 
 1429  1433     1 
 1433  1438     1 
 1433  1439     1 
 1433  1447     1 
 1434  1436     1 
 1434  1437     1 
 1435  1440     1 
 1435  1441     1 
 1435  1445     1 
 1435  1448     1 
 1435  1449     1 
 1436  1438     1 
 1436  1439     1 
 1436  1447     1 
 1437  1442     1 
 1437  1443     1 
 1437  1444     1 
 1437  1446     1 
 1437  1450     1 
 1437  1451     1 
 1438  1440     1 
 1438  1441     1 
 1438  1445     1 
 1438  1448     1 
 1438  1449     1 
 1439  1448     1 
 1439  1449     1 
 1440  1442     1 
 1440  1443     1 
 1440  1444     1 
 1440  1446     1 
 1440  1447     1 
 1441  1446     1 
 1441  1447     1 
 1442  1445     1 
 1443  1445     1 
 1444  1445     1 
 1445  1447     1 
 1447  1452     1 
 1447  1453     1 
 1447  1466     1 
 1448  1450     1 
 1448  1451     1 
 1449  1454     1 
 1449  1455     1 
 1449  1459     1 
 1449  1467     1 
 1449  1468     1 
 1450  1452     1 
 1450  1453     1 
 1450  1466     1 
 1451  1456     1 
 1451  1457     1 
 1451  1458     1 
 1451  1460     1 
 1451  1461     1 
 1451  1462     1 
 1451  1469     1 
 1451  1470     1 
 1452  1454     1 
 1452  1455     1 
 1452  1459     1 
 1452  1467     1 
 1452  1468     1 
 1453  1463     1 
 1453  1464     1 
 1453  1465     1 
 1453  1467     1 
 1453  1468     1 
 1454  1456     1 
 1454  1457     1 
 1454  1458     1 
 1454  1460     1 
 1454  1461     1 
 1454  1462     1 
 1454  1466     1 
 1455  1460     1 
 1455  1461     1 
 1455  1462     1 
 1455  1466     1 
 1456  1459     1 
 1457  1459     1 
 1458  1459     1 
 1459  1466     1 
 1460  1463     1 
 1460  1464     1 
 1460  1465     1 
 1461  1463     1 
 1461  1464     1 
 1461  1465     1 
 1466  1471     1 
 1466  1472     1 
 1466  1476     1 
 1467  1469     1 
 1467  1470     1 
 1468  1473     1 
 1468  1474     1 
 1468  1475     1 
 1468  1477     1 
 1468  1478     1 
 1469  1471     1 
 1469  1472     1 
 1469  1476     1 
 1470  1479     1 
 1470  1480     1 
 1471  1473     1 
 1471  1474     1 
 1471  1475     1 
 1471  1477     1 
 1471  1478     1 
 1472  1477     1 
 1472  1478     1 
 1473  1476     1 
 1474  1476     1 
 1475  1476     1 
 1476  1481     1 
 1476  1482     1 
 1476  1493     1 
 1477  1479     1 
 1477  1480     1 
 1478  1483     1 
 1478  1484     1 
 1478  1485     1 
 1478  1494     1 
 1478  1495     1 
 1479  1481     1 
 1479  1482     1 
 1479  1493     1 
 1480  1486     1 
 1480  1487     1 
 1480  1488     1 
 1480  1496     1 
 1480  1497     1 
 1481  1483     1 
 1481  1484     1 
 1481  1485     1 
 1481  1494     1 
 1481  1495     1 
 1482  1489     1 
 1482  1490     1 
 1482  1494     1 
 1482  1495     1 
 1483  1486     1 
 1483  1487     1 
 1483  1488     1 
 1483  1493     1 
 1484  1486     1 
 1484  1487     1 
 1484  1488     1 
 1484  1493     1 
 1485  1491     1 
 1485  1492     1 
 1485  1493     1 
 1486  1489     1 
 1486  1490     1 
 1487  1489     1 
 1487  1490     1 
 1489  1491     1 
 1489  1492     1 
 1493  1498     1 
 1493  1499     1 
 1493  1500     1 
 1494  1496     1 
 1494  1497     1 
 1495  1501     1 
 1495  1502     1 
 1496  1498     1 
 1496  1499     1 
 1496  1500     1 
 1497  1503     1 
 1497  1504     1 
 1498  1501     1 
 1498  1502     1 
 1499  1501     1 
 1499  1502     1 
 1500  1505     1 
 1500  1506     1 
 1500  1507     1 
 1501  1503     1 
 1501  1504     1 
 1502  1508     1 
 1502  1509     1 
 1503  1505     1 
 1503  1506     1 
 1503  1507     1 
 1504  1510     1 
 1504  1511     1 
 1505  1508     1 
 1505  1509     1 
 1506  1508     1 
 1506  1509     1 
 1507  1512     1 
 1507  1513     1 
 1507  1523     1 
 1508  1510     1 
 1508  1511     1 
 1509  1514     1 
 1509  1515     1 
 1509  1519     1 
 1509  1524     1 
 1509  1525     1 
 1510  1512     1 
 1510  1513     1 
 1510  1523     1 
 1511  1516     1 
 1511  1517     1 
 1511  1518     1 
 1511  1520     1 
 1511  1521     1 
 1511  1522     1 
 1511  1526     1 
 1511  1527     1 
 1512  1514     1 
 1512  1515     1 
 1512  1519     1 
 1512  1524     1 
 1512  1525     1 
 1513  1524     1 
 1513  1525     1 
 1514  1516     1 
 1514  1517     1 
 1514  1518     1 
 1514  1520     1 
 1514  1521     1 
 1514  1522     1 
 1514  1523     1 
 1515  1520     1 
 1515  1521     1 
 1515  1522     1 
 1515  1523     1 
 1516  1519     1 
 1517  1519     1 
 1518  1519     1 
 1519  1523     1 
 1523  1528     1 
 1523  1529     1 
 1523  1542     1 
 1524  1526     1 
 1524  1527     1 
 1525  1530     1 
 1525  1531     1 
 1525  1532     1 
 1525  1543     1 
 1525  1544     1 
 1526  1528     1 
 1526  1529     1 
 1526  1542     1 
 1527  1533     1 
 1527  1534     1 
 1527  1538     1 
 1527  1545     1 
 1527  1554     1 
 1528  1530     1 
 1528  1531     1 
 1528  1532     1 
 1528  1543     1 
 1528  1544     1 
 1529  1535     1 
 1529  1536     1 
 1529  1537     1 
 1529  1539     1 
 1529  1540     1 
 1529  1541     1 
 1529  1543     1 
 1529  1544     1 
 1530  1533     1 
 1530  1534     1 
 1530  1538     1 
 1530  1542     1 
 1531  1533     1 
 1531  1534     1 
 1531  1538     1 
 1531  1542     1 
 1532  1542     1 
 1533  1535     1 
 1533  1536     1 
 1533  1537     1 
 1533  1539     1 
 1533  1540     1 
 1533  1541     1 
 1534  1539     1 
 1534  1540     1 
 1534  1541     1 
 1535  1538     1 
 1536  1538     1 
 1537  1538     1 
 1542  1546     1 
 1542  1547     1 
 1542  1548     1 
 1542  1551     1 
 1542  1555     1 
 1542  1556     1 
 1543  1545     1 
 1543  1554     1 
 1544  1549     1 
 1544  1550     1 
 1544  1552     1 
 1544  1553     1 
 1544  1557     1 
 1544  1558     1 
 1545  1552     1 
 1545  1553     1 
 1545  1555     1 
 1545  1556     1 
 1546  1549     1 
 1546  1550     1 
 1546  1551     1 
 1546  1554     1 
 1547  1549     1 
 1547  1550     1 
 1547  1551     1 
 1547  1554     1 
 1548  1555     1 
 1548  1556     1 
 1549  1552     1 
 1549  1553     1 
 1549  1554     1 
 1550  1552     1 
 1550  1553     1 
 1550  1554     1 
 1551  1557     1 
 1551  1558     1 
 1552  1555     1 
 1552  1556     1 
 1553  1555     1 
 1553  1556     1 
 1554  1559     1 
 1554  1560     1 
 1555  1557     1 
 1555  1558     1 
 1556  1561     1 
 1556  1562     1 
 1556  1570     1 
 1557  1559     1 
 1557  1560     1 
 1558  1563     1 
 1558  1564     1 
 1558  1565     1 
 1558  1571     1 
 1558  1572     1 
 1559  1561     1 
 1559  1562     1 
 1559  1570     1 
 1560  1566     1 
 1560  1567     1 
 1560  1573     1 
 1560  1574     1 
 1561  1563     1 
 1561  1564     1 
 1561  1565     1 
 1561  1571     1 
 1561  1572     1 
 1562  1568     1 
 1562  1569     1 
 1562  1571     1 
 1562  1572     1 
 1563  1566     1 
 1563  1567     1 
 1563  1570     1 
 1564  1566     1 
 1564  1567     1 
 1564  1570     1 
 1565  1570     1 
 1566  1568     1 
 1566  1569     1 
 1570  1575     1 
 1570  1576     1 
 1570  1589     1 
 1571  1573     1 
 1571  1574     1 
 1572  1577     1 
 1572  1578     1 
 1572  1582     1 
 1572  1590     1 
 1572  1591     1 
 1573  1575     1 
 1573  1576     1 
 1573  1589     1 
 1574  1579     1 
 1574  1580     1 
 1574  1581     1 
 1574  1583     1 
 1574  1584     1 
 1574  1585     1 
 1574  1592     1 
 1574  1593     1 
 1575  1577     1 
 1575  1578     1 
 1575  1582     1 
 1575  1590     1 
 1575  1591     1 
 1576  1586     1 
 1576  1587     1 
 1576  1588     1 
 1576  1590     1 
 1576  1591     1 
 1577  1579     1 
 1577  1580     1 
 1577  1581     1 
 1577  1583     1 
 1577  1584     1 
 1577  1585     1 
 1577  1589     1 
 1578  1583     1 
 1578  1584     1 
 1578  1585     1 
 1578  1589     1 
 1579  1582     1 
 1580  1582     1 
 1581  1582     1 
 1582  1589     1 
 1583  1586     1 
 1583  1587     1 
 1583  1588     1 
 1584  1586     1 
 1584  1587     1 
 1584  1588     1 
 1589  1594     1 
 1589  1595     1 
 1589  1606     1 
 1590  1592     1 
 1590  1593     1 
 1591  1596     1 
 1591  1597     1 
 1591  1598     1 
 1591  1607     1 
 1591  1608     1 
 1592  1594     1 
 1592  1595     1 
 1592  1606     1 
 1593  1599     1 
 1593  1600     1 
 1593  1601     1 
 1593  1609     1 
 1593  1610     1 
 1594  1596     1 
 1594  1597     1 
 1594  1598     1 
 1594  1607     1 
 1594  1608     1 
 1595  1602     1 
 1595  1603     1 
 1595  1607     1 
 1595  1608     1 
 1596  1599     1 
 1596  1600     1 
 1596  1601     1 
 1596  1606     1 
 1597  1599     1 
 1597  1600     1 
 1597  1601     1 
 1597  1606     1 
 1598  1604     1 
 1598  1605     1 
 1598  1606     1 
 1599  1602     1 
 1599  1603     1 
 1600  1602     1 
 1600  1603     1 
 1602  1604     1 
 1602  1605     1 
 1606  1611     1 
 1606  1612     1 
 1606  1617     1 
 1607  1609     1 
 1607  1610     1 
 1608  1613     1 
 1608  1614     1 
 1608  1615     1 
 1608  1618     1 
 1608  1619     1 
 1609  1611     1 
 1609  1612     1 
 1609  1617     1 
 1610  1616     1 
 1610  1620     1 
 1610  1621     1 
 1611  1613     1 
 1611  1614     1 
 1611  1615     1 
 1611  1618     1 
 1611  1619     1 
 1612  1618     1 
 1612  1619     1 
 1613  1616     1 
 1613  1617     1 
 1614  1616     1 
 1614  1617     1 
 1615  1617     1 
 1617  1622     1 
 1617  1623     1 
 1617  1633     1 
 1618  1620     1 
 1618  1621     1 
 1619  1624     1 
 1619  1625     1 
 1619  1629     1 
 1619  1634     1 
 1619  1635     1 
 1620  1622     1 
 1620  1623     1 
 1620  1633     1 
 1621  1626     1 
 1621  1627     1 
 1621  1628     1 
 1621  1630     1 
 1621  1631     1 
 1621  1632     1 
 1621  1636     1 
 1621  1637     1 
 1622  1624     1 
 1622  1625     1 
 1622  1629     1 
 1622  1634     1 
 1622  1635     1 
 1623  1634     1 
 1623  1635     1 
 1624  1626     1 
 1624  1627     1 
 1624  1628     1 
 1624  1630     1 
 1624  1631     1 
 1624  1632     1 
 1624  1633     1 
 1625  1630     1 
 1625  1631     1 
 1625  1632     1 
 1625  1633     1 
 1626  1629     1 
 1627  1629     1 
 1628  1629     1 
 1629  1633     1 
 1633  1638     1 
 1633  1639     1 
 1633  1652     1 
 1634  1636     1 
 1634  1637     1 
 1635  1640     1 
 1635  1641     1 
 1635  1642     1 
 1635  1653     1 
 1635  1654     1 
 1636  1638     1 
 1636  1639     1 
 1636  1652     1 
 1637  1643     1 
 1637  1644     1 
 1637  1648     1 
 1637  1655     1 
 1637  1656     1 
 1638  1640     1 
 1638  1641     1 
 1638  1642     1 
 1638  1653     1 
 1638  1654     1 
 1639  1645     1 
 1639  1646     1 
 1639  1647     1 
 1639  1649     1 
 1639  1650     1 
 1639  1651     1 
 1639  1653     1 
 1639  1654     1 
 1640  1643     1 
 1640  1644     1 
 1640  1648     1 
 1640  1652     1 
 1641  1643     1 
 1641  1644     1 
 1641  1648     1 
 1641  1652     1 
 1642  1652     1 
 1643  1645     1 
 1643  1646     1 
 1643  1647     1 
 1643  1649     1 
 1643  1650     1 
 1643  1651     1 
 1644  1649     1 
 1644  1650     1 
 1644  1651     1 
 1645  1648     1 
 1646  1648     1 
 1647  1648     1 
 1652  1657     1 
 1652  1658     1 
 1652  1671     1 
 1653  1655     1 
 1653  1656     1 
 1654  1659     1 
 1654  1660     1 
 1654  1661     1 
 1654  1672     1 
 1654  1673     1 
 1655  1657     1 
 1655  1658     1 
 1655  1671     1 
 1656  1662     1 
 1656  1663     1 
 1656  1667     1 
 1656  1674     1 
 1656  1683     1 
 1657  1659     1 
 1657  1660     1 
 1657  1661     1 
 1657  1672     1 
 1657  1673     1 
 1658  1664     1 
 1658  1665     1 
 1658  1666     1 
 1658  1668     1 
 1658  1669     1 
 1658  1670     1 
 1658  1672     1 
 1658  1673     1 
 1659  1662     1 
 1659  1663     1 
 1659  1667     1 
 1659  1671     1 
 1660  1662     1 
 1660  1663     1 
 1660  1667     1 
 1660  1671     1 
 1661  1671     1 
 1662  1664     1 
 1662  1665     1 
 1662  1666     1 
 1662  1668     1 
 1662  1669     1 
 1662  1670     1 
 1663  1668     1 
 1663  1669     1 
 1663  1670     1 
 1664  1667     1 
 1665  1667     1 
 1666  1667     1 
 1671  1675     1 
 1671  1676     1 
 1671  1677     1 
 1671  1680     1 
 1671  1684     1 
 1671  1685     1 
 1672  1674     1 
 1672  1683     1 
 1673  1678     1 
 1673  1679     1 
 1673  1681     1 
 1673  1682     1 
 1673  1686     1 
 1673  1687     1 
 1674  1681     1 
 1674  1682     1 
 1674  1684     1 
 1674  1685     1 
 1675  1678     1 
 1675  1679     1 
 1675  1680     1 
 1675  1683     1 
 1676  1678     1 
 1676  1679     1 
 1676  1680     1 
 1676  1683     1 
 1677  1684     1 
 1677  1685     1 
 1678  1681     1 
 1678  1682     1 
 1678  1683     1 
 1679  1681     1 
 1679  1682     1 
 1679  1683     1 
 1680  1686     1 
 1680  1687     1 
 1681  1684     1 
 1681  1685     1 
 1682  1684     1 
 1682  1685     1 
 1683  1688     1 
 1683  1689     1 
 1684  1686     1 
 1684  1687     1 
 1685  1690     1 
 1685  1691     1 
 1685  1707     1 
 1686  1688     1 
 1686  1689     1 
 1687  1692     1 
 1687  1693     1 
 1687  1694     1 
 1687  1708     1 
 1687  1709     1 
 1688  1690     1 
 1688  1691     1 
 1688  1707     1 
 1689  1695     1 
 1689  1696     1 
 1689  1697     1 
 1689  1710     1 
 1689  1711     1 
 1690  1692     1 
 1690  1693     1 
 1690  1694     1 
 1690  1708     1 
 1690  1709     1 
 1691  1698     1 
 1691  1699     1 
 1691  1700     1 
 1691  1708     1 
 1691  1709     1 
 1692  1695     1 
 1692  1696     1 
 1692  1697     1 
 1692  1707     1 
 1693  1695     1 
 1693  1696     1 
 1693  1697     1 
 1693  1707     1 
 1694  1701     1 
 1694  1702     1 
 1694  1703     1 
 1694  1707     1 
 1695  1698     1 
 1695  1699     1 
 1695  1700     1 
 1696  1698     1 
 1696  1699     1 
 1696  1700     1 
 1697  1704     1 
 1697  1705     1 
 1697  1706     1 
 1698  1701     1 
 1698  1702     1 
 1698  1703     1 
 1699  1701     1 
 1699  1702     1 
 1699  1703     1 
 1701  1704     1 
 1701  1705     1 
 1701  1706     1 
 1702  1704     1 
 1702  1705     1 
 1702  1706     1 
 1707  1712     1 
 1707  1713     1 
 1707  1729     1 
 1708  1710     1 
 1708  1711     1 
 1709  1714     1 
 1709  1715     1 
 1709  1716     1 
 1709  1730     1 
 1709  1731     1 
 1710  1712     1 
 1710  1713     1 
 1710  1729     1 
 1711  1717     1 
 1711  1718     1 
 1711  1719     1 
 1712  1714     1 
 1712  1715     1 
 1712  1716     1 
 1712  1730     1 
 1712  1731     1 
 1713  1720     1 
 1713  1721     1 
 1713  1722     1 
 1713  1730     1 
 1713  1731     1 
 1714  1717     1 
 1714  1718     1 
 1714  1719     1 
 1714  1729     1 
 1715  1717     1 
 1715  1718     1 
 1715  1719     1 
 1715  1729     1 
 1716  1723     1 
 1716  1724     1 
 1716  1725     1 
 1716  1729     1 
 1717  1720     1 
 1717  1721     1 
 1717  1722     1 
 1718  1720     1 
 1718  1721     1 
 1718  1722     1 
 1719  1726     1 
 1719  1727     1 
 1719  1728     1 
 1720  1723     1 
 1720  1724     1 
 1720  1725     1 
 1721  1723     1 
 1721  1724     1 
 1721  1725     1 
 1723  1726     1 
 1723  1727     1 
 1723  1728     1 
 1724  1726     1 
 1724  1727     1 
 1724  1728     1 

[ angles ]
;  ai    aj    ak funct            c0            c1            c2            c3
    2     1     3     1 
    2     1     4     1 
    2     1     5     1 
    3     1     4     1 
    3     1     5     1 
    4     1     5     1 
    1     5     6     1 
    1     5     7     1 
    1     5    11     1 
    6     5     7     1 
    6     5    11     1 
    7     5    11     1 
    5     7     8     1 
    5     7     9     1 
    5     7    10     1 
    8     7     9     1 
    8     7    10     1 
    9     7    10     1 
    5    11    12     1 
    5    11    13     1 
   12    11    13     1 
   11    13    14     1 
   11    13    15     1 
   14    13    15     1 
   13    15    16     1 
   13    15    17     1 
   13    15    33     1 
   16    15    17     1 
   16    15    33     1 
   17    15    33     1 
   15    17    18     1 
   15    17    19     1 
   15    17    20     1 
   18    17    19     1 
   18    17    20     1 
   19    17    20     1 
   17    20    21     1 
   17    20    22     1 
   17    20    23     1 
   21    20    22     1 
   21    20    23     1 
   22    20    23     1 
   20    23    24     1 
   20    23    25     1 
   20    23    26     1 
   24    23    25     1 
   24    23    26     1 
   25    23    26     1 
   23    26    27     1 
   23    26    28     1 
   23    26    29     1 
   27    26    28     1 
   27    26    29     1 
   28    26    29     1 
   26    29    30     1 
   26    29    31     1 
   26    29    32     1 
   30    29    31     1 
   30    29    32     1 
   31    29    32     1 
   15    33    34     1 
   15    33    35     1 
   34    33    35     1 
   33    35    36     1 
   33    35    37     1 
   36    35    37     1 
   35    37    38     1 
   35    37    39     1 
   35    37    43     1 
   38    37    39     1 
   38    37    43     1 
   39    37    43     1 
   37    39    40     1 
   37    39    41     1 
   37    39    42     1 
   40    39    41     1 
   40    39    42     1 
   41    39    42     1 
   37    43    44     1 
   37    43    45     1 
   44    43    45     1 
   43    45    46     1 
   43    45    47     1 
   46    45    47     1 
   45    47    48     1 
   45    47    49     1 
   45    47    65     1 
   48    47    49     1 
   48    47    65     1 
   49    47    65     1 
   47    49    50     1 
   47    49    51     1 
   47    49    52     1 
   50    49    51     1 
   50    49    52     1 
   51    49    52     1 
   49    52    53     1 
   49    52    54     1 
   49    52    55     1 
   53    52    54     1 
   53    52    55     1 
   54    52    55     1 
   52    55    56     1 
   52    55    57     1 
   52    55    58     1 
   56    55    57     1 
   56    55    58     1 
   57    55    58     1 
   55    58    59     1 
   55    58    60     1 
   55    58    61     1 
   59    58    60     1 
   59    58    61     1 
   60    58    61     1 
   58    61    62     1 
   58    61    63     1 
   58    61    64     1 
   62    61    63     1 
   62    61    64     1 
   63    61    64     1 
   47    65    66     1 
   47    65    67     1 
   66    65    67     1 
   65    67    68     1 
   65    67    69     1 
   68    67    69     1 
   67    69    70     1 
   67    69    71     1 
   67    69    79     1 
   70    69    71     1 
   70    69    79     1 
   71    69    79     1 
   69    71    72     1 
   69    71    73     1 
   69    71    77     1 
   72    71    73     1 
   72    71    77     1 
   73    71    77     1 
   71    73    74     1 
   71    73    75     1 
   71    73    76     1 
   74    73    75     1 
   74    73    76     1 
   75    73    76     1 
   71    77    78     1 
   69    79    80     1 
   69    79    81     1 
   80    79    81     1 
   79    81    82     1 
   79    81    83     1 
   82    81    83     1 
   81    83    84     1 
   81    83    85     1 
   81    83   103     1 
   84    83    85     1 
   84    83   103     1 
   85    83   103     1 
   83    85    86     1 
   83    85    87     1 
   83    85    88     1 
   86    85    87     1 
   86    85    88     1 
   87    85    88     1 
   85    88    89     1 
   85    88    90     1 
   85    88    91     1 
   89    88    90     1 
   89    88    91     1 
   90    88    91     1 
   88    91    92     1 
   88    91    93     1 
   88    91    94     1 
   92    91    93     1 
   92    91    94     1 
   93    91    94     1 
   91    94    95     1 
   91    94    96     1 
   95    94    96     1 
   94    96    97     1 
   94    96   100     1 
   97    96   100     1 
   96    97    98     1 
   96    97    99     1 
   98    97    99     1 
   96   100   101     1 
   96   100   102     1 
  101   100   102     1 
   83   103   104     1 
   83   103   105     1 
  104   103   105     1 
  103   105   106     1 
  103   105   107     1 
  106   105   107     1 
  105   107   108     1 
  105   107   109     1 
  105   107   114     1 
  108   107   109     1 
  108   107   114     1 
  109   107   114     1 
  107   109   110     1 
  107   109   111     1 
  107   109   112     1 
  110   109   111     1 
  110   109   112     1 
  111   109   112     1 
  109   112   113     1 
  107   114   115     1 
  107   114   116     1 
  115   114   116     1 
  114   116   117     1 
  114   116   118     1 
  117   116   118     1 
  116   118   119     1 
  116   118   120     1 
  116   118   125     1 
  119   118   120     1 
  119   118   125     1 
  120   118   125     1 
  118   120   121     1 
  118   120   122     1 
  118   120   123     1 
  121   120   122     1 
  121   120   123     1 
  122   120   123     1 
  120   123   124     1 
  118   125   126     1 
  118   125   127     1 
  126   125   127     1 
  125   127   128     1 
  125   127   129     1 
  128   127   129     1 
  127   129   130     1 
  127   129   131     1 
  127   129   149     1 
  130   129   131     1 
  130   129   149     1 
  131   129   149     1 
  129   131   132     1 
  129   131   133     1 
  129   131   134     1 
  132   131   133     1 
  132   131   134     1 
  133   131   134     1 
  131   134   135     1 
  131   134   136     1 
  131   134   137     1 
  135   134   136     1 
  135   134   137     1 
  136   134   137     1 
  134   137   138     1 
  134   137   139     1 
  134   137   140     1 
  138   137   139     1 
  138   137   140     1 
  139   137   140     1 
  137   140   141     1 
  137   140   142     1 
  141   140   142     1 
  140   142   143     1 
  140   142   146     1 
  143   142   146     1 
  142   143   144     1 
  142   143   145     1 
  144   143   145     1 
  142   146   147     1 
  142   146   148     1 
  147   146   148     1 
  129   149   150     1 
  129   149   151     1 
  150   149   151     1 
  149   151   152     1 
  149   151   153     1 
  152   151   153     1 
  151   153   154     1 
  151   153   155     1 
  151   153   159     1 
  154   153   155     1 
  154   153   159     1 
  155   153   159     1 
  153   155   156     1 
  153   155   157     1 
  153   155   158     1 
  156   155   157     1 
  156   155   158     1 
  157   155   158     1 
  153   159   160     1 
  153   159   161     1 
  160   159   161     1 
  159   161   162     1 
  159   161   163     1 
  162   161   163     1 
  161   163   164     1 
  161   163   165     1 
  161   163   166     1 
  164   163   165     1 
  164   163   166     1 
  165   163   166     1 
  163   166   167     1 
  163   166   168     1 
  167   166   168     1 
  166   168   169     1 
  166   168   170     1 
  169   168   170     1 
  168   170   171     1 
  168   170   172     1 
  168   170   185     1 
  171   170   172     1 
  171   170   185     1 
  172   170   185     1 
  170   172   173     1 
  170   172   174     1 
  170   172   175     1 
  173   172   174     1 
  173   172   175     1 
  174   172   175     1 
  172   175   176     1 
  172   175   177     1 
  172   175   181     1 
  176   175   177     1 
  176   175   181     1 
  177   175   181     1 
  175   177   178     1 
  175   177   179     1 
  175   177   180     1 
  178   177   179     1 
  178   177   180     1 
  179   177   180     1 
  175   181   182     1 
  175   181   183     1 
  175   181   184     1 
  182   181   183     1 
  182   181   184     1 
  183   181   184     1 
  170   185   186     1 
  170   185   187     1 
  186   185   187     1 
  185   187   188     1 
  185   187   189     1 
  188   187   189     1 
  187   189   190     1 
  187   189   191     1 
  187   189   202     1 
  190   189   191     1 
  190   189   202     1 
  191   189   202     1 
  189   191   192     1 
  189   191   193     1 
  189   191   194     1 
  192   191   193     1 
  192   191   194     1 
  193   191   194     1 
  191   194   195     1 
  191   194   196     1 
  191   194   197     1 
  195   194   196     1 
  195   194   197     1 
  196   194   197     1 
  194   197   198     1 
  194   197   199     1 
  198   197   199     1 
  197   199   200     1 
  197   199   201     1 
  200   199   201     1 
  189   202   203     1 
  189   202   204     1 
  203   202   204     1 
  202   204   205     1 
  202   204   206     1 
  205   204   206     1 
  204   206   207     1 
  204   206   208     1 
  204   206   222     1 
  207   206   208     1 
  207   206   222     1 
  208   206   222     1 
  206   208   209     1 
  206   208   210     1 
  206   208   211     1 
  209   208   210     1 
  209   208   211     1 
  210   208   211     1 
  208   211   212     1 
  208   211   220     1 
  212   211   220     1 
  211   212   213     1 
  211   212   214     1 
  213   212   214     1 
  212   214   215     1 
  212   214   216     1 
  215   214   216     1 
  214   216   217     1 
  214   216   218     1 
  217   216   218     1 
  216   218   219     1 
  216   218   220     1 
  219   218   220     1 
  211   220   218     1 
  211   220   221     1 
  218   220   221     1 
  206   222   223     1 
  206   222   224     1 
  223   222   224     1 
  222   224   225     1 
  222   224   234     1 
  225   224   234     1 
  224   225   226     1 
  224   225   227     1 
  224   225   228     1 
  226   225   227     1 
  226   225   228     1 
  227   225   228     1 
  225   228   229     1 
  225   228   230     1 
  225   228   231     1 
  229   228   230     1 
  229   228   231     1 
  230   228   231     1 
  228   231   232     1 
  228   231   233     1 
  228   231   234     1 
  232   231   233     1 
  232   231   234     1 
  233   231   234     1 
  224   234   231     1 
  224   234   235     1 
  224   234   236     1 
  231   234   235     1 
  231   234   236     1 
  235   234   236     1 
  234   236   237     1 
  234   236   238     1 
  237   236   238     1 
  236   238   239     1 
  236   238   240     1 
  239   238   240     1 
  238   240   241     1 
  238   240   242     1 
  238   240   252     1 
  241   240   242     1 
  241   240   252     1 
  242   240   252     1 
  240   242   243     1 
  240   242   244     1 
  240   242   248     1 
  243   242   244     1 
  243   242   248     1 
  244   242   248     1 
  242   244   245     1 
  242   244   246     1 
  242   244   247     1 
  245   244   246     1 
  245   244   247     1 
  246   244   247     1 
  242   248   249     1 
  242   248   250     1 
  242   248   251     1 
  249   248   250     1 
  249   248   251     1 
  250   248   251     1 
  240   252   253     1 
  240   252   254     1 
  253   252   254     1 
  252   254   255     1 
  252   254   256     1 
  255   254   256     1 
  254   256   257     1 
  254   256   258     1 
  254   256   259     1 
  257   256   258     1 
  257   256   259     1 
  258   256   259     1 
  256   259   260     1 
  256   259   261     1 
  260   259   261     1 
  259   261   262     1 
  259   261   263     1 
  262   261   263     1 
  261   263   264     1 
  261   263   265     1 
  261   263   283     1 
  264   263   265     1 
  264   263   283     1 
  265   263   283     1 
  263   265   266     1 
  263   265   267     1 
  263   265   268     1 
  266   265   267     1 
  266   265   268     1 
  267   265   268     1 
  265   268   269     1 
  265   268   270     1 
  265   268   271     1 
  269   268   270     1 
  269   268   271     1 
  270   268   271     1 
  268   271   272     1 
  268   271   273     1 
  268   271   274     1 
  272   271   273     1 
  272   271   274     1 
  273   271   274     1 
  271   274   275     1 
  271   274   276     1 
  275   274   276     1 
  274   276   277     1 
  274   276   280     1 
  277   276   280     1 
  276   277   278     1 
  276   277   279     1 
  278   277   279     1 
  276   280   281     1 
  276   280   282     1 
  281   280   282     1 
  263   283   284     1 
  263   283   285     1 
  284   283   285     1 
  283   285   286     1 
  283   285   287     1 
  286   285   287     1 
  285   287   288     1 
  285   287   289     1 
  285   287   299     1 
  288   287   289     1 
  288   287   299     1 
  289   287   299     1 
  287   289   290     1 
  287   289   291     1 
  287   289   295     1 
  290   289   291     1 
  290   289   295     1 
  291   289   295     1 
  289   291   292     1 
  289   291   293     1 
  289   291   294     1 
  292   291   293     1 
  292   291   294     1 
  293   291   294     1 
  289   295   296     1 
  289   295   297     1 
  289   295   298     1 
  296   295   297     1 
  296   295   298     1 
  297   295   298     1 
  287   299   300     1 
  287   299   301     1 
  300   299   301     1 
  299   301   302     1 
  299   301   303     1 
  302   301   303     1 
  301   303   304     1 
  301   303   305     1 
  301   303   316     1 
  304   303   305     1 
  304   303   316     1 
  305   303   316     1 
  303   305   306     1 
  303   305   307     1 
  303   305   308     1 
  306   305   307     1 
  306   305   308     1 
  307   305   308     1 
  305   308   309     1 
  305   308   314     1 
  309   308   314     1 
  308   309   310     1 
  309   310   311     1 
  309   310   312     1 
  311   310   312     1 
  310   312   313     1 
  310   312   314     1 
  313   312   314     1 
  308   314   312     1 
  308   314   315     1 
  312   314   315     1 
  303   316   317     1 
  303   316   318     1 
  317   316   318     1 
  316   318   319     1 
  316   318   320     1 
  319   318   320     1 
  318   320   321     1 
  318   320   322     1 
  318   320   340     1 
  321   320   322     1 
  321   320   340     1 
  322   320   340     1 
  320   322   323     1 
  320   322   324     1 
  320   322   325     1 
  323   322   324     1 
  323   322   325     1 
  324   322   325     1 
  322   325   326     1 
  322   325   327     1 
  322   325   328     1 
  326   325   327     1 
  326   325   328     1 
  327   325   328     1 
  325   328   329     1 
  325   328   330     1 
  325   328   331     1 
  329   328   330     1 
  329   328   331     1 
  330   328   331     1 
  328   331   332     1 
  328   331   333     1 
  332   331   333     1 
  331   333   334     1 
  331   333   337     1 
  334   333   337     1 
  333   334   335     1 
  333   334   336     1 
  335   334   336     1 
  333   337   338     1 
  333   337   339     1 
  338   337   339     1 
  320   340   341     1 
  320   340   342     1 
  341   340   342     1 
  340   342   343     1 
  340   342   344     1 
  343   342   344     1 
  342   344   345     1 
  342   344   346     1 
  342   344   359     1 
  345   344   346     1 
  345   344   359     1 
  346   344   359     1 
  344   346   347     1 
  344   346   348     1 
  344   346   349     1 
  347   346   348     1 
  347   346   349     1 
  348   346   349     1 
  346   349   350     1 
  346   349   351     1 
  346   349   355     1 
  350   349   351     1 
  350   349   355     1 
  351   349   355     1 
  349   351   352     1 
  349   351   353     1 
  349   351   354     1 
  352   351   353     1 
  352   351   354     1 
  353   351   354     1 
  349   355   356     1 
  349   355   357     1 
  349   355   358     1 
  356   355   357     1 
  356   355   358     1 
  357   355   358     1 
  344   359   360     1 
  344   359   361     1 
  360   359   361     1 
  359   361   362     1 
  359   361   363     1 
  362   361   363     1 
  361   363   364     1 
  361   363   365     1 
  361   363   378     1 
  364   363   365     1 
  364   363   378     1 
  365   363   378     1 
  363   365   366     1 
  363   365   367     1 
  363   365   368     1 
  366   365   367     1 
  366   365   368     1 
  367   365   368     1 
  365   368   369     1 
  365   368   370     1 
  365   368   374     1 
  369   368   370     1 
  369   368   374     1 
  370   368   374     1 
  368   370   371     1 
  368   370   372     1 
  368   370   373     1 
  371   370   372     1 
  371   370   373     1 
  372   370   373     1 
  368   374   375     1 
  368   374   376     1 
  368   374   377     1 
  375   374   376     1 
  375   374   377     1 
  376   374   377     1 
  363   378   379     1 
  363   378   380     1 
  379   378   380     1 
  378   380   381     1 
  378   380   382     1 
  381   380   382     1 
  380   382   383     1 
  380   382   384     1 
  380   382   402     1 
  383   382   384     1 
  383   382   402     1 
  384   382   402     1 
  382   384   385     1 
  382   384   386     1 
  382   384   387     1 
  385   384   386     1 
  385   384   387     1 
  386   384   387     1 
  384   387   388     1 
  384   387   389     1 
  384   387   390     1 
  388   387   389     1 
  388   387   390     1 
  389   387   390     1 
  387   390   391     1 
  387   390   392     1 
  387   390   393     1 
  391   390   392     1 
  391   390   393     1 
  392   390   393     1 
  390   393   394     1 
  390   393   395     1 
  394   393   395     1 
  393   395   396     1 
  393   395   399     1 
  396   395   399     1 
  395   396   397     1 
  395   396   398     1 
  397   396   398     1 
  395   399   400     1 
  395   399   401     1 
  400   399   401     1 
  382   402   403     1 
  382   402   404     1 
  403   402   404     1 
  402   404   405     1 
  402   404   406     1 
  405   404   406     1 
  404   406   407     1 
  404   406   408     1 
  404   406   424     1 
  407   406   408     1 
  407   406   424     1 
  408   406   424     1 
  406   408   409     1 
  406   408   410     1 
  406   408   411     1 
  409   408   410     1 
  409   408   411     1 
  410   408   411     1 
  408   411   412     1 
  408   411   413     1 
  408   411   414     1 
  412   411   413     1 
  412   411   414     1 
  413   411   414     1 
  411   414   415     1 
  411   414   416     1 
  411   414   417     1 
  415   414   416     1 
  415   414   417     1 
  416   414   417     1 
  414   417   418     1 
  414   417   419     1 
  414   417   420     1 
  418   417   419     1 
  418   417   420     1 
  419   417   420     1 
  417   420   421     1 
  417   420   422     1 
  417   420   423     1 
  421   420   422     1 
  421   420   423     1 
  422   420   423     1 
  406   424   425     1 
  406   424   426     1 
  425   424   426     1 
  424   426   427     1 
  424   426   428     1 
  427   426   428     1 
  426   428   429     1 
  426   428   430     1 
  426   428   431     1 
  429   428   430     1 
  429   428   431     1 
  430   428   431     1 
  428   431   432     1 
  428   431   433     1 
  432   431   433     1 
  431   433   434     1 
  431   433   435     1 
  434   433   435     1 
  433   435   436     1 
  433   435   437     1 
  433   435   445     1 
  436   435   437     1 
  436   435   445     1 
  437   435   445     1 
  435   437   438     1 
  435   437   439     1 
  435   437   440     1 
  438   437   439     1 
  438   437   440     1 
  439   437   440     1 
  437   440   441     1 
  437   440   442     1 
  441   440   442     1 
  440   442   443     1 
  440   442   444     1 
  443   442   444     1 
  435   445   446     1 
  435   445   447     1 
  446   445   447     1 
  445   447   448     1 
  445   447   449     1 
  448   447   449     1 
  447   449   450     1 
  447   449   451     1 
  447   449   466     1 
  450   449   451     1 
  450   449   466     1 
  451   449   466     1 
  449   451   452     1 
  449   451   453     1 
  449   451   454     1 
  452   451   453     1 
  452   451   454     1 
  453   451   454     1 
  451   454   455     1 
  451   454   464     1 
  455   454   464     1 
  454   455   456     1 
  454   455   457     1 
  456   455   457     1 
  455   457   458     1 
  455   457   459     1 
  458   457   459     1 
  457   459   460     1 
  457   459   462     1 
  460   459   462     1 
  459   460   461     1 
  459   462   463     1 
  459   462   464     1 
  463   462   464     1 
  454   464   462     1 
  454   464   465     1 
  462   464   465     1 
  449   466   467     1 
  449   466   468     1 
  467   466   468     1 
  466   468   469     1 
  466   468   470     1 
  469   468   470     1 
  468   470   471     1 
  468   470   472     1 
  468   470   476     1 
  471   470   472     1 
  471   470   476     1 
  472   470   476     1 
  470   472   473     1 
  470   472   474     1 
  470   472   475     1 
  473   472   474     1 
  473   472   475     1 
  474   472   475     1 
  470   476   477     1 
  470   476   478     1 
  477   476   478     1 
  476   478   479     1 
  476   478   480     1 
  479   478   480     1 
  478   480   481     1 
  478   480   482     1 
  478   480   491     1 
  481   480   482     1 
  481   480   491     1 
  482   480   491     1 
  480   482   483     1 
  480   482   484     1 
  480   482   485     1 
  483   482   484     1 
  483   482   485     1 
  484   482   485     1 
  482   485   486     1 
  482   485   487     1 
  482   485   488     1 
  486   485   487     1 
  486   485   488     1 
  487   485   488     1 
  485   488   489     1 
  485   488   490     1 
  489   488   490     1 
  480   491   492     1 
  480   491   493     1 
  492   491   493     1 
  491   493   494     1 
  491   493   495     1 
  494   493   495     1 
  493   495   496     1 
  493   495   497     1 
  493   495   515     1 
  496   495   497     1 
  496   495   515     1 
  497   495   515     1 
  495   497   498     1 
  495   497   499     1 
  495   497   500     1 
  498   497   499     1 
  498   497   500     1 
  499   497   500     1 
  497   500   501     1 
  497   500   502     1 
  497   500   503     1 
  501   500   502     1 
  501   500   503     1 
  502   500   503     1 
  500   503   504     1 
  500   503   505     1 
  500   503   506     1 
  504   503   505     1 
  504   503   506     1 
  505   503   506     1 
  503   506   507     1 
  503   506   508     1 
  507   506   508     1 
  506   508   509     1 
  506   508   512     1 
  509   508   512     1 
  508   509   510     1 
  508   509   511     1 
  510   509   511     1 
  508   512   513     1 
  508   512   514     1 
  513   512   514     1 
  495   515   516     1 
  495   515   517     1 
  516   515   517     1 
  515   517   518     1 
  515   517   519     1 
  518   517   519     1 
  517   519   520     1 
  517   519   521     1 
  517   519   531     1 
  520   519   521     1 
  520   519   531     1 
  521   519   531     1 
  519   521   522     1 
  519   521   523     1 
  519   521   527     1 
  522   521   523     1 
  522   521   527     1 
  523   521   527     1 
  521   523   524     1 
  521   523   525     1 
  521   523   526     1 
  524   523   525     1 
  524   523   526     1 
  525   523   526     1 
  521   527   528     1 
  521   527   529     1 
  521   527   530     1 
  528   527   529     1 
  528   527   530     1 
  529   527   530     1 
  519   531   532     1 
  519   531   533     1 
  532   531   533     1 
  531   533   534     1 
  531   533   535     1 
  534   533   535     1 
  533   535   536     1 
  533   535   537     1 
  533   535   538     1 
  536   535   537     1 
  536   535   538     1 
  537   535   538     1 
  535   538   539     1 
  535   538   540     1 
  539   538   540     1 
  538   540   541     1 
  538   540   542     1 
  541   540   542     1 
  540   542   543     1 
  540   542   544     1 
  540   542   548     1 
  543   542   544     1 
  543   542   548     1 
  544   542   548     1 
  542   544   545     1 
  542   544   546     1 
  542   544   547     1 
  545   544   546     1 
  545   544   547     1 
  546   544   547     1 
  542   548   549     1 
  542   548   550     1 
  549   548   550     1 
  548   550   551     1 
  548   550   552     1 
  551   550   552     1 
  550   552   553     1 
  550   552   554     1 
  550   552   555     1 
  553   552   554     1 
  553   552   555     1 
  554   552   555     1 
  552   555   556     1 
  552   555   557     1 
  556   555   557     1 
  555   557   558     1 
  555   557   559     1 
  558   557   559     1 
  557   559   560     1 
  557   559   561     1 
  557   559   565     1 
  560   559   561     1 
  560   559   565     1 
  561   559   565     1 
  559   561   562     1 
  559   561   563     1 
  559   561   564     1 
  562   561   563     1 
  562   561   564     1 
  563   561   564     1 
  559   565   566     1 
  559   565   567     1 
  566   565   567     1 
  565   567   568     1 
  565   567   577     1 
  568   567   577     1 
  567   568   569     1 
  567   568   570     1 
  567   568   571     1 
  569   568   570     1 
  569   568   571     1 
  570   568   571     1 
  568   571   572     1 
  568   571   573     1 
  568   571   574     1 
  572   571   573     1 
  572   571   574     1 
  573   571   574     1 
  571   574   575     1 
  571   574   576     1 
  571   574   577     1 
  575   574   576     1 
  575   574   577     1 
  576   574   577     1 
  567   577   574     1 
  567   577   578     1 
  567   577   579     1 
  574   577   578     1 
  574   577   579     1 
  578   577   579     1 
  577   579   580     1 
  577   579   581     1 
  580   579   581     1 
  579   581   582     1 
  579   581   583     1 
  582   581   583     1 
  581   583   584     1 
  581   583   585     1 
  581   583   595     1 
  584   583   585     1 
  584   583   595     1 
  585   583   595     1 
  583   585   586     1 
  583   585   587     1 
  583   585   591     1 
  586   585   587     1 
  586   585   591     1 
  587   585   591     1 
  585   587   588     1 
  585   587   589     1 
  585   587   590     1 
  588   587   589     1 
  588   587   590     1 
  589   587   590     1 
  585   591   592     1 
  585   591   593     1 
  585   591   594     1 
  592   591   593     1 
  592   591   594     1 
  593   591   594     1 
  583   595   596     1 
  583   595   597     1 
  596   595   597     1 
  595   597   598     1 
  595   597   599     1 
  598   597   599     1 
  597   599   600     1 
  597   599   601     1 
  597   599   616     1 
  600   599   601     1 
  600   599   616     1 
  601   599   616     1 
  599   601   602     1 
  599   601   603     1 
  599   601   604     1 
  602   601   603     1 
  602   601   604     1 
  603   601   604     1 
  601   604   605     1 
  601   604   614     1 
  605   604   614     1 
  604   605   606     1 
  604   605   607     1 
  606   605   607     1 
  605   607   608     1 
  605   607   609     1 
  608   607   609     1 
  607   609   610     1 
  607   609   612     1 
  610   609   612     1 
  609   610   611     1 
  609   612   613     1 
  609   612   614     1 
  613   612   614     1 
  604   614   612     1 
  604   614   615     1 
  612   614   615     1 
  599   616   617     1 
  599   616   618     1 
  617   616   618     1 
  616   618   619     1 
  616   618   620     1 
  619   618   620     1 
  618   620   621     1 
  618   620   622     1 
  618   620   635     1 
  621   620   622     1 
  621   620   635     1 
  622   620   635     1 
  620   622   623     1 
  620   622   624     1 
  620   622   625     1 
  623   622   624     1 
  623   622   625     1 
  624   622   625     1 
  622   625   626     1 
  622   625   627     1 
  622   625   631     1 
  626   625   627     1 
  626   625   631     1 
  627   625   631     1 
  625   627   628     1 
  625   627   629     1 
  625   627   630     1 
  628   627   629     1 
  628   627   630     1 
  629   627   630     1 
  625   631   632     1 
  625   631   633     1 
  625   631   634     1 
  632   631   633     1 
  632   631   634     1 
  633   631   634     1 
  620   635   636     1 
  620   635   637     1 
  636   635   637     1 
  635   637   638     1 
  635   637   639     1 
  638   637   639     1 
  637   639   640     1 
  637   639   641     1 
  637   639   645     1 
  640   639   641     1 
  640   639   645     1 
  641   639   645     1 
  639   641   642     1 
  639   641   643     1 
  639   641   644     1 
  642   641   643     1 
  642   641   644     1 
  643   641   644     1 
  639   645   646     1 
  639   645   647     1 
  646   645   647     1 
  645   647   648     1 
  645   647   649     1 
  648   647   649     1 
  647   649   650     1 
  647   649   651     1 
  647   649   655     1 
  650   649   651     1 
  650   649   655     1 
  651   649   655     1 
  649   651   652     1 
  649   651   653     1 
  649   651   654     1 
  652   651   653     1 
  652   651   654     1 
  653   651   654     1 
  649   655   656     1 
  649   655   657     1 
  656   655   657     1 
  655   657   658     1 
  655   657   659     1 
  658   657   659     1 
  657   659   660     1 
  657   659   661     1 
  657   659   671     1 
  660   659   661     1 
  660   659   671     1 
  661   659   671     1 
  659   661   662     1 
  659   661   663     1 
  659   661   667     1 
  662   661   663     1 
  662   661   667     1 
  663   661   667     1 
  661   663   664     1 
  661   663   665     1 
  661   663   666     1 
  664   663   665     1 
  664   663   666     1 
  665   663   666     1 
  661   667   668     1 
  661   667   669     1 
  661   667   670     1 
  668   667   669     1 
  668   667   670     1 
  669   667   670     1 
  659   671   672     1 
  659   671   673     1 
  672   671   673     1 
  671   673   674     1 
  671   673   675     1 
  674   673   675     1 
  673   675   676     1 
  673   675   677     1 
  673   675   690     1 
  676   675   677     1 
  676   675   690     1 
  677   675   690     1 
  675   677   678     1 
  675   677   679     1 
  675   677   680     1 
  678   677   679     1 
  678   677   680     1 
  679   677   680     1 
  677   680   681     1 
  677   680   682     1 
  677   680   686     1 
  681   680   682     1 
  681   680   686     1 
  682   680   686     1 
  680   682   683     1 
  680   682   684     1 
  680   682   685     1 
  683   682   684     1 
  683   682   685     1 
  684   682   685     1 
  680   686   687     1 
  680   686   688     1 
  680   686   689     1 
  687   686   688     1 
  687   686   689     1 
  688   686   689     1 
  675   690   691     1 
  675   690   692     1 
  691   690   692     1 
  690   692   693     1 
  690   692   694     1 
  693   692   694     1 
  692   694   695     1 
  692   694   696     1 
  692   694   705     1 
  695   694   696     1 
  695   694   705     1 
  696   694   705     1 
  694   696   697     1 
  694   696   698     1 
  694   696   699     1 
  697   696   698     1 
  697   696   699     1 
  698   696   699     1 
  696   699   700     1 
  696   699   701     1 
  696   699   702     1 
  700   699   701     1 
  700   699   702     1 
  701   699   702     1 
  699   702   703     1 
  699   702   704     1 
  703   702   704     1 
  694   705   706     1 
  694   705   707     1 
  706   705   707     1 
  705   707   708     1 
  705   707   709     1 
  708   707   709     1 
  707   709   710     1 
  707   709   711     1 
  707   709   726     1 
  710   709   711     1 
  710   709   726     1 
  711   709   726     1 
  709   711   712     1 
  709   711   713     1 
  709   711   714     1 
  712   711   713     1 
  712   711   714     1 
  713   711   714     1 
  711   714   715     1 
  711   714   724     1 
  715   714   724     1 
  714   715   716     1 
  714   715   717     1 
  716   715   717     1 
  715   717   718     1 
  715   717   719     1 
  718   717   719     1 
  717   719   720     1 
  717   719   722     1 
  720   719   722     1 
  719   720   721     1 
  719   722   723     1 
  719   722   724     1 
  723   722   724     1 
  714   724   722     1 
  714   724   725     1 
  722   724   725     1 
  709   726   727     1 
  709   726   728     1 
  727   726   728     1 
  726   728   729     1 
  726   728   730     1 
  729   728   730     1 
  728   730   731     1 
  728   730   732     1 
  728   730   745     1 
  731   730   732     1 
  731   730   745     1 
  732   730   745     1 
  730   732   733     1 
  730   732   734     1 
  730   732   735     1 
  733   732   734     1 
  733   732   735     1 
  734   732   735     1 
  732   735   736     1 
  732   735   737     1 
  732   735   741     1 
  736   735   737     1 
  736   735   741     1 
  737   735   741     1 
  735   737   738     1 
  735   737   739     1 
  735   737   740     1 
  738   737   739     1 
  738   737   740     1 
  739   737   740     1 
  735   741   742     1 
  735   741   743     1 
  735   741   744     1 
  742   741   743     1 
  742   741   744     1 
  743   741   744     1 
  730   745   746     1 
  730   745   747     1 
  746   745   747     1 
  745   747   748     1 
  745   747   749     1 
  748   747   749     1 
  747   749   750     1 
  747   749   751     1 
  747   749   759     1 
  750   749   751     1 
  750   749   759     1 
  751   749   759     1 
  749   751   752     1 
  749   751   753     1 
  749   751   757     1 
  752   751   753     1 
  752   751   757     1 
  753   751   757     1 
  751   753   754     1 
  751   753   755     1 
  751   753   756     1 
  754   753   755     1 
  754   753   756     1 
  755   753   756     1 
  751   757   758     1 
  749   759   760     1 
  749   759   761     1 
  760   759   761     1 
  759   761   762     1 
  759   761   763     1 
  762   761   763     1 
  761   763   764     1 
  761   763   765     1 
  761   763   769     1 
  764   763   765     1 
  764   763   769     1 
  765   763   769     1 
  763   765   766     1 
  763   765   767     1 
  763   765   768     1 
  766   765   767     1 
  766   765   768     1 
  767   765   768     1 
  763   769   770     1 
  763   769   771     1 
  770   769   771     1 
  769   771   772     1 
  769   771   773     1 
  772   771   773     1 
  771   773   774     1 
  771   773   775     1 
  771   773   784     1 
  774   773   775     1 
  774   773   784     1 
  775   773   784     1 
  773   775   776     1 
  773   775   777     1 
  773   775   778     1 
  776   775   777     1 
  776   775   778     1 
  777   775   778     1 
  775   778   779     1 
  775   778   780     1 
  775   778   781     1 
  779   778   780     1 
  779   778   781     1 
  780   778   781     1 
  778   781   782     1 
  778   781   783     1 
  782   781   783     1 
  773   784   785     1 
  773   784   786     1 
  785   784   786     1 
  784   786   787     1 
  784   786   788     1 
  787   786   788     1 
  786   788   789     1 
  786   788   790     1 
  786   788   803     1 
  789   788   790     1 
  789   788   803     1 
  790   788   803     1 
  788   790   791     1 
  788   790   792     1 
  788   790   796     1 
  791   790   792     1 
  791   790   796     1 
  792   790   796     1 
  790   792   793     1 
  790   792   794     1 
  790   792   795     1 
  793   792   794     1 
  793   792   795     1 
  794   792   795     1 
  790   796   797     1 
  790   796   798     1 
  790   796   799     1 
  797   796   798     1 
  797   796   799     1 
  798   796   799     1 
  796   799   800     1 
  796   799   801     1 
  796   799   802     1 
  800   799   801     1 
  800   799   802     1 
  801   799   802     1 
  788   803   804     1 
  788   803   805     1 
  804   803   805     1 
  803   805   806     1 
  803   805   807     1 
  806   805   807     1 
  805   807   808     1 
  805   807   809     1 
  805   807   822     1 
  808   807   809     1 
  808   807   822     1 
  809   807   822     1 
  807   809   810     1 
  807   809   811     1 
  807   809   812     1 
  810   809   811     1 
  810   809   812     1 
  811   809   812     1 
  809   812   813     1 
  809   812   814     1 
  809   812   818     1 
  813   812   814     1 
  813   812   818     1 
  814   812   818     1 
  812   814   815     1 
  812   814   816     1 
  812   814   817     1 
  815   814   816     1 
  815   814   817     1 
  816   814   817     1 
  812   818   819     1 
  812   818   820     1 
  812   818   821     1 
  819   818   820     1 
  819   818   821     1 
  820   818   821     1 
  807   822   823     1 
  807   822   824     1 
  823   822   824     1 
  822   824   825     1 
  822   824   826     1 
  825   824   826     1 
  824   826   827     1 
  824   826   828     1 
  824   826   837     1 
  827   826   828     1 
  827   826   837     1 
  828   826   837     1 
  826   828   829     1 
  826   828   830     1 
  826   828   831     1 
  829   828   830     1 
  829   828   831     1 
  830   828   831     1 
  828   831   832     1 
  828   831   833     1 
  828   831   834     1 
  832   831   833     1 
  832   831   834     1 
  833   831   834     1 
  831   834   835     1 
  831   834   836     1 
  835   834   836     1 
  826   837   838     1 
  826   837   839     1 
  838   837   839     1 
  837   839   840     1 
  837   839   841     1 
  840   839   841     1 
  839   841   842     1 
  839   841   843     1 
  839   841   856     1 
  842   841   843     1 
  842   841   856     1 
  843   841   856     1 
  841   843   844     1 
  841   843   845     1 
  841   843   846     1 
  844   843   845     1 
  844   843   846     1 
  845   843   846     1 
  843   846   847     1 
  843   846   848     1 
  843   846   852     1 
  847   846   848     1 
  847   846   852     1 
  848   846   852     1 
  846   848   849     1 
  846   848   850     1 
  846   848   851     1 
  849   848   850     1 
  849   848   851     1 
  850   848   851     1 
  846   852   853     1 
  846   852   854     1 
  846   852   855     1 
  853   852   854     1 
  853   852   855     1 
  854   852   855     1 
  841   856   857     1 
  841   856   858     1 
  857   856   858     1 
  856   858   859     1 
  856   858   860     1 
  859   858   860     1 
  858   860   861     1 
  858   860   862     1 
  858   860   866     1 
  861   860   862     1 
  861   860   866     1 
  862   860   866     1 
  860   862   863     1 
  860   862   864     1 
  860   862   865     1 
  863   862   864     1 
  863   862   865     1 
  864   862   865     1 
  860   866   867     1 
  860   866   868     1 
  867   866   868     1 
  866   868   869     1 
  866   868   870     1 
  869   868   870     1 
  868   870   871     1 
  868   870   872     1 
  868   870   873     1 
  871   870   872     1 
  871   870   873     1 
  872   870   873     1 
  870   873   874     1 
  870   873   875     1 
  874   873   875     1 
  873   875   876     1 
  873   875   877     1 
  876   875   877     1 
  875   877   878     1 
  875   877   879     1 
  875   877   887     1 
  878   877   879     1 
  878   877   887     1 
  879   877   887     1 
  877   879   880     1 
  877   879   881     1 
  877   879   882     1 
  880   879   881     1 
  880   879   882     1 
  881   879   882     1 
  879   882   883     1 
  879   882   884     1 
  883   882   884     1 
  882   884   885     1 
  882   884   886     1 
  885   884   886     1 
  877   887   888     1 
  877   887   889     1 
  888   887   889     1 
  887   889   890     1 
  887   889   891     1 
  890   889   891     1 
  889   891   892     1 
  889   891   893     1 
  889   891   897     1 
  892   891   893     1 
  892   891   897     1 
  893   891   897     1 
  891   893   894     1 
  891   893   895     1 
  891   893   896     1 
  894   893   895     1 
  894   893   896     1 
  895   893   896     1 
  891   897   898     1 
  891   897   899     1 
  898   897   899     1 
  897   899   900     1 
  897   899   901     1 
  900   899   901     1 
  899   901   902     1 
  899   901   903     1 
  899   901   907     1 
  902   901   903     1 
  902   901   907     1 
  903   901   907     1 
  901   903   904     1 
  901   903   905     1 
  901   903   906     1 
  904   903   905     1 
  904   903   906     1 
  905   903   906     1 
  901   907   908     1 
  901   907   909     1 
  908   907   909     1 
  907   909   910     1 
  907   909   911     1 
  910   909   911     1 
  909   911   912     1 
  909   911   913     1 
  909   911   931     1 
  912   911   913     1 
  912   911   931     1 
  913   911   931     1 
  911   913   914     1 
  911   913   915     1 
  911   913   916     1 
  914   913   915     1 
  914   913   916     1 
  915   913   916     1 
  913   916   917     1 
  913   916   918     1 
  913   916   919     1 
  917   916   918     1 
  917   916   919     1 
  918   916   919     1 
  916   919   920     1 
  916   919   921     1 
  916   919   922     1 
  920   919   921     1 
  920   919   922     1 
  921   919   922     1 
  919   922   923     1 
  919   922   924     1 
  923   922   924     1 
  922   924   925     1 
  922   924   928     1 
  925   924   928     1 
  924   925   926     1 
  924   925   927     1 
  926   925   927     1 
  924   928   929     1 
  924   928   930     1 
  929   928   930     1 
  911   931   932     1 
  911   931   933     1 
  932   931   933     1 
  931   933   934     1 
  931   933   935     1 
  934   933   935     1 
  933   935   936     1 
  933   935   937     1 
  933   935   943     1 
  936   935   937     1 
  936   935   943     1 
  937   935   943     1 
  935   937   938     1 
  935   937   939     1 
  935   937   940     1 
  938   937   939     1 
  938   937   940     1 
  939   937   940     1 
  937   940   941     1 
  937   940   942     1 
  941   940   942     1 
  935   943   944     1 
  935   943   945     1 
  944   943   945     1 
  943   945   946     1 
  943   945   947     1 
  946   945   947     1 
  945   947   948     1 
  945   947   949     1 
  945   947   957     1 
  948   947   949     1 
  948   947   957     1 
  949   947   957     1 
  947   949   950     1 
  947   949   951     1 
  947   949   952     1 
  950   949   951     1 
  950   949   952     1 
  951   949   952     1 
  949   952   953     1 
  949   952   954     1 
  953   952   954     1 
  952   954   955     1 
  952   954   956     1 
  955   954   956     1 
  947   957   958     1 
  947   957   959     1 
  958   957   959     1 
  957   959   960     1 
  957   959   961     1 
  960   959   961     1 
  959   961   962     1 
  959   961   963     1 
  959   961   979     1 
  962   961   963     1 
  962   961   979     1 
  963   961   979     1 
  961   963   964     1 
  961   963   965     1 
  961   963   966     1 
  964   963   965     1 
  964   963   966     1 
  965   963   966     1 
  963   966   967     1 
  963   966   968     1 
  963   966   969     1 
  967   966   968     1 
  967   966   969     1 
  968   966   969     1 
  966   969   970     1 
  966   969   971     1 
  966   969   972     1 
  970   969   971     1 
  970   969   972     1 
  971   969   972     1 
  969   972   973     1 
  969   972   974     1 
  969   972   975     1 
  973   972   974     1 
  973   972   975     1 
  974   972   975     1 
  972   975   976     1 
  972   975   977     1 
  972   975   978     1 
  976   975   977     1 
  976   975   978     1 
  977   975   978     1 
  961   979   980     1 
  961   979   981     1 
  980   979   981     1 
  979   981   982     1 
  979   981   983     1 
  982   981   983     1 
  981   983   984     1 
  981   983   985     1 
  981   983  1001     1 
  984   983   985     1 
  984   983  1001     1 
  985   983  1001     1 
  983   985   986     1 
  983   985   987     1 
  983   985   988     1 
  986   985   987     1 
  986   985   988     1 
  987   985   988     1 
  985   988   989     1 
  985   988   990     1 
  985   988   991     1 
  989   988   990     1 
  989   988   991     1 
  990   988   991     1 
  988   991   992     1 
  988   991   993     1 
  988   991   994     1 
  992   991   993     1 
  992   991   994     1 
  993   991   994     1 
  991   994   995     1 
  991   994   996     1 
  991   994   997     1 
  995   994   996     1 
  995   994   997     1 
  996   994   997     1 
  994   997   998     1 
  994   997   999     1 
  994   997  1000     1 
  998   997   999     1 
  998   997  1000     1 
  999   997  1000     1 
  983  1001  1002     1 
  983  1001  1003     1 
 1002  1001  1003     1 
 1001  1003  1004     1 
 1001  1003  1005     1 
 1004  1003  1005     1 
 1003  1005  1006     1 
 1003  1005  1007     1 
 1003  1005  1015     1 
 1006  1005  1007     1 
 1006  1005  1015     1 
 1007  1005  1015     1 
 1005  1007  1008     1 
 1005  1007  1009     1 
 1005  1007  1013     1 
 1008  1007  1009     1 
 1008  1007  1013     1 
 1009  1007  1013     1 
 1007  1009  1010     1 
 1007  1009  1011     1 
 1007  1009  1012     1 
 1010  1009  1011     1 
 1010  1009  1012     1 
 1011  1009  1012     1 
 1007  1013  1014     1 
 1005  1015  1016     1 
 1005  1015  1017     1 
 1016  1015  1017     1 
 1015  1017  1018     1 
 1015  1017  1019     1 
 1018  1017  1019     1 
 1017  1019  1020     1 
 1017  1019  1021     1 
 1017  1019  1039     1 
 1020  1019  1021     1 
 1020  1019  1039     1 
 1021  1019  1039     1 
 1019  1021  1022     1 
 1019  1021  1023     1 
 1019  1021  1024     1 
 1022  1021  1023     1 
 1022  1021  1024     1 
 1023  1021  1024     1 
 1021  1024  1025     1 
 1021  1024  1026     1 
 1021  1024  1027     1 
 1025  1024  1026     1 
 1025  1024  1027     1 
 1026  1024  1027     1 
 1024  1027  1028     1 
 1024  1027  1029     1 
 1024  1027  1030     1 
 1028  1027  1029     1 
 1028  1027  1030     1 
 1029  1027  1030     1 
 1027  1030  1031     1 
 1027  1030  1032     1 
 1031  1030  1032     1 
 1030  1032  1033     1 
 1030  1032  1036     1 
 1033  1032  1036     1 
 1032  1033  1034     1 
 1032  1033  1035     1 
 1034  1033  1035     1 
 1032  1036  1037     1 
 1032  1036  1038     1 
 1037  1036  1038     1 
 1019  1039  1040     1 
 1019  1039  1041     1 
 1040  1039  1041     1 
 1039  1041  1042     1 
 1039  1041  1043     1 
 1042  1041  1043     1 
 1041  1043  1044     1 
 1041  1043  1045     1 
 1041  1043  1058     1 
 1044  1043  1045     1 
 1044  1043  1058     1 
 1045  1043  1058     1 
 1043  1045  1046     1 
 1043  1045  1047     1 
 1043  1045  1051     1 
 1046  1045  1047     1 
 1046  1045  1051     1 
 1047  1045  1051     1 
 1045  1047  1048     1 
 1045  1047  1049     1 
 1045  1047  1050     1 
 1048  1047  1049     1 
 1048  1047  1050     1 
 1049  1047  1050     1 
 1045  1051  1052     1 
 1045  1051  1053     1 
 1045  1051  1054     1 
 1052  1051  1053     1 
 1052  1051  1054     1 
 1053  1051  1054     1 
 1051  1054  1055     1 
 1051  1054  1056     1 
 1051  1054  1057     1 
 1055  1054  1056     1 
 1055  1054  1057     1 
 1056  1054  1057     1 
 1043  1058  1059     1 
 1043  1058  1060     1 
 1059  1058  1060     1 
 1058  1060  1061     1 
 1058  1060  1062     1 
 1061  1060  1062     1 
 1060  1062  1063     1 
 1060  1062  1064     1 
 1060  1062  1077     1 
 1063  1062  1064     1 
 1063  1062  1077     1 
 1064  1062  1077     1 
 1062  1064  1065     1 
 1062  1064  1066     1 
 1062  1064  1070     1 
 1065  1064  1066     1 
 1065  1064  1070     1 
 1066  1064  1070     1 
 1064  1066  1067     1 
 1064  1066  1068     1 
 1064  1066  1069     1 
 1067  1066  1068     1 
 1067  1066  1069     1 
 1068  1066  1069     1 
 1064  1070  1071     1 
 1064  1070  1072     1 
 1064  1070  1073     1 
 1071  1070  1072     1 
 1071  1070  1073     1 
 1072  1070  1073     1 
 1070  1073  1074     1 
 1070  1073  1075     1 
 1070  1073  1076     1 
 1074  1073  1075     1 
 1074  1073  1076     1 
 1075  1073  1076     1 
 1062  1077  1078     1 
 1062  1077  1079     1 
 1078  1077  1079     1 
 1077  1079  1080     1 
 1077  1079  1089     1 
 1080  1079  1089     1 
 1079  1080  1081     1 
 1079  1080  1082     1 
 1079  1080  1083     1 
 1081  1080  1082     1 
 1081  1080  1083     1 
 1082  1080  1083     1 
 1080  1083  1084     1 
 1080  1083  1085     1 
 1080  1083  1086     1 
 1084  1083  1085     1 
 1084  1083  1086     1 
 1085  1083  1086     1 
 1083  1086  1087     1 
 1083  1086  1088     1 
 1083  1086  1089     1 
 1087  1086  1088     1 
 1087  1086  1089     1 
 1088  1086  1089     1 
 1079  1089  1086     1 
 1079  1089  1090     1 
 1079  1089  1091     1 
 1086  1089  1090     1 
 1086  1089  1091     1 
 1090  1089  1091     1 
 1089  1091  1092     1 
 1089  1091  1093     1 
 1092  1091  1093     1 
 1091  1093  1094     1 
 1091  1093  1095     1 
 1094  1093  1095     1 
 1093  1095  1096     1 
 1093  1095  1097     1 
 1093  1095  1115     1 
 1096  1095  1097     1 
 1096  1095  1115     1 
 1097  1095  1115     1 
 1095  1097  1098     1 
 1095  1097  1099     1 
 1095  1097  1100     1 
 1098  1097  1099     1 
 1098  1097  1100     1 
 1099  1097  1100     1 
 1097  1100  1101     1 
 1097  1100  1102     1 
 1097  1100  1103     1 
 1101  1100  1102     1 
 1101  1100  1103     1 
 1102  1100  1103     1 
 1100  1103  1104     1 
 1100  1103  1105     1 
 1100  1103  1106     1 
 1104  1103  1105     1 
 1104  1103  1106     1 
 1105  1103  1106     1 
 1103  1106  1107     1 
 1103  1106  1108     1 
 1107  1106  1108     1 
 1106  1108  1109     1 
 1106  1108  1112     1 
 1109  1108  1112     1 
 1108  1109  1110     1 
 1108  1109  1111     1 
 1110  1109  1111     1 
 1108  1112  1113     1 
 1108  1112  1114     1 
 1113  1112  1114     1 
 1095  1115  1116     1 
 1095  1115  1117     1 
 1116  1115  1117     1 
 1115  1117  1118     1 
 1115  1117  1119     1 
 1118  1117  1119     1 
 1117  1119  1120     1 
 1117  1119  1121     1 
 1117  1119  1132     1 
 1120  1119  1121     1 
 1120  1119  1132     1 
 1121  1119  1132     1 
 1119  1121  1122     1 
 1119  1121  1123     1 
 1119  1121  1124     1 
 1122  1121  1123     1 
 1122  1121  1124     1 
 1123  1121  1124     1 
 1121  1124  1125     1 
 1121  1124  1130     1 
 1125  1124  1130     1 
 1124  1125  1126     1 
 1125  1126  1127     1 
 1125  1126  1128     1 
 1127  1126  1128     1 
 1126  1128  1129     1 
 1126  1128  1130     1 
 1129  1128  1130     1 
 1124  1130  1128     1 
 1124  1130  1131     1 
 1128  1130  1131     1 
 1119  1132  1133     1 
 1119  1132  1134     1 
 1133  1132  1134     1 
 1132  1134  1135     1 
 1132  1134  1136     1 
 1135  1134  1136     1 
 1134  1136  1137     1 
 1134  1136  1138     1 
 1134  1136  1151     1 
 1137  1136  1138     1 
 1137  1136  1151     1 
 1138  1136  1151     1 
 1136  1138  1139     1 
 1136  1138  1140     1 
 1136  1138  1141     1 
 1139  1138  1140     1 
 1139  1138  1141     1 
 1140  1138  1141     1 
 1138  1141  1142     1 
 1138  1141  1143     1 
 1138  1141  1147     1 
 1142  1141  1143     1 
 1142  1141  1147     1 
 1143  1141  1147     1 
 1141  1143  1144     1 
 1141  1143  1145     1 
 1141  1143  1146     1 
 1144  1143  1145     1 
 1144  1143  1146     1 
 1145  1143  1146     1 
 1141  1147  1148     1 
 1141  1147  1149     1 
 1141  1147  1150     1 
 1148  1147  1149     1 
 1148  1147  1150     1 
 1149  1147  1150     1 
 1136  1151  1152     1 
 1136  1151  1153     1 
 1152  1151  1153     1 
 1151  1153  1154     1 
 1151  1153  1155     1 
 1154  1153  1155     1 
 1153  1155  1156     1 
 1153  1155  1157     1 
 1153  1155  1168     1 
 1156  1155  1157     1 
 1156  1155  1168     1 
 1157  1155  1168     1 
 1155  1157  1158     1 
 1155  1157  1159     1 
 1155  1157  1160     1 
 1158  1157  1159     1 
 1158  1157  1160     1 
 1159  1157  1160     1 
 1157  1160  1161     1 
 1157  1160  1162     1 
 1157  1160  1163     1 
 1161  1160  1162     1 
 1161  1160  1163     1 
 1162  1160  1163     1 
 1160  1163  1164     1 
 1160  1163  1165     1 
 1164  1163  1165     1 
 1163  1165  1166     1 
 1163  1165  1167     1 
 1166  1165  1167     1 
 1155  1168  1169     1 
 1155  1168  1170     1 
 1169  1168  1170     1 
 1168  1170  1171     1 
 1168  1170  1172     1 
 1171  1170  1172     1 
 1170  1172  1173     1 
 1170  1172  1174     1 
 1170  1172  1187     1 
 1173  1172  1174     1 
 1173  1172  1187     1 
 1174  1172  1187     1 
 1172  1174  1175     1 
 1172  1174  1176     1 
 1172  1174  1177     1 
 1175  1174  1176     1 
 1175  1174  1177     1 
 1176  1174  1177     1 
 1174  1177  1178     1 
 1174  1177  1179     1 
 1174  1177  1183     1 
 1178  1177  1179     1 
 1178  1177  1183     1 
 1179  1177  1183     1 
 1177  1179  1180     1 
 1177  1179  1181     1 
 1177  1179  1182     1 
 1180  1179  1181     1 
 1180  1179  1182     1 
 1181  1179  1182     1 
 1177  1183  1184     1 
 1177  1183  1185     1 
 1177  1183  1186     1 
 1184  1183  1185     1 
 1184  1183  1186     1 
 1185  1183  1186     1 
 1172  1187  1188     1 
 1172  1187  1189     1 
 1188  1187  1189     1 
 1187  1189  1190     1 
 1187  1189  1191     1 
 1190  1189  1191     1 
 1189  1191  1192     1 
 1189  1191  1193     1 
 1189  1191  1197     1 
 1192  1191  1193     1 
 1192  1191  1197     1 
 1193  1191  1197     1 
 1191  1193  1194     1 
 1191  1193  1195     1 
 1191  1193  1196     1 
 1194  1193  1195     1 
 1194  1193  1196     1 
 1195  1193  1196     1 
 1191  1197  1198     1 
 1191  1197  1199     1 
 1198  1197  1199     1 
 1197  1199  1200     1 
 1197  1199  1201     1 
 1200  1199  1201     1 
 1199  1201  1202     1 
 1199  1201  1203     1 
 1199  1201  1213     1 
 1202  1201  1203     1 
 1202  1201  1213     1 
 1203  1201  1213     1 
 1201  1203  1204     1 
 1201  1203  1205     1 
 1201  1203  1209     1 
 1204  1203  1205     1 
 1204  1203  1209     1 
 1205  1203  1209     1 
 1203  1205  1206     1 
 1203  1205  1207     1 
 1203  1205  1208     1 
 1206  1205  1207     1 
 1206  1205  1208     1 
 1207  1205  1208     1 
 1203  1209  1210     1 
 1203  1209  1211     1 
 1203  1209  1212     1 
 1210  1209  1211     1 
 1210  1209  1212     1 
 1211  1209  1212     1 
 1201  1213  1214     1 
 1201  1213  1215     1 
 1214  1213  1215     1 
 1213  1215  1216     1 
 1213  1215  1217     1 
 1216  1215  1217     1 
 1215  1217  1218     1 
 1215  1217  1219     1 
 1215  1217  1237     1 
 1218  1217  1219     1 
 1218  1217  1237     1 
 1219  1217  1237     1 
 1217  1219  1220     1 
 1217  1219  1221     1 
 1217  1219  1222     1 
 1220  1219  1221     1 
 1220  1219  1222     1 
 1221  1219  1222     1 
 1219  1222  1223     1 
 1219  1222  1224     1 
 1219  1222  1225     1 
 1223  1222  1224     1 
 1223  1222  1225     1 
 1224  1222  1225     1 
 1222  1225  1226     1 
 1222  1225  1227     1 
 1222  1225  1228     1 
 1226  1225  1227     1 
 1226  1225  1228     1 
 1227  1225  1228     1 
 1225  1228  1229     1 
 1225  1228  1230     1 
 1229  1228  1230     1 
 1228  1230  1231     1 
 1228  1230  1234     1 
 1231  1230  1234     1 
 1230  1231  1232     1 
 1230  1231  1233     1 
 1232  1231  1233     1 
 1230  1234  1235     1 
 1230  1234  1236     1 
 1235  1234  1236     1 
 1217  1237  1238     1 
 1217  1237  1239     1 
 1238  1237  1239     1 
 1237  1239  1240     1 
 1237  1239  1241     1 
 1240  1239  1241     1 
 1239  1241  1242     1 
 1239  1241  1243     1 
 1239  1241  1251     1 
 1242  1241  1243     1 
 1242  1241  1251     1 
 1243  1241  1251     1 
 1241  1243  1244     1 
 1241  1243  1245     1 
 1241  1243  1246     1 
 1244  1243  1245     1 
 1244  1243  1246     1 
 1245  1243  1246     1 
 1243  1246  1247     1 
 1243  1246  1248     1 
 1247  1246  1248     1 
 1246  1248  1249     1 
 1246  1248  1250     1 
 1249  1248  1250     1 
 1241  1251  1252     1 
 1241  1251  1253     1 
 1252  1251  1253     1 
 1251  1253  1254     1 
 1251  1253  1255     1 
 1254  1253  1255     1 
 1253  1255  1256     1 
 1253  1255  1257     1 
 1253  1255  1263     1 
 1256  1255  1257     1 
 1256  1255  1263     1 
 1257  1255  1263     1 
 1255  1257  1258     1 
 1255  1257  1259     1 
 1255  1257  1260     1 
 1258  1257  1259     1 
 1258  1257  1260     1 
 1259  1257  1260     1 
 1257  1260  1261     1 
 1257  1260  1262     1 
 1261  1260  1262     1 
 1255  1263  1264     1 
 1255  1263  1265     1 
 1264  1263  1265     1 
 1263  1265  1266     1 
 1263  1265  1267     1 
 1266  1265  1267     1 
 1265  1267  1268     1 
 1265  1267  1269     1 
 1265  1267  1278     1 
 1268  1267  1269     1 
 1268  1267  1278     1 
 1269  1267  1278     1 
 1267  1269  1270     1 
 1267  1269  1271     1 
 1267  1269  1272     1 
 1270  1269  1271     1 
 1270  1269  1272     1 
 1271  1269  1272     1 
 1269  1272  1273     1 
 1269  1272  1274     1 
 1269  1272  1275     1 
 1273  1272  1274     1 
 1273  1272  1275     1 
 1274  1272  1275     1 
 1272  1275  1276     1 
 1272  1275  1277     1 
 1276  1275  1277     1 
 1267  1278  1279     1 
 1267  1278  1280     1 
 1279  1278  1280     1 
 1278  1280  1281     1 
 1278  1280  1282     1 
 1281  1280  1282     1 
 1280  1282  1283     1 
 1280  1282  1284     1 
 1280  1282  1293     1 
 1283  1282  1284     1 
 1283  1282  1293     1 
 1284  1282  1293     1 
 1282  1284  1285     1 
 1282  1284  1286     1 
 1282  1284  1287     1 
 1285  1284  1286     1 
 1285  1284  1287     1 
 1286  1284  1287     1 
 1284  1287  1288     1 
 1284  1287  1289     1 
 1284  1287  1290     1 
 1288  1287  1289     1 
 1288  1287  1290     1 
 1289  1287  1290     1 
 1287  1290  1291     1 
 1287  1290  1292     1 
 1291  1290  1292     1 
 1282  1293  1294     1 
 1282  1293  1295     1 
 1294  1293  1295     1 
 1293  1295  1296     1 
 1293  1295  1297     1 
 1296  1295  1297     1 
 1295  1297  1298     1 
 1295  1297  1299     1 
 1295  1297  1312     1 
 1298  1297  1299     1 
 1298  1297  1312     1 
 1299  1297  1312     1 
 1297  1299  1300     1 
 1297  1299  1301     1 
 1297  1299  1302     1 
 1300  1299  1301     1 
 1300  1299  1302     1 
 1301  1299  1302     1 
 1299  1302  1303     1 
 1299  1302  1304     1 
 1299  1302  1308     1 
 1303  1302  1304     1 
 1303  1302  1308     1 
 1304  1302  1308     1 
 1302  1304  1305     1 
 1302  1304  1306     1 
 1302  1304  1307     1 
 1305  1304  1306     1 
 1305  1304  1307     1 
 1306  1304  1307     1 
 1302  1308  1309     1 
 1302  1308  1310     1 
 1302  1308  1311     1 
 1309  1308  1310     1 
 1309  1308  1311     1 
 1310  1308  1311     1 
 1297  1312  1313     1 
 1297  1312  1314     1 
 1313  1312  1314     1 
 1312  1314  1315     1 
 1312  1314  1316     1 
 1315  1314  1316     1 
 1314  1316  1317     1 
 1314  1316  1318     1 
 1314  1316  1326     1 
 1317  1316  1318     1 
 1317  1316  1326     1 
 1318  1316  1326     1 
 1316  1318  1319     1 
 1316  1318  1320     1 
 1316  1318  1321     1 
 1319  1318  1320     1 
 1319  1318  1321     1 
 1320  1318  1321     1 
 1318  1321  1322     1 
 1318  1321  1323     1 
 1322  1321  1323     1 
 1321  1323  1324     1 
 1321  1323  1325     1 
 1324  1323  1325     1 
 1316  1326  1327     1 
 1316  1326  1328     1 
 1327  1326  1328     1 
 1326  1328  1329     1 
 1326  1328  1330     1 
 1329  1328  1330     1 
 1328  1330  1331     1 
 1328  1330  1332     1 
 1328  1330  1348     1 
 1331  1330  1332     1 
 1331  1330  1348     1 
 1332  1330  1348     1 
 1330  1332  1333     1 
 1330  1332  1334     1 
 1330  1332  1335     1 
 1333  1332  1334     1 
 1333  1332  1335     1 
 1334  1332  1335     1 
 1332  1335  1336     1 
 1332  1335  1337     1 
 1332  1335  1338     1 
 1336  1335  1337     1 
 1336  1335  1338     1 
 1337  1335  1338     1 
 1335  1338  1339     1 
 1335  1338  1340     1 
 1335  1338  1341     1 
 1339  1338  1340     1 
 1339  1338  1341     1 
 1340  1338  1341     1 
 1338  1341  1342     1 
 1338  1341  1343     1 
 1338  1341  1344     1 
 1342  1341  1343     1 
 1342  1341  1344     1 
 1343  1341  1344     1 
 1341  1344  1345     1 
 1341  1344  1346     1 
 1341  1344  1347     1 
 1345  1344  1346     1 
 1345  1344  1347     1 
 1346  1344  1347     1 
 1330  1348  1349     1 
 1330  1348  1350     1 
 1349  1348  1350     1 
 1348  1350  1351     1 
 1348  1350  1352     1 
 1351  1350  1352     1 
 1350  1352  1353     1 
 1350  1352  1354     1 
 1350  1352  1367     1 
 1353  1352  1354     1 
 1353  1352  1367     1 
 1354  1352  1367     1 
 1352  1354  1355     1 
 1352  1354  1356     1 
 1352  1354  1357     1 
 1355  1354  1356     1 
 1355  1354  1357     1 
 1356  1354  1357     1 
 1354  1357  1358     1 
 1354  1357  1359     1 
 1354  1357  1363     1 
 1358  1357  1359     1 
 1358  1357  1363     1 
 1359  1357  1363     1 
 1357  1359  1360     1 
 1357  1359  1361     1 
 1357  1359  1362     1 
 1360  1359  1361     1 
 1360  1359  1362     1 
 1361  1359  1362     1 
 1357  1363  1364     1 
 1357  1363  1365     1 
 1357  1363  1366     1 
 1364  1363  1365     1 
 1364  1363  1366     1 
 1365  1363  1366     1 
 1352  1367  1368     1 
 1352  1367  1369     1 
 1368  1367  1369     1 
 1367  1369  1370     1 
 1367  1369  1371     1 
 1370  1369  1371     1 
 1369  1371  1372     1 
 1369  1371  1373     1 
 1369  1371  1386     1 
 1372  1371  1373     1 
 1372  1371  1386     1 
 1373  1371  1386     1 
 1371  1373  1374     1 
 1371  1373  1375     1 
 1371  1373  1376     1 
 1374  1373  1375     1 
 1374  1373  1376     1 
 1375  1373  1376     1 
 1373  1376  1377     1 
 1373  1376  1378     1 
 1373  1376  1382     1 
 1377  1376  1378     1 
 1377  1376  1382     1 
 1378  1376  1382     1 
 1376  1378  1379     1 
 1376  1378  1380     1 
 1376  1378  1381     1 
 1379  1378  1380     1 
 1379  1378  1381     1 
 1380  1378  1381     1 
 1376  1382  1383     1 
 1376  1382  1384     1 
 1376  1382  1385     1 
 1383  1382  1384     1 
 1383  1382  1385     1 
 1384  1382  1385     1 
 1371  1386  1387     1 
 1371  1386  1388     1 
 1387  1386  1388     1 
 1386  1388  1389     1 
 1386  1388  1390     1 
 1389  1388  1390     1 
 1388  1390  1391     1 
 1388  1390  1392     1 
 1388  1390  1393     1 
 1391  1390  1392     1 
 1391  1390  1393     1 
 1392  1390  1393     1 
 1390  1393  1394     1 
 1390  1393  1395     1 
 1394  1393  1395     1 
 1393  1395  1396     1 
 1393  1395  1397     1 
 1396  1395  1397     1 
 1395  1397  1398     1 
 1395  1397  1399     1 
 1395  1397  1417     1 
 1398  1397  1399     1 
 1398  1397  1417     1 
 1399  1397  1417     1 
 1397  1399  1400     1 
 1397  1399  1401     1 
 1397  1399  1402     1 
 1400  1399  1401     1 
 1400  1399  1402     1 
 1401  1399  1402     1 
 1399  1402  1403     1 
 1399  1402  1404     1 
 1399  1402  1405     1 
 1403  1402  1404     1 
 1403  1402  1405     1 
 1404  1402  1405     1 
 1402  1405  1406     1 
 1402  1405  1407     1 
 1402  1405  1408     1 
 1406  1405  1407     1 
 1406  1405  1408     1 
 1407  1405  1408     1 
 1405  1408  1409     1 
 1405  1408  1410     1 
 1409  1408  1410     1 
 1408  1410  1411     1 
 1408  1410  1414     1 
 1411  1410  1414     1 
 1410  1411  1412     1 
 1410  1411  1413     1 
 1412  1411  1413     1 
 1410  1414  1415     1 
 1410  1414  1416     1 
 1415  1414  1416     1 
 1397  1417  1418     1 
 1397  1417  1419     1 
 1418  1417  1419     1 
 1417  1419  1420     1 
 1417  1419  1421     1 
 1420  1419  1421     1 
 1419  1421  1422     1 
 1419  1421  1423     1 
 1419  1421  1433     1 
 1422  1421  1423     1 
 1422  1421  1433     1 
 1423  1421  1433     1 
 1421  1423  1424     1 
 1421  1423  1425     1 
 1421  1423  1429     1 
 1424  1423  1425     1 
 1424  1423  1429     1 
 1425  1423  1429     1 
 1423  1425  1426     1 
 1423  1425  1427     1 
 1423  1425  1428     1 
 1426  1425  1427     1 
 1426  1425  1428     1 
 1427  1425  1428     1 
 1423  1429  1430     1 
 1423  1429  1431     1 
 1423  1429  1432     1 
 1430  1429  1431     1 
 1430  1429  1432     1 
 1431  1429  1432     1 
 1421  1433  1434     1 
 1421  1433  1435     1 
 1434  1433  1435     1 
 1433  1435  1436     1 
 1433  1435  1437     1 
 1436  1435  1437     1 
 1435  1437  1438     1 
 1435  1437  1439     1 
 1435  1437  1447     1 
 1438  1437  1439     1 
 1438  1437  1447     1 
 1439  1437  1447     1 
 1437  1439  1440     1 
 1437  1439  1441     1 
 1437  1439  1445     1 
 1440  1439  1441     1 
 1440  1439  1445     1 
 1441  1439  1445     1 
 1439  1441  1442     1 
 1439  1441  1443     1 
 1439  1441  1444     1 
 1442  1441  1443     1 
 1442  1441  1444     1 
 1443  1441  1444     1 
 1439  1445  1446     1 
 1437  1447  1448     1 
 1437  1447  1449     1 
 1448  1447  1449     1 
 1447  1449  1450     1 
 1447  1449  1451     1 
 1450  1449  1451     1 
 1449  1451  1452     1 
 1449  1451  1453     1 
 1449  1451  1466     1 
 1452  1451  1453     1 
 1452  1451  1466     1 
 1453  1451  1466     1 
 1451  1453  1454     1 
 1451  1453  1455     1 
 1451  1453  1459     1 
 1454  1453  1455     1 
 1454  1453  1459     1 
 1455  1453  1459     1 
 1453  1455  1456     1 
 1453  1455  1457     1 
 1453  1455  1458     1 
 1456  1455  1457     1 
 1456  1455  1458     1 
 1457  1455  1458     1 
 1453  1459  1460     1 
 1453  1459  1461     1 
 1453  1459  1462     1 
 1460  1459  1461     1 
 1460  1459  1462     1 
 1461  1459  1462     1 
 1459  1462  1463     1 
 1459  1462  1464     1 
 1459  1462  1465     1 
 1463  1462  1464     1 
 1463  1462  1465     1 
 1464  1462  1465     1 
 1451  1466  1467     1 
 1451  1466  1468     1 
 1467  1466  1468     1 
 1466  1468  1469     1 
 1466  1468  1470     1 
 1469  1468  1470     1 
 1468  1470  1471     1 
 1468  1470  1472     1 
 1468  1470  1476     1 
 1471  1470  1472     1 
 1471  1470  1476     1 
 1472  1470  1476     1 
 1470  1472  1473     1 
 1470  1472  1474     1 
 1470  1472  1475     1 
 1473  1472  1474     1 
 1473  1472  1475     1 
 1474  1472  1475     1 
 1470  1476  1477     1 
 1470  1476  1478     1 
 1477  1476  1478     1 
 1476  1478  1479     1 
 1476  1478  1480     1 
 1479  1478  1480     1 
 1478  1480  1481     1 
 1478  1480  1482     1 
 1478  1480  1493     1 
 1481  1480  1482     1 
 1481  1480  1493     1 
 1482  1480  1493     1 
 1480  1482  1483     1 
 1480  1482  1484     1 
 1480  1482  1485     1 
 1483  1482  1484     1 
 1483  1482  1485     1 
 1484  1482  1485     1 
 1482  1485  1486     1 
 1482  1485  1487     1 
 1482  1485  1488     1 
 1486  1485  1487     1 
 1486  1485  1488     1 
 1487  1485  1488     1 
 1485  1488  1489     1 
 1485  1488  1490     1 
 1489  1488  1490     1 
 1488  1490  1491     1 
 1488  1490  1492     1 
 1491  1490  1492     1 
 1480  1493  1494     1 
 1480  1493  1495     1 
 1494  1493  1495     1 
 1493  1495  1496     1 
 1493  1495  1497     1 
 1496  1495  1497     1 
 1495  1497  1498     1 
 1495  1497  1499     1 
 1495  1497  1500     1 
 1498  1497  1499     1 
 1498  1497  1500     1 
 1499  1497  1500     1 
 1497  1500  1501     1 
 1497  1500  1502     1 
 1501  1500  1502     1 
 1500  1502  1503     1 
 1500  1502  1504     1 
 1503  1502  1504     1 
 1502  1504  1505     1 
 1502  1504  1506     1 
 1502  1504  1507     1 
 1505  1504  1506     1 
 1505  1504  1507     1 
 1506  1504  1507     1 
 1504  1507  1508     1 
 1504  1507  1509     1 
 1508  1507  1509     1 
 1507  1509  1510     1 
 1507  1509  1511     1 
 1510  1509  1511     1 
 1509  1511  1512     1 
 1509  1511  1513     1 
 1509  1511  1523     1 
 1512  1511  1513     1 
 1512  1511  1523     1 
 1513  1511  1523     1 
 1511  1513  1514     1 
 1511  1513  1515     1 
 1511  1513  1519     1 
 1514  1513  1515     1 
 1514  1513  1519     1 
 1515  1513  1519     1 
 1513  1515  1516     1 
 1513  1515  1517     1 
 1513  1515  1518     1 
 1516  1515  1517     1 
 1516  1515  1518     1 
 1517  1515  1518     1 
 1513  1519  1520     1 
 1513  1519  1521     1 
 1513  1519  1522     1 
 1520  1519  1521     1 
 1520  1519  1522     1 
 1521  1519  1522     1 
 1511  1523  1524     1 
 1511  1523  1525     1 
 1524  1523  1525     1 
 1523  1525  1526     1 
 1523  1525  1527     1 
 1526  1525  1527     1 
 1525  1527  1528     1 
 1525  1527  1529     1 
 1525  1527  1542     1 
 1528  1527  1529     1 
 1528  1527  1542     1 
 1529  1527  1542     1 
 1527  1529  1530     1 
 1527  1529  1531     1 
 1527  1529  1532     1 
 1530  1529  1531     1 
 1530  1529  1532     1 
 1531  1529  1532     1 
 1529  1532  1533     1 
 1529  1532  1534     1 
 1529  1532  1538     1 
 1533  1532  1534     1 
 1533  1532  1538     1 
 1534  1532  1538     1 
 1532  1534  1535     1 
 1532  1534  1536     1 
 1532  1534  1537     1 
 1535  1534  1536     1 
 1535  1534  1537     1 
 1536  1534  1537     1 
 1532  1538  1539     1 
 1532  1538  1540     1 
 1532  1538  1541     1 
 1539  1538  1540     1 
 1539  1538  1541     1 
 1540  1538  1541     1 
 1527  1542  1543     1 
 1527  1542  1544     1 
 1543  1542  1544     1 
 1542  1544  1545     1 
 1542  1544  1554     1 
 1545  1544  1554     1 
 1544  1545  1546     1 
 1544  1545  1547     1 
 1544  1545  1548     1 
 1546  1545  1547     1 
 1546  1545  1548     1 
 1547  1545  1548     1 
 1545  1548  1549     1 
 1545  1548  1550     1 
 1545  1548  1551     1 
 1549  1548  1550     1 
 1549  1548  1551     1 
 1550  1548  1551     1 
 1548  1551  1552     1 
 1548  1551  1553     1 
 1548  1551  1554     1 
 1552  1551  1553     1 
 1552  1551  1554     1 
 1553  1551  1554     1 
 1544  1554  1551     1 
 1544  1554  1555     1 
 1544  1554  1556     1 
 1551  1554  1555     1 
 1551  1554  1556     1 
 1555  1554  1556     1 
 1554  1556  1557     1 
 1554  1556  1558     1 
 1557  1556  1558     1 
 1556  1558  1559     1 
 1556  1558  1560     1 
 1559  1558  1560     1 
 1558  1560  1561     1 
 1558  1560  1562     1 
 1558  1560  1570     1 
 1561  1560  1562     1 
 1561  1560  1570     1 
 1562  1560  1570     1 
 1560  1562  1563     1 
 1560  1562  1564     1 
 1560  1562  1565     1 
 1563  1562  1564     1 
 1563  1562  1565     1 
 1564  1562  1565     1 
 1562  1565  1566     1 
 1562  1565  1567     1 
 1566  1565  1567     1 
 1565  1567  1568     1 
 1565  1567  1569     1 
 1568  1567  1569     1 
 1560  1570  1571     1 
 1560  1570  1572     1 
 1571  1570  1572     1 
 1570  1572  1573     1 
 1570  1572  1574     1 
 1573  1572  1574     1 
 1572  1574  1575     1 
 1572  1574  1576     1 
 1572  1574  1589     1 
 1575  1574  1576     1 
 1575  1574  1589     1 
 1576  1574  1589     1 
 1574  1576  1577     1 
 1574  1576  1578     1 
 1574  1576  1582     1 
 1577  1576  1578     1 
 1577  1576  1582     1 
 1578  1576  1582     1 
 1576  1578  1579     1 
 1576  1578  1580     1 
 1576  1578  1581     1 
 1579  1578  1580     1 
 1579  1578  1581     1 
 1580  1578  1581     1 
 1576  1582  1583     1 
 1576  1582  1584     1 
 1576  1582  1585     1 
 1583  1582  1584     1 
 1583  1582  1585     1 
 1584  1582  1585     1 
 1582  1585  1586     1 
 1582  1585  1587     1 
 1582  1585  1588     1 
 1586  1585  1587     1 
 1586  1585  1588     1 
 1587  1585  1588     1 
 1574  1589  1590     1 
 1574  1589  1591     1 
 1590  1589  1591     1 
 1589  1591  1592     1 
 1589  1591  1593     1 
 1592  1591  1593     1 
 1591  1593  1594     1 
 1591  1593  1595     1 
 1591  1593  1606     1 
 1594  1593  1595     1 
 1594  1593  1606     1 
 1595  1593  1606     1 
 1593  1595  1596     1 
 1593  1595  1597     1 
 1593  1595  1598     1 
 1596  1595  1597     1 
 1596  1595  1598     1 
 1597  1595  1598     1 
 1595  1598  1599     1 
 1595  1598  1600     1 
 1595  1598  1601     1 
 1599  1598  1600     1 
 1599  1598  1601     1 
 1600  1598  1601     1 
 1598  1601  1602     1 
 1598  1601  1603     1 
 1602  1601  1603     1 
 1601  1603  1604     1 
 1601  1603  1605     1 
 1604  1603  1605     1 
 1593  1606  1607     1 
 1593  1606  1608     1 
 1607  1606  1608     1 
 1606  1608  1609     1 
 1606  1608  1610     1 
 1609  1608  1610     1 
 1608  1610  1611     1 
 1608  1610  1612     1 
 1608  1610  1617     1 
 1611  1610  1612     1 
 1611  1610  1617     1 
 1612  1610  1617     1 
 1610  1612  1613     1 
 1610  1612  1614     1 
 1610  1612  1615     1 
 1613  1612  1614     1 
 1613  1612  1615     1 
 1614  1612  1615     1 
 1612  1615  1616     1 
 1610  1617  1618     1 
 1610  1617  1619     1 
 1618  1617  1619     1 
 1617  1619  1620     1 
 1617  1619  1621     1 
 1620  1619  1621     1 
 1619  1621  1622     1 
 1619  1621  1623     1 
 1619  1621  1633     1 
 1622  1621  1623     1 
 1622  1621  1633     1 
 1623  1621  1633     1 
 1621  1623  1624     1 
 1621  1623  1625     1 
 1621  1623  1629     1 
 1624  1623  1625     1 
 1624  1623  1629     1 
 1625  1623  1629     1 
 1623  1625  1626     1 
 1623  1625  1627     1 
 1623  1625  1628     1 
 1626  1625  1627     1 
 1626  1625  1628     1 
 1627  1625  1628     1 
 1623  1629  1630     1 
 1623  1629  1631     1 
 1623  1629  1632     1 
 1630  1629  1631     1 
 1630  1629  1632     1 
 1631  1629  1632     1 
 1621  1633  1634     1 
 1621  1633  1635     1 
 1634  1633  1635     1 
 1633  1635  1636     1 
 1633  1635  1637     1 
 1636  1635  1637     1 
 1635  1637  1638     1 
 1635  1637  1639     1 
 1635  1637  1652     1 
 1638  1637  1639     1 
 1638  1637  1652     1 
 1639  1637  1652     1 
 1637  1639  1640     1 
 1637  1639  1641     1 
 1637  1639  1642     1 
 1640  1639  1641     1 
 1640  1639  1642     1 
 1641  1639  1642     1 
 1639  1642  1643     1 
 1639  1642  1644     1 
 1639  1642  1648     1 
 1643  1642  1644     1 
 1643  1642  1648     1 
 1644  1642  1648     1 
 1642  1644  1645     1 
 1642  1644  1646     1 
 1642  1644  1647     1 
 1645  1644  1646     1 
 1645  1644  1647     1 
 1646  1644  1647     1 
 1642  1648  1649     1 
 1642  1648  1650     1 
 1642  1648  1651     1 
 1649  1648  1650     1 
 1649  1648  1651     1 
 1650  1648  1651     1 
 1637  1652  1653     1 
 1637  1652  1654     1 
 1653  1652  1654     1 
 1652  1654  1655     1 
 1652  1654  1656     1 
 1655  1654  1656     1 
 1654  1656  1657     1 
 1654  1656  1658     1 
 1654  1656  1671     1 
 1657  1656  1658     1 
 1657  1656  1671     1 
 1658  1656  1671     1 
 1656  1658  1659     1 
 1656  1658  1660     1 
 1656  1658  1661     1 
 1659  1658  1660     1 
 1659  1658  1661     1 
 1660  1658  1661     1 
 1658  1661  1662     1 
 1658  1661  1663     1 
 1658  1661  1667     1 
 1662  1661  1663     1 
 1662  1661  1667     1 
 1663  1661  1667     1 
 1661  1663  1664     1 
 1661  1663  1665     1 
 1661  1663  1666     1 
 1664  1663  1665     1 
 1664  1663  1666     1 
 1665  1663  1666     1 
 1661  1667  1668     1 
 1661  1667  1669     1 
 1661  1667  1670     1 
 1668  1667  1669     1 
 1668  1667  1670     1 
 1669  1667  1670     1 
 1656  1671  1672     1 
 1656  1671  1673     1 
 1672  1671  1673     1 
 1671  1673  1674     1 
 1671  1673  1683     1 
 1674  1673  1683     1 
 1673  1674  1675     1 
 1673  1674  1676     1 
 1673  1674  1677     1 
 1675  1674  1676     1 
 1675  1674  1677     1 
 1676  1674  1677     1 
 1674  1677  1678     1 
 1674  1677  1679     1 
 1674  1677  1680     1 
 1678  1677  1679     1 
 1678  1677  1680     1 
 1679  1677  1680     1 
 1677  1680  1681     1 
 1677  1680  1682     1 
 1677  1680  1683     1 
 1681  1680  1682     1 
 1681  1680  1683     1 
 1682  1680  1683     1 
 1673  1683  1680     1 
 1673  1683  1684     1 
 1673  1683  1685     1 
 1680  1683  1684     1 
 1680  1683  1685     1 
 1684  1683  1685     1 
 1683  1685  1686     1 
 1683  1685  1687     1 
 1686  1685  1687     1 
 1685  1687  1688     1 
 1685  1687  1689     1 
 1688  1687  1689     1 
 1687  1689  1690     1 
 1687  1689  1691     1 
 1687  1689  1707     1 
 1690  1689  1691     1 
 1690  1689  1707     1 
 1691  1689  1707     1 
 1689  1691  1692     1 
 1689  1691  1693     1 
 1689  1691  1694     1 
 1692  1691  1693     1 
 1692  1691  1694     1 
 1693  1691  1694     1 
 1691  1694  1695     1 
 1691  1694  1696     1 
 1691  1694  1697     1 
 1695  1694  1696     1 
 1695  1694  1697     1 
 1696  1694  1697     1 
 1694  1697  1698     1 
 1694  1697  1699     1 
 1694  1697  1700     1 
 1698  1697  1699     1 
 1698  1697  1700     1 
 1699  1697  1700     1 
 1697  1700  1701     1 
 1697  1700  1702     1 
 1697  1700  1703     1 
 1701  1700  1702     1 
 1701  1700  1703     1 
 1702  1700  1703     1 
 1700  1703  1704     1 
 1700  1703  1705     1 
 1700  1703  1706     1 
 1704  1703  1705     1 
 1704  1703  1706     1 
 1705  1703  1706     1 
 1689  1707  1708     1 
 1689  1707  1709     1 
 1708  1707  1709     1 
 1707  1709  1710     1 
 1707  1709  1711     1 
 1710  1709  1711     1 
 1709  1711  1712     1 
 1709  1711  1713     1 
 1709  1711  1729     1 
 1712  1711  1713     1 
 1712  1711  1729     1 
 1713  1711  1729     1 
 1711  1713  1714     1 
 1711  1713  1715     1 
 1711  1713  1716     1 
 1714  1713  1715     1 
 1714  1713  1716     1 
 1715  1713  1716     1 
 1713  1716  1717     1 
 1713  1716  1718     1 
 1713  1716  1719     1 
 1717  1716  1718     1 
 1717  1716  1719     1 
 1718  1716  1719     1 
 1716  1719  1720     1 
 1716  1719  1721     1 
 1716  1719  1722     1 
 1720  1719  1721     1 
 1720  1719  1722     1 
 1721  1719  1722     1 
 1719  1722  1723     1 
 1719  1722  1724     1 
 1719  1722  1725     1 
 1723  1722  1724     1 
 1723  1722  1725     1 
 1724  1722  1725     1 
 1722  1725  1726     1 
 1722  1725  1727     1 
 1722  1725  1728     1 
 1726  1725  1727     1 
 1726  1725  1728     1 
 1727  1725  1728     1 
 1711  1729  1730     1 
 1711  1729  1731     1 
 1730  1729  1731     1 

[ dihedrals ]
;  ai    aj    ak    al funct            c0            c1            c2            c3            c4            c5
    2     1     5     6     9 
    2     1     5     7     9 
    2     1     5    11     9 
    3     1     5     6     9 
    3     1     5     7     9 
    3     1     5    11     9 
    4     1     5     6     9 
    4     1     5     7     9 
    4     1     5    11     9 
    1     5     7     8     9 
    1     5     7     9     9 
    1     5     7    10     9 
    6     5     7     8     9 
    6     5     7     9     9 
    6     5     7    10     9 
   11     5     7     8     9 
   11     5     7     9     9 
   11     5     7    10     9 
    1     5    11    12     9 
    1     5    11    13     9 
    6     5    11    12     9 
    6     5    11    13     9 
    7     5    11    12     9 
    7     5    11    13     9 
    5    11    13    14     9 
    5    11    13    15     9 
   12    11    13    14     9 
   12    11    13    15     9 
   11    13    15    16     9 
   11    13    15    17     9 
   11    13    15    33     9 
   14    13    15    16     9 
   14    13    15    17     9 
   14    13    15    33     9 
   13    15    17    18     9 
   13    15    17    19     9 
   13    15    17    20     9 
   16    15    17    18     9 
   16    15    17    19     9 
   16    15    17    20     9 
   33    15    17    18     9 
   33    15    17    19     9 
   33    15    17    20     9 
   13    15    33    34     9 
   13    15    33    35     9 
   16    15    33    34     9 
   16    15    33    35     9 
   17    15    33    34     9 
   17    15    33    35     9 
   15    17    20    21     9 
   15    17    20    22     9 
   15    17    20    23     9 
   18    17    20    21     9 
   18    17    20    22     9 
   18    17    20    23     9 
   19    17    20    21     9 
   19    17    20    22     9 
   19    17    20    23     9 
   17    20    23    24     9 
   17    20    23    25     9 
   17    20    23    26     9 
   21    20    23    24     9 
   21    20    23    25     9 
   21    20    23    26     9 
   22    20    23    24     9 
   22    20    23    25     9 
   22    20    23    26     9 
   20    23    26    27     9 
   20    23    26    28     9 
   20    23    26    29     9 
   24    23    26    27     9 
   24    23    26    28     9 
   24    23    26    29     9 
   25    23    26    27     9 
   25    23    26    28     9 
   25    23    26    29     9 
   23    26    29    30     9 
   23    26    29    31     9 
   23    26    29    32     9 
   27    26    29    30     9 
   27    26    29    31     9 
   27    26    29    32     9 
   28    26    29    30     9 
   28    26    29    31     9 
   28    26    29    32     9 
   15    33    35    36     9 
   15    33    35    37     9 
   34    33    35    36     9 
   34    33    35    37     9 
   33    35    37    38     9 
   33    35    37    39     9 
   33    35    37    43     9 
   36    35    37    38     9 
   36    35    37    39     9 
   36    35    37    43     9 
   35    37    39    40     9 
   35    37    39    41     9 
   35    37    39    42     9 
   38    37    39    40     9 
   38    37    39    41     9 
   38    37    39    42     9 
   43    37    39    40     9 
   43    37    39    41     9 
   43    37    39    42     9 
   35    37    43    44     9 
   35    37    43    45     9 
   38    37    43    44     9 
   38    37    43    45     9 
   39    37    43    44     9 
   39    37    43    45     9 
   37    43    45    46     9 
   37    43    45    47     9 
   44    43    45    46     9 
   44    43    45    47     9 
   43    45    47    48     9 
   43    45    47    49     9 
   43    45    47    65     9 
   46    45    47    48     9 
   46    45    47    49     9 
   46    45    47    65     9 
   45    47    49    50     9 
   45    47    49    51     9 
   45    47    49    52     9 
   48    47    49    50     9 
   48    47    49    51     9 
   48    47    49    52     9 
   65    47    49    50     9 
   65    47    49    51     9 
   65    47    49    52     9 
   45    47    65    66     9 
   45    47    65    67     9 
   48    47    65    66     9 
   48    47    65    67     9 
   49    47    65    66     9 
   49    47    65    67     9 
   47    49    52    53     9 
   47    49    52    54     9 
   47    49    52    55     9 
   50    49    52    53     9 
   50    49    52    54     9 
   50    49    52    55     9 
   51    49    52    53     9 
   51    49    52    54     9 
   51    49    52    55     9 
   49    52    55    56     9 
   49    52    55    57     9 
   49    52    55    58     9 
   53    52    55    56     9 
   53    52    55    57     9 
   53    52    55    58     9 
   54    52    55    56     9 
   54    52    55    57     9 
   54    52    55    58     9 
   52    55    58    59     9 
   52    55    58    60     9 
   52    55    58    61     9 
   56    55    58    59     9 
   56    55    58    60     9 
   56    55    58    61     9 
   57    55    58    59     9 
   57    55    58    60     9 
   57    55    58    61     9 
   55    58    61    62     9 
   55    58    61    63     9 
   55    58    61    64     9 
   59    58    61    62     9 
   59    58    61    63     9 
   59    58    61    64     9 
   60    58    61    62     9 
   60    58    61    63     9 
   60    58    61    64     9 
   47    65    67    68     9 
   47    65    67    69     9 
   66    65    67    68     9 
   66    65    67    69     9 
   65    67    69    70     9 
   65    67    69    71     9 
   65    67    69    79     9 
   68    67    69    70     9 
   68    67    69    71     9 
   68    67    69    79     9 
   67    69    71    72     9 
   67    69    71    73     9 
   67    69    71    77     9 
   70    69    71    72     9 
   70    69    71    73     9 
   70    69    71    77     9 
   79    69    71    72     9 
   79    69    71    73     9 
   79    69    71    77     9 
   67    69    79    80     9 
   67    69    79    81     9 
   70    69    79    80     9 
   70    69    79    81     9 
   71    69    79    80     9 
   71    69    79    81     9 
   69    71    73    74     9 
   69    71    73    75     9 
   69    71    73    76     9 
   72    71    73    74     9 
   72    71    73    75     9 
   72    71    73    76     9 
   77    71    73    74     9 
   77    71    73    75     9 
   77    71    73    76     9 
   69    71    77    78     9 
   72    71    77    78     9 
   73    71    77    78     9 
   69    79    81    82     9 
   69    79    81    83     9 
   80    79    81    82     9 
   80    79    81    83     9 
   79    81    83    84     9 
   79    81    83    85     9 
   79    81    83   103     9 
   82    81    83    84     9 
   82    81    83    85     9 
   82    81    83   103     9 
   81    83    85    86     9 
   81    83    85    87     9 
   81    83    85    88     9 
   84    83    85    86     9 
   84    83    85    87     9 
   84    83    85    88     9 
  103    83    85    86     9 
  103    83    85    87     9 
  103    83    85    88     9 
   81    83   103   104     9 
   81    83   103   105     9 
   84    83   103   104     9 
   84    83   103   105     9 
   85    83   103   104     9 
   85    83   103   105     9 
   83    85    88    89     9 
   83    85    88    90     9 
   83    85    88    91     9 
   86    85    88    89     9 
   86    85    88    90     9 
   86    85    88    91     9 
   87    85    88    89     9 
   87    85    88    90     9 
   87    85    88    91     9 
   85    88    91    92     9 
   85    88    91    93     9 
   85    88    91    94     9 
   89    88    91    92     9 
   89    88    91    93     9 
   89    88    91    94     9 
   90    88    91    92     9 
   90    88    91    93     9 
   90    88    91    94     9 
   88    91    94    95     9 
   88    91    94    96     9 
   92    91    94    95     9 
   92    91    94    96     9 
   93    91    94    95     9 
   93    91    94    96     9 
   91    94    96    97     9 
   91    94    96   100     9 
   95    94    96    97     9 
   95    94    96   100     9 
   94    96    97    98     9 
   94    96    97    99     9 
  100    96    97    98     9 
  100    96    97    99     9 
   94    96   100   101     9 
   94    96   100   102     9 
   97    96   100   101     9 
   97    96   100   102     9 
   83   103   105   106     9 
   83   103   105   107     9 
  104   103   105   106     9 
  104   103   105   107     9 
  103   105   107   108     9 
  103   105   107   109     9 
  103   105   107   114     9 
  106   105   107   108     9 
  106   105   107   109     9 
  106   105   107   114     9 
  105   107   109   110     9 
  105   107   109   111     9 
  105   107   109   112     9 
  108   107   109   110     9 
  108   107   109   111     9 
  108   107   109   112     9 
  114   107   109   110     9 
  114   107   109   111     9 
  114   107   109   112     9 
  105   107   114   115     9 
  105   107   114   116     9 
  108   107   114   115     9 
  108   107   114   116     9 
  109   107   114   115     9 
  109   107   114   116     9 
  107   109   112   113     9 
  110   109   112   113     9 
  111   109   112   113     9 
  107   114   116   117     9 
  107   114   116   118     9 
  115   114   116   117     9 
  115   114   116   118     9 
  114   116   118   119     9 
  114   116   118   120     9 
  114   116   118   125     9 
  117   116   118   119     9 
  117   116   118   120     9 
  117   116   118   125     9 
  116   118   120   121     9 
  116   118   120   122     9 
  116   118   120   123     9 
  119   118   120   121     9 
  119   118   120   122     9 
  119   118   120   123     9 
  125   118   120   121     9 
  125   118   120   122     9 
  125   118   120   123     9 
  116   118   125   126     9 
  116   118   125   127     9 
  119   118   125   126     9 
  119   118   125   127     9 
  120   118   125   126     9 
  120   118   125   127     9 
  118   120   123   124     9 
  121   120   123   124     9 
  122   120   123   124     9 
  118   125   127   128     9 
  118   125   127   129     9 
  126   125   127   128     9 
  126   125   127   129     9 
  125   127   129   130     9 
  125   127   129   131     9 
  125   127   129   149     9 
  128   127   129   130     9 
  128   127   129   131     9 
  128   127   129   149     9 
  127   129   131   132     9 
  127   129   131   133     9 
  127   129   131   134     9 
  130   129   131   132     9 
  130   129   131   133     9 
  130   129   131   134     9 
  149   129   131   132     9 
  149   129   131   133     9 
  149   129   131   134     9 
  127   129   149   150     9 
  127   129   149   151     9 
  130   129   149   150     9 
  130   129   149   151     9 
  131   129   149   150     9 
  131   129   149   151     9 
  129   131   134   135     9 
  129   131   134   136     9 
  129   131   134   137     9 
  132   131   134   135     9 
  132   131   134   136     9 
  132   131   134   137     9 
  133   131   134   135     9 
  133   131   134   136     9 
  133   131   134   137     9 
  131   134   137   138     9 
  131   134   137   139     9 
  131   134   137   140     9 
  135   134   137   138     9 
  135   134   137   139     9 
  135   134   137   140     9 
  136   134   137   138     9 
  136   134   137   139     9 
  136   134   137   140     9 
  134   137   140   141     9 
  134   137   140   142     9 
  138   137   140   141     9 
  138   137   140   142     9 
  139   137   140   141     9 
  139   137   140   142     9 
  137   140   142   143     9 
  137   140   142   146     9 
  141   140   142   143     9 
  141   140   142   146     9 
  140   142   143   144     9 
  140   142   143   145     9 
  146   142   143   144     9 
  146   142   143   145     9 
  140   142   146   147     9 
  140   142   146   148     9 
  143   142   146   147     9 
  143   142   146   148     9 
  129   149   151   152     9 
  129   149   151   153     9 
  150   149   151   152     9 
  150   149   151   153     9 
  149   151   153   154     9 
  149   151   153   155     9 
  149   151   153   159     9 
  152   151   153   154     9 
  152   151   153   155     9 
  152   151   153   159     9 
  151   153   155   156     9 
  151   153   155   157     9 
  151   153   155   158     9 
  154   153   155   156     9 
  154   153   155   157     9 
  154   153   155   158     9 
  159   153   155   156     9 
  159   153   155   157     9 
  159   153   155   158     9 
  151   153   159   160     9 
  151   153   159   161     9 
  154   153   159   160     9 
  154   153   159   161     9 
  155   153   159   160     9 
  155   153   159   161     9 
  153   159   161   162     9 
  153   159   161   163     9 
  160   159   161   162     9 
  160   159   161   163     9 
  159   161   163   164     9 
  159   161   163   165     9 
  159   161   163   166     9 
  162   161   163   164     9 
  162   161   163   165     9 
  162   161   163   166     9 
  161   163   166   167     9 
  161   163   166   168     9 
  164   163   166   167     9 
  164   163   166   168     9 
  165   163   166   167     9 
  165   163   166   168     9 
  163   166   168   169     9 
  163   166   168   170     9 
  167   166   168   169     9 
  167   166   168   170     9 
  166   168   170   171     9 
  166   168   170   172     9 
  166   168   170   185     9 
  169   168   170   171     9 
  169   168   170   172     9 
  169   168   170   185     9 
  168   170   172   173     9 
  168   170   172   174     9 
  168   170   172   175     9 
  171   170   172   173     9 
  171   170   172   174     9 
  171   170   172   175     9 
  185   170   172   173     9 
  185   170   172   174     9 
  185   170   172   175     9 
  168   170   185   186     9 
  168   170   185   187     9 
  171   170   185   186     9 
  171   170   185   187     9 
  172   170   185   186     9 
  172   170   185   187     9 
  170   172   175   176     9 
  170   172   175   177     9 
  170   172   175   181     9 
  173   172   175   176     9 
  173   172   175   177     9 
  173   172   175   181     9 
  174   172   175   176     9 
  174   172   175   177     9 
  174   172   175   181     9 
  172   175   177   178     9 
  172   175   177   179     9 
  172   175   177   180     9 
  176   175   177   178     9 
  176   175   177   179     9 
  176   175   177   180     9 
  181   175   177   178     9 
  181   175   177   179     9 
  181   175   177   180     9 
  172   175   181   182     9 
  172   175   181   183     9 
  172   175   181   184     9 
  176   175   181   182     9 
  176   175   181   183     9 
  176   175   181   184     9 
  177   175   181   182     9 
  177   175   181   183     9 
  177   175   181   184     9 
  170   185   187   188     9 
  170   185   187   189     9 
  186   185   187   188     9 
  186   185   187   189     9 
  185   187   189   190     9 
  185   187   189   191     9 
  185   187   189   202     9 
  188   187   189   190     9 
  188   187   189   191     9 
  188   187   189   202     9 
  187   189   191   192     9 
  187   189   191   193     9 
  187   189   191   194     9 
  190   189   191   192     9 
  190   189   191   193     9 
  190   189   191   194     9 
  202   189   191   192     9 
  202   189   191   193     9 
  202   189   191   194     9 
  187   189   202   203     9 
  187   189   202   204     9 
  190   189   202   203     9 
  190   189   202   204     9 
  191   189   202   203     9 
  191   189   202   204     9 
  189   191   194   195     9 
  189   191   194   196     9 
  189   191   194   197     9 
  192   191   194   195     9 
  192   191   194   196     9 
  192   191   194   197     9 
  193   191   194   195     9 
  193   191   194   196     9 
  193   191   194   197     9 
  191   194   197   198     9 
  191   194   197   199     9 
  195   194   197   198     9 
  195   194   197   199     9 
  196   194   197   198     9 
  196   194   197   199     9 
  194   197   199   200     9 
  194   197   199   201     9 
  198   197   199   200     9 
  198   197   199   201     9 
  189   202   204   205     9 
  189   202   204   206     9 
  203   202   204   205     9 
  203   202   204   206     9 
  202   204   206   207     9 
  202   204   206   208     9 
  202   204   206   222     9 
  205   204   206   207     9 
  205   204   206   208     9 
  205   204   206   222     9 
  204   206   208   209     9 
  204   206   208   210     9 
  204   206   208   211     9 
  207   206   208   209     9 
  207   206   208   210     9 
  207   206   208   211     9 
  222   206   208   209     9 
  222   206   208   210     9 
  222   206   208   211     9 
  204   206   222   223     9 
  204   206   222   224     9 
  207   206   222   223     9 
  207   206   222   224     9 
  208   206   222   223     9 
  208   206   222   224     9 
  206   208   211   212     9 
  206   208   211   220     9 
  209   208   211   212     9 
  209   208   211   220     9 
  210   208   211   212     9 
  210   208   211   220     9 
  208   211   212   213     9 
  208   211   212   214     9 
  220   211   212   213     9 
  220   211   212   214     9 
  208   211   220   218     9 
  208   211   220   221     9 
  212   211   220   218     9 
  212   211   220   221     9 
  211   212   214   215     9 
  211   212   214   216     9 
  213   212   214   215     9 
  213   212   214   216     9 
  212   214   216   217     9 
  212   214   216   218     9 
  215   214   216   217     9 
  215   214   216   218     9 
  214   216   218   219     9 
  214   216   218   220     9 
  217   216   218   219     9 
  217   216   218   220     9 
  216   218   220   211     9 
  216   218   220   221     9 
  219   218   220   211     9 
  219   218   220   221     9 
  206   222   224   225     9 
  206   222   224   234     9 
  223   222   224   225     9 
  223   222   224   234     9 
  222   224   225   226     9 
  222   224   225   227     9 
  222   224   225   228     9 
  234   224   225   226     9 
  234   224   225   227     9 
  234   224   225   228     9 
  222   224   234   231     9 
  222   224   234   235     9 
  222   224   234   236     9 
  225   224   234   231     9 
  225   224   234   235     9 
  225   224   234   236     9 
  224   225   228   229     9 
  224   225   228   230     9 
  224   225   228   231     9 
  226   225   228   229     9 
  226   225   228   230     9 
  226   225   228   231     9 
  227   225   228   229     9 
  227   225   228   230     9 
  227   225   228   231     9 
  225   228   231   232     9 
  225   228   231   233     9 
  225   228   231   234     9 
  229   228   231   232     9 
  229   228   231   233     9 
  229   228   231   234     9 
  230   228   231   232     9 
  230   228   231   233     9 
  230   228   231   234     9 
  228   231   234   224     9 
  228   231   234   235     9 
  228   231   234   236     9 
  232   231   234   224     9 
  232   231   234   235     9 
  232   231   234   236     9 
  233   231   234   224     9 
  233   231   234   235     9 
  233   231   234   236     9 
  224   234   236   237     9 
  224   234   236   238     9 
  231   234   236   237     9 
  231   234   236   238     9 
  235   234   236   237     9 
  235   234   236   238     9 
  234   236   238   239     9 
  234   236   238   240     9 
  237   236   238   239     9 
  237   236   238   240     9 
  236   238   240   241     9 
  236   238   240   242     9 
  236   238   240   252     9 
  239   238   240   241     9 
  239   238   240   242     9 
  239   238   240   252     9 
  238   240   242   243     9 
  238   240   242   244     9 
  238   240   242   248     9 
  241   240   242   243     9 
  241   240   242   244     9 
  241   240   242   248     9 
  252   240   242   243     9 
  252   240   242   244     9 
  252   240   242   248     9 
  238   240   252   253     9 
  238   240   252   254     9 
  241   240   252   253     9 
  241   240   252   254     9 
  242   240   252   253     9 
  242   240   252   254     9 
  240   242   244   245     9 
  240   242   244   246     9 
  240   242   244   247     9 
  243   242   244   245     9 
  243   242   244   246     9 
  243   242   244   247     9 
  248   242   244   245     9 
  248   242   244   246     9 
  248   242   244   247     9 
  240   242   248   249     9 
  240   242   248   250     9 
  240   242   248   251     9 
  243   242   248   249     9 
  243   242   248   250     9 
  243   242   248   251     9 
  244   242   248   249     9 
  244   242   248   250     9 
  244   242   248   251     9 
  240   252   254   255     9 
  240   252   254   256     9 
  253   252   254   255     9 
  253   252   254   256     9 
  252   254   256   257     9 
  252   254   256   258     9 
  252   254   256   259     9 
  255   254   256   257     9 
  255   254   256   258     9 
  255   254   256   259     9 
  254   256   259   260     9 
  254   256   259   261     9 
  257   256   259   260     9 
  257   256   259   261     9 
  258   256   259   260     9 
  258   256   259   261     9 
  256   259   261   262     9 
  256   259   261   263     9 
  260   259   261   262     9 
  260   259   261   263     9 
  259   261   263   264     9 
  259   261   263   265     9 
  259   261   263   283     9 
  262   261   263   264     9 
  262   261   263   265     9 
  262   261   263   283     9 
  261   263   265   266     9 
  261   263   265   267     9 
  261   263   265   268     9 
  264   263   265   266     9 
  264   263   265   267     9 
  264   263   265   268     9 
  283   263   265   266     9 
  283   263   265   267     9 
  283   263   265   268     9 
  261   263   283   284     9 
  261   263   283   285     9 
  264   263   283   284     9 
  264   263   283   285     9 
  265   263   283   284     9 
  265   263   283   285     9 
  263   265   268   269     9 
  263   265   268   270     9 
  263   265   268   271     9 
  266   265   268   269     9 
  266   265   268   270     9 
  266   265   268   271     9 
  267   265   268   269     9 
  267   265   268   270     9 
  267   265   268   271     9 
  265   268   271   272     9 
  265   268   271   273     9 
  265   268   271   274     9 
  269   268   271   272     9 
  269   268   271   273     9 
  269   268   271   274     9 
  270   268   271   272     9 
  270   268   271   273     9 
  270   268   271   274     9 
  268   271   274   275     9 
  268   271   274   276     9 
  272   271   274   275     9 
  272   271   274   276     9 
  273   271   274   275     9 
  273   271   274   276     9 
  271   274   276   277     9 
  271   274   276   280     9 
  275   274   276   277     9 
  275   274   276   280     9 
  274   276   277   278     9 
  274   276   277   279     9 
  280   276   277   278     9 
  280   276   277   279     9 
  274   276   280   281     9 
  274   276   280   282     9 
  277   276   280   281     9 
  277   276   280   282     9 
  263   283   285   286     9 
  263   283   285   287     9 
  284   283   285   286     9 
  284   283   285   287     9 
  283   285   287   288     9 
  283   285   287   289     9 
  283   285   287   299     9 
  286   285   287   288     9 
  286   285   287   289     9 
  286   285   287   299     9 
  285   287   289   290     9 
  285   287   289   291     9 
  285   287   289   295     9 
  288   287   289   290     9 
  288   287   289   291     9 
  288   287   289   295     9 
  299   287   289   290     9 
  299   287   289   291     9 
  299   287   289   295     9 
  285   287   299   300     9 
  285   287   299   301     9 
  288   287   299   300     9 
  288   287   299   301     9 
  289   287   299   300     9 
  289   287   299   301     9 
  287   289   291   292     9 
  287   289   291   293     9 
  287   289   291   294     9 
  290   289   291   292     9 
  290   289   291   293     9 
  290   289   291   294     9 
  295   289   291   292     9 
  295   289   291   293     9 
  295   289   291   294     9 
  287   289   295   296     9 
  287   289   295   297     9 
  287   289   295   298     9 
  290   289   295   296     9 
  290   289   295   297     9 
  290   289   295   298     9 
  291   289   295   296     9 
  291   289   295   297     9 
  291   289   295   298     9 
  287   299   301   302     9 
  287   299   301   303     9 
  300   299   301   302     9 
  300   299   301   303     9 
  299   301   303   304     9 
  299   301   303   305     9 
  299   301   303   316     9 
  302   301   303   304     9 
  302   301   303   305     9 
  302   301   303   316     9 
  301   303   305   306     9 
  301   303   305   307     9 
  301   303   305   308     9 
  304   303   305   306     9 
  304   303   305   307     9 
  304   303   305   308     9 
  316   303   305   306     9 
  316   303   305   307     9 
  316   303   305   308     9 
  301   303   316   317     9 
  301   303   316   318     9 
  304   303   316   317     9 
  304   303   316   318     9 
  305   303   316   317     9 
  305   303   316   318     9 
  303   305   308   309     9 
  303   305   308   314     9 
  306   305   308   309     9 
  306   305   308   314     9 
  307   305   308   309     9 
  307   305   308   314     9 
  305   308   309   310     9 
  314   308   309   310     9 
  305   308   314   312     9 
  305   308   314   315     9 
  309   308   314   312     9 
  309   308   314   315     9 
  308   309   310   311     9 
  308   309   310   312     9 
  309   310   312   313     9 
  309   310   312   314     9 
  311   310   312   313     9 
  311   310   312   314     9 
  310   312   314   308     9 
  310   312   314   315     9 
  313   312   314   308     9 
  313   312   314   315     9 
  303   316   318   319     9 
  303   316   318   320     9 
  317   316   318   319     9 
  317   316   318   320     9 
  316   318   320   321     9 
  316   318   320   322     9 
  316   318   320   340     9 
  319   318   320   321     9 
  319   318   320   322     9 
  319   318   320   340     9 
  318   320   322   323     9 
  318   320   322   324     9 
  318   320   322   325     9 
  321   320   322   323     9 
  321   320   322   324     9 
  321   320   322   325     9 
  340   320   322   323     9 
  340   320   322   324     9 
  340   320   322   325     9 
  318   320   340   341     9 
  318   320   340   342     9 
  321   320   340   341     9 
  321   320   340   342     9 
  322   320   340   341     9 
  322   320   340   342     9 
  320   322   325   326     9 
  320   322   325   327     9 
  320   322   325   328     9 
  323   322   325   326     9 
  323   322   325   327     9 
  323   322   325   328     9 
  324   322   325   326     9 
  324   322   325   327     9 
  324   322   325   328     9 
  322   325   328   329     9 
  322   325   328   330     9 
  322   325   328   331     9 
  326   325   328   329     9 
  326   325   328   330     9 
  326   325   328   331     9 
  327   325   328   329     9 
  327   325   328   330     9 
  327   325   328   331     9 
  325   328   331   332     9 
  325   328   331   333     9 
  329   328   331   332     9 
  329   328   331   333     9 
  330   328   331   332     9 
  330   328   331   333     9 
  328   331   333   334     9 
  328   331   333   337     9 
  332   331   333   334     9 
  332   331   333   337     9 
  331   333   334   335     9 
  331   333   334   336     9 
  337   333   334   335     9 
  337   333   334   336     9 
  331   333   337   338     9 
  331   333   337   339     9 
  334   333   337   338     9 
  334   333   337   339     9 
  320   340   342   343     9 
  320   340   342   344     9 
  341   340   342   343     9 
  341   340   342   344     9 
  340   342   344   345     9 
  340   342   344   346     9 
  340   342   344   359     9 
  343   342   344   345     9 
  343   342   344   346     9 
  343   342   344   359     9 
  342   344   346   347     9 
  342   344   346   348     9 
  342   344   346   349     9 
  345   344   346   347     9 
  345   344   346   348     9 
  345   344   346   349     9 
  359   344   346   347     9 
  359   344   346   348     9 
  359   344   346   349     9 
  342   344   359   360     9 
  342   344   359   361     9 
  345   344   359   360     9 
  345   344   359   361     9 
  346   344   359   360     9 
  346   344   359   361     9 
  344   346   349   350     9 
  344   346   349   351     9 
  344   346   349   355     9 
  347   346   349   350     9 
  347   346   349   351     9 
  347   346   349   355     9 
  348   346   349   350     9 
  348   346   349   351     9 
  348   346   349   355     9 
  346   349   351   352     9 
  346   349   351   353     9 
  346   349   351   354     9 
  350   349   351   352     9 
  350   349   351   353     9 
  350   349   351   354     9 
  355   349   351   352     9 
  355   349   351   353     9 
  355   349   351   354     9 
  346   349   355   356     9 
  346   349   355   357     9 
  346   349   355   358     9 
  350   349   355   356     9 
  350   349   355   357     9 
  350   349   355   358     9 
  351   349   355   356     9 
  351   349   355   357     9 
  351   349   355   358     9 
  344   359   361   362     9 
  344   359   361   363     9 
  360   359   361   362     9 
  360   359   361   363     9 
  359   361   363   364     9 
  359   361   363   365     9 
  359   361   363   378     9 
  362   361   363   364     9 
  362   361   363   365     9 
  362   361   363   378     9 
  361   363   365   366     9 
  361   363   365   367     9 
  361   363   365   368     9 
  364   363   365   366     9 
  364   363   365   367     9 
  364   363   365   368     9 
  378   363   365   366     9 
  378   363   365   367     9 
  378   363   365   368     9 
  361   363   378   379     9 
  361   363   378   380     9 
  364   363   378   379     9 
  364   363   378   380     9 
  365   363   378   379     9 
  365   363   378   380     9 
  363   365   368   369     9 
  363   365   368   370     9 
  363   365   368   374     9 
  366   365   368   369     9 
  366   365   368   370     9 
  366   365   368   374     9 
  367   365   368   369     9 
  367   365   368   370     9 
  367   365   368   374     9 
  365   368   370   371     9 
  365   368   370   372     9 
  365   368   370   373     9 
  369   368   370   371     9 
  369   368   370   372     9 
  369   368   370   373     9 
  374   368   370   371     9 
  374   368   370   372     9 
  374   368   370   373     9 
  365   368   374   375     9 
  365   368   374   376     9 
  365   368   374   377     9 
  369   368   374   375     9 
  369   368   374   376     9 
  369   368   374   377     9 
  370   368   374   375     9 
  370   368   374   376     9 
  370   368   374   377     9 
  363   378   380   381     9 
  363   378   380   382     9 
  379   378   380   381     9 
  379   378   380   382     9 
  378   380   382   383     9 
  378   380   382   384     9 
  378   380   382   402     9 
  381   380   382   383     9 
  381   380   382   384     9 
  381   380   382   402     9 
  380   382   384   385     9 
  380   382   384   386     9 
  380   382   384   387     9 
  383   382   384   385     9 
  383   382   384   386     9 
  383   382   384   387     9 
  402   382   384   385     9 
  402   382   384   386     9 
  402   382   384   387     9 
  380   382   402   403     9 
  380   382   402   404     9 
  383   382   402   403     9 
  383   382   402   404     9 
  384   382   402   403     9 
  384   382   402   404     9 
  382   384   387   388     9 
  382   384   387   389     9 
  382   384   387   390     9 
  385   384   387   388     9 
  385   384   387   389     9 
  385   384   387   390     9 
  386   384   387   388     9 
  386   384   387   389     9 
  386   384   387   390     9 
  384   387   390   391     9 
  384   387   390   392     9 
  384   387   390   393     9 
  388   387   390   391     9 
  388   387   390   392     9 
  388   387   390   393     9 
  389   387   390   391     9 
  389   387   390   392     9 
  389   387   390   393     9 
  387   390   393   394     9 
  387   390   393   395     9 
  391   390   393   394     9 
  391   390   393   395     9 
  392   390   393   394     9 
  392   390   393   395     9 
  390   393   395   396     9 
  390   393   395   399     9 
  394   393   395   396     9 
  394   393   395   399     9 
  393   395   396   397     9 
  393   395   396   398     9 
  399   395   396   397     9 
  399   395   396   398     9 
  393   395   399   400     9 
  393   395   399   401     9 
  396   395   399   400     9 
  396   395   399   401     9 
  382   402   404   405     9 
  382   402   404   406     9 
  403   402   404   405     9 
  403   402   404   406     9 
  402   404   406   407     9 
  402   404   406   408     9 
  402   404   406   424     9 
  405   404   406   407     9 
  405   404   406   408     9 
  405   404   406   424     9 
  404   406   408   409     9 
  404   406   408   410     9 
  404   406   408   411     9 
  407   406   408   409     9 
  407   406   408   410     9 
  407   406   408   411     9 
  424   406   408   409     9 
  424   406   408   410     9 
  424   406   408   411     9 
  404   406   424   425     9 
  404   406   424   426     9 
  407   406   424   425     9 
  407   406   424   426     9 
  408   406   424   425     9 
  408   406   424   426     9 
  406   408   411   412     9 
  406   408   411   413     9 
  406   408   411   414     9 
  409   408   411   412     9 
  409   408   411   413     9 
  409   408   411   414     9 
  410   408   411   412     9 
  410   408   411   413     9 
  410   408   411   414     9 
  408   411   414   415     9 
  408   411   414   416     9 
  408   411   414   417     9 
  412   411   414   415     9 
  412   411   414   416     9 
  412   411   414   417     9 
  413   411   414   415     9 
  413   411   414   416     9 
  413   411   414   417     9 
  411   414   417   418     9 
  411   414   417   419     9 
  411   414   417   420     9 
  415   414   417   418     9 
  415   414   417   419     9 
  415   414   417   420     9 
  416   414   417   418     9 
  416   414   417   419     9 
  416   414   417   420     9 
  414   417   420   421     9 
  414   417   420   422     9 
  414   417   420   423     9 
  418   417   420   421     9 
  418   417   420   422     9 
  418   417   420   423     9 
  419   417   420   421     9 
  419   417   420   422     9 
  419   417   420   423     9 
  406   424   426   427     9 
  406   424   426   428     9 
  425   424   426   427     9 
  425   424   426   428     9 
  424   426   428   429     9 
  424   426   428   430     9 
  424   426   428   431     9 
  427   426   428   429     9 
  427   426   428   430     9 
  427   426   428   431     9 
  426   428   431   432     9 
  426   428   431   433     9 
  429   428   431   432     9 
  429   428   431   433     9 
  430   428   431   432     9 
  430   428   431   433     9 
  428   431   433   434     9 
  428   431   433   435     9 
  432   431   433   434     9 
  432   431   433   435     9 
  431   433   435   436     9 
  431   433   435   437     9 
  431   433   435   445     9 
  434   433   435   436     9 
  434   433   435   437     9 
  434   433   435   445     9 
  433   435   437   438     9 
  433   435   437   439     9 
  433   435   437   440     9 
  436   435   437   438     9 
  436   435   437   439     9 
  436   435   437   440     9 
  445   435   437   438     9 
  445   435   437   439     9 
  445   435   437   440     9 
  433   435   445   446     9 
  433   435   445   447     9 
  436   435   445   446     9 
  436   435   445   447     9 
  437   435   445   446     9 
  437   435   445   447     9 
  435   437   440   441     9 
  435   437   440   442     9 
  438   437   440   441     9 
  438   437   440   442     9 
  439   437   440   441     9 
  439   437   440   442     9 
  437   440   442   443     9 
  437   440   442   444     9 
  441   440   442   443     9 
  441   440   442   444     9 
  435   445   447   448     9 
  435   445   447   449     9 
  446   445   447   448     9 
  446   445   447   449     9 
  445   447   449   450     9 
  445   447   449   451     9 
  445   447   449   466     9 
  448   447   449   450     9 
  448   447   449   451     9 
  448   447   449   466     9 
  447   449   451   452     9 
  447   449   451   453     9 
  447   449   451   454     9 
  450   449   451   452     9 
  450   449   451   453     9 
  450   449   451   454     9 
  466   449   451   452     9 
  466   449   451   453     9 
  466   449   451   454     9 
  447   449   466   467     9 
  447   449   466   468     9 
  450   449   466   467     9 
  450   449   466   468     9 
  451   449   466   467     9 
  451   449   466   468     9 
  449   451   454   455     9 
  449   451   454   464     9 
  452   451   454   455     9 
  452   451   454   464     9 
  453   451   454   455     9 
  453   451   454   464     9 
  451   454   455   456     9 
  451   454   455   457     9 
  464   454   455   456     9 
  464   454   455   457     9 
  451   454   464   462     9 
  451   454   464   465     9 
  455   454   464   462     9 
  455   454   464   465     9 
  454   455   457   458     9 
  454   455   457   459     9 
  456   455   457   458     9 
  456   455   457   459     9 
  455   457   459   460     9 
  455   457   459   462     9 
  458   457   459   460     9 
  458   457   459   462     9 
  457   459   460   461     9 
  462   459   460   461     9 
  457   459   462   463     9 
  457   459   462   464     9 
  460   459   462   463     9 
  460   459   462   464     9 
  459   462   464   454     9 
  459   462   464   465     9 
  463   462   464   454     9 
  463   462   464   465     9 
  449   466   468   469     9 
  449   466   468   470     9 
  467   466   468   469     9 
  467   466   468   470     9 
  466   468   470   471     9 
  466   468   470   472     9 
  466   468   470   476     9 
  469   468   470   471     9 
  469   468   470   472     9 
  469   468   470   476     9 
  468   470   472   473     9 
  468   470   472   474     9 
  468   470   472   475     9 
  471   470   472   473     9 
  471   470   472   474     9 
  471   470   472   475     9 
  476   470   472   473     9 
  476   470   472   474     9 
  476   470   472   475     9 
  468   470   476   477     9 
  468   470   476   478     9 
  471   470   476   477     9 
  471   470   476   478     9 
  472   470   476   477     9 
  472   470   476   478     9 
  470   476   478   479     9 
  470   476   478   480     9 
  477   476   478   479     9 
  477   476   478   480     9 
  476   478   480   481     9 
  476   478   480   482     9 
  476   478   480   491     9 
  479   478   480   481     9 
  479   478   480   482     9 
  479   478   480   491     9 
  478   480   482   483     9 
  478   480   482   484     9 
  478   480   482   485     9 
  481   480   482   483     9 
  481   480   482   484     9 
  481   480   482   485     9 
  491   480   482   483     9 
  491   480   482   484     9 
  491   480   482   485     9 
  478   480   491   492     9 
  478   480   491   493     9 
  481   480   491   492     9 
  481   480   491   493     9 
  482   480   491   492     9 
  482   480   491   493     9 
  480   482   485   486     9 
  480   482   485   487     9 
  480   482   485   488     9 
  483   482   485   486     9 
  483   482   485   487     9 
  483   482   485   488     9 
  484   482   485   486     9 
  484   482   485   487     9 
  484   482   485   488     9 
  482   485   488   489     9 
  482   485   488   490     9 
  486   485   488   489     9 
  486   485   488   490     9 
  487   485   488   489     9 
  487   485   488   490     9 
  480   491   493   494     9 
  480   491   493   495     9 
  492   491   493   494     9 
  492   491   493   495     9 
  491   493   495   496     9 
  491   493   495   497     9 
  491   493   495   515     9 
  494   493   495   496     9 
  494   493   495   497     9 
  494   493   495   515     9 
  493   495   497   498     9 
  493   495   497   499     9 
  493   495   497   500     9 
  496   495   497   498     9 
  496   495   497   499     9 
  496   495   497   500     9 
  515   495   497   498     9 
  515   495   497   499     9 
  515   495   497   500     9 
  493   495   515   516     9 
  493   495   515   517     9 
  496   495   515   516     9 
  496   495   515   517     9 
  497   495   515   516     9 
  497   495   515   517     9 
  495   497   500   501     9 
  495   497   500   502     9 
  495   497   500   503     9 
  498   497   500   501     9 
  498   497   500   502     9 
  498   497   500   503     9 
  499   497   500   501     9 
  499   497   500   502     9 
  499   497   500   503     9 
  497   500   503   504     9 
  497   500   503   505     9 
  497   500   503   506     9 
  501   500   503   504     9 
  501   500   503   505     9 
  501   500   503   506     9 
  502   500   503   504     9 
  502   500   503   505     9 
  502   500   503   506     9 
  500   503   506   507     9 
  500   503   506   508     9 
  504   503   506   507     9 
  504   503   506   508     9 
  505   503   506   507     9 
  505   503   506   508     9 
  503   506   508   509     9 
  503   506   508   512     9 
  507   506   508   509     9 
  507   506   508   512     9 
  506   508   509   510     9 
  506   508   509   511     9 
  512   508   509   510     9 
  512   508   509   511     9 
  506   508   512   513     9 
  506   508   512   514     9 
  509   508   512   513     9 
  509   508   512   514     9 
  495   515   517   518     9 
  495   515   517   519     9 
  516   515   517   518     9 
  516   515   517   519     9 
  515   517   519   520     9 
  515   517   519   521     9 
  515   517   519   531     9 
  518   517   519   520     9 
  518   517   519   521     9 
  518   517   519   531     9 
  517   519   521   522     9 
  517   519   521   523     9 
  517   519   521   527     9 
  520   519   521   522     9 
  520   519   521   523     9 
  520   519   521   527     9 
  531   519   521   522     9 
  531   519   521   523     9 
  531   519   521   527     9 
  517   519   531   532     9 
  517   519   531   533     9 
  520   519   531   532     9 
  520   519   531   533     9 
  521   519   531   532     9 
  521   519   531   533     9 
  519   521   523   524     9 
  519   521   523   525     9 
  519   521   523   526     9 
  522   521   523   524     9 
  522   521   523   525     9 
  522   521   523   526     9 
  527   521   523   524     9 
  527   521   523   525     9 
  527   521   523   526     9 
  519   521   527   528     9 
  519   521   527   529     9 
  519   521   527   530     9 
  522   521   527   528     9 
  522   521   527   529     9 
  522   521   527   530     9 
  523   521   527   528     9 
  523   521   527   529     9 
  523   521   527   530     9 
  519   531   533   534     9 
  519   531   533   535     9 
  532   531   533   534     9 
  532   531   533   535     9 
  531   533   535   536     9 
  531   533   535   537     9 
  531   533   535   538     9 
  534   533   535   536     9 
  534   533   535   537     9 
  534   533   535   538     9 
  533   535   538   539     9 
  533   535   538   540     9 
  536   535   538   539     9 
  536   535   538   540     9 
  537   535   538   539     9 
  537   535   538   540     9 
  535   538   540   541     9 
  535   538   540   542     9 
  539   538   540   541     9 
  539   538   540   542     9 
  538   540   542   543     9 
  538   540   542   544     9 
  538   540   542   548     9 
  541   540   542   543     9 
  541   540   542   544     9 
  541   540   542   548     9 
  540   542   544   545     9 
  540   542   544   546     9 
  540   542   544   547     9 
  543   542   544   545     9 
  543   542   544   546     9 
  543   542   544   547     9 
  548   542   544   545     9 
  548   542   544   546     9 
  548   542   544   547     9 
  540   542   548   549     9 
  540   542   548   550     9 
  543   542   548   549     9 
  543   542   548   550     9 
  544   542   548   549     9 
  544   542   548   550     9 
  542   548   550   551     9 
  542   548   550   552     9 
  549   548   550   551     9 
  549   548   550   552     9 
  548   550   552   553     9 
  548   550   552   554     9 
  548   550   552   555     9 
  551   550   552   553     9 
  551   550   552   554     9 
  551   550   552   555     9 
  550   552   555   556     9 
  550   552   555   557     9 
  553   552   555   556     9 
  553   552   555   557     9 
  554   552   555   556     9 
  554   552   555   557     9 
  552   555   557   558     9 
  552   555   557   559     9 
  556   555   557   558     9 
  556   555   557   559     9 
  555   557   559   560     9 
  555   557   559   561     9 
  555   557   559   565     9 
  558   557   559   560     9 
  558   557   559   561     9 
  558   557   559   565     9 
  557   559   561   562     9 
  557   559   561   563     9 
  557   559   561   564     9 
  560   559   561   562     9 
  560   559   561   563     9 
  560   559   561   564     9 
  565   559   561   562     9 
  565   559   561   563     9 
  565   559   561   564     9 
  557   559   565   566     9 
  557   559   565   567     9 
  560   559   565   566     9 
  560   559   565   567     9 
  561   559   565   566     9 
  561   559   565   567     9 
  559   565   567   568     9 
  559   565   567   577     9 
  566   565   567   568     9 
  566   565   567   577     9 
  565   567   568   569     9 
  565   567   568   570     9 
  565   567   568   571     9 
  577   567   568   569     9 
  577   567   568   570     9 
  577   567   568   571     9 
  565   567   577   574     9 
  565   567   577   578     9 
  565   567   577   579     9 
  568   567   577   574     9 
  568   567   577   578     9 
  568   567   577   579     9 
  567   568   571   572     9 
  567   568   571   573     9 
  567   568   571   574     9 
  569   568   571   572     9 
  569   568   571   573     9 
  569   568   571   574     9 
  570   568   571   572     9 
  570   568   571   573     9 
  570   568   571   574     9 
  568   571   574   575     9 
  568   571   574   576     9 
  568   571   574   577     9 
  572   571   574   575     9 
  572   571   574   576     9 
  572   571   574   577     9 
  573   571   574   575     9 
  573   571   574   576     9 
  573   571   574   577     9 
  571   574   577   567     9 
  571   574   577   578     9 
  571   574   577   579     9 
  575   574   577   567     9 
  575   574   577   578     9 
  575   574   577   579     9 
  576   574   577   567     9 
  576   574   577   578     9 
  576   574   577   579     9 
  567   577   579   580     9 
  567   577   579   581     9 
  574   577   579   580     9 
  574   577   579   581     9 
  578   577   579   580     9 
  578   577   579   581     9 
  577   579   581   582     9 
  577   579   581   583     9 
  580   579   581   582     9 
  580   579   581   583     9 
  579   581   583   584     9 
  579   581   583   585     9 
  579   581   583   595     9 
  582   581   583   584     9 
  582   581   583   585     9 
  582   581   583   595     9 
  581   583   585   586     9 
  581   583   585   587     9 
  581   583   585   591     9 
  584   583   585   586     9 
  584   583   585   587     9 
  584   583   585   591     9 
  595   583   585   586     9 
  595   583   585   587     9 
  595   583   585   591     9 
  581   583   595   596     9 
  581   583   595   597     9 
  584   583   595   596     9 
  584   583   595   597     9 
  585   583   595   596     9 
  585   583   595   597     9 
  583   585   587   588     9 
  583   585   587   589     9 
  583   585   587   590     9 
  586   585   587   588     9 
  586   585   587   589     9 
  586   585   587   590     9 
  591   585   587   588     9 
  591   585   587   589     9 
  591   585   587   590     9 
  583   585   591   592     9 
  583   585   591   593     9 
  583   585   591   594     9 
  586   585   591   592     9 
  586   585   591   593     9 
  586   585   591   594     9 
  587   585   591   592     9 
  587   585   591   593     9 
  587   585   591   594     9 
  583   595   597   598     9 
  583   595   597   599     9 
  596   595   597   598     9 
  596   595   597   599     9 
  595   597   599   600     9 
  595   597   599   601     9 
  595   597   599   616     9 
  598   597   599   600     9 
  598   597   599   601     9 
  598   597   599   616     9 
  597   599   601   602     9 
  597   599   601   603     9 
  597   599   601   604     9 
  600   599   601   602     9 
  600   599   601   603     9 
  600   599   601   604     9 
  616   599   601   602     9 
  616   599   601   603     9 
  616   599   601   604     9 
  597   599   616   617     9 
  597   599   616   618     9 
  600   599   616   617     9 
  600   599   616   618     9 
  601   599   616   617     9 
  601   599   616   618     9 
  599   601   604   605     9 
  599   601   604   614     9 
  602   601   604   605     9 
  602   601   604   614     9 
  603   601   604   605     9 
  603   601   604   614     9 
  601   604   605   606     9 
  601   604   605   607     9 
  614   604   605   606     9 
  614   604   605   607     9 
  601   604   614   612     9 
  601   604   614   615     9 
  605   604   614   612     9 
  605   604   614   615     9 
  604   605   607   608     9 
  604   605   607   609     9 
  606   605   607   608     9 
  606   605   607   609     9 
  605   607   609   610     9 
  605   607   609   612     9 
  608   607   609   610     9 
  608   607   609   612     9 
  607   609   610   611     9 
  612   609   610   611     9 
  607   609   612   613     9 
  607   609   612   614     9 
  610   609   612   613     9 
  610   609   612   614     9 
  609   612   614   604     9 
  609   612   614   615     9 
  613   612   614   604     9 
  613   612   614   615     9 
  599   616   618   619     9 
  599   616   618   620     9 
  617   616   618   619     9 
  617   616   618   620     9 
  616   618   620   621     9 
  616   618   620   622     9 
  616   618   620   635     9 
  619   618   620   621     9 
  619   618   620   622     9 
  619   618   620   635     9 
  618   620   622   623     9 
  618   620   622   624     9 
  618   620   622   625     9 
  621   620   622   623     9 
  621   620   622   624     9 
  621   620   622   625     9 
  635   620   622   623     9 
  635   620   622   624     9 
  635   620   622   625     9 
  618   620   635   636     9 
  618   620   635   637     9 
  621   620   635   636     9 
  621   620   635   637     9 
  622   620   635   636     9 
  622   620   635   637     9 
  620   622   625   626     9 
  620   622   625   627     9 
  620   622   625   631     9 
  623   622   625   626     9 
  623   622   625   627     9 
  623   622   625   631     9 
  624   622   625   626     9 
  624   622   625   627     9 
  624   622   625   631     9 
  622   625   627   628     9 
  622   625   627   629     9 
  622   625   627   630     9 
  626   625   627   628     9 
  626   625   627   629     9 
  626   625   627   630     9 
  631   625   627   628     9 
  631   625   627   629     9 
  631   625   627   630     9 
  622   625   631   632     9 
  622   625   631   633     9 
  622   625   631   634     9 
  626   625   631   632     9 
  626   625   631   633     9 
  626   625   631   634     9 
  627   625   631   632     9 
  627   625   631   633     9 
  627   625   631   634     9 
  620   635   637   638     9 
  620   635   637   639     9 
  636   635   637   638     9 
  636   635   637   639     9 
  635   637   639   640     9 
  635   637   639   641     9 
  635   637   639   645     9 
  638   637   639   640     9 
  638   637   639   641     9 
  638   637   639   645     9 
  637   639   641   642     9 
  637   639   641   643     9 
  637   639   641   644     9 
  640   639   641   642     9 
  640   639   641   643     9 
  640   639   641   644     9 
  645   639   641   642     9 
  645   639   641   643     9 
  645   639   641   644     9 
  637   639   645   646     9 
  637   639   645   647     9 
  640   639   645   646     9 
  640   639   645   647     9 
  641   639   645   646     9 
  641   639   645   647     9 
  639   645   647   648     9 
  639   645   647   649     9 
  646   645   647   648     9 
  646   645   647   649     9 
  645   647   649   650     9 
  645   647   649   651     9 
  645   647   649   655     9 
  648   647   649   650     9 
  648   647   649   651     9 
  648   647   649   655     9 
  647   649   651   652     9 
  647   649   651   653     9 
  647   649   651   654     9 
  650   649   651   652     9 
  650   649   651   653     9 
  650   649   651   654     9 
  655   649   651   652     9 
  655   649   651   653     9 
  655   649   651   654     9 
  647   649   655   656     9 
  647   649   655   657     9 
  650   649   655   656     9 
  650   649   655   657     9 
  651   649   655   656     9 
  651   649   655   657     9 
  649   655   657   658     9 
  649   655   657   659     9 
  656   655   657   658     9 
  656   655   657   659     9 
  655   657   659   660     9 
  655   657   659   661     9 
  655   657   659   671     9 
  658   657   659   660     9 
  658   657   659   661     9 
  658   657   659   671     9 
  657   659   661   662     9 
  657   659   661   663     9 
  657   659   661   667     9 
  660   659   661   662     9 
  660   659   661   663     9 
  660   659   661   667     9 
  671   659   661   662     9 
  671   659   661   663     9 
  671   659   661   667     9 
  657   659   671   672     9 
  657   659   671   673     9 
  660   659   671   672     9 
  660   659   671   673     9 
  661   659   671   672     9 
  661   659   671   673     9 
  659   661   663   664     9 
  659   661   663   665     9 
  659   661   663   666     9 
  662   661   663   664     9 
  662   661   663   665     9 
  662   661   663   666     9 
  667   661   663   664     9 
  667   661   663   665     9 
  667   661   663   666     9 
  659   661   667   668     9 
  659   661   667   669     9 
  659   661   667   670     9 
  662   661   667   668     9 
  662   661   667   669     9 
  662   661   667   670     9 
  663   661   667   668     9 
  663   661   667   669     9 
  663   661   667   670     9 
  659   671   673   674     9 
  659   671   673   675     9 
  672   671   673   674     9 
  672   671   673   675     9 
  671   673   675   676     9 
  671   673   675   677     9 
  671   673   675   690     9 
  674   673   675   676     9 
  674   673   675   677     9 
  674   673   675   690     9 
  673   675   677   678     9 
  673   675   677   679     9 
  673   675   677   680     9 
  676   675   677   678     9 
  676   675   677   679     9 
  676   675   677   680     9 
  690   675   677   678     9 
  690   675   677   679     9 
  690   675   677   680     9 
  673   675   690   691     9 
  673   675   690   692     9 
  676   675   690   691     9 
  676   675   690   692     9 
  677   675   690   691     9 
  677   675   690   692     9 
  675   677   680   681     9 
  675   677   680   682     9 
  675   677   680   686     9 
  678   677   680   681     9 
  678   677   680   682     9 
  678   677   680   686     9 
  679   677   680   681     9 
  679   677   680   682     9 
  679   677   680   686     9 
  677   680   682   683     9 
  677   680   682   684     9 
  677   680   682   685     9 
  681   680   682   683     9 
  681   680   682   684     9 
  681   680   682   685     9 
  686   680   682   683     9 
  686   680   682   684     9 
  686   680   682   685     9 
  677   680   686   687     9 
  677   680   686   688     9 
  677   680   686   689     9 
  681   680   686   687     9 
  681   680   686   688     9 
  681   680   686   689     9 
  682   680   686   687     9 
  682   680   686   688     9 
  682   680   686   689     9 
  675   690   692   693     9 
  675   690   692   694     9 
  691   690   692   693     9 
  691   690   692   694     9 
  690   692   694   695     9 
  690   692   694   696     9 
  690   692   694   705     9 
  693   692   694   695     9 
  693   692   694   696     9 
  693   692   694   705     9 
  692   694   696   697     9 
  692   694   696   698     9 
  692   694   696   699     9 
  695   694   696   697     9 
  695   694   696   698     9 
  695   694   696   699     9 
  705   694   696   697     9 
  705   694   696   698     9 
  705   694   696   699     9 
  692   694   705   706     9 
  692   694   705   707     9 
  695   694   705   706     9 
  695   694   705   707     9 
  696   694   705   706     9 
  696   694   705   707     9 
  694   696   699   700     9 
  694   696   699   701     9 
  694   696   699   702     9 
  697   696   699   700     9 
  697   696   699   701     9 
  697   696   699   702     9 
  698   696   699   700     9 
  698   696   699   701     9 
  698   696   699   702     9 
  696   699   702   703     9 
  696   699   702   704     9 
  700   699   702   703     9 
  700   699   702   704     9 
  701   699   702   703     9 
  701   699   702   704     9 
  694   705   707   708     9 
  694   705   707   709     9 
  706   705   707   708     9 
  706   705   707   709     9 
  705   707   709   710     9 
  705   707   709   711     9 
  705   707   709   726     9 
  708   707   709   710     9 
  708   707   709   711     9 
  708   707   709   726     9 
  707   709   711   712     9 
  707   709   711   713     9 
  707   709   711   714     9 
  710   709   711   712     9 
  710   709   711   713     9 
  710   709   711   714     9 
  726   709   711   712     9 
  726   709   711   713     9 
  726   709   711   714     9 
  707   709   726   727     9 
  707   709   726   728     9 
  710   709   726   727     9 
  710   709   726   728     9 
  711   709   726   727     9 
  711   709   726   728     9 
  709   711   714   715     9 
  709   711   714   724     9 
  712   711   714   715     9 
  712   711   714   724     9 
  713   711   714   715     9 
  713   711   714   724     9 
  711   714   715   716     9 
  711   714   715   717     9 
  724   714   715   716     9 
  724   714   715   717     9 
  711   714   724   722     9 
  711   714   724   725     9 
  715   714   724   722     9 
  715   714   724   725     9 
  714   715   717   718     9 
  714   715   717   719     9 
  716   715   717   718     9 
  716   715   717   719     9 
  715   717   719   720     9 
  715   717   719   722     9 
  718   717   719   720     9 
  718   717   719   722     9 
  717   719   720   721     9 
  722   719   720   721     9 
  717   719   722   723     9 
  717   719   722   724     9 
  720   719   722   723     9 
  720   719   722   724     9 
  719   722   724   714     9 
  719   722   724   725     9 
  723   722   724   714     9 
  723   722   724   725     9 
  709   726   728   729     9 
  709   726   728   730     9 
  727   726   728   729     9 
  727   726   728   730     9 
  726   728   730   731     9 
  726   728   730   732     9 
  726   728   730   745     9 
  729   728   730   731     9 
  729   728   730   732     9 
  729   728   730   745     9 
  728   730   732   733     9 
  728   730   732   734     9 
  728   730   732   735     9 
  731   730   732   733     9 
  731   730   732   734     9 
  731   730   732   735     9 
  745   730   732   733     9 
  745   730   732   734     9 
  745   730   732   735     9 
  728   730   745   746     9 
  728   730   745   747     9 
  731   730   745   746     9 
  731   730   745   747     9 
  732   730   745   746     9 
  732   730   745   747     9 
  730   732   735   736     9 
  730   732   735   737     9 
  730   732   735   741     9 
  733   732   735   736     9 
  733   732   735   737     9 
  733   732   735   741     9 
  734   732   735   736     9 
  734   732   735   737     9 
  734   732   735   741     9 
  732   735   737   738     9 
  732   735   737   739     9 
  732   735   737   740     9 
  736   735   737   738     9 
  736   735   737   739     9 
  736   735   737   740     9 
  741   735   737   738     9 
  741   735   737   739     9 
  741   735   737   740     9 
  732   735   741   742     9 
  732   735   741   743     9 
  732   735   741   744     9 
  736   735   741   742     9 
  736   735   741   743     9 
  736   735   741   744     9 
  737   735   741   742     9 
  737   735   741   743     9 
  737   735   741   744     9 
  730   745   747   748     9 
  730   745   747   749     9 
  746   745   747   748     9 
  746   745   747   749     9 
  745   747   749   750     9 
  745   747   749   751     9 
  745   747   749   759     9 
  748   747   749   750     9 
  748   747   749   751     9 
  748   747   749   759     9 
  747   749   751   752     9 
  747   749   751   753     9 
  747   749   751   757     9 
  750   749   751   752     9 
  750   749   751   753     9 
  750   749   751   757     9 
  759   749   751   752     9 
  759   749   751   753     9 
  759   749   751   757     9 
  747   749   759   760     9 
  747   749   759   761     9 
  750   749   759   760     9 
  750   749   759   761     9 
  751   749   759   760     9 
  751   749   759   761     9 
  749   751   753   754     9 
  749   751   753   755     9 
  749   751   753   756     9 
  752   751   753   754     9 
  752   751   753   755     9 
  752   751   753   756     9 
  757   751   753   754     9 
  757   751   753   755     9 
  757   751   753   756     9 
  749   751   757   758     9 
  752   751   757   758     9 
  753   751   757   758     9 
  749   759   761   762     9 
  749   759   761   763     9 
  760   759   761   762     9 
  760   759   761   763     9 
  759   761   763   764     9 
  759   761   763   765     9 
  759   761   763   769     9 
  762   761   763   764     9 
  762   761   763   765     9 
  762   761   763   769     9 
  761   763   765   766     9 
  761   763   765   767     9 
  761   763   765   768     9 
  764   763   765   766     9 
  764   763   765   767     9 
  764   763   765   768     9 
  769   763   765   766     9 
  769   763   765   767     9 
  769   763   765   768     9 
  761   763   769   770     9 
  761   763   769   771     9 
  764   763   769   770     9 
  764   763   769   771     9 
  765   763   769   770     9 
  765   763   769   771     9 
  763   769   771   772     9 
  763   769   771   773     9 
  770   769   771   772     9 
  770   769   771   773     9 
  769   771   773   774     9 
  769   771   773   775     9 
  769   771   773   784     9 
  772   771   773   774     9 
  772   771   773   775     9 
  772   771   773   784     9 
  771   773   775   776     9 
  771   773   775   777     9 
  771   773   775   778     9 
  774   773   775   776     9 
  774   773   775   777     9 
  774   773   775   778     9 
  784   773   775   776     9 
  784   773   775   777     9 
  784   773   775   778     9 
  771   773   784   785     9 
  771   773   784   786     9 
  774   773   784   785     9 
  774   773   784   786     9 
  775   773   784   785     9 
  775   773   784   786     9 
  773   775   778   779     9 
  773   775   778   780     9 
  773   775   778   781     9 
  776   775   778   779     9 
  776   775   778   780     9 
  776   775   778   781     9 
  777   775   778   779     9 
  777   775   778   780     9 
  777   775   778   781     9 
  775   778   781   782     9 
  775   778   781   783     9 
  779   778   781   782     9 
  779   778   781   783     9 
  780   778   781   782     9 
  780   778   781   783     9 
  773   784   786   787     9 
  773   784   786   788     9 
  785   784   786   787     9 
  785   784   786   788     9 
  784   786   788   789     9 
  784   786   788   790     9 
  784   786   788   803     9 
  787   786   788   789     9 
  787   786   788   790     9 
  787   786   788   803     9 
  786   788   790   791     9 
  786   788   790   792     9 
  786   788   790   796     9 
  789   788   790   791     9 
  789   788   790   792     9 
  789   788   790   796     9 
  803   788   790   791     9 
  803   788   790   792     9 
  803   788   790   796     9 
  786   788   803   804     9 
  786   788   803   805     9 
  789   788   803   804     9 
  789   788   803   805     9 
  790   788   803   804     9 
  790   788   803   805     9 
  788   790   792   793     9 
  788   790   792   794     9 
  788   790   792   795     9 
  791   790   792   793     9 
  791   790   792   794     9 
  791   790   792   795     9 
  796   790   792   793     9 
  796   790   792   794     9 
  796   790   792   795     9 
  788   790   796   797     9 
  788   790   796   798     9 
  788   790   796   799     9 
  791   790   796   797     9 
  791   790   796   798     9 
  791   790   796   799     9 
  792   790   796   797     9 
  792   790   796   798     9 
  792   790   796   799     9 
  790   796   799   800     9 
  790   796   799   801     9 
  790   796   799   802     9 
  797   796   799   800     9 
  797   796   799   801     9 
  797   796   799   802     9 
  798   796   799   800     9 
  798   796   799   801     9 
  798   796   799   802     9 
  788   803   805   806     9 
  788   803   805   807     9 
  804   803   805   806     9 
  804   803   805   807     9 
  803   805   807   808     9 
  803   805   807   809     9 
  803   805   807   822     9 
  806   805   807   808     9 
  806   805   807   809     9 
  806   805   807   822     9 
  805   807   809   810     9 
  805   807   809   811     9 
  805   807   809   812     9 
  808   807   809   810     9 
  808   807   809   811     9 
  808   807   809   812     9 
  822   807   809   810     9 
  822   807   809   811     9 
  822   807   809   812     9 
  805   807   822   823     9 
  805   807   822   824     9 
  808   807   822   823     9 
  808   807   822   824     9 
  809   807   822   823     9 
  809   807   822   824     9 
  807   809   812   813     9 
  807   809   812   814     9 
  807   809   812   818     9 
  810   809   812   813     9 
  810   809   812   814     9 
  810   809   812   818     9 
  811   809   812   813     9 
  811   809   812   814     9 
  811   809   812   818     9 
  809   812   814   815     9 
  809   812   814   816     9 
  809   812   814   817     9 
  813   812   814   815     9 
  813   812   814   816     9 
  813   812   814   817     9 
  818   812   814   815     9 
  818   812   814   816     9 
  818   812   814   817     9 
  809   812   818   819     9 
  809   812   818   820     9 
  809   812   818   821     9 
  813   812   818   819     9 
  813   812   818   820     9 
  813   812   818   821     9 
  814   812   818   819     9 
  814   812   818   820     9 
  814   812   818   821     9 
  807   822   824   825     9 
  807   822   824   826     9 
  823   822   824   825     9 
  823   822   824   826     9 
  822   824   826   827     9 
  822   824   826   828     9 
  822   824   826   837     9 
  825   824   826   827     9 
  825   824   826   828     9 
  825   824   826   837     9 
  824   826   828   829     9 
  824   826   828   830     9 
  824   826   828   831     9 
  827   826   828   829     9 
  827   826   828   830     9 
  827   826   828   831     9 
  837   826   828   829     9 
  837   826   828   830     9 
  837   826   828   831     9 
  824   826   837   838     9 
  824   826   837   839     9 
  827   826   837   838     9 
  827   826   837   839     9 
  828   826   837   838     9 
  828   826   837   839     9 
  826   828   831   832     9 
  826   828   831   833     9 
  826   828   831   834     9 
  829   828   831   832     9 
  829   828   831   833     9 
  829   828   831   834     9 
  830   828   831   832     9 
  830   828   831   833     9 
  830   828   831   834     9 
  828   831   834   835     9 
  828   831   834   836     9 
  832   831   834   835     9 
  832   831   834   836     9 
  833   831   834   835     9 
  833   831   834   836     9 
  826   837   839   840     9 
  826   837   839   841     9 
  838   837   839   840     9 
  838   837   839   841     9 
  837   839   841   842     9 
  837   839   841   843     9 
  837   839   841   856     9 
  840   839   841   842     9 
  840   839   841   843     9 
  840   839   841   856     9 
  839   841   843   844     9 
  839   841   843   845     9 
  839   841   843   846     9 
  842   841   843   844     9 
  842   841   843   845     9 
  842   841   843   846     9 
  856   841   843   844     9 
  856   841   843   845     9 
  856   841   843   846     9 
  839   841   856   857     9 
  839   841   856   858     9 
  842   841   856   857     9 
  842   841   856   858     9 
  843   841   856   857     9 
  843   841   856   858     9 
  841   843   846   847     9 
  841   843   846   848     9 
  841   843   846   852     9 
  844   843   846   847     9 
  844   843   846   848     9 
  844   843   846   852     9 
  845   843   846   847     9 
  845   843   846   848     9 
  845   843   846   852     9 
  843   846   848   849     9 
  843   846   848   850     9 
  843   846   848   851     9 
  847   846   848   849     9 
  847   846   848   850     9 
  847   846   848   851     9 
  852   846   848   849     9 
  852   846   848   850     9 
  852   846   848   851     9 
  843   846   852   853     9 
  843   846   852   854     9 
  843   846   852   855     9 
  847   846   852   853     9 
  847   846   852   854     9 
  847   846   852   855     9 
  848   846   852   853     9 
  848   846   852   854     9 
  848   846   852   855     9 
  841   856   858   859     9 
  841   856   858   860     9 
  857   856   858   859     9 
  857   856   858   860     9 
  856   858   860   861     9 
  856   858   860   862     9 
  856   858   860   866     9 
  859   858   860   861     9 
  859   858   860   862     9 
  859   858   860   866     9 
  858   860   862   863     9 
  858   860   862   864     9 
  858   860   862   865     9 
  861   860   862   863     9 
  861   860   862   864     9 
  861   860   862   865     9 
  866   860   862   863     9 
  866   860   862   864     9 
  866   860   862   865     9 
  858   860   866   867     9 
  858   860   866   868     9 
  861   860   866   867     9 
  861   860   866   868     9 
  862   860   866   867     9 
  862   860   866   868     9 
  860   866   868   869     9 
  860   866   868   870     9 
  867   866   868   869     9 
  867   866   868   870     9 
  866   868   870   871     9 
  866   868   870   872     9 
  866   868   870   873     9 
  869   868   870   871     9 
  869   868   870   872     9 
  869   868   870   873     9 
  868   870   873   874     9 
  868   870   873   875     9 
  871   870   873   874     9 
  871   870   873   875     9 
  872   870   873   874     9 
  872   870   873   875     9 
  870   873   875   876     9 
  870   873   875   877     9 
  874   873   875   876     9 
  874   873   875   877     9 
  873   875   877   878     9 
  873   875   877   879     9 
  873   875   877   887     9 
  876   875   877   878     9 
  876   875   877   879     9 
  876   875   877   887     9 
  875   877   879   880     9 
  875   877   879   881     9 
  875   877   879   882     9 
  878   877   879   880     9 
  878   877   879   881     9 
  878   877   879   882     9 
  887   877   879   880     9 
  887   877   879   881     9 
  887   877   879   882     9 
  875   877   887   888     9 
  875   877   887   889     9 
  878   877   887   888     9 
  878   877   887   889     9 
  879   877   887   888     9 
  879   877   887   889     9 
  877   879   882   883     9 
  877   879   882   884     9 
  880   879   882   883     9 
  880   879   882   884     9 
  881   879   882   883     9 
  881   879   882   884     9 
  879   882   884   885     9 
  879   882   884   886     9 
  883   882   884   885     9 
  883   882   884   886     9 
  877   887   889   890     9 
  877   887   889   891     9 
  888   887   889   890     9 
  888   887   889   891     9 
  887   889   891   892     9 
  887   889   891   893     9 
  887   889   891   897     9 
  890   889   891   892     9 
  890   889   891   893     9 
  890   889   891   897     9 
  889   891   893   894     9 
  889   891   893   895     9 
  889   891   893   896     9 
  892   891   893   894     9 
  892   891   893   895     9 
  892   891   893   896     9 
  897   891   893   894     9 
  897   891   893   895     9 
  897   891   893   896     9 
  889   891   897   898     9 
  889   891   897   899     9 
  892   891   897   898     9 
  892   891   897   899     9 
  893   891   897   898     9 
  893   891   897   899     9 
  891   897   899   900     9 
  891   897   899   901     9 
  898   897   899   900     9 
  898   897   899   901     9 
  897   899   901   902     9 
  897   899   901   903     9 
  897   899   901   907     9 
  900   899   901   902     9 
  900   899   901   903     9 
  900   899   901   907     9 
  899   901   903   904     9 
  899   901   903   905     9 
  899   901   903   906     9 
  902   901   903   904     9 
  902   901   903   905     9 
  902   901   903   906     9 
  907   901   903   904     9 
  907   901   903   905     9 
  907   901   903   906     9 
  899   901   907   908     9 
  899   901   907   909     9 
  902   901   907   908     9 
  902   901   907   909     9 
  903   901   907   908     9 
  903   901   907   909     9 
  901   907   909   910     9 
  901   907   909   911     9 
  908   907   909   910     9 
  908   907   909   911     9 
  907   909   911   912     9 
  907   909   911   913     9 
  907   909   911   931     9 
  910   909   911   912     9 
  910   909   911   913     9 
  910   909   911   931     9 
  909   911   913   914     9 
  909   911   913   915     9 
  909   911   913   916     9 
  912   911   913   914     9 
  912   911   913   915     9 
  912   911   913   916     9 
  931   911   913   914     9 
  931   911   913   915     9 
  931   911   913   916     9 
  909   911   931   932     9 
  909   911   931   933     9 
  912   911   931   932     9 
  912   911   931   933     9 
  913   911   931   932     9 
  913   911   931   933     9 
  911   913   916   917     9 
  911   913   916   918     9 
  911   913   916   919     9 
  914   913   916   917     9 
  914   913   916   918     9 
  914   913   916   919     9 
  915   913   916   917     9 
  915   913   916   918     9 
  915   913   916   919     9 
  913   916   919   920     9 
  913   916   919   921     9 
  913   916   919   922     9 
  917   916   919   920     9 
  917   916   919   921     9 
  917   916   919   922     9 
  918   916   919   920     9 
  918   916   919   921     9 
  918   916   919   922     9 
  916   919   922   923     9 
  916   919   922   924     9 
  920   919   922   923     9 
  920   919   922   924     9 
  921   919   922   923     9 
  921   919   922   924     9 
  919   922   924   925     9 
  919   922   924   928     9 
  923   922   924   925     9 
  923   922   924   928     9 
  922   924   925   926     9 
  922   924   925   927     9 
  928   924   925   926     9 
  928   924   925   927     9 
  922   924   928   929     9 
  922   924   928   930     9 
  925   924   928   929     9 
  925   924   928   930     9 
  911   931   933   934     9 
  911   931   933   935     9 
  932   931   933   934     9 
  932   931   933   935     9 
  931   933   935   936     9 
  931   933   935   937     9 
  931   933   935   943     9 
  934   933   935   936     9 
  934   933   935   937     9 
  934   933   935   943     9 
  933   935   937   938     9 
  933   935   937   939     9 
  933   935   937   940     9 
  936   935   937   938     9 
  936   935   937   939     9 
  936   935   937   940     9 
  943   935   937   938     9 
  943   935   937   939     9 
  943   935   937   940     9 
  933   935   943   944     9 
  933   935   943   945     9 
  936   935   943   944     9
[truncated: 76,147 more chars]
