# Supplementary material for: Redox-Based Defect Detection in Packed DNA: Insights from Hybrid Quantum Mechanical/Molecular Mechanics Molecular Dynamics Simulations
Source: J Chem Theory Comput. 2023 Nov 14;19(22):8434–45. doi: 10.1021/acs.jctc.3c01013 (PMC10687876; doi:10.1021/acs.jctc.3c01013)
Supplement: Supplementary file 2 — ct3c01013_si_002.zip [file ct3c01013_si_002.zip › packed_dna_8oxog-main/classical_MD/wildtype/wt_oxidized_reg2/wt_ox_reg2_structure.gro]

Protein
252465
    1DA5    O5'    1  14.445   5.665   9.570 -0.1832 -0.6022 -0.0704
    1DA5    H5T    2  14.524   5.649   9.517  2.5943  1.0809  3.1241
    1DA5    C5'    3  14.476   5.775   9.660  0.1627  0.4789  0.2903
    1DA5   H5'1    4  14.583   5.794   9.650  0.2353 -0.6653 -1.4362
    1DA5   H5'2    5  14.455   5.746   9.763  0.1154 -2.0320 -0.3648
    1DA5    C4'    6  14.399   5.905   9.632 -0.5941  0.2150  0.0032
    1DA5    H4'    7  14.415   5.981   9.709 -0.6646 -1.8284  2.1467
    1DA5    O4'    8  14.436   5.962   9.508  0.3309 -0.3311 -0.0565
    1DA5    C1'    9  14.318   5.996   9.438  0.1676  0.0817  0.4395
    1DA5    H1'   10  14.283   6.096   9.462  0.8607 -0.4799  4.5176
    1DA5     N9   11  14.346   5.981   9.291  0.0832 -0.1727 -0.4956
    1DA5     C8   12  14.395   5.868   9.228 -0.2514  0.1709  0.0335
    1DA5     H8   13  14.423   5.775   9.276 -1.5165 -0.0440  0.4060
    1DA5     N7   14  14.405   5.881   9.100 -0.4824 -0.9244  0.4665
    1DA5     C5   15  14.349   6.008   9.073 -0.7174 -0.2484 -0.1994
    1DA5     C6   16  14.331   6.085   8.963 -0.1168  0.1389 -0.0623
    1DA5     N6   17  14.369   6.049   8.841  0.5921 -0.1673 -0.5189
    1DA5    H61   18  14.418   5.961   8.832  3.3454  1.0946  0.9285
    1DA5    H62   19  14.363   6.117   8.766 -1.4454  0.8895  0.4991
    1DA5     N1   20  14.287   6.206   8.966 -0.2350 -0.4400  0.2664
    1DA5     C2   21  14.259   6.256   9.086 -0.4647  0.0169  0.2155
    1DA5     H2   22  14.222   6.357   9.083  2.2353  1.0592 -1.3732
    1DA5     N3   23  14.274   6.195   9.203 -0.0508  0.0277  0.0915
    1DA5     C4   24  14.316   6.068   9.190  0.9175  0.1255  0.6076
    1DA5    C3'   25  14.251   5.879   9.635 -0.0199 -1.1372  0.2557
    1DA5    H3'   26  14.233   5.779   9.672  0.7439 -1.5662 -0.5006
    1DA5    C2'   27  14.215   5.893   9.489 -0.5261  0.1832 -0.0612
    1DA5   H2'1   28  14.236   5.798   9.439 -0.2213 -0.3575  1.0543
    1DA5   H2'2   29  14.116   5.936   9.475  0.1519  1.9279  0.1948
    1DA5    O3'   30  14.198   5.987   9.715  0.0618  0.2074 -0.4595
    2DT       P   31  14.047   5.976   9.766 -0.0053  0.1520 -0.0974
    2DT     O1P   32  14.037   6.035   9.902  0.0750  0.2632 -0.5317
    2DT     O2P   33  14.005   5.837   9.749  0.0089 -0.6769 -0.7688
    2DT     O5'   34  13.960   6.065   9.675 -0.0087 -0.1085  0.6421
    2DT     C5'   35  13.978   6.204   9.662 -0.0844 -0.1725 -0.0179
    2DT    H5'1   36  14.085   6.222   9.651 -0.3407  0.9183 -0.8064
    2DT    H5'2   37  13.948   6.243   9.760  2.0919 -0.4602  0.8211
    2DT     C4'   38  13.899   6.269   9.549  0.4247 -0.4292 -0.0705
    2DT     H4'   39  13.906   6.377   9.563 -1.9930 -0.4376  1.8287
    2DT     O4'   40  13.946   6.244   9.417 -0.3495 -0.1301  0.4391
    2DT     C1'   41  13.840   6.194   9.340 -0.0152 -0.1018  0.5901
    2DT     H1'   42  13.793   6.283   9.299  1.5321  0.5433  0.1619
    2DT      N1   43  13.900   6.106   9.231 -0.5093  0.2586  0.1168
    2DT      C6   44  13.931   5.971   9.257  0.5504  0.0901  0.1971
    2DT      H6   45  13.908   5.921   9.350  1.7472 -1.5420 -0.3452
    2DT      C5   46  13.978   5.886   9.159  0.1701  0.1844  0.4384
    2DT      C7   47  14.019   5.741   9.202 -1.2056 -0.8482  0.4950
    2DT     H71   48  14.047   5.732   9.307  1.5685 -0.1842 -0.1090
    2DT     H72   49  13.932   5.676   9.187 -1.0555 -1.2021  1.1463
    2DT     H73   50  14.094   5.709   9.130 -0.8305  2.3779 -0.7058
    2DT      C4   51  14.007   5.944   9.028  0.0058  0.1989  0.2063
    2DT      O4   52  14.049   5.884   8.931 -0.1057 -0.0580  0.5774
    2DT      N3   53  13.972   6.076   9.011  0.3195  0.1261  0.1392
    2DT      H3   54  13.981   6.115   8.918 -0.5416  0.9409  0.3818
    2DT      C2   55  13.918   6.160   9.105 -0.2701 -0.0225 -0.8448
    2DT      O2   56  13.895   6.275   9.070  0.1253  0.1089 -0.0882
    2DT     C3'   57  13.753   6.238   9.554  0.2957 -0.1993 -0.1499
    2DT     H3'   58  13.730   6.192   9.650 -0.5694  0.8565  0.1628
    2DT     C2'   59  13.749   6.133   9.437 -0.5519 -0.1513 -0.6091
    2DT    H2'1   60  13.793   6.041   9.474  1.0115  1.7334  2.5933
    2DT    H2'2   61  13.647   6.116   9.401 -0.6850 -0.5340 -0.0639
    2DT     O3'   62  13.673   6.354   9.528  0.7806  0.0574  1.1252
    3DC       P   63  13.514   6.360   9.558  0.1752  0.0680 -0.1888
    3DC     O1P   64  13.494   6.471   9.661  0.4056  0.1573  0.6009
    3DC     O2P   65  13.446   6.227   9.564 -0.3908 -0.4577 -0.0661
    3DC     O5'   66  13.465   6.425   9.423 -0.3465  0.9056 -0.4605
    3DC     C5'   67  13.491   6.557   9.386 -0.0053 -0.2859 -0.4358
    3DC    H5'1   68  13.590   6.591   9.416 -0.8971  1.1234  1.0473
    3DC    H5'2   69  13.429   6.626   9.443 -0.4522 -1.2270  0.2446
    3DC     C4'   70  13.475   6.589   9.238 -0.0882 -0.0520  0.0163
    3DC     H4'   71  13.507   6.692   9.219  1.3994 -0.7094 -1.2056
    3DC     O4'   72  13.551   6.502   9.150  0.0556 -0.0477  0.1198
    3DC     C1'   73  13.468   6.447   9.050  0.3049  0.0105 -0.3936
    3DC     H1'   74  13.460   6.508   8.961 -0.6881  1.9964  0.9824
    3DC      N1   75  13.518   6.310   9.016 -0.5714 -0.4914 -0.4039
    3DC      C6   76  13.536   6.219   9.117 -0.4486 -0.3270  0.1437
    3DC      H6   77  13.512   6.235   9.221  1.8156 -0.4810  0.7588
    3DC      C5   78  13.596   6.100   9.097  0.3687 -0.1038 -0.0689
    3DC      H5   79  13.623   6.040   9.183 -0.7886  0.7941  0.9393
    3DC      C4   80  13.638   6.071   8.965 -0.1662  0.0559  0.0328
    3DC      N4   81  13.688   5.957   8.936 -0.0446  0.2199  0.9225
    3DC     H41   82  13.706   5.890   9.010  1.7821  2.2172  2.4182
    3DC     H42   83  13.712   5.935   8.840 -2.1971  1.9429 -0.0821
    3DC      N3   84  13.606   6.143   8.859 -0.6037 -0.9976 -1.0279
    3DC      C2   85  13.554   6.264   8.884  0.2588  0.2438 -0.5662
    3DC      O2   86  13.553   6.341   8.784  0.6497 -0.0399  0.7070
    3DC     C3'   87  13.330   6.568   9.201  0.1786  0.0872  0.4690
    3DC     H3'   88  13.263   6.559   9.287 -0.6943 -0.0467 -0.2123
    3DC     C2'   89  13.333   6.433   9.125  0.4385  0.0335 -0.6680
    3DC    H2'1   90  13.321   6.360   9.205 -3.1914  1.3209  0.1631
    3DC    H2'2   91  13.245   6.412   9.064 -1.7531  1.9048  1.6298
    3DC     O3'   92  13.285   6.662   9.107 -0.1850 -0.2848 -0.7232
    4DA       P   93  13.142   6.732   9.100 -0.2233  0.3195 -0.0055
    4DA     O1P   94  13.154   6.863   9.034 -0.0599  0.0158  0.3653
    4DA     O2P   95  13.069   6.719   9.226 -0.2168  0.0356 -0.1534
    4DA     O5'   96  13.079   6.628   8.994  0.0381 -0.0180 -0.5237
    4DA     C5'   97  13.102   6.646   8.857 -0.6580 -0.6975  0.2156
    4DA    H5'1   98  13.209   6.661   8.838 -1.0953  0.2000 -1.7542
    4DA    H5'2   99  13.049   6.739   8.837  1.9547  1.2309  1.5510
    4DA     C4'  100  13.066   6.526   8.767  0.5648 -0.6056 -0.6484
    4DA     H4'  101  13.068   6.558   8.663 -0.7518 -1.8969 -1.1106
    4DA     O4'  102  13.159   6.426   8.791 -0.7789  0.0003  0.1650
    4DA     C1'  103  13.099   6.306   8.770  0.3182 -0.3741  0.4381
    4DA     H1'  104  13.079   6.299   8.663 -0.8306 -2.5448  0.7255
    4DA      N9  105  13.179   6.191   8.817 -0.0283  0.0738 -0.4337
    4DA      C8  106  13.189   6.145   8.947  0.0419 -0.7399  0.2422
    4DA      H8  107  13.145   6.196   9.031  2.5181  1.5237  0.3123
    4DA      N7  108  13.257   6.035   8.961  0.0943  0.0587  0.1257
    4DA      C5  109  13.294   6.004   8.831  0.0774  0.1914  0.1119
    4DA      C6  110  13.363   5.895   8.773 -0.5998  0.2020  0.0888
    4DA      N6  111  13.429   5.801   8.837  0.3970  0.6053 -0.7456
    4DA     H61  112  13.453   5.820   8.934  1.3195 -1.0966 -0.6031
    4DA     H62  113  13.482   5.730   8.788 -1.6558 -2.5255  1.1657
    4DA      N1  114  13.375   5.886   8.643 -0.3513 -0.0086 -0.0264
    4DA      C2  115  13.316   5.976   8.567 -0.4041 -0.6738 -0.3010
    4DA      H2  116  13.335   5.960   8.462  0.8603 -0.2716 -0.1573
    4DA      N3  117  13.244   6.082   8.604 -0.0961 -0.0560 -0.3247
    4DA      C4  118  13.242   6.093   8.739  0.9809 -0.2124 -0.5784
    4DA     C3'  119  12.921   6.469   8.790 -0.0433 -0.9623  0.0510
    4DA     H3'  120  12.873   6.522   8.872  0.8927 -3.6485  2.4991
    4DA     C2'  121  12.961   6.321   8.836 -0.4465  0.2837  0.4814
    4DA    H2'1  122  12.961   6.310   8.944  0.8117 -1.5533  0.3416
    4DA    H2'2  123  12.891   6.243   8.806 -0.3949 -0.7347  2.7941
    4DA     O3'  124  12.842   6.464   8.671  0.2308 -0.0654 -0.3333
    5DA       P  125  12.684   6.445   8.679 -0.0270  0.0479  0.0422
    5DA     O1P  126  12.608   6.571   8.656 -0.2372 -0.0382  0.2727
    5DA     O2P  127  12.635   6.367   8.786 -0.0621 -0.7326 -0.5099
    5DA     O5'  128  12.662   6.354   8.554  0.0726 -0.0453  0.2941
    5DA     C5'  129  12.679   6.404   8.424  0.4064  0.2320  0.5356
    5DA    H5'1  130  12.764   6.472   8.413 -0.0031  0.4642 -1.6821
    5DA    H5'2  131  12.592   6.465   8.397  0.1505 -0.0775  0.6476
    5DA     C4'  132  12.685   6.300   8.320  0.7990  0.0865  1.1758
    5DA     H4'  133  12.688   6.352   8.224 -0.2871  0.6126  1.4126
    5DA     O4'  134  12.798   6.213   8.337  0.0731  0.3408  0.2867
    5DA     C1'  135  12.751   6.081   8.357  0.3890 -0.1614 -0.3615
    5DA     H1'  136  12.768   6.022   8.267  1.4819  0.6886 -0.7259
    5DA      N9  137  12.812   6.026   8.482 -0.4798 -0.4647 -0.1972
    5DA      C8  138  12.787   6.056   8.617 -0.0654 -0.0961 -0.3456
    5DA      H8  139  12.733   6.142   8.654  0.0917 -1.0773  2.4483
    5DA      N7  140  12.836   5.972   8.699 -0.1347  0.5474 -0.0423
    5DA      C5  141  12.904   5.885   8.611 -0.7440  0.6630  0.1661
    5DA      C6  142  12.999   5.771   8.625  0.3316  0.3786 -0.2530
    5DA      N6  143  13.042   5.725   8.737  0.2585  0.2523 -0.4127
    5DA     H61  144  13.002   5.751   8.826  2.0835 -0.5663  0.7235
    5DA     H62  145  13.120   5.660   8.737  1.5593  1.7406 -1.5033
    5DA      N1  146  13.069   5.721   8.525 -0.5033 -0.3631 -0.1437
    5DA      C2  147  13.037   5.766   8.407  0.6215 -0.0030 -0.0467
    5DA      H2  148  13.088   5.727   8.320 -0.5909  0.4655 -0.9997
    5DA      N3  149  12.952   5.866   8.374 -0.0765  0.1556 -0.2058
    5DA      C4  150  12.895   5.916   8.480  0.5133 -0.0877 -0.3534
    5DA     C3'  151  12.562   6.208   8.299 -0.3407  0.7280 -0.0829
    5DA     H3'  152  12.469   6.246   8.341 -0.3389  1.1919 -0.4815
    5DA     C2'  153  12.598   6.086   8.381  0.3396  0.2799  0.4500
    5DA    H2'1  154  12.566   6.102   8.484 -0.8701 -0.7108  0.2466
    5DA    H2'2  155  12.546   5.995   8.349  0.0621  0.0487  1.5270
    5DA     O3'  156  12.547   6.190   8.158  0.2209 -0.2473 -1.0109
    6DT       P  157  12.414   6.116   8.091 -0.2530  0.3751 -0.4763
    6DT     O1P  158  12.391   6.181   7.960  0.4178  0.0903  0.2253
    6DT     O2P  159  12.303   6.111   8.193 -0.7789  0.4560 -0.0786
    6DT     O5'  160  12.462   5.965   8.073 -0.1107  0.0223  0.4639
    6DT     C5'  161  12.551   5.920   7.973  0.1548 -0.2541 -0.7368
    6DT    H5'1  162  12.641   5.979   7.990 -0.0897  0.2090 -1.0492
    6DT    H5'2  163  12.510   5.930   7.873  0.2091 -1.8046 -0.9354
    6DT     C4'  164  12.587   5.770   7.990  0.2054  0.1041 -0.5277
    6DT     H4'  165  12.657   5.755   7.909 -0.5744  2.3804 -1.7033
    6DT     O4'  166  12.648   5.757   8.117  0.0276 -0.3117 -0.5367
    6DT     C1'  167  12.603   5.634   8.185 -0.2760  0.2609  0.5862
    6DT     H1'  168  12.648   5.549   8.134  1.0165  2.0366 -1.4459
    6DT      N1  169  12.635   5.640   8.323  0.1737 -0.0374 -0.7211
    6DT      C6  170  12.560   5.710   8.419  0.4202  0.5361  0.0418
    6DT      H6  171  12.485   5.775   8.376  0.3928  1.0880  0.9087
    6DT      C5  172  12.588   5.697   8.553  0.4405  0.4937  0.0201
    6DT      C7  173  12.509   5.770   8.659 -0.1442  0.2566  0.2675
    6DT     H71  174  12.485   5.697   8.737  2.0441 -1.9665 -0.9839
    6DT     H72  175  12.557   5.863   8.689  0.2456  0.3217 -0.5388
    6DT     H73  176  12.417   5.794   8.605  0.1412  0.5607 -0.0955
    6DT      C4  177  12.692   5.611   8.595  0.1561 -0.2132  0.2861
    6DT      O4  178  12.721   5.583   8.710  0.5450 -0.3937 -0.2386
    6DT      N3  179  12.772   5.549   8.499  0.3629  0.6628  0.0431
    6DT      H3  180  12.842   5.479   8.522  0.6015  1.1531  0.8249
    6DT      C2  181  12.737   5.554   8.364  0.6501 -0.3478  0.1882
    6DT      O2  182  12.804   5.483   8.285  1.0750  0.4954 -0.5859
    6DT     C3'  183  12.467   5.674   7.989 -0.4498 -0.2559 -0.0285
    6DT     H3'  184  12.379   5.729   7.956  0.2322 -0.0803 -1.6350
    6DT     C2'  185  12.457   5.633   8.139 -0.4437 -0.5796  0.3795
    6DT    H2'1  186  12.403   5.705   8.200  2.0300 -0.8597  3.0853
    6DT    H2'2  187  12.414   5.533   8.151 -2.8884  0.0421 -2.0770
    6DT     O3'  188  12.490   5.571   7.893  0.3963 -0.4774  0.1899
    7DA       P  189  12.416   5.441   7.879 -0.2640 -0.0211  0.1793
    7DA     O1P  190  12.417   5.407   7.738 -0.0399  0.0383  0.4634
    7DA     O2P  191  12.285   5.453   7.947 -0.5080  0.0301  0.5870
    7DA     O5'  192  12.504   5.330   7.960 -0.1078 -0.6835 -0.1456
    7DA     C5'  193  12.637   5.299   7.919 -0.6625 -0.2200  0.2353
    7DA    H5'1  194  12.699   5.387   7.939 -1.4321  0.1906  0.8715
    7DA    H5'2  195  12.628   5.287   7.812 -1.1783  2.5181 -0.1102
    7DA     C4'  196  12.694   5.176   7.985 -0.0993 -0.1432  0.1922
    7DA     H4'  197  12.792   5.155   7.941 -0.3100  0.0622 -0.3849
    7DA     O4'  198  12.711   5.204   8.123  0.4942 -0.4369  0.8256
    7DA     C1'  199  12.657   5.102   8.198  0.6664  0.2267 -0.0793
    7DA     H1'  200  12.738   5.033   8.220 -0.2489 -0.2665  2.0762
    7DA      N9  201  12.588   5.164   8.308  0.2519 -0.2520  0.2556
    7DA      C8  202  12.511   5.277   8.301  0.1203 -0.6686  0.1407
    7DA      H8  203  12.484   5.318   8.205 -1.9640 -1.0413  0.5175
    7DA      N7  204  12.488   5.341   8.408 -0.0345  0.3597 -0.0187
    7DA      C5  205  12.557   5.258   8.505  0.2669  0.8519  0.4434
    7DA      C6  206  12.572   5.253   8.646 -0.4014  0.5426 -0.0512
    7DA      N6  207  12.523   5.335   8.736  0.0278  0.0300 -0.2299
    7DA     H61  208  12.448   5.396   8.706 -0.4590  0.3744  1.5261
    7DA     H62  209  12.529   5.315   8.835  0.7303  0.3902 -0.1903
    7DA      N1  210  12.638   5.148   8.705 -0.2692  0.0856  0.8039
    7DA      C2  211  12.697   5.060   8.627  0.3424 -0.0499  0.6731
    7DA      H2  212  12.735   4.973   8.679  0.1462  0.1478  1.1483
    7DA      N3  213  12.686   5.042   8.496  0.2837 -0.8951  0.4267
    7DA      C4  214  12.614   5.146   8.441  0.8410  0.6908  0.6784
    7DA     C3'  215  12.623   5.046   7.975  0.0009 -0.0009 -0.3584
    7DA     H3'  216  12.551   5.048   7.894  0.5318 -2.3501 -0.9777
    7DA     C2'  217  12.553   5.036   8.107  0.1626 -1.0065 -0.5908
    7DA    H2'1  218  12.458   5.089   8.109 -0.4007 -2.0037 -0.3275
    7DA    H2'2  219  12.534   4.932   8.135  2.5471 -1.1921  0.5833
    7DA     O3'  220  12.714   4.940   7.964 -0.0019  0.3189  0.0965
    8DT       P  221  12.666   4.804   7.883  0.5338 -0.3573 -0.3934
    8DT     O1P  222  12.789   4.734   7.840  0.0249 -0.6000 -0.3880
    8DT     O2P  223  12.575   4.834   7.767 -0.4938 -0.0174  0.5868
    8DT     O5'  224  12.597   4.702   7.993 -0.2479 -0.1415  0.2217
    8DT     C5'  225  12.689   4.655   8.094 -0.1774  0.0385  0.8138
    8DT    H5'1  226  12.754   4.740   8.114  4.1737 -1.9761 -3.0221
    8DT    H5'2  227  12.751   4.576   8.053 -1.4938 -0.4963 -0.1971
    8DT     C4'  228  12.614   4.620   8.224 -0.4021  0.2134 -0.5626
    8DT     H4'  229  12.683   4.563   8.286 -0.0955  0.8329 -0.3276
    8DT     O4'  230  12.577   4.736   8.301 -0.4560  0.2894 -0.1257
    8DT     C1'  231  12.474   4.687   8.386 -0.0243 -0.7414 -0.2116
    8DT     H1'  232  12.511   4.620   8.464  0.4103  0.2535  0.4484
    8DT      N1  233  12.413   4.810   8.446 -0.2402  0.0509 -0.0489
    8DT      C6  234  12.344   4.900   8.366 -0.3244 -0.0452  0.5889
    8DT      H6  235  12.335   4.881   8.260 -0.9216  0.1527  0.5948
    8DT      C5  236  12.292   5.011   8.418 -0.2986  0.1924 -0.0387
    8DT      C7  237  12.210   5.097   8.329  0.2814 -0.7270 -0.1750
    8DT     H71  238  12.108   5.062   8.312 -0.1103  0.5237 -0.4755
    8DT     H72  239  12.211   5.197   8.371  0.0739 -0.4710 -0.7629
    8DT     H73  240  12.250   5.098   8.227  0.7139 -2.0962 -0.0376
    8DT      C4  241  12.308   5.048   8.559 -0.2233  0.5210 -0.8144
    8DT      O4  242  12.262   5.142   8.623  0.1904 -0.0956  0.2435
    8DT      N3  243  12.373   4.953   8.633 -0.5801  0.3973 -0.4319
    8DT      H3  244  12.378   4.976   8.731  2.0493 -0.3373 -0.3382
    8DT      C2  245  12.436   4.837   8.583 -0.0443  0.1971 -0.0405
    8DT      O2  246  12.495   4.763   8.659  0.4851  0.0185 -0.7280
    8DT     C3'  247  12.488   4.528   8.211  0.0064  0.0338  0.2022
    8DT     H3'  248  12.467   4.499   8.108  0.0725  0.0261  0.1904
    8DT     C2'  249  12.381   4.616   8.283 -0.1980 -0.1205  0.0158
    8DT    H2'1  250  12.341   4.686   8.209 -0.1848 -0.4458 -0.3053
    8DT    H2'2  251  12.306   4.561   8.340  1.3470  0.2286  2.5213
    8DT     O3'  252  12.530   4.414   8.287  0.4593  0.1241  0.6145
    9DC       P  253  12.438   4.286   8.314  0.2754 -0.0704 -0.0396
    9DC     O1P  254  12.515   4.162   8.278  0.4238 -0.0944 -0.1800
    9DC     O2P  255  12.309   4.306   8.245 -0.1249  0.1439 -0.2200
    9DC     O5'  256  12.417   4.303   8.466  0.9137  0.0327  0.1217
    9DC     C5'  257  12.518   4.269   8.555  0.5830  0.8104  0.4307
    9DC    H5'1  258  12.578   4.358   8.538 -1.4270  1.5804 -4.1298
    9DC    H5'2  259  12.572   4.180   8.520 -0.7040  0.7021 -1.4340
    9DC     C4'  260  12.489   4.240   8.710 -0.2100  0.4248  0.0889
    9DC     H4'  261  12.587   4.209   8.745 -1.0411 -1.7656  0.6347
    9DC     O4'  262  12.442   4.355   8.781 -0.3374 -0.6971 -0.2486
    9DC     C1'  263  12.314   4.332   8.815  0.3588  0.4549  0.0140
    9DC     H1'  264  12.306   4.298   8.919  0.8087  0.4344  0.0446
    9DC      N1  265  12.233   4.456   8.797  0.2662 -0.4458 -0.3520
    9DC      C6  266  12.213   4.508   8.672  0.2411 -0.1962  0.3665
    9DC      H6  267  12.237   4.449   8.585  0.4118  2.3008 -1.4123
    9DC      C5  268  12.165   4.634   8.654  0.2082  0.1248 -0.2277
    9DC      H5  269  12.158   4.679   8.556 -1.9000 -0.0724 -0.2166
    9DC      C4  270  12.136   4.708   8.776  0.0698 -0.1526  0.6651
    9DC      N4  271  12.089   4.831   8.753 -0.1713  0.2652  0.4162
    9DC     H41  272  12.053   4.853   8.662 -1.8421 -0.4790  0.8526
    9DC     H42  273  12.094   4.903   8.824  0.8352 -1.4436  2.1918
    9DC      N3  274  12.166   4.667   8.898  0.2362 -0.1735 -0.4826
    9DC      C2  275  12.216   4.540   8.908 -0.0464  0.3935  0.6761
    9DC      O2  276  12.253   4.504   9.019  0.1539  0.8363  0.1277
    9DC     C3'  277  12.390   4.127   8.721  0.0663 -0.1186  0.0326
    9DC     H3'  278  12.392   4.078   8.624  0.2319  1.6424 -0.8959
    9DC     C2'  279  12.268   4.216   8.732  0.4903 -0.1531  0.2561
    9DC    H2'1  280  12.221   4.240   8.637  1.2451  2.3622  0.4447
    9DC    H2'2  281  12.190   4.170   8.794 -2.0634  1.4340 -1.5784
    9DC     O3'  282  12.407   4.053   8.839 -0.3070  0.2135  0.2230
   10DC       P  283  12.344   3.905   8.852 -0.2210  0.0964  0.0546
   10DC     O1P  284  12.427   3.828   8.943 -0.6832  0.5503 -0.3251
   10DC     O2P  285  12.316   3.849   8.723 -0.2536  0.1038  0.1194
   10DC     O5'  286  12.204   3.933   8.927 -0.5134  0.4900 -0.6024
   10DC     C5'  287  12.197   3.969   9.068 -0.4564  0.0901  0.2400
   10DC    H5'1  288  12.287   4.020   9.102 -0.6077  0.0593  0.6983
   10DC    H5'2  289  12.186   3.880   9.131 -1.6862 -0.9166 -1.3343
   10DC     C4'  290  12.080   4.063   9.100 -0.6387 -0.2909 -0.6611
   10DC     H4'  291  12.097   4.084   9.206  1.6143  1.8477 -1.3686
   10DC     O4'  292  12.077   4.191   9.027 -0.4771 -0.1574  0.1504
   10DC     C1'  293  11.941   4.206   9.003 -0.3117 -0.1628 -0.1359
   10DC     H1'  294  11.893   4.230   9.098 -0.7379  1.5769 -0.7638
   10DC      N1  295  11.908   4.307   8.901  0.0813  0.1784  0.8515
   10DC      C6  296  11.917   4.278   8.767  1.3208  0.6217  0.7212
   10DC      H6  297  11.945   4.179   8.734 -2.1480  0.5908 -2.9911
   10DC      C5  298  11.903   4.378   8.677 -0.1460  0.8044  0.4082
   10DC      H5  299  11.915   4.363   8.571  1.3659 -2.0400  0.8970
   10DC      C4  300  11.877   4.503   8.730 -0.9870 -0.6462  0.1131
   10DC      N4  301  11.858   4.606   8.647 -0.1137 -0.2405 -0.3849
   10DC     H41  302  11.861   4.586   8.547  2.1102 -0.2644 -0.3524
   10DC     H42  303  11.846   4.698   8.687  0.6352 -0.6267  0.7710
   10DC      N3  304  11.856   4.533   8.853  0.7898  0.3284 -0.2021
   10DC      C2  305  11.879   4.438   8.943  0.3813  0.0546 -0.0689
   10DC      O2  306  11.883   4.469   9.062 -0.2012 -0.5559  0.1500
   10DC     C3'  307  11.947   3.997   9.089  0.1498  0.8077 -1.3173
   10DC     H3'  308  11.961   3.892   9.066 -0.0217  0.5597 -0.3444
   10DC     C2'  309  11.889   4.066   8.965 -0.6433 -0.5346 -0.6726
   10DC    H2'1  310  11.939   4.021   8.879  0.6970 -1.1219  0.3780
   10DC    H2'2  311  11.781   4.060   8.982 -0.3991  1.5637  2.5975
   10DC     O3'  312  11.869   4.019   9.209  1.1716 -0.0828 -0.1020
   11DA       P  313  11.793   3.908   9.284  0.2455 -0.0385  0.0894
   11DA     O1P  314  11.884   3.823   9.359  0.3497  0.4220  0.6365
   11DA     O2P  315  11.701   3.835   9.192  0.4000  0.1663  0.1947
   11DA     O5'  316  11.701   3.987   9.383  0.0830 -0.0129 -0.6663
   11DA     C5'  317  11.753   4.062   9.494 -0.2802 -0.2867  0.6634
   11DA    H5'1  318  11.836   4.123   9.459  0.0758 -0.9614  0.3014
   11DA    H5'2  319  11.781   3.995   9.575  0.2569 -0.7431  0.1080
   11DA     C4'  320  11.650   4.171   9.547  0.4190  0.0697  0.0443
   11DA     H4'  321  11.679   4.225   9.637  0.0638  1.8342 -0.8567
   11DA     O4'  322  11.647   4.274   9.447 -0.3685 -0.1065  0.5066
   11DA     C1'  323  11.522   4.285   9.391 -0.4343  0.3861 -0.3916
   11DA     H1'  324  11.464   4.365   9.439 -1.6352  0.4877 -1.9463
   11DA      N9  325  11.543   4.312   9.246 -0.5116  0.9803 -0.0994
   11DA      C8  326  11.613   4.239   9.152  0.2121  0.6071  0.1918
   11DA      H8  327  11.637   4.138   9.182 -1.2121 -0.1759 -1.1045
   11DA      N7  328  11.619   4.285   9.034 -0.5171 -0.4517 -0.5014
   11DA      C5  329  11.551   4.412   9.053 -0.4746 -0.3904  0.0302
   11DA      C6  330  11.520   4.519   8.966 -0.8175  0.0588 -0.2099
   11DA      N6  331  11.558   4.524   8.836  0.0201  0.2295 -0.0299
   11DA     H61  332  11.593   4.440   8.793  0.2116 -0.6901  1.8155
   11DA     H62  333  11.540   4.610   8.786  1.1665  1.0905  0.9828
   11DA      N1  334  11.441   4.612   9.008 -0.0638  0.1271 -0.0793
   11DA      C2  335  11.397   4.614   9.133 -0.3445 -0.5634 -0.1405
   11DA      H2  336  11.331   4.691   9.169 -3.1886 -2.1659 -1.6288
   11DA      N3  337  11.422   4.531   9.228  0.0373  0.5662  0.2783
   11DA      C4  338  11.495   4.422   9.180  1.1007  0.5980 -0.4988
   11DA     C3'  339  11.510   4.121   9.553  0.5817  0.7938 -0.1859
   11DA     H3'  340  11.513   4.012   9.562 -1.7988  0.6571 -0.4538
   11DA     C2'  341  11.451   4.157   9.415  0.7344 -0.5079  0.8528
   11DA    H2'1  342  11.475   4.089   9.333 -1.8595  0.8914 -1.2120
   11DA    H2'2  343  11.343   4.171   9.422  0.6455 -1.2572  1.1815
   11DA     O3'  344  11.438   4.181   9.660  0.2361  0.6119  0.3442
   12DC       P  345  11.315   4.095   9.719  0.3266  0.3308 -0.2292
   12DC     O1P  346  11.317   4.101   9.869 -0.0200 -0.2191  0.2746
   12DC     O2P  347  11.311   3.962   9.657  0.3829  0.4358  0.0129
   12DC     O5'  348  11.188   4.173   9.664 -0.0875  0.0055  0.1493
   12DC     C5'  349  11.170   4.307   9.707 -0.4215  0.5998  0.6657
   12DC    H5'1  350  11.265   4.356   9.686  0.3601 -1.0456  0.2574
   12DC    H5'2  351  11.141   4.313   9.812 -1.8026  0.2753  0.3197
   12DC     C4'  352  11.067   4.390   9.619 -0.3729 -0.0799 -1.2451
   12DC     H4'  353  11.066   4.490   9.662  0.0009 -0.9339  0.9018
   12DC     O4'  354  11.114   4.411   9.483  0.2410  0.1981 -0.2546
   12DC     C1'  355  11.008   4.389   9.393 -0.7418  0.7226  0.0529
   12DC     H1'  356  10.952   4.483   9.389 -0.1381  1.0454 -1.3080
   12DC      N1  357  11.072   4.355   9.259  0.3045 -0.2773  0.6130
   12DC      C6  358  11.138   4.236   9.248  0.1057  0.1485  0.1578
   12DC      H6  359  11.155   4.176   9.336  2.3723  1.8014  0.9544
   12DC      C5  360  11.195   4.197   9.133  0.1215 -0.4291 -0.1689
   12DC      H5  361  11.249   4.103   9.132  1.8517  0.4009  2.3918
   12DC      C4  362  11.184   4.295   9.024  0.2941  0.3680  0.0307
   12DC      N4  363  11.258   4.280   8.920  0.5444 -0.5931  0.4887
   12DC     H41  364  11.301   4.190   8.908  0.4968 -0.5628  0.0700
   12DC     H42  365  11.274   4.350   8.849  0.2076  0.9838  1.9013
   12DC      N3  366  11.127   4.412   9.036  0.0396  0.0548  0.1220
   12DC      C2  367  11.066   4.445   9.153 -0.7027 -0.1502  0.2892
   12DC      O2  368  10.999   4.547   9.156 -0.2026 -0.1011  0.5870
   12DC     C3'  369  10.926   4.327   9.615  0.5560  0.2891  0.3870
   12DC     H3'  370  10.917   4.236   9.674  2.5364 -0.3736 -0.2230
   12DC     C2'  371  10.916   4.284   9.462 -0.4562 -0.0872 -0.7101
   12DC    H2'1  372  10.956   4.183   9.453 -1.9110 -0.7947  0.2717
   12DC    H2'2  373  10.816   4.295   9.421 -0.3207  1.4378 -0.6875
   12DC     O3'  374  10.824   4.420   9.652  0.4036  0.3034  0.0243
   13DC       P  375  10.671   4.379   9.661  0.1982  0.0324  0.5192
   13DC     O1P  376  10.604   4.481   9.746  0.0931  0.2769 -0.0382
   13DC     O2P  377  10.655   4.234   9.688 -0.5217  0.2517  0.0561
   13DC     O5'  378  10.609   4.401   9.516 -0.2069 -0.1389  0.1994
   13DC     C5'  379  10.622   4.527   9.450 -0.4852  0.5845  0.0135
   13DC    H5'1  380  10.724   4.563   9.463 -0.6826  1.3757 -0.5392
   13DC    H5'2  381  10.552   4.588   9.507 -1.6883  0.4222 -1.2408
   13DC     C4'  382  10.592   4.520   9.301 -0.3053  0.3753  0.3526
   13DC     H4'  383  10.576   4.619   9.260  0.2698  0.1968 -0.3109
   13DC     O4'  384  10.698   4.466   9.230  0.5139  0.3013 -0.2574
   13DC     C1'  385  10.645   4.388   9.124  0.2663 -0.1229 -0.0957
   13DC     H1'  386  10.625   4.464   9.048  0.8202  1.0068  0.8598
   13DC      N1  387  10.741   4.279   9.070  0.1402 -0.5001 -0.1774
   13DC      C6  388  10.771   4.162   9.135  0.2747  0.3783 -0.5316
   13DC      H6  389  10.730   4.140   9.233  0.1587  3.4711  0.2059
   13DC      C5  390  10.858   4.081   9.077 -0.2018  0.5663 -0.1949
   13DC      H5  391  10.886   3.994   9.135 -1.4621  0.1788 -0.1477
   13DC      C4  392  10.908   4.108   8.952  0.2221 -0.8638  0.0271
   13DC      N4  393  11.003   4.041   8.894  0.7085  0.0851  0.2957
   13DC     H41  394  11.030   3.960   8.948 -0.5598 -0.6778 -0.1500
   13DC     H42  395  11.024   4.056   8.797 -2.2834 -0.2189 -0.5188
   13DC      N3  396  10.882   4.218   8.885 -0.3742  1.2182  0.6168
   13DC      C2  397  10.788   4.301   8.940  0.5056  0.0873  0.5428
   13DC      O2  398  10.743   4.404   8.879  0.0609 -0.2407 -0.8940
   13DC     C3'  399  10.466   4.446   9.269  0.0628  0.6732 -0.0475
   13DC     H3'  400  10.421   4.395   9.354 -0.1977 -3.0062 -2.1573
   13DC     C2'  401  10.511   4.334   9.175  0.4264 -0.1306  0.7000
   13DC    H2'1  402  10.526   4.245   9.237  0.3494 -0.3132  0.4615
   13DC    H2'2  403  10.451   4.317   9.085  1.1617 -0.4120  0.2490
   13DC     O3'  404  10.368   4.522   9.204 -0.2131  0.2594 -0.3741
   14DT       P  405  10.212   4.506   9.225 -0.0589 -0.1031  0.8098
   14DT     O1P  406  10.150   4.621   9.151 -0.7651 -0.5318 -0.0523
   14DT     O2P  407  10.184   4.495   9.371 -0.0894  0.2327 -0.2678
   14DT     O5'  408  10.173   4.373   9.151 -0.6956  0.2711  0.1077
   14DT     C5'  409  10.100   4.373   9.031 -0.1709 -0.2306  0.2381
   14DT    H5'1  410  10.001   4.415   9.052  0.9198  2.2440  0.6831
   14DT    H5'2  411  10.093   4.269   8.999  1.5402 -1.0020  2.1532
   14DT     C4'  412  10.168   4.440   8.908  0.7676 -0.3759 -0.2112
   14DT     H4'  413  10.179   4.548   8.919  0.2940 -0.3659  0.2089
   14DT     O4'  414  10.296   4.379   8.893  0.0581  0.1877 -0.3867
   14DT     C1'  415  10.315   4.302   8.778  0.3820 -0.3272  0.4695
   14DT     H1'  416  10.371   4.363   8.707  0.3745 -0.4119  0.3907
   14DT      N1  417  10.403   4.181   8.801  0.4314  0.5341  0.3725
   14DT      C6  418  10.382   4.103   8.917  0.7957 -0.1630  0.4889
   14DT      H6  419  10.302   4.126   8.987  0.3606 -0.9140  0.2451
   14DT      C5  420  10.461   3.997   8.939 -0.1934  0.2223 -0.4982
   14DT      C7  421  10.448   3.915   9.068  0.3429  0.0063 -0.1117
   14DT     H71  422  10.533   3.936   9.133 -0.4252  0.4746  0.7647
   14DT     H72  423  10.358   3.938   9.125 -0.0561 -0.2491 -0.6324
   14DT     H73  424  10.461   3.809   9.046  2.1628 -0.1765  1.5217
   14DT      C4  425  10.568   3.961   8.846 -0.1199  0.3242  0.1395
   14DT      O4  426  10.645   3.868   8.856 -0.3436 -0.1603  0.7046
   14DT      N3  427  10.582   4.046   8.736  0.3718 -0.6740 -0.2361
   14DT      H3  428  10.654   4.029   8.667  1.2734  0.4429  0.4020
   14DT      C2  429  10.502   4.148   8.707 -0.6486 -0.2873 -0.7160
   14DT      O2  430  10.524   4.218   8.608  0.0612  0.4419 -0.8360
   14DT     C3'  431  10.095   4.395   8.784  0.7092  0.6808  0.1604
   14DT     H3'  432  10.001   4.348   8.812  1.3748 -0.8029 -0.0064
   14DT     C2'  433  10.179   4.285   8.722 -0.4661  0.0701 -0.1824
   14DT    H2'1  434  10.147   4.185   8.749 -0.6870  0.2124  0.0909
   14DT    H2'2  435  10.186   4.296   8.613  0.9576 -0.5761 -0.1761
   14DT     O3'  436  10.076   4.517   8.708  0.6282  0.2310 -0.4769
   15DG       P  437   9.945   4.535   8.619 -0.2111  0.3895 -0.4974
   15DG     O1P  438   9.942   4.677   8.580 -0.0551  0.5261 -0.3847
   15DG     O2P  439   9.843   4.468   8.707 -0.5947 -0.2291 -0.1199
   15DG     O5'  440   9.976   4.443   8.488 -0.3499 -0.3228 -0.2687
   15DG     C5'  441  10.089   4.478   8.398 -0.8191  0.0323  0.5598
   15DG    H5'1  442  10.173   4.509   8.460  0.8460  0.0701 -1.6244
   15DG    H5'2  443  10.063   4.564   8.336  1.5739  0.5835  0.2351
   15DG     C4'  444  10.134   4.367   8.300 -0.1324  0.5751 -0.2508
   15DG     H4'  445  10.193   4.420   8.225  3.5339  1.1689  2.7332
   15DG     O4'  446  10.214   4.263   8.353  0.0749  0.1828  0.0723
   15DG     C1'  447  10.145   4.143   8.324 -0.5314 -0.8649  0.6166
   15DG     H1'  448  10.173   4.105   8.225  1.1244  4.1781 -1.1368
   15DG      N9  449  10.182   4.047   8.429 -0.4838  0.1882  0.2682
   15DG      C8  450  10.113   4.008   8.539  0.1573  0.6140 -0.8394
   15DG      H8  451  10.018   4.052   8.564  0.8225 -0.1438  3.9596
   15DG      N7  452  10.170   3.921   8.619 -0.2033 -0.2551 -0.4310
   15DG      C5  453  10.290   3.895   8.554 -0.1657  0.1406  0.6654
   15DG      C6  454  10.397   3.798   8.573 -0.0621 -0.2811  0.1818
   15DG      O6  455  10.403   3.710   8.657  0.0831 -0.9144 -0.3492
   15DG      N1  456  10.498   3.801   8.480  0.3351  0.8297  0.1607
   15DG      H1  457  10.564   3.725   8.487 -2.2900 -1.4904  2.0456
   15DG      C2  458  10.495   3.879   8.368 -0.8951  0.2895  0.2109
   15DG      N2  459  10.591   3.877   8.279  0.4538 -0.3862  0.4217
   15DG     H21  460  10.673   3.818   8.279 -0.0932 -1.1651 -0.4336
   15DG     H22  461  10.580   3.950   8.210 -1.2649 -0.2416  0.8012
   15DG      N3  462  10.403   3.975   8.340 -0.1506  0.0321 -0.0973
   15DG      C4  463  10.302   3.971   8.436 -0.2516  0.9779  0.5155
   15DG     C3'  464  10.003   4.308   8.235 -0.9419  0.1703  0.0290
   15DG     H3'  465   9.913   4.366   8.255 -0.5402  0.8432 -0.0908
   15DG     C2'  466   9.993   4.172   8.310  0.1675 -0.0576 -0.0245
   15DG    H2'1  467   9.941   4.195   8.403 -2.4130 -0.5063 -1.2470
   15DG    H2'2  468   9.938   4.106   8.243  0.0844 -1.1169  1.0659
   15DG     O3'  469  10.011   4.277   8.090 -0.1688  0.8137 -0.3526
   16DC       P  470   9.870   4.268   8.006  0.2148 -0.0433 -0.5337
   16DC     O1P  471   9.902   4.298   7.864  0.4647  0.1166  0.2192
   16DC     O2P  472   9.770   4.352   8.074  0.2798 -0.1526 -0.2378
   16DC     O5'  473   9.820   4.115   8.023  0.2790 -0.1970  0.3673
   16DC     C5'  474   9.856   4.023   7.926 -0.1897 -0.1754 -0.4329
   16DC    H5'1  475   9.821   4.063   7.830  2.2551  1.9634 -0.5588
   16DC    H5'2  476   9.822   3.924   7.955 -0.3989 -0.2873 -1.0372
   16DC     C4'  477  10.008   4.011   7.899  0.6557 -0.3514 -0.5527
   16DC     H4'  478  10.040   4.111   7.868  0.9244 -0.8834 -2.0322
   16DC     O4'  479  10.089   3.979   8.009 -0.7672  0.6358 -0.1321
   16DC     C1'  480  10.149   3.849   7.991 -0.5309  0.2441 -0.8383
   16DC     H1'  481  10.255   3.854   7.963 -0.8571 -0.3366 -2.2635
   16DC      N1  482  10.128   3.769   8.118 -0.1627  0.6647  0.5763
   16DC      C6  483  10.009   3.778   8.175  0.1769  0.3129 -0.0731
   16DC      H6  484   9.928   3.836   8.133  0.2388  0.8285  0.5098
   16DC      C5  485   9.993   3.714   8.297 -0.7474 -0.8235  0.2188
   16DC      H5  486   9.897   3.718   8.346 -1.1523  1.2902 -0.6603
   16DC      C4  487  10.108   3.644   8.350  0.3246 -1.0559 -0.1924
   16DC      N4  488  10.119   3.592   8.469  0.5232 -0.4194 -0.5779
   16DC     H41  489  10.039   3.588   8.530 -0.5871  1.1089 -1.8515
   16DC     H42  490  10.207   3.556   8.503 -0.0144 -0.4213  0.8933
   16DC      N3  491  10.226   3.642   8.288  0.3501 -0.6727  0.3982
   16DC      C2  492  10.241   3.699   8.168  0.0475 -0.8816 -0.1679
   16DC      O2  493  10.352   3.701   8.118 -0.2478 -0.3561 -0.2822
   16DC     C3'  494  10.041   3.903   7.796 -0.0628 -0.0999  0.3109
   16DC     H3'  495   9.963   3.863   7.732  1.1202 -1.5358 -0.3044
   16DC     C2'  496  10.080   3.778   7.877  0.0653  0.2206  0.4715
   16DC    H2'1  497   9.993   3.731   7.921 -0.3449  0.3807 -0.1471
   16DC    H2'2  498  10.148   3.706   7.831  0.4117  0.6919  0.2318
   16DC     O3'  499  10.162   3.947   7.730 -0.3022 -0.1538 -0.0648
   17DA       P  500  10.198   3.896   7.588  0.5150  0.1442  0.1193
   17DA     O1P  501  10.299   3.992   7.537  0.3909  0.2414  0.9674
   17DA     O2P  502  10.070   3.875   7.517 -0.5682  0.2804 -0.3270
   17DA     O5'  503  10.264   3.752   7.609 -0.3888 -0.0888 -0.2153
   17DA     C5'  504  10.398   3.742   7.639  0.1190 -0.0040 -0.8043
   17DA    H5'1  505  10.410   3.814   7.720 -2.4760  0.3814 -0.6895
   17DA    H5'2  506  10.456   3.777   7.554  0.3040  2.0280  0.0925
   17DA     C4'  507  10.437   3.600   7.681 -0.2225  0.0215 -0.6664
   17DA     H4'  508  10.545   3.602   7.690 -0.1133  2.2587 -1.7376
   17DA     O4'  509  10.372   3.565   7.802 -0.6634 -0.0705  0.3115
   17DA     C1'  510  10.307   3.436   7.784 -0.5307  0.2164  0.6750
   17DA     H1'  511  10.375   3.354   7.806  1.1803  0.9804 -1.4903
   17DA      N9  512  10.192   3.424   7.870  0.4477 -0.0519  0.1513
   17DA      C8  513  10.062   3.453   7.844  0.3210 -0.3460 -1.1135
   17DA      H8  514  10.026   3.500   7.753 -1.5039 -0.4663 -0.4987
   17DA      N7  515   9.984   3.440   7.951 -0.6585  0.4432 -0.0280
   17DA      C5  516  10.073   3.382   8.049 -0.0432  0.0647  0.1565
   17DA      C6  517  10.062   3.335   8.181 -0.6568  0.9574 -0.0875
   17DA      N6  518   9.957   3.348   8.253  0.4757  0.2569  0.3044
   17DA     H61  519   9.881   3.403   8.216 -1.4035 -2.1909  0.3240
   17DA     H62  520   9.958   3.297   8.340  1.5712  0.7262  0.5827
   17DA      N1  521  10.167   3.282   8.247  0.0623 -0.5539 -0.5649
   17DA      C2  522  10.286   3.278   8.179 -0.3052  0.3299 -0.6018
   17DA      H2  523  10.371   3.241   8.235 -0.7199  1.7734  1.0436
   17DA      N3  524  10.312   3.329   8.053 -0.1048 -0.1257  0.2234
   17DA      C4  525  10.198   3.380   7.996  0.1066 -0.5817 -0.7463
   17DA     C3'  526  10.406   3.492   7.582 -0.8201  0.2425  0.0897
   17DA     H3'  527  10.384   3.543   7.488 -0.8411 -0.1685 -0.1351
   17DA     C2'  528  10.275   3.435   7.640  0.4131 -0.0398 -0.0715
   17DA    H2'1  529  10.200   3.510   7.614  1.1394  0.5132 -0.5907
   17DA    H2'2  530  10.238   3.338   7.609 -3.0734  0.6876  1.2783
   17DA     O3'  531  10.517   3.398   7.577  0.0882  0.2980 -0.4505
   18DG       P  532  10.538   3.298   7.449 -0.0560 -0.0356 -0.2281
   18DG     O1P  533  10.655   3.214   7.478 -0.0298 -0.4703 -0.9607
   18DG     O2P  534  10.553   3.386   7.330  0.1755  0.8751  0.7023
   18DG     O5'  535  10.413   3.204   7.431  0.9163 -0.1247  0.6906
   18DG     C5'  536  10.396   3.074   7.487 -0.1068 -0.2735  0.2428
   18DG    H5'1  537  10.459   3.003   7.434  3.0341 -0.9434  4.3459
   18DG    H5'2  538  10.295   3.037   7.471  0.8663 -2.7958 -0.6002
   18DG     C4'  539  10.429   3.051   7.643  0.3669 -0.0372  0.1243
   18DG     H4'  540  10.527   3.097   7.660  1.5316 -2.4113  0.3368
   18DG     O4'  541  10.324   3.110   7.719  0.8398 -0.1616  0.1677
   18DG     C1'  542  10.321   3.048   7.846 -0.2594 -0.2013  0.3738
   18DG     H1'  543  10.404   3.090   7.903  1.6102 -1.3083 -1.4046
   18DG      N9  544  10.191   3.061   7.913  0.2455 -0.0472 -0.3436
   18DG      C8  545  10.073   3.102   7.859 -1.4148 -0.9537 -0.0506
   18DG      H8  546  10.063   3.147   7.762 -2.5299 -1.0673 -0.0099
   18DG      N7  547   9.967   3.081   7.939 -0.5908  0.3565  0.3081
   18DG      C5  548  10.029   3.028   8.058  0.5544 -0.0300  0.0183
   18DG      C6  549   9.975   2.993   8.188  0.3246 -0.5178 -0.8439
   18DG      O6  550   9.862   3.005   8.230  0.2895 -0.1746 -0.3067
   18DG      N1  551  10.063   2.923   8.273 -0.1063 -0.7354  0.3869
   18DG      H1  552  10.027   2.894   8.363 -0.9234  0.3263  0.4222
   18DG      C2  553  10.184   2.886   8.235  0.3784 -0.1563 -0.2738
   18DG      N2  554  10.235   2.789   8.307  0.2515  0.1992 -0.1757
   18DG     H21  555  10.186   2.747   8.384  0.9884  0.4720  0.4444
   18DG     H22  556  10.324   2.753   8.276 -0.4662 -1.0436 -0.9195
   18DG      N3  557  10.240   2.931   8.123  0.1119  0.0626 -0.3142
   18DG      C4  558  10.161   3.005   8.040  0.0423 -0.5416  0.1066
   18DG     C3'  559  10.444   2.907   7.689  0.6889 -0.3144 -0.3102
   18DG     H3'  560  10.399   2.852   7.606 -1.1068  0.6162  0.0049
   18DG     C2'  561  10.351   2.905   7.797  0.8015 -0.2415 -1.0878
   18DG    H2'1  562  10.266   2.854   7.751 -1.5044  1.5815  0.8564
   18DG    H2'2  563  10.391   2.855   7.885 -1.6192 -0.1139  0.1859
   18DG     O3'  564  10.576   2.881   7.730 -0.1553  0.1166  0.4296
   19DA       P  565  10.628   2.729   7.734 -0.0692  0.2568  0.0701
   19DA     O1P  566  10.779   2.731   7.724  0.5047 -0.0478 -0.1343
   19DA     O2P  567  10.561   2.644   7.638  0.4031 -0.2175  0.3220
   19DA     O5'  568  10.577   2.671   7.877 -0.0645 -0.5586  0.1470
   19DA     C5'  569  10.626   2.720   8.003 -0.0730  0.0022  0.6950
   19DA    H5'1  570  10.615   2.828   8.014  4.0901  0.7711 -0.7809
   19DA    H5'2  571  10.733   2.702   8.009 -0.1402 -1.1169 -0.8093
   19DA     C4'  572  10.579   2.620   8.114  0.2476  0.5004  0.0007
   19DA     H4'  573  10.633   2.650   8.204 -2.2170  1.1862  1.3465
   19DA     O4'  574  10.438   2.639   8.151 -0.5351  0.0870  0.4650
   19DA     C1'  575  10.372   2.520   8.151 -0.2141 -0.4625  0.3249
   19DA     H1'  576  10.376   2.473   8.249  3.5676 -0.3611  0.3651
   19DA      N9  577  10.236   2.546   8.096  0.2156  0.5225 -0.0018
   19DA      C8  578  10.206   2.622   7.985  0.2878 -0.0332 -0.1695
   19DA      H8  579  10.279   2.632   7.905 -1.1373 -1.1513 -1.6831
   19DA      N7  580  10.082   2.659   7.979  0.5708 -0.2109 -0.3589
   19DA      C5  581  10.026   2.607   8.101  0.0113  0.0073  0.7771
   19DA      C6  582   9.900   2.618   8.165  0.1681 -0.4746  0.7394
   19DA      N6  583   9.793   2.678   8.115 -0.2552  0.0623 -0.0397
   19DA     H61  584   9.801   2.723   8.025  1.5485 -0.0671  0.0334
   19DA     H62  585   9.704   2.672   8.163 -1.3197  2.0832 -1.5800
   19DA      N1  586   9.879   2.564   8.283 -0.3781 -0.2006  0.4135
   19DA      C2  587   9.975   2.500   8.337 -0.1750  0.7547  0.1182
   19DA      H2  588   9.937   2.453   8.427  0.9588 -0.1669  0.1298
   19DA      N3  589  10.101   2.483   8.295  0.1268  0.1059 -0.6627
   19DA      C4  590  10.122   2.545   8.173 -0.3260 -0.7520  0.5022
   19DA     C3'  591  10.595   2.467   8.076  0.6404 -0.0877  0.3526
   19DA     H3'  592  10.647   2.451   7.981 -0.2761 -1.4112  0.0457
   19DA     C2'  593  10.447   2.437   8.042 -0.2525  1.0943 -0.7182
   19DA    H2'1  594  10.421   2.473   7.942 -0.9948  0.5450 -0.7294
   19DA    H2'2  595  10.430   2.329   8.035 -2.7611  1.2100  1.7568
   19DA     O3'  596  10.639   2.385   8.181  0.0077  0.4257 -0.4703
   20DT       P  597  10.667   2.223   8.152  0.0738 -0.4695 -0.1502
   20DT     O1P  598  10.791   2.186   8.228  0.3714  0.3276  0.3665
   20DT     O2P  599  10.669   2.192   8.009  0.5785 -0.3335  0.3181
   20DT     O5'  600  10.554   2.139   8.224  0.7539  0.1296  0.6645
   20DT     C5'  601  10.540   2.138   8.360 -0.1071 -0.0011 -0.6763
   20DT    H5'1  602  10.546   2.242   8.393 -2.1245  0.0456 -0.3287
   20DT    H5'2  603  10.622   2.087   8.411  0.9007  1.1071 -1.1272
   20DT     C4'  604  10.405   2.089   8.416  0.1599 -0.2963  0.5119
   20DT     H4'  605  10.421   2.121   8.519 -2.6871 -1.8436  1.5505
   20DT     O4'  606  10.292   2.157   8.358  0.4955  0.2711  0.0341
   20DT     C1'  607  10.191   2.067   8.331 -0.5748 -0.6611 -0.1677
   20DT     H1'  608  10.134   2.053   8.423 -1.1745  0.3457 -0.3725
   20DT      N1  609  10.111   2.126   8.224  0.0480 -0.1817 -0.0960
   20DT      C6  610  10.163   2.164   8.101 -0.5217  0.4236  0.3039
   20DT      H6  611  10.266   2.140   8.079 -0.5446  0.1072  0.5293
   20DT      C5  612  10.089   2.235   8.008 -1.0542  0.3512 -0.0213
   20DT      C7  613  10.150   2.277   7.876 -0.3077 -0.4669  0.0256
   20DT     H71  614  10.251   2.239   7.861 -0.6347 -0.6456 -1.9479
   20DT     H72  615  10.097   2.237   7.790 -0.2696 -1.5953  0.5130
   20DT     H73  616  10.141   2.386   7.866 -1.5568 -0.4788  0.8182
   20DT      C4  617   9.948   2.258   8.033  0.3398 -0.9498 -0.6992
   20DT      O4  618   9.872   2.319   7.957  0.7074 -0.3802 -0.1014
   20DT      N3  619   9.905   2.214   8.156 -0.1350  0.3312  0.4152
   20DT      H3  620   9.809   2.240   8.175 -0.2459 -0.0735  0.4134
   20DT      C2  621   9.979   2.149   8.256  0.0557 -0.3164  1.0733
   20DT      O2  622   9.918   2.103   8.346 -0.3868 -0.0343  0.1354
   20DT     C3'  623  10.381   1.938   8.406 -0.5969  0.1970 -0.5422
   20DT     H3'  624  10.473   1.893   8.367 -0.0261  0.2049  0.7241
   20DT     C2'  625  10.263   1.942   8.298 -0.5575  0.2360  0.2431
   20DT    H2'1  626  10.303   1.943   8.197  1.5295 -1.4104  0.9717
   20DT    H2'2  627  10.183   1.869   8.310 -1.7523  1.6658  1.4711
   20DT     O3'  628  10.342   1.882   8.524 -0.5520  0.4477  0.0511
   21DT       P  629  10.317   1.721   8.547 -0.2936  0.2249 -0.3174
   21DT     O1P  630  10.334   1.702   8.701 -0.3727  0.0566  0.2043
   21DT     O2P  631  10.409   1.651   8.450  0.5184 -0.0066 -0.4131
   21DT     O5'  632  10.166   1.709   8.498 -0.1839  0.2921  0.0607
   21DT     C5'  633  10.055   1.735   8.584 -0.9451 -0.3376 -0.1848
   21DT    H5'1  634  10.058   1.835   8.628 -2.4876 -0.4280  0.1889
   21DT    H5'2  635  10.061   1.660   8.663 -0.7194  1.1295  1.2290
   21DT     C4'  636   9.922   1.707   8.513 -0.1751 -0.0119  0.2701
   21DT     H4'  637   9.842   1.706   8.588  0.5886 -0.3846  1.1046
   21DT     O4'  638   9.889   1.802   8.417 -0.0233  0.0171 -0.4108
   21DT     C1'  639   9.847   1.729   8.305  0.0074  0.3374  0.1916
   21DT     H1'  640   9.745   1.695   8.325 -0.1385  0.9906  0.6110
   21DT      N1  641   9.853   1.810   8.184  0.5682 -0.3944  0.3202
   21DT      C6  642   9.960   1.807   8.093  0.3192  0.4386 -0.0608
   21DT      H6  643  10.048   1.753   8.124 -0.5251 -1.5638 -0.9628
   21DT      C5  644   9.950   1.890   7.982  0.4426 -0.0111 -0.5483
   21DT      C7  645  10.060   1.882   7.879  0.3894 -0.4046  0.0040
   21DT     H71  646  10.089   1.986   7.864 -0.2538 -0.1224  0.6627
   21DT     H72  647  10.146   1.823   7.911  0.7246 -0.5116 -1.0496
   21DT     H73  648  10.018   1.845   7.785 -2.9736  0.1442  1.1419
   21DT      C4  649   9.829   1.958   7.948 -0.0826 -0.0594 -0.2908
   21DT      O4  650   9.813   2.019   7.845  0.6916  0.1418 -0.6720
   21DT      N3  651   9.725   1.935   8.032  0.0864  0.2911 -0.1218
   21DT      H3  652   9.638   1.984   8.024 -1.3357 -2.0591 -0.0485
   21DT      C2  653   9.739   1.889   8.158 -1.2913 -0.3735  0.0812
   21DT      O2  654   9.652   1.919   8.241 -0.0789 -0.0144  0.3113
   21DT     C3'  655   9.924   1.566   8.453 -0.7396 -0.9975  0.0557
   21DT     H3'  656  10.014   1.511   8.479  0.7815  0.9751 -0.7483
   21DT     C2'  657   9.945   1.602   8.309 -0.8093 -0.1766 -0.0854
   21DT    H2'1  658  10.051   1.625   8.302 -0.4657 -1.0809  1.5844
   21DT    H2'2  659   9.925   1.525   8.235  3.0198 -1.9989  0.5544
   21DT     O3'  660   9.800   1.510   8.479 -0.0537  0.0394  0.6317
   22DC       P  661   9.776   1.359   8.446  0.1613  0.4132 -0.2941
   22DC     O1P  662   9.657   1.320   8.520  0.1219 -0.1163  0.3125
   22DC     O2P  663   9.900   1.282   8.474 -0.0384 -0.5277 -0.0085
   22DC     O5'  664   9.740   1.355   8.289  0.5365 -0.0973  0.2918
   22DC     C5'  665   9.605   1.336   8.246 -0.0926  0.3255 -0.4009
   22DC    H5'1  666   9.567   1.243   8.290  1.2720 -1.3008 -2.4578
   22DC    H5'2  667   9.618   1.321   8.139 -0.0490 -0.0440 -0.3479
   22DC     C4'  668   9.506   1.452   8.275 -0.3548 -0.2446 -0.2104
   22DC     H4'  669   9.499   1.459   8.383 -1.2063  1.2697 -0.3454
   22DC     O4'  670   9.544   1.581   8.207 -0.0855  0.3372 -0.0842
   22DC     C1'  671   9.461   1.593   8.092 -0.0730 -0.6352  0.0251
   22DC     H1'  672   9.384   1.664   8.122  1.6063  0.9191  0.9000
   22DC      N1  673   9.547   1.645   7.980  0.0630  0.2641 -0.8692
   22DC      C6  674   9.669   1.591   7.954 -0.1856  0.1629  0.0244
   22DC      H6  675   9.709   1.511   8.014  1.4719  0.7589 -0.2136
   22DC      C5  676   9.740   1.640   7.847  0.2969  0.4210  0.0254
   22DC      H5  677   9.842   1.609   7.828  1.3849  3.0003  1.1167
   22DC      C4  678   9.677   1.733   7.760 -0.0902 -0.3739  0.1855
   22DC      N4  679   9.734   1.790   7.656  0.0473  0.0451 -0.4814
   22DC     H41  680   9.828   1.760   7.632  0.1260 -0.2269  0.1539
   22DC     H42  681   9.677   1.854   7.604 -1.3562  0.2748  1.2618
   22DC      N3  682   9.561   1.780   7.784  0.3274  0.4247  0.0727
   22DC      C2  683   9.492   1.738   7.889  0.9325  0.2299  0.5731
   22DC      O2  684   9.378   1.780   7.905 -0.2165  0.0929 -0.8423
   22DC     C3'  685   9.373   1.409   8.220  0.3632 -0.8494 -0.6011
   22DC     H3'  686   9.356   1.301   8.225  2.4570 -1.1866  0.1032
   22DC     C2'  687   9.396   1.455   8.075 -0.3805  0.5553  0.4478
   22DC    H2'1  688   9.456   1.387   8.014 -2.7873  0.8039 -2.4412
   22DC    H2'2  689   9.299   1.474   8.029 -0.1403  1.9866  0.4838
   22DC     O3'  690   9.259   1.481   8.269  0.0276  0.2783 -1.0327
   23DT       P  691   9.114   1.422   8.293 -0.2854 -0.4789 -0.1144
   23DT     O1P  692   9.064   1.482   8.414  0.0667  0.1133 -0.1133
   23DT     O2P  693   9.116   1.273   8.289 -0.0736  0.0012 -0.4806
   23DT     O5'  694   9.024   1.478   8.178  0.0910  0.3362 -0.1342
   23DT     C5'  695   8.970   1.392   8.078 -0.9514  0.6256 -0.5275
   23DT    H5'1  696   8.875   1.358   8.117 -0.6274  1.2075  0.8158
   23DT    H5'2  697   9.039   1.315   8.044  0.2873  1.1894  0.6160
   23DT     C4'  698   8.926   1.467   7.953  0.7504  0.8181  0.1171
   23DT     H4'  699   8.863   1.550   7.985 -0.7843 -0.9833  2.0552
   23DT     O4'  700   9.035   1.526   7.886 -0.7474  0.8721  0.1391
   23DT     C1'  701   9.017   1.510   7.746  0.1239 -0.1746 -0.0204
   23DT     H1'  702   8.953   1.585   7.700  1.4077 -0.8806 -3.1945
   23DT      N1  703   9.149   1.522   7.681  0.2491 -0.1797  0.0431
   23DT      C6  704   9.260   1.442   7.708  0.8458 -0.1269 -0.2278
   23DT      H6  705   9.247   1.359   7.776  0.7448 -0.0697 -0.1770
   23DT      C5  706   9.381   1.451   7.648 -0.0083 -0.0834  0.6208
   23DT      C7  707   9.493   1.347   7.676  0.8555 -0.7624  0.1116
   23DT     H71  708   9.580   1.402   7.712  0.0750 -0.3482  1.4276
   23DT     H72  709   9.467   1.284   7.761  0.4315  1.1547  1.4778
   23DT     H73  710   9.521   1.295   7.585 -2.1100  2.0615 -2.6648
   23DT      C4  711   9.404   1.561   7.554  0.0755  0.4805  0.1142
   23DT      O4  712   9.508   1.583   7.492 -0.2666  0.0966  0.2680
   23DT      N3  713   9.293   1.642   7.531 -0.6958  0.0883  0.1193
   23DT      H3  714   9.306   1.719   7.467  0.6040  1.0789  1.4987
   23DT      C2  715   9.166   1.623   7.580 -0.1659  0.1914 -1.4521
   23DT      O2  716   9.072   1.702   7.556 -0.0486  0.6171  0.6380
   23DT     C3'  717   8.837   1.389   7.852  0.7280 -0.3793 -0.3093
   23DT     H3'  718   8.805   1.290   7.884  0.1506 -0.1910 -0.2990
   23DT     C2'  719   8.942   1.367   7.744  0.5720 -0.3996 -0.2953
   23DT    H2'1  720   9.021   1.301   7.778  0.3437 -1.5689 -1.9172
   23DT    H2'2  721   8.904   1.347   7.644 -0.6731 -0.7712  0.2411
   23DT     O3'  722   8.734   1.475   7.798  0.0689  0.2565  0.5657
   24DA       P  723   8.598   1.416   7.737  0.2093 -0.0668 -0.3158
   24DA     O1P  724   8.486   1.500   7.772  0.4805  0.2645  0.8104
   24DA     O2P  725   8.592   1.266   7.762  0.2787 -0.6672 -0.2824
   24DA     O5'  726   8.632   1.432   7.578  0.3942  0.3701 -0.5231
   24DA     C5'  727   8.600   1.542   7.509 -1.0567 -0.0556  0.1970
   24DA    H5'1  728   8.650   1.625   7.559 -1.2904 -0.7459  1.6321
   24DA    H5'2  729   8.493   1.558   7.518 -0.6274  2.5127  1.6566
   24DA     C4'  730   8.635   1.549   7.364 -0.5472 -0.4576  0.7400
   24DA     H4'  731   8.590   1.639   7.322  1.0871 -1.5368 -3.9452
   24DA     O4'  732   8.776   1.565   7.335  0.7177 -0.5837 -0.2526
   24DA     C1'  733   8.822   1.459   7.248  0.1603 -0.3899  0.4602
   24DA     H1'  734   8.800   1.491   7.146  0.2978 -0.9385  0.2555
   24DA      N9  735   8.969   1.454   7.269  0.6585  0.6551  0.2950
   24DA      C8  736   9.037   1.385   7.374 -0.4580 -0.3604  0.3776
   24DA      H8  737   8.987   1.334   7.455 -1.1232  0.2052  0.3315
   24DA      N7  738   9.166   1.385   7.367  0.3250  0.8812  0.6463
   24DA      C5  739   9.192   1.448   7.241  0.1029 -0.2682  0.4546
   24DA      C6  740   9.306   1.473   7.166  0.0925  0.2162 -0.2278
   24DA      N6  741   9.423   1.427   7.190 -0.0319 -0.2542 -0.0454
   24DA     H61  742   9.438   1.383   7.280 -0.5863  0.1535  0.2465
   24DA     H62  743   9.507   1.454   7.141 -0.7809  0.3239 -1.0452
   24DA      N1  744   9.299   1.530   7.051  0.0275  0.3445  0.1884
   24DA      C2  745   9.179   1.567   7.006 -0.6182  0.7344  0.0955
   24DA      H2  746   9.180   1.614   6.909 -1.3352  1.5870  0.4889
   24DA      N3  747   9.061   1.545   7.062 -0.3132 -0.2140  0.1210
   24DA      C4  748   9.071   1.491   7.184 -0.2191 -0.6999 -0.3018
   24DA     C3'  749   8.590   1.427   7.282  0.2048 -0.0971 -0.3198
   24DA     H3'  750   8.504   1.380   7.329 -0.0606  0.7817  0.0791
   24DA     C2'  751   8.726   1.348   7.277 -0.0684  0.3660 -0.9577
   24DA    H2'1  752   8.747   1.303   7.374 -1.2050 -3.2287 -2.2172
   24DA    H2'2  753   8.729   1.264   7.208  2.2408 -2.5961  2.4024
   24DA     O3'  754   8.553   1.473   7.154 -0.6253 -0.5024  0.9276
   25DC       P  755   8.482   1.383   7.044 -0.2870 -0.2682 -0.0988
   25DC     O1P  756   8.345   1.432   7.035  0.0978  0.1411  0.1626
   25DC     O2P  757   8.495   1.241   7.074 -0.7118  0.1634  0.5593
   25DC     O5'  758   8.565   1.405   6.910 -0.7436 -0.1741 -0.1154
   25DC     C5'  759   8.558   1.527   6.844 -0.1192  0.0805 -0.4431
   25DC    H5'1  760   8.588   1.611   6.907  2.2562  0.2342 -1.6573
   25DC    H5'2  761   8.453   1.542   6.816 -0.2148 -0.0626 -0.1651
   25DC     C4'  762   8.640   1.523   6.721 -0.4484  0.5075  0.2766
   25DC     H4'  763   8.604   1.611   6.667 -1.0337 -0.9044 -1.7886
   25DC     O4'  764   8.775   1.527   6.748 -0.2439 -0.2127  0.2892
   25DC     C1'  765   8.840   1.413   6.689  0.1015  0.0203 -0.1420
   25DC     H1'  766   8.894   1.436   6.598  0.4663 -2.0941 -0.4984
   25DC      N1  767   8.944   1.365   6.780 -0.0417 -0.2855 -0.7861
   25DC      C6  768   8.913   1.294   6.899  0.0863 -0.4099  0.3003
   25DC      H6  769   8.809   1.307   6.927 -0.0746 -1.8759  0.4508
   25DC      C5  770   9.005   1.244   6.977 -0.4826  0.2927  0.4173
   25DC      H5  771   8.971   1.184   7.060 -2.3662  1.0020  0.2286
   25DC      C4  772   9.140   1.246   6.930 -0.9299  0.2561  0.0796
   25DC      N4  773   9.233   1.193   7.000  0.2604 -0.2167  0.6277
   25DC     H41  774   9.194   1.141   7.077 -2.3636  0.5131 -0.1030
   25DC     H42  775   9.331   1.203   6.980  0.1322  2.9064  1.0342
   25DC      N3  776   9.177   1.294   6.811 -0.1260 -1.5149 -0.1812
   25DC      C2  777   9.082   1.368   6.744  0.2206 -0.2036  0.3465
   25DC      O2  778   9.114   1.421   6.640  0.3755 -0.2824  0.4733
   25DC     C3'  779   8.610   1.397   6.631 -0.2143 -0.0307 -0.1522
   25DC     H3'  780   8.522   1.342   6.666  0.5711  0.0632  2.1861
   25DC     C2'  781   8.729   1.310   6.661 -0.1730 -0.1906  0.4373
   25DC    H2'1  782   8.720   1.235   6.740 -0.6817  0.6500  1.1972
   25DC    H2'2  783   8.748   1.258   6.567 -1.9317 -0.1511  0.0305
   25DC     O3'  784   8.589   1.438   6.497 -0.0624  0.5004  0.7416
   26DC       P  785   8.575   1.335   6.372  0.5398 -0.7553  0.2049
   26DC     O1P  786   8.527   1.414   6.259 -0.7984 -0.4739 -0.4242
   26DC     O2P  787   8.491   1.224   6.407 -0.9129  0.2107  0.5983
   26DC     O5'  788   8.716   1.289   6.329  0.1370  0.5864  0.1509
   26DC     C5'  789   8.808   1.370   6.265  0.1243 -0.6389  0.2519
   26DC    H5'1  790   8.823   1.463   6.321  4.7257  0.1898 -1.8730
   26DC    H5'2  791   8.770   1.393   6.165  0.9568  1.5884  0.3868
   26DC     C4'  792   8.948   1.304   6.251 -0.3591 -0.1409  0.4079
   26DC     H4'  793   9.016   1.368   6.195  1.4987 -0.0892  2.6136
   26DC     O4'  794   9.000   1.289   6.379 -0.3651 -0.1278 -0.1674
   26DC     C1'  795   9.111   1.202   6.372 -0.4729  0.0031  0.3557
   26DC     H1'  796   9.206   1.253   6.358  0.2089 -1.1925  0.4258
   26DC      N1  797   9.121   1.102   6.484  0.0139 -0.2664  0.2843
   26DC      C6  798   9.013   1.076   6.554  0.9690  0.1384 -0.5023
   26DC      H6  799   8.913   1.108   6.531  0.0589  1.1353  3.8324
   26DC      C5  800   9.028   1.008   6.674 -0.3693  0.8126 -0.1691
   26DC      H5  801   8.946   0.985   6.741 -0.3199  3.7708  1.0929
   26DC      C4  802   9.161   0.967   6.708  0.5625 -0.0134  0.1165
   26DC      N4  803   9.189   0.902   6.819  0.1721  0.2586 -0.2771
   26DC     H41  804   9.113   0.882   6.881 -0.1966 -0.7785 -1.0333
   26DC     H42  805   9.284   0.882   6.850 -0.6122 -0.6394  1.7170
   26DC      N3  806   9.267   0.993   6.631  0.5649 -0.2468 -0.2812
   26DC      C2  807   9.249   1.063   6.523  0.5941  0.5274  0.3664
   26DC      O2  808   9.348   1.082   6.448  0.6120  0.4498 -0.0496
   26DC     C3'  809   8.941   1.167   6.191  0.5297 -0.8885 -0.9247
   26DC     H3'  810   8.856   1.110   6.228  0.7775 -0.0377  1.0867
   26DC     C2'  811   9.074   1.125   6.246 -0.1973 -0.0237 -0.1512
   26DC    H2'1  812   9.076   1.016   6.256  1.5285 -0.1458 -1.4202
   26DC    H2'2  813   9.156   1.133   6.174  1.4292  0.7908  1.7167
   26DC     O3'  814   8.928   1.184   6.050 -0.2126  0.1813  0.1212
   27DA       P  815   8.937   1.077   5.937 -0.4023  0.1320  0.0023
   27DA     O1P  816   8.926   1.145   5.808  0.0518  0.2534  0.0291
   27DA     O2P  817   8.842   0.971   5.976 -0.3996 -0.5398 -0.1031
   27DA     O5'  818   9.079   1.017   5.939  0.1568 -0.1242  0.1384
   27DA     C5'  819   9.192   1.095   5.906  0.3515 -0.4992  0.1148
   27DA    H5'1  820   9.196   1.189   5.960 -1.1056  0.6004 -1.5867
   27DA    H5'2  821   9.189   1.123   5.801 -2.3505  0.6530  0.4310
   27DA     C4'  822   9.326   1.025   5.931  0.1180 -0.3186 -0.5718
   27DA     H4'  823   9.412   1.089   5.911 -0.6443  0.7201 -0.5472
   27DA     O4'  824   9.341   0.989   6.071 -0.2604  0.6015  0.5808
   27DA     C1'  825   9.360   0.851   6.079 -0.0996  0.0019  0.4490
   27DA     H1'  826   9.468   0.842   6.064 -0.0778  1.6593 -0.5603
   27DA      N9  827   9.317   0.794   6.212 -0.0545  0.2725 -0.0743
   27DA      C8  828   9.190   0.788   6.259 -0.9925 -0.5239 -0.5865
   27DA      H8  829   9.108   0.811   6.193  0.6001 -2.2871 -3.3687
   27DA      N7  830   9.180   0.739   6.379 -0.3997  0.0861  0.3611
   27DA      C5  831   9.310   0.732   6.423  0.5474 -0.5539 -0.2826
   27DA      C6  832   9.374   0.687   6.544  0.6210 -1.1852  0.1589
   27DA      N6  833   9.318   0.641   6.659  0.3496  0.3262  0.0048
   27DA     H61  834   9.219   0.652   6.671  0.1937  0.2286 -1.0612
   27DA     H62  835   9.384   0.615   6.731  0.5499  2.4883  0.6740
   27DA      N1  836   9.509   0.683   6.548  0.3160  0.3251 -0.2527
   27DA      C2  837   9.582   0.723   6.441 -0.0617  0.2648 -0.1001
   27DA      H2  838   9.689   0.729   6.449  0.0941 -0.6519 -1.2143
   27DA      N3  839   9.534   0.766   6.324 -0.1159  0.3057  0.3129
   27DA      C4  840   9.396   0.772   6.321  0.1109  0.0784 -0.2236
   27DA     C3'  841   9.335   0.900   5.851  0.3624  0.3525 -0.2454
   27DA     H3'  842   9.265   0.899   5.767 -1.6973 -1.2270  1.3688
   27DA     C2'  843   9.290   0.793   5.956  0.2913 -0.3035  0.7282
   27DA    H2'1  844   9.182   0.787   5.964 -0.0160  2.3139 -0.3882
   27DA    H2'2  845   9.325   0.693   5.927  0.3968  0.2059 -0.9773
   27DA     O3'  846   9.461   0.855   5.798 -0.7751 -0.0374 -0.1661
   28DA       P  847   9.471   0.750   5.681  0.2028 -0.2033  0.1804
   28DA     O1P  848   9.597   0.786   5.619 -0.4214 -0.2790  0.0945
   28DA     O2P  849   9.351   0.745   5.597  0.0473 -0.0229 -0.2406
   28DA     O5'  850   9.471   0.611   5.745 -0.3264  0.1778  0.3252
   28DA     C5'  851   9.597   0.549   5.777 -0.7064  0.1062  0.3148
   28DA    H5'1  852   9.661   0.542   5.689 -0.0953  1.7182  0.5874
   28DA    H5'2  853   9.572   0.447   5.808  0.0549  0.0033  0.6168
   28DA     C4'  854   9.666   0.619   5.890 -0.7519  0.3008 -0.6091
   28DA     H4'  855   9.705   0.714   5.854 -0.1806  0.2026 -0.2769
   28DA     O4'  856   9.596   0.624   6.018 -0.1515 -0.1991 -0.1354
   28DA     C1'  857   9.647   0.529   6.112  0.1605  0.3259 -0.3103
   28DA     H1'  858   9.694   0.575   6.199  1.3657 -0.3271 -0.5962
   28DA      N9  859   9.536   0.444   6.157  0.5805  0.4082 -0.2344
   28DA      C8  860   9.420   0.403   6.090 -0.5296  1.3516 -0.4848
   28DA      H8  861   9.397   0.431   5.989 -0.8514 -1.4363 -1.2689
   28DA      N7  862   9.346   0.321   6.160  0.3910 -0.5107  0.2076
   28DA      C5  863   9.402   0.317   6.284 -0.4924 -0.0535 -0.5279
   28DA      C6  864   9.369   0.248   6.406 -0.6644  0.5353 -0.1494
   28DA      N6  865   9.275   0.161   6.416  0.1496 -0.7381  0.3215
   28DA     H61  866   9.228   0.128   6.333 -0.4712  1.3846 -0.2371
   28DA     H62  867   9.273   0.120   6.508  0.7433 -0.4706  0.4582
   28DA      N1  868   9.450   0.263   6.512  0.2602  0.5619 -0.5419
   28DA      C2  869   9.560   0.332   6.498 -0.5186  0.4156 -0.0862
   28DA      H2  870   9.601   0.337   6.598 -0.7295 -3.5237  0.3540
   28DA      N3  871   9.608   0.400   6.392  0.3831 -0.0970  0.0083
   28DA      C4  872   9.521   0.390   6.285  0.9908  0.5290  0.2552
   28DA     C3'  873   9.794   0.544   5.920  0.1972 -0.2592  0.8769
   28DA     H3'  874   9.835   0.483   5.840  0.0561  2.5126 -1.4457
   28DA     C2'  875   9.751   0.450   6.040 -0.0193 -0.1498  0.0063
   28DA    H2'1  876   9.714   0.354   6.005 -0.2655  0.5683 -1.8080
   28DA    H2'2  877   9.838   0.437   6.105  0.5407  1.1936 -0.4384
   28DA     O3'  878   9.878   0.642   5.970 -0.5562 -0.1412  0.6237
   29DA       P  879  10.031   0.640   5.923 -0.5300 -0.5595  0.3849
   29DA     O1P  880  10.087   0.761   5.979  0.6126 -0.3058 -0.5465
   29DA     O2P  881  10.037   0.619   5.778 -0.5840  0.7078 -0.6068
   29DA     O5'  882  10.073   0.513   5.996 -0.0349  0.5085  0.2938
   29DA     C5'  883  10.145   0.520   6.123 -0.2126  0.0632  0.3588
   29DA    H5'1  884  10.089   0.578   6.196  0.7809 -0.2263  1.3897
   29DA    H5'2  885  10.237   0.578   6.111 -0.7438  0.6071 -1.4104
   29DA     C4'  886  10.168   0.389   6.196  0.0487  0.1017  0.2296
   29DA     H4'  887  10.223   0.400   6.290  2.0438 -1.1918 -0.7165
   29DA     O4'  888  10.042   0.340   6.238 -0.4287 -0.1592 -0.3515
   29DA     C1'  889  10.041   0.202   6.198 -0.5436 -0.3780 -0.9362
   29DA     H1'  890  10.100   0.143   6.269 -0.1572  0.4432 -0.5551
   29DA      N9  891   9.905   0.149   6.193  0.1230  0.8229  0.2531
   29DA      C8  892   9.816   0.123   6.093  0.3074  0.4815 -0.5849
   29DA      H8  893   9.840   0.156   5.993 -2.7267 -0.3982 -1.6901
   29DA      N7  894   9.698   0.075   6.129 -0.5651 -0.1201  0.0805
   29DA      C5  895   9.718   0.059   6.271  0.3512 -0.4224  0.3930
   29DA      C6  896   9.653  15.877   6.377  0.0554  0.2175 -0.4979
   29DA      N6  897   9.537  15.811   6.369  0.8076 -0.2350 -0.3056
   29DA     H61  898   9.478  15.810   6.286  0.9279  0.2091 -0.3987
   29DA     H62  899   9.500  15.763   6.450 -0.8814  1.2188 -0.1427
   29DA      N1  900   9.698   0.001   6.503 -0.2079 -0.4640  0.0844
   29DA      C2  901   9.816   0.053   6.522 -0.2101 -0.0137 -0.4753
   29DA      H2  902   9.851   0.049   6.624  0.8047 -1.7069 -0.8547
   29DA      N3  903   9.895   0.108   6.434 -0.0054  0.5610  0.9159
   29DA      C4  904   9.840   0.109   6.309  0.4175 -0.7929 -0.4647
   29DA     C3'  905  10.233   0.280   6.107 -0.4078 -0.4121 -0.2773
   29DA     H3'  906  10.273   0.311   6.010 -1.1609  0.5973 -0.2824
   29DA     C2'  907  10.113   0.201   6.068 -0.5575  0.1091 -0.6986
   29DA    H2'1  908  10.064   0.253   5.987 -0.3482  3.1010  0.9582
   29DA    H2'2  909  10.147   0.099   6.048 -0.1012  0.3681 -1.2685
   29DA     O3'  910  10.327   0.208   6.177 -0.3137 -0.0784  0.0663
   30DA       P  911  10.481   0.247   6.172  0.1491  0.3797 -0.0342
   30DA     O1P  912  10.486   0.396   6.178  0.3421  0.3816  0.3733
   30DA     O2P  913  10.541   0.161   6.066  0.2578  0.8859 -0.0278
   30DA     O5'  914  10.520   0.180   6.309  0.6167 -0.5864  0.1195
   30DA     C5'  915  10.483   0.246   6.427 -0.8228 -0.3718 -0.0431
   30DA    H5'1  916  10.396   0.311   6.416 -0.9609 -0.3356  1.1204
   30DA    H5'2  917  10.573   0.300   6.456 -0.1472 -0.7107 -1.4304
   30DA     C4'  918  10.451   0.158   6.549  0.4284 -0.7529  0.1967
   30DA     H4'  919  10.446   0.215   6.642 -1.5809 -0.5149 -0.0150
   30DA     O4'  920  10.319   0.104   6.534  0.3889 -0.0394 -0.0759
   30DA     C1'  921  10.319  15.847   6.538 -0.1811  0.1966  0.4329
   30DA     H1'  922  10.292  15.821   6.640 -2.4826  4.2901  1.0900
   30DA      N9  923  10.224  15.793   6.442  0.3342  0.8089  0.6020
   30DA      C8  924  10.221  15.817   6.306 -0.3897  0.3039  0.1619
   30DA      H8  925  10.295  15.885   6.264  0.0110 -0.4211 -0.3279
   30DA      N7  926  10.125  15.761   6.244  0.1832  0.3041 -0.1643
   30DA      C5  927  10.056  15.692   6.349  0.3502 -0.9727 -0.1480
   30DA      C6  928   9.952  15.591   6.349 -0.4856  0.1350  0.0384
   30DA      N6  929   9.893  15.546   6.244  0.3137 -0.6405  0.0600
   30DA     H61  930   9.915  15.587   6.154  0.0806  1.0169  0.7291
   30DA     H62  931   9.826  15.472   6.257  0.3785 -0.8389 -0.6852
   30DA      N1  932   9.901  15.544   6.465  0.0565 -0.5861  0.1454
   30DA      C2  933   9.964  15.578   6.577  0.5299 -0.7759  0.2860
   30DA      H2  934   9.937  15.525   6.667  0.5250  0.4199  1.0120
   30DA      N3  935  10.075  15.653   6.584 -0.1783 -0.2587  0.0349
   30DA      C4  936  10.110  15.714   6.470  0.1718  1.0068  0.7509
   30DA     C3'  937  10.537   0.034   6.569  0.1479 -0.2834  0.2237
   30DA     H3'  938  10.634   0.049   6.520  0.5867  1.3818  1.5239
   30DA     C2'  939  10.460  15.807   6.505  0.4430  0.6100  0.2205
   30DA    H2'1  940  10.476  15.824   6.398 -0.0584 -2.4285 -0.4081
   30DA    H2'2  941  10.483  15.703   6.529 -1.7285 -0.3251 -1.4921
   30DA     O3'  942  10.561   0.004   6.707 -0.0318 -0.0586 -0.0274
   31DG       P  943  10.663  15.775   6.767  0.0048  0.1338  0.2090
   31DG     O1P  944  10.711  15.832   6.893  0.2106  0.4300  0.4266
   31DG     O2P  945  10.757  15.733   6.661  0.3894 -0.8784 -0.6334
   31DG     O5'  946  10.566  15.651   6.787  0.7403 -0.0876  0.3764
   31DG     C5'  947  10.469  15.647   6.891  0.1583  0.3214 -0.2485
   31DG    H5'1  948  10.408  15.737   6.882  0.3505  0.6306  1.3294
   31DG    H5'2  949  10.527  15.660   6.982 -1.7340  1.6334  0.8403
   31DG     C4'  950  10.376  15.536   6.912 -0.3138  0.9916  0.1932
   31DG     H4'  951  10.318  15.556   7.001 -3.2395 -0.5394 -1.2219
   31DG     O4'  952  10.283  15.515   6.805  0.3065 -0.5876 -0.2724
   31DG     C1'  953  10.291  15.380   6.769 -0.2322  0.1465 -0.1668
   31DG     H1'  954  10.217  15.322   6.826  1.5010 -0.9277  1.1075
   31DG      N9  955  10.257  15.368   6.626 -0.1028 -0.2621  1.2710
   31DG      C8  956  10.322  15.432   6.523 -0.3849  0.1882  0.8764
   31DG      H8  957  10.393  15.510   6.546 -0.7887  1.0830 -0.7601
   31DG      N7  958  10.283  15.388   6.404  0.5751 -0.3738 -0.8584
   31DG      C5  959  10.181  15.292   6.431 -0.1522 -0.4025  0.9927
   31DG      C6  960  10.095  15.211   6.347 -0.8111 -0.8281  0.4996
   31DG      O6  961  10.079  15.205   6.226  0.2043 -0.3411  0.1535
   31DG      N1  962  10.013  15.130   6.428  0.0151  0.0216 -0.2887
   31DG      H1  963   9.950  15.071   6.376 -0.3137 -0.6494  0.8285
   31DG      C2  964  10.021  15.105   6.556  0.4191  0.1500 -0.1567
   31DG      N2  965   9.947  15.009   6.610  0.1204 -0.5207  0.2664
   31DG     H21  966   9.902  14.943   6.548  0.4435  0.7629 -1.4239
   31DG     H22  967   9.933  15.022   6.709 -2.2273 -0.1842 -0.0623
   31DG      N3  968  10.084  15.187   6.640  0.2755  0.0978 -0.2813
   31DG      C4  969  10.169  15.274   6.565 -0.1811  0.4679 -0.6959
   31DG     C3'  970  10.455  15.404   6.940 -0.0843 -0.2186  0.1735
   31DG     H3'  971  10.561  15.427   6.951 -0.4893  1.9511 -0.1712
   31DG     C2'  972  10.431  15.338   6.812  0.2405  0.5771  0.0774
   31DG    H2'1  973  10.502  15.377   6.739  1.8147 -0.0593  1.2224
   31DG    H2'2  974  10.444  15.230   6.821  0.8562  0.7744  1.8409
   31DG     O3'  975  10.402  15.332   7.051 -0.3507  0.1469  0.1425
   32DT       P  976  10.471  15.192   7.105 -0.1717 -0.3359  0.3880
   32DT     O1P  977  10.433  15.164   7.246 -0.2072  0.6474 -0.2188
   32DT     O2P  978  10.613  15.191   7.069 -0.4801 -0.3759  0.0210
   32DT     O5'  979  10.398  15.089   7.006  0.0960  0.0000 -0.9435
   32DT     C5'  980  10.267  15.051   7.029 -0.5480 -0.2371  0.1647
   32DT    H5'1  981  10.197  15.135   7.022 -0.9434 -0.1748  3.2440
   32DT    H5'2  982  10.269  15.029   7.136 -0.4311  0.5402  0.3308
   32DT     C4'  983  10.222  14.925   6.952  0.4629  0.0266  0.1386
   32DT     H4'  984  10.128  14.895   6.999  0.8726  0.4925  1.2974
   32DT     O4'  985  10.201  14.952   6.816  0.0130  0.1821  0.5673
   32DT     C1'  986  10.274  14.853   6.731  0.2264  0.2384 -0.7800
   32DT     H1'  987  10.208  14.767   6.722 -0.7510  1.0607 -1.8866
   32DT      N1  988  10.306  14.920   6.601 -0.0653  0.0997  0.1248
   32DT      C6  989  10.405  15.017   6.592 -0.0133 -0.1118  0.0903
   32DT      H6  990  10.444  15.050   6.687 -1.5462  0.1735  0.6493
   32DT      C5  991  10.454  15.064   6.475  0.6198  0.3688  0.7484
   32DT      C7  992  10.564  15.163   6.465 -0.0438  0.9092  0.2492
   32DT     H71  993  10.617  15.169   6.561  0.8477 -1.5105 -0.0049
   32DT     H72  994  10.641  15.142   6.391  0.6146  2.7613  0.3517
   32DT     H73  995  10.531  15.262   6.436  1.1844  0.7719 -1.8081
   32DT      C4  996  10.396  15.006   6.353  0.4184  0.2341  0.5186
   32DT      O4  997  10.430  15.031   6.236  0.2728 -0.1115  0.7782
   32DT      N3  998  10.289  14.921   6.370 -0.2049 -0.1747 -0.5566
   32DT      H3  999  10.250  14.891   6.282 -0.6941  0.6431 -0.6280
   32DT      C2 1000  10.243  14.872   6.494  0.0557  0.1359 -0.1790
   32DT      O2 1001  10.150  14.790   6.496  0.0582 -0.2636 -0.2031
   32DT     C3' 1002  10.314  14.803   6.956  0.2978  0.1461  0.9360
   32DT     H3' 1003  10.397  14.811   7.026  0.3653 -1.6527  1.1235
   32DT     C2' 1004  10.389  14.809   6.818  0.1725  0.1570 -0.7963
   32DT    H2'1 1005  10.477  14.873   6.827  0.8482 -0.4985 -2.4516
   32DT    H2'2 1006  10.430  14.715   6.783 -1.2808 -0.4579 -0.9313
   32DT     O3' 1007  10.246  14.683   6.988  0.3050  0.1353 -0.2118
   33DG       P 1008  10.309  14.546   7.032  0.1148 -0.3694  0.4179
   33DG     O1P 1009  10.246  14.506   7.155 -0.4349 -0.1227  0.2864
   33DG     O2P 1010  10.456  14.565   7.023  0.2883 -0.2291  0.1217
   33DG     O5' 1011  10.265  14.457   6.906 -0.1427 -0.2107 -0.2532
   33DG     C5' 1012  10.134  14.408   6.891  0.3991  0.4390  0.0967
   33DG    H5'1 1013  10.066  14.486   6.857 -1.1724 -0.9276 -0.0776
   33DG    H5'2 1014  10.099  14.372   6.987  0.1550 -1.3109 -0.5994
   33DG     C4' 1015  10.125  14.291   6.786 -0.0053 -0.5861 -0.5496
   33DG     H4' 1016  10.024  14.252   6.794 -0.8689  1.5381 -0.4971
   33DG     O4' 1017  10.136  14.344   6.654  0.0101  0.0313 -0.3070
   33DG     C1' 1018  10.254  14.286   6.590  0.6650 -0.2389  0.0365
   33DG     H1' 1019  10.216  14.210   6.522  2.2286  0.0451 -1.2202
   33DG      N9 1020  10.331  14.394   6.528  0.0358 -0.6754 -0.0525
   33DG      C8 1021  10.408  14.492   6.592  0.2417 -0.3093  1.3851
   33DG      H8 1022  10.416  14.511   6.698 -0.2156  3.6504  0.8906
   33DG      N7 1023  10.439  14.587   6.504  0.5691 -0.0860  0.2092
   33DG      C5 1024  10.389  14.541   6.381  0.4439 -0.0789 -0.0518
   33DG      C6 1025  10.394  14.599   6.249 -0.4421  0.0748  0.5272
   33DG      O6 1026  10.451  14.700   6.210  0.1367  0.6221  0.3726
   33DG      N1 1027  10.321  14.530   6.153 -0.1681  0.0745 -0.1679
   33DG      H1 1028  10.319  14.571   6.061 -1.3539  0.1135 -0.1364
   33DG      C2 1029  10.275  14.407   6.176 -0.8237 -0.7832  0.5186
   33DG      N2 1030  10.221  14.347   6.073  0.8525  0.1208 -0.3506
   33DG     H21 1031  10.234  14.386   5.980  0.1799 -0.6326 -0.7782
   33DG     H22 1032  10.171  14.260   6.090  0.1866 -0.0272 -2.6738
   33DG      N3 1033  10.268  14.347   6.298  0.3353 -0.8928  0.0186
   33DG      C4 1034  10.325  14.422   6.396 -0.2149 -0.1839 -0.2691
   33DG     C3' 1035  10.227  14.176   6.800  0.3187 -0.1465  0.5074
   33DG     H3' 1036  10.273  14.169   6.899 -0.0919 -1.0682  0.6488
   33DG     C2' 1037  10.333  14.221   6.704  0.6124  0.1452 -1.0924
   33DG    H2'1 1038  10.396  14.297   6.750  1.5575 -0.1721 -1.8116
   33DG    H2'2 1039  10.399  14.140   6.673  1.7162 -0.3384  2.1438
   33DG     O3' 1040  10.150  14.066   6.747  0.1846 -0.4428 -0.7427
   34DT       P 1041  10.209  13.914   6.771  0.1106  0.5142  0.1769
   34DT     O1P 1042  10.084  13.832   6.770  0.4583  0.3311 -0.4446
   34DT     O2P 1043  10.299  13.916   6.891 -0.1139 -0.3357  0.9862
   34DT     O5' 1044  10.293  13.889   6.627  0.5888 -0.1281 -0.0360
   34DT     C5' 1045  10.229  13.827   6.514 -0.1373 -0.2784  0.4611
   34DT    H5'1 1046  10.133  13.869   6.486  0.2870 -0.2549 -1.0700
   34DT    H5'2 1047  10.201  13.723   6.531 -1.8646  0.2869  1.2675
   34DT     C4' 1048  10.307  13.824   6.380  0.8615  0.2228 -0.0030
   34DT     H4' 1049  10.233  13.785   6.309 -0.3017  0.8853  0.8249
   34DT     O4' 1050  10.352  13.955   6.345 -0.1427 -0.6809 -0.0670
   34DT     C1' 1051  10.489  13.943   6.313 -0.2498  0.3488  0.5994
   34DT     H1' 1052  10.510  13.910   6.211  2.9677  1.7011  0.6987
   34DT      N1 1053  10.540  14.080   6.322 -0.1492 -0.4133  0.0731
   34DT      C6 1054  10.591  14.131   6.437  0.3403 -0.2259 -0.1780
   34DT      H6 1055  10.601  14.071   6.526  0.2379  0.8793  0.6005
   34DT      C5 1056  10.640  14.257   6.443  0.5158 -0.1547  0.0240
   34DT      C7 1057  10.699  14.303   6.576 -0.5883 -0.0989 -0.5646
   34DT     H71 1058  10.702  14.226   6.652  0.4026  1.0602  0.6177
   34DT     H72 1059  10.802  14.336   6.565 -0.7675  0.8000  0.2747
   34DT     H73 1060  10.649  14.390   6.620 -0.7799 -1.4131  1.9668
   34DT      C4 1061  10.635  14.344   6.331  0.0155  0.2078  0.3489
   34DT      O4 1062  10.676  14.459   6.320  0.3622 -0.5020  0.3434
   34DT      N3 1063  10.586  14.290   6.217  0.4040  0.4182  0.1387
   34DT      H3 1064  10.569  14.343   6.133 -1.7797 -0.9024 -0.3314
   34DT      C2 1065  10.532  14.161   6.211 -0.2784 -0.7115 -0.0072
   34DT      O2 1066  10.479  14.124   6.106 -0.4272 -0.3108 -0.3164
   34DT     C3' 1067  10.435  13.735   6.385 -0.0771  0.7027  0.0775
   34DT     H3' 1068  10.424  13.663   6.466  0.2790 -1.1289 -1.4220
   34DT     C2' 1069  10.546  13.837   6.410 -0.2638  0.3225  0.1235
   34DT    H2'1 1070  10.544  13.885   6.508 -0.7664  2.6450 -0.9367
   34DT    H2'2 1071  10.644  13.809   6.372 -0.9213  0.7892 -2.0594
   34DT     O3' 1072  10.454  13.664   6.267 -0.3589  0.5679  1.1281
   35DA       P 1073  10.505  13.515   6.273  0.2018  0.0738 -0.5632
   35DA     O1P 1074  10.398  13.430   6.330  0.2261 -0.0002 -0.6177
   35DA     O2P 1075  10.634  13.514   6.342 -0.6768 -0.0485 -0.0464
   35DA     O5' 1076  10.534  13.473   6.123 -0.8511 -0.5106 -0.4743
   35DA     C5' 1077  10.434  13.419   6.035 -0.5968 -0.4011 -0.3936
   35DA    H5'1 1078  10.337  13.455   6.072  0.4852  1.5075  0.7831
   35DA    H5'2 1079  10.455  13.313   6.038  3.2436  0.2361  1.2804
   35DA     C4' 1080  10.453  13.471   5.894  0.3634  1.0171  0.4251
   35DA     H4' 1081  10.354  13.461   5.848  0.7998  0.1250 -0.3701
   35DA     O4' 1082  10.470  13.619   5.893  0.0797 -0.2251  0.3804
   35DA     C1' 1083  10.595  13.646   5.830  0.4816 -0.1252 -0.0118
   35DA     H1' 1084  10.588  13.685   5.728  2.9515 -0.9195 -0.5621
   35DA      N9 1085  10.668  13.749   5.918  0.4117 -0.1949  0.5578
   35DA      C8 1086  10.702  13.738   6.049  0.1942  0.5277  0.3532
   35DA      H8 1087  10.711  13.637   6.088 -1.5379 -0.6139 -1.9592
   35DA      N7 1088  10.764  13.844   6.094  0.0999  1.2807  0.3642
   35DA      C5 1089  10.757  13.936   5.992 -0.5275 -0.4115  1.2522
   35DA      C6 1090  10.803  14.067   5.975  0.7295 -0.5315 -0.5206
   35DA      N6 1091  10.882  14.130   6.063  0.1105  0.4480 -0.0297
   35DA     H61 1092  10.913  14.077   6.143 -0.2983 -1.7148 -1.2063
   35DA     H62 1093  10.922  14.219   6.038  0.1629 -0.1376 -2.3211
   35DA      N1 1094  10.790  14.135   5.862 -0.1383  0.2069 -0.6368
   35DA      C2 1095  10.734  14.072   5.767  0.3542  0.2698  0.6312
   35DA      H2 1096  10.736  14.123   5.673  1.0704  0.7136  0.8776
   35DA      N3 1097  10.688  13.947   5.757 -0.7314 -0.1875 -0.5148
   35DA      C4 1098  10.704  13.879   5.878 -0.1944 -0.8330 -0.3996
   35DA     C3' 1099  10.567  13.414   5.798 -0.1781  0.4420 -0.6046
   35DA     H3' 1100  10.605  13.322   5.842 -0.8147  0.6609  0.4260
   35DA     C2' 1101  10.668  13.514   5.822 -0.3702 -0.4569 -1.0253
   35DA    H2'1 1102  10.709  13.507   5.922 -1.0899 -1.5985 -0.7920
   35DA    H2'2 1103  10.751  13.516   5.751  0.9796 -2.9314  0.3576
   35DA     O3' 1104  10.514  13.404   5.671 -0.4345  0.1919 -0.5873
   36DT       P 1105  10.594  13.346   5.547  0.0947  0.1255  0.2520
   36DT     O1P 1106  10.487  13.314   5.450  0.7343  0.0570  0.3077
   36DT     O2P 1107  10.687  13.238   5.599  0.2037 -0.5310 -0.0920
   36DT     O5' 1108  10.672  13.477   5.497  0.2407 -0.3967 -0.4896
   36DT     C5' 1109  10.594  13.575   5.432  0.1992 -0.1581  0.4130
   36DT    H5'1 1110  10.506  13.603   5.490 -0.2425  0.2740 -0.4502
   36DT    H5'2 1111  10.568  13.535   5.334 -0.0536  2.3591 -0.6167
   36DT     C4' 1112  10.681  13.700   5.407  0.2764 -1.2619  0.2264
   36DT     H4' 1113  10.621  13.773   5.353  1.6523 -0.6518 -0.5511
   36DT     O4' 1114  10.719  13.760   5.531 -0.1586  0.1509 -0.2770
   36DT     C1' 1115  10.850  13.808   5.510 -0.8829  0.1308 -0.1237
   36DT     H1' 1116  10.850  13.910   5.469  0.3860  1.1438  2.1913
   36DT      N1 1117  10.935  13.819   5.639  0.3704  0.4703  0.2159
   36DT      C6 1118  10.964  13.708   5.718  0.3453  0.1505 -0.7821
   36DT      H6 1119  10.935  13.609   5.687 -3.7305  0.0815  2.4656
   36DT      C5 1120  11.032  13.731   5.832  0.1119 -0.2208 -1.2866
   36DT      C7 1121  11.062  13.610   5.925 -0.4088 -0.0268 -0.1031
   36DT     H71 1122  11.051  13.518   5.868  1.8627 -0.4734  0.0927
   36DT     H72 1123  11.166  13.614   5.955 -0.8836  0.4561  1.5915
   36DT     H73 1124  10.993  13.602   6.009 -0.2295  1.8015  0.2661
   36DT      C4 1125  11.089  13.858   5.865 -0.3907 -0.1002  0.0275
   36DT      O4 1126  11.153  13.875   5.971 -0.6991 -0.0707  0.3048
   36DT      N3 1127  11.075  13.957   5.775  0.3582  1.1152  0.1958
   36DT      H3 1128  11.101  14.050   5.806 -0.1269  1.6319 -0.8851
   36DT      C2 1129  10.993  13.946   5.661  0.5677  0.0916 -0.6018
   36DT      O2 1130  10.968  14.045   5.597  0.0025 -0.2602  0.0378
   36DT     C3' 1131  10.798  13.662   5.323 -0.5220 -0.1102 -0.2631
   36DT     H3' 1132  10.791  13.555   5.304  1.6872 -0.6264  1.5174
   36DT     C2' 1133  10.909  13.695   5.420 -0.6061  0.3515  0.1371
   36DT    H2'1 1134  10.926  13.613   5.490 -1.2793 -0.0191 -0.1274
   36DT    H2'2 1135  11.000  13.724   5.369 -0.4428  1.1568  0.8683
   36DT     O3' 1136  10.796  13.732   5.202  0.2974 -0.1227 -0.7401
   37DT       P 1137  10.913  13.720   5.097 -0.0705 -0.2474  0.0821
   37DT     O1P 1138  10.871  13.764   4.963  0.1803 -0.1529  0.1373
   37DT     O2P 1139  10.985  13.591   5.100  0.1900  0.8593  0.1987
   37DT     O5' 1140  11.030  13.824   5.147  0.1822  0.2169 -0.5810
   37DT     C5' 1141  11.029  13.967   5.129  0.9596  0.0347 -0.3153
   37DT    H5'1 1142  10.957  14.010   5.199  2.4991  0.4010  1.1197
   37DT    H5'2 1143  11.001  13.990   5.026  0.6945 -0.8094 -0.4366
   37DT     C4' 1144  11.162  14.027   5.155 -0.1437 -0.8252 -0.2547
   37DT     H4' 1145  11.152  14.129   5.119  2.1626 -1.2722 -2.4674
   37DT     O4' 1146  11.180  14.018   5.295 -0.0838  0.1076  0.3909
   37DT     C1' 1147  11.317  13.992   5.314  0.0214  0.9120  0.5964
   37DT     H1' 1148  11.382  14.078   5.319  1.6518 -0.3281  1.6168
   37DT      N1 1149  11.345  13.915   5.439  0.2925  0.6052  0.4621
   37DT      C6 1150  11.291  13.784   5.458  0.2624 -0.9774 -0.6702
   37DT      H6 1151  11.232  13.734   5.383 -1.1512 -0.2099 -0.1159
   37DT      C5 1152  11.315  13.717   5.574 -0.3883  0.8390 -0.0107
   37DT      C7 1153  11.263  13.578   5.587  0.6128  0.5840 -0.6289
   37DT     H71 1154  11.186  13.561   5.512  0.5250  0.4533 -0.5095
   37DT     H72 1155  11.339  13.500   5.574  0.2571  0.2626 -0.7933
   37DT     H73 1156  11.215  13.564   5.684 -0.5118 -0.1936 -1.2694
   37DT      C4 1157  11.381  13.776   5.680 -0.1190 -0.6792 -0.2068
   37DT      O4 1158  11.393  13.728   5.790 -0.1581 -0.1564 -0.1646
   37DT      N3 1159  11.428  13.907   5.659 -0.0616 -0.1881  0.5215
   37DT      H3 1160  11.481  13.952   5.733  3.0761 -2.2005 -0.3067
   37DT      C2 1161  11.404  13.979   5.545  0.6233  0.2342 -0.6121
   37DT      O2 1162  11.447  14.094   5.535  0.4251 -0.4492 -0.1121
   37DT     C3' 1163  11.275  13.959   5.076 -0.1682 -0.1876  0.7354
   37DT     H3' 1164  11.243  13.870   5.023 -0.4178 -0.2785  1.0396
   37DT     C2' 1165  11.357  13.914   5.191 -0.0496  0.3308 -0.5738
   37DT    H2'1 1166  11.340  13.807   5.206  0.3826  0.3002 -0.2572
   37DT    H2'2 1167  11.464  13.935   5.178 -0.1964  1.8682  0.4680
   37DT     O3' 1168  11.343  14.061   4.993  0.4113  0.2120 -0.9943
   38DT       P 1169  11.478  14.025   4.913  0.3079  0.2894  0.3928
   38DT     O1P 1170  11.476  14.119   4.800  0.0987  0.0947  0.3319
   38DT     O2P 1171  11.490  13.882   4.889 -0.0453 -0.2700 -0.4897
   38DT     O5' 1172  11.579  14.080   5.025  0.0679 -0.0746 -0.0589
   38DT     C5' 1173  11.591  14.214   5.071 -0.7255 -0.4424 -0.7402
   38DT    H5'1 1174  11.500  14.248   5.120 -0.7081 -0.6867 -0.5374
   38DT    H5'2 1175  11.607  14.288   4.992  2.8755  1.3063  1.3532
   38DT     C4' 1176  11.708  14.234   5.160  0.2463  0.1971 -0.7694
   38DT     H4' 1177  11.715  14.339   5.185  2.5907  0.1409 -0.9428
   38DT     O4' 1178  11.689  14.159   5.281 -0.2234 -0.1164  0.0369
   38DT     C1' 1179  11.809  14.087   5.310  0.9042 -0.0888 -0.5546
   38DT     H1' 1180  11.883  14.149   5.361 -0.0452  0.6303 -0.0154
   38DT      N1 1181  11.781  13.975   5.411  0.1874  0.2520  0.4753
   38DT      C6 1182  11.715  13.861   5.373 -0.3919  0.4546  0.4174
   38DT      H6 1183  11.695  13.840   5.269  0.5634  1.1815  0.0784
   38DT      C5 1184  11.688  13.762   5.460 -0.6956 -0.3314  0.2297
   38DT      C7 1185  11.627  13.633   5.413  0.5154 -0.7264 -0.2532
   38DT     H71 1186  11.578  13.587   5.499  0.5235 -0.8525 -0.3166
   38DT     H72 1187  11.556  13.646   5.332  0.8792  0.2453 -0.4384
   38DT     H73 1188  11.711  13.568   5.387  0.4945 -0.9873  0.3021
   38DT      C4 1189  11.721  13.779   5.598 -0.7867  0.1103 -0.4922
   38DT      O4 1190  11.705  13.694   5.683 -0.5013 -0.2427 -0.3973
   38DT      N3 1191  11.778  13.900   5.632 -0.2995 -0.4656 -0.4663
   38DT      H3 1192  11.791  13.916   5.731 -2.3362 -1.4232  0.0144
   38DT      C2 1193  11.822  13.998   5.546  0.1555  0.6458  0.8293
   38DT      O2 1194  11.876  14.104   5.588 -0.5559  0.0479  0.1056
   38DT     C3' 1195  11.845  14.184   5.107 -0.1871 -0.3493  1.3365
   38DT     H3' 1196  11.853  14.167   4.999  1.1165  0.0783  1.3502
   38DT     C2' 1197  11.867  14.057   5.177 -0.2388 -0.8481  0.4411
   38DT    H2'1 1198  11.824  13.972   5.124  0.9970 -0.0702 -1.9570
   38DT    H2'2 1199  11.974  14.033   5.175 -0.3761 -1.4401 -0.3677
   38DT     O3' 1200  11.955  14.265   5.141  0.1188 -0.1154 -0.4600
   39DG       P 1201  12.008  14.381   5.051 -0.0380 -0.2330 -0.3774
   39DG     O1P 1202  11.908  14.461   4.983 -0.2450  0.0115 -0.3126
   39DG     O2P 1203  12.126  14.331   4.969 -0.0939 -0.7575 -0.1002
   39DG     O5' 1204  12.069  14.476   5.163  0.5245 -0.2073  0.7002
   39DG     C5' 1205  11.994  14.563   5.248 -0.5634 -0.4344  0.3240
   39DG    H5'1 1206  11.893  14.526   5.263 -1.2755  1.0477 -0.4626
   39DG    H5'2 1207  11.978  14.654   5.189 -1.0718 -0.0320  1.0583
   39DG     C4' 1208  12.066  14.597   5.375 -0.0646 -0.5031  0.0264
   39DG     H4' 1209  12.010  14.670   5.434 -0.4956 -0.7177 -0.1136
   39DG     O4' 1210  12.062  14.477   5.455 -0.3711 -0.3585  0.1155
   39DG     C1' 1211  12.193  14.426   5.465 -0.4977  0.1234 -0.4783
   39DG     H1' 1212  12.217  14.451   5.568  0.2327  0.9840 -0.8447
   39DG      N9 1213  12.182  14.281   5.442  0.2226 -0.3483 -0.5967
   39DG      C8 1214  12.185  14.202   5.330  0.0049 -0.4161 -0.4606
   39DG      H8 1215  12.185  14.246   5.231  1.2914 -1.8862 -1.1530
   39DG      N7 1216  12.164  14.073   5.356 -0.2680  0.0947  0.0706
   39DG      C5 1217  12.169  14.065   5.492 -0.4540  0.0384 -0.6894
   39DG      C6 1218  12.158  13.952   5.581  0.2737  0.5942 -0.0509
   39DG      O6 1219  12.147  13.830   5.554 -0.0931  0.0741  0.2246
   39DG      N1 1220  12.180  13.979   5.711 -0.0354 -0.7842  0.1347
   39DG      H1 1221  12.172  13.904   5.778 -1.2351 -0.8743 -0.0835
   39DG      C2 1222  12.198  14.106   5.755 -0.6001 -0.1274 -0.3327
   39DG      N2 1223  12.217  14.126   5.882  0.3792  0.4621  0.9467
   39DG     H21 1224  12.193  14.057   5.952  1.3375  0.6738  1.5094
   39DG     H22 1225  12.230  14.222   5.910 -0.2239  0.7115  0.3735
   39DG      N3 1226  12.208  14.219   5.679 -0.2048  0.0361  0.1065
   39DG      C4 1227  12.184  14.192   5.544  0.3706 -0.2855 -0.1582
   39DG     C3' 1228  12.213  14.636   5.351  0.2115  1.1358 -0.1168
   39DG     H3' 1229  12.219  14.674   5.249  0.0787  1.0060 -0.1750
   39DG     C2' 1230  12.281  14.500   5.363 -0.3665  0.0264  0.0330
   39DG    H2'1 1231  12.272  14.453   5.265  1.0028 -0.1970 -0.0138
   39DG    H2'2 1232  12.387  14.504   5.388 -0.4710 -2.0319  0.9434
   39DG     O3' 1233  12.267  14.722   5.449 -0.3539  0.0314 -0.3654
   40DG       P 1234  12.415  14.787   5.432  0.0692  0.0697  0.0490
   40DG     O1P 1235  12.412  14.927   5.484  0.1993  0.0959 -0.7553
   40DG     O2P 1236  12.464  14.768   5.291  0.0005 -0.0233  0.0124
   40DG     O5' 1237  12.517  14.695   5.519 -0.1424  0.8611  0.6200
   40DG     C5' 1238  12.526  14.707   5.658 -0.1273 -0.2002 -0.0606
   40DG    H5'1 1239  12.426  14.710   5.701  0.1778  2.1298  0.6299
   40DG    H5'2 1240  12.574  14.803   5.675  0.4538 -0.3767 -0.6406
   40DG     C4' 1241  12.602  14.594   5.736 -0.1116 -0.6683 -0.4909
   40DG     H4' 1242  12.595  14.612   5.844  1.7938 -0.8664 -0.2985
   40DG     O4' 1243  12.540  14.469   5.701 -0.0695 -0.2393  0.5008
   40DG     C1' 1244  12.642  14.384   5.659 -0.3706  0.5089 -0.0667
   40DG     H1' 1245  12.683  14.331   5.745  1.9749  1.3686 -0.5612
   40DG      N9 1246  12.591  14.277   5.569  0.6477  0.1436 -0.3697
   40DG      C8 1247  12.577  14.286   5.437  0.2657 -0.2187 -0.3988
   40DG      H8 1248  12.598  14.381   5.389 -1.5342  1.9092  2.7015
   40DG      N7 1249  12.537  14.175   5.379  0.1053  0.0883 -0.2143
   40DG      C5 1250  12.537  14.083   5.484  0.3773 -0.2649  0.1012
   40DG      C6 1251  12.503  13.944   5.491  0.4327  0.2293  0.2960
   40DG      O6 1252  12.481  13.872   5.397 -0.4352 -0.1765 -0.4205
   40DG      N1 1253  12.505  13.886   5.619 -0.1365 -0.2900 -0.1357
   40DG      H1 1254  12.500  13.786   5.625 -1.3816 -0.2044  0.6482
   40DG      C2 1255  12.533  13.968   5.730 -0.5190  0.4241  0.7779
   40DG      N2 1256  12.526  13.909   5.845  0.0460 -0.0201  0.3817
   40DG     H21 1257  12.502  13.811   5.845  0.7375 -0.2141 -0.6069
   40DG     H22 1258  12.537  13.968   5.926  0.2420  1.3597 -0.6078
   40DG      N3 1259  12.571  14.091   5.723 -0.2682 -0.2770 -0.3081
   40DG      C4 1260  12.567  14.146   5.601  0.3310  0.8076 -0.7335
   40DG     C3' 1261  12.748  14.581   5.704  0.2064  0.6144 -0.0220
   40DG     H3' 1262  12.806  14.669   5.678  0.9517  0.7833  2.0267
   40DG     C2' 1263  12.748  14.477   5.597 -0.1585  0.4883  0.0186
   40DG    H2'1 1264  12.710  14.514   5.502 -2.2467  0.9459  0.9637
   40DG    H2'2 1265  12.846  14.429   5.599 -0.4507 -0.1344 -0.5144
   40DG     O3' 1266  12.826  14.526   5.813  0.1210 -0.2465 -0.3281
   41DA       P 1267  12.944  14.616   5.890  0.1981  0.2203  0.2111
   41DA     O1P 1268  12.867  14.730   5.951  0.4297 -0.2882  0.2535
   41DA     O2P 1269  13.054  14.643   5.791 -0.2938 -0.2058  0.4377
   41DA     O5' 1270  12.993  14.516   6.001  0.2053 -0.2914 -0.3232
   41DA     C5' 1271  12.912  14.487   6.115 -0.0172 -0.7872  0.0527
   41DA    H5'1 1272  12.807  14.484   6.084  0.0528 -0.8263 -0.1849
   41DA    H5'2 1273  12.931  14.564   6.189  1.3182  0.1224 -1.1766
   41DA     C4' 1274  12.932  14.354   6.184  0.9848 -0.0147  0.9562
   41DA     H4' 1275  12.877  14.356   6.278  0.6475 -0.4708  0.7681
   41DA     O4' 1276  12.885  14.256   6.099 -0.1572 -0.6948 -0.0301
   41DA     C1' 1277  12.984  14.175   6.044 -0.2461  0.7256 -0.1185
   41DA     H1' 1278  12.981  14.080   6.098 -0.1431 -1.1452 -3.1621
   41DA      N9 1279  12.961  14.146   5.897 -0.1682 -0.6829  0.3073
   41DA      C8 1280  12.972  14.235   5.794  0.1790  0.2920  0.8092
   41DA      H8 1281  12.998  14.340   5.800 -1.1345  0.6501  0.6711
   41DA      N7 1282  12.939  14.182   5.678  0.0167  0.2091 -0.4186
   41DA      C5 1283  12.906  14.052   5.715  0.5450 -0.2898 -0.1546
   41DA      C6 1284  12.858  13.937   5.646  0.0214 -0.6839 -1.1780
   41DA      N6 1285  12.836  13.938   5.513 -0.2761 -0.1525 -0.7488
   41DA     H61 1286  12.874  14.022   5.472 -1.2236  0.4421 -0.4467
   41DA     H62 1287  12.830  13.849   5.467  0.8369 -0.3760 -0.4889
   41DA      N1 1288  12.829  13.826   5.706  0.0863 -0.0866  0.9522
   41DA      C2 1289  12.863  13.817   5.832  0.5590 -0.4271  0.0666
   41DA      H2 1290  12.856  13.720   5.880  3.2379 -0.3734  0.7017
   41DA      N3 1291  12.908  13.913   5.911  0.3317 -0.2316 -0.0659
   41DA      C4 1292  12.922  14.028   5.844  0.2776 -0.9328 -0.2135
   41DA     C3' 1293  13.078  14.318   6.205  0.1674 -0.2442  0.1833
   41DA     H3' 1294  13.136  14.409   6.216 -0.6388  0.3102 -0.0225
   41DA     C2' 1295  13.122  14.242   6.078 -0.4589  0.4517  0.1336
   41DA    H2'1 1296  13.157  14.311   6.002  0.8813 -0.5644 -0.2234
   41DA    H2'2 1297  13.203  14.171   6.095 -0.7778  0.4849  2.1399
   41DA     O3' 1298  13.091  14.221   6.312  0.4651 -0.4211 -0.1010
   42DA       P 1299  13.223  14.200   6.403 -0.0339 -0.1392  0.2842
   42DA     O1P 1300  13.186  14.203   6.545  0.9392 -0.4664 -0.2472
   42DA     O2P 1301  13.320  14.303   6.359  0.0236 -0.2808  0.2026
   42DA     O5' 1302  13.276  14.060   6.360 -0.9058  0.0158  0.3454
   42DA     C5' 1303  13.192  13.946   6.377 -0.0433 -0.7084  0.9730
   42DA    H5'1 1304  13.097  13.969   6.329  1.4746  2.9384 -0.6503
   42DA    H5'2 1305  13.194  13.908   6.479  0.0187 -0.4062  1.0851
   42DA     C4' 1306  13.245  13.819   6.303  0.2217 -0.4974 -0.0010
   42DA     H4' 1307  13.193  13.735   6.349 -0.9048  0.1409 -0.0776
   42DA     O4' 1308  13.208  13.814   6.168  0.1371 -0.7008 -0.2701
   42DA     C1' 1309  13.316  13.798   6.081 -1.2457 -0.8895  0.7603
   42DA     H1' 1310  13.329  13.691   6.063  0.9218 -0.4333 -0.8770
   42DA      N9 1311  13.292  13.865   5.945 -1.2957 -0.2119  0.9436
   42DA      C8 1312  13.349  13.981   5.894 -0.5648  0.3755  0.6759
   42DA      H8 1313  13.397  14.053   5.957  1.8106  0.3962 -1.0109
   42DA      N7 1314  13.332  13.995   5.765  0.2541  0.0683  0.7364
   42DA      C5 1315  13.255  13.885   5.729 -0.5068 -0.1128  0.1502
   42DA      C6 1316  13.210  13.836   5.604 -0.4315 -0.0172  0.0369
   42DA      N6 1317  13.212  13.893   5.486 -0.0249 -1.3143  0.5169
   42DA     H61 1318  13.273  13.971   5.466  0.4005 -1.8992 -0.5207
   42DA     H62 1319  13.170  13.846   5.407  2.3583 -1.1188 -0.9690
   42DA      N1 1320  13.145  13.717   5.607 -0.3990  0.4373  0.0921
   42DA      C2 1321  13.130  13.652   5.722 -0.1998 -0.3843  0.3139
   42DA      H2 1322  13.080  13.556   5.728 -2.2488  0.7158  2.5030
   42DA      N3 1323  13.176  13.684   5.848 -0.4992  0.4970  0.3474
   42DA      C4 1324  13.234  13.805   5.838  0.2185 -0.1795 -0.3261
   42DA     C3' 1325  13.391  13.774   6.298 -0.8162 -0.2610 -0.3216
   42DA     H3' 1326  13.453  13.818   6.377 -0.3428 -2.0811  0.3614
   42DA     C2' 1327  13.428  13.851   6.166  0.4699  0.0601 -0.1918
   42DA    H2'1 1328  13.431  13.959   6.183 -0.5302 -0.0768  1.0941
   42DA    H2'2 1329  13.520  13.802   6.136 -0.8884 -1.4481 -2.1079
   42DA     O3' 1330  13.393  13.633   6.294 -0.6001  0.3134  0.1607
   43DA       P 1331  13.521  13.555   6.352 -0.2491  0.2324  0.0580
   43DA     O1P 1332  13.501  13.550   6.495 -0.2133  0.6303 -0.3118
   43DA     O2P 1333  13.649  13.616   6.309  0.4535 -0.0011  0.6813
   43DA     O5' 1334  13.531  13.398   6.298 -0.1376  0.1485  0.2248
   43DA     C5' 1335  13.424  13.309   6.316  0.1429 -0.1922 -0.3582
   43DA    H5'1 1336  13.330  13.364   6.310  0.2282  0.0120  0.1239
   43DA    H5'2 1337  13.427  13.260   6.414  2.1962 -0.6657 -0.6099
   43DA     C4' 1338  13.419  13.201   6.204 -0.0691 -0.8071  0.9559
   43DA     H4' 1339  13.345  13.129   6.240 -2.6116  1.4702  0.5991
   43DA     O4' 1340  13.387  13.264   6.079  0.0365  0.7875 -0.5155
   43DA     C1' 1341  13.496  13.258   5.988  0.5089 -0.0046 -0.6824
   43DA     H1' 1342  13.477  13.186   5.907 -2.3561  0.0993 -0.2217
   43DA      N9 1343  13.512  13.389   5.932  0.3314 -0.0360 -0.0509
   43DA      C8 1344  13.549  13.504   5.992  0.3288 -0.5205  0.0203
   43DA      H8 1345  13.575  13.513   6.097  1.0402  1.7073 -0.3029
   43DA      N7 1346  13.551  13.606   5.914  0.0610 -0.4265  0.3704
   43DA      C5 1347  13.518  13.554   5.784 -0.0157  0.1232 -0.1760
   43DA      C6 1348  13.512  13.599   5.652 -0.0295 -0.2252 -0.7111
   43DA      N6 1349  13.530  13.727   5.619 -0.1529  0.2287  0.6388
   43DA     H61 1350  13.557  13.791   5.692  2.0550  0.5774 -0.4082
   43DA     H62 1351  13.520  13.751   5.522 -0.9254  1.1440  0.9295
   43DA      N1 1352  13.474  13.527   5.547  0.1789 -0.6858 -0.5226
   43DA      C2 1353  13.443  13.398   5.575 -0.5095 -0.2084 -0.4292
   43DA      H2 1354  13.398  13.344   5.493 -0.0482 -0.3880 -0.5682
   43DA      N3 1355  13.445  13.336   5.695  0.2275 -0.3231  0.4775
   43DA      C4 1356  13.493  13.418   5.796 -0.3687 -0.0867 -0.2409
   43DA     C3' 1357  13.541  13.125   6.175 -0.5670 -0.3893 -0.4048
   43DA     H3' 1358  13.606  13.111   6.261  1.6023  0.2668 -1.8587
   43DA     C2' 1359  13.613  13.212   6.071  0.2674  0.4736  0.4200
   43DA    H2'1 1360  13.662  13.294   6.124 -1.1927  1.7438 -0.1342
   43DA    H2'2 1361  13.692  13.162   6.015  0.5939  0.8918  0.5035
   43DA     O3' 1362  13.524  12.995   6.130 -0.4407  0.2491 -0.7004
   44DC       P 1363  13.644  12.883   6.112 -0.1238  0.1870  0.1220
   44DC     O1P 1364  13.576  12.747   6.110 -0.4501 -0.5466  0.8867
   44DC     O2P 1365  13.755  12.911   6.202 -0.3680 -0.1339 -0.3247
   44DC     O5' 1366  13.696  12.905   5.964  0.3700 -0.1388  0.7049
   44DC     C5' 1367  13.603  12.890   5.854  0.3050 -0.5834 -0.3299
   44DC    H5'1 1368  13.519  12.957   5.875  0.2259 -1.1705  1.4194
   44DC    H5'2 1369  13.566  12.788   5.848 -0.1800 -0.5735  1.7013
   44DC     C4' 1370  13.658  12.935   5.721  0.3530 -1.2610 -0.2187
   44DC     H4' 1371  13.587  12.903   5.645  1.1285  0.9061 -1.9449
   44DC     O4' 1372  13.663  13.082   5.725  0.2381  0.0462 -0.0916
   44DC     C1' 1373  13.782  13.108   5.652  0.1605 -0.3819 -0.0931
   44DC     H1' 1374  13.769  13.081   5.547  0.3844 -2.0535  0.2888
   44DC      N1 1375  13.826  13.253   5.663  0.3871  0.6040  0.1944
   44DC      C6 1376  13.842  13.305   5.785  0.6540 -0.3168  0.3068
   44DC      H6 1377  13.831  13.242   5.872 -1.1370  1.5505  1.5483
   44DC      C5 1378  13.860  13.439   5.799  0.6908 -0.1496 -0.6764
   44DC      H5 1379  13.870  13.481   5.898  0.0205 -2.2836  0.3611
   44DC      C4 1380  13.866  13.507   5.678  0.3929  0.5287  0.4770
   44DC      N4 1381  13.868  13.633   5.679  0.1183  0.5835  0.4611
   44DC     H41 1382  13.874  13.679   5.769 -0.8927  2.0122 -0.1738
   44DC     H42 1383  13.870  13.680   5.590  2.7123 -0.1162  0.0681
   44DC      N3 1384  13.845  13.453   5.556 -0.0321  0.0431  0.0713
   44DC      C2 1385  13.821  13.324   5.541  0.2851 -0.5249 -0.4487
   44DC      O2 1386  13.796  13.277   5.433 -0.3581  0.0718 -0.0249
   44DC     C3' 1387  13.797  12.875   5.693  0.4580  0.1794  0.2218
   44DC     H3' 1388  13.812  12.803   5.773 -1.3429 -0.3636  0.1220
   44DC     C2' 1389  13.880  12.999   5.702 -0.3699 -0.6270 -0.1912
   44DC    H2'1 1390  13.907  13.012   5.807 -2.0109  2.8637 -0.0647
   44DC    H2'2 1391  13.975  13.002   5.648  0.0118  2.3025  0.4888
   44DC     O3' 1392  13.818  12.828   5.559 -0.0156 -0.0702 -0.2790
   45DT       P 1393  13.944  12.742   5.509 -0.1201 -0.3436  0.4673
   45DT     O1P 1394  13.897  12.640   5.415  0.2790 -0.0123 -0.0856
   45DT     O2P 1395  14.026  12.699   5.624 -0.0151 -0.4647 -0.1242
   45DT     O5' 1396  14.027  12.858   5.431 -0.0058 -0.5499 -0.0626
   45DT     C5' 1397  13.967  12.900   5.309  0.0547  0.3332 -0.5511
   45DT    H5'1 1398  13.870  12.942   5.335  0.1037  0.3927 -0.4667
   45DT    H5'2 1399  13.955  12.813   5.244 -1.0884 -0.0363  0.1313
   45DT     C4' 1400  14.022  13.016   5.228 -0.3477 -0.0119  0.9951
   45DT     H4' 1401  13.959  13.032   5.141  0.4232  1.2810  0.6540
   45DT     O4' 1402  14.005  13.136   5.306 -0.6904  0.5977  0.1158
   45DT     C1' 1403  14.121  13.219   5.282  0.0643  0.6250  0.3344
   45DT     H1' 1404  14.107  13.270   5.187 -3.3579 -1.2046 -0.3436
   45DT      N1 1405  14.150  13.308   5.396 -0.3587  0.3100  0.8112
   45DT      C6 1406  14.159  13.268   5.529  0.2423 -0.7330  0.4388
   45DT      H6 1407  14.139  13.163   5.546  1.1967 -0.9897  0.0714
   45DT      C5 1408  14.188  13.353   5.632 -0.4620  0.0530 -0.0443
   45DT      C7 1409  14.168  13.307   5.771 -0.0298  0.1497  0.0091
   45DT     H71 1410  14.271  13.295   5.806  0.2785  0.7709 -0.6465
   45DT     H72 1411  14.113  13.377   5.834 -2.1235 -0.4340 -1.0729
   45DT     H73 1412  14.125  13.207   5.777  0.0468  0.0371 -1.1322
   45DT      C4 1413  14.215  13.490   5.604 -0.1602 -0.1513  0.2298
   45DT      O4 1414  14.240  13.578   5.681  0.4688 -0.0143 -0.1710
   45DT      N3 1415  14.210  13.524   5.473  0.0667 -0.4491  0.3699
   45DT      H3 1416  14.223  13.619   5.444 -0.0938 -0.5752 -0.1370
   45DT      C2 1417  14.189  13.438   5.369 -0.2972  0.3214  0.0003
   45DT      O2 1418  14.217  13.480   5.258  0.0011  0.0148  0.1510
   45DT     C3' 1419  14.165  12.999   5.183  0.2085 -0.7029 -0.7330
   45DT     H3' 1420  14.196  12.896   5.203 -2.3269 -1.5299 -0.7040
   45DT     C2' 1421  14.225  13.113   5.260 -0.0291 -0.4052  0.2525
   45DT    H2'1 1422  14.271  13.087   5.354  0.7208  0.6305  0.1851
   45DT    H2'2 1423  14.293  13.167   5.194  0.8728 -0.1730  1.3408
   45DT     O3' 1424  14.163  13.042   5.048  0.5613  0.6791  0.4242
   46DG       P 1425  14.268  12.991   4.935  0.0313  0.2676 -0.1423
   46DG     O1P 1426  14.195  12.980   4.807 -0.4282  0.6678  0.5293
   46DG     O2P 1427  14.341  12.877   4.983 -0.3966  0.1518 -0.1872
   46DG     O5' 1428  14.369  13.106   4.925 -0.2401  0.1292  0.0249
   46DG     C5' 1429  14.343  13.222   4.840 -0.4332 -0.0867  0.0033
   46DG    H5'1 1430  14.244  13.264   4.862 -1.2606 -1.5454 -0.7730
   46DG    H5'2 1431  14.356  13.184   4.739 -0.8523 -1.3636  0.4095
   46DG     C4' 1432  14.451  13.330   4.874  1.0858  0.2214 -0.0766
   46DG     H4' 1433  14.447  13.413   4.805  1.7933  0.0047 -0.3787
   46DG     O4' 1434  14.421  13.379   5.004  0.2246  0.4200  0.0413
   46DG     C1' 1435  14.543  13.409   5.059 -0.6021  0.3233 -0.0853
   46DG     H1' 1436  14.589  13.494   5.008 -0.6453  2.1111  2.6024
   46DG      N9 1437  14.519  13.438   5.203 -0.3167 -0.9344 -0.5411
   46DG      C8 1438  14.522  13.354   5.307 -1.0899  0.1189  0.1399
   46DG      H8 1439  14.505  13.249   5.287 -5.2676  0.5653  0.4532
   46DG      N7 1440  14.531  13.406   5.428  0.2621 -0.1761  0.2358
   46DG      C5 1441  14.532  13.545   5.400 -0.6936  0.2043  1.0489
   46DG      C6 1442  14.554  13.660   5.477 -0.8482 -0.6203 -0.0064
   46DG      O6 1443  14.591  13.665   5.592 -0.6164 -0.3673  0.4898
   46DG      N1 1444  14.545  13.784   5.408 -0.3347 -0.1203 -0.8440
   46DG      H1 1445  14.575  13.870   5.451 -0.0431  0.0548 -1.3850
   46DG      C2 1446  14.529  13.781   5.273  1.0969 -0.4613 -0.4459
   46DG      N2 1447  14.537  13.896   5.215  0.6714 -0.2225  0.6356
   46DG     H21 1448  14.521  13.980   5.269 -1.3367 -0.0298 -0.1630
   46DG     H22 1449  14.531  13.902   5.114  0.0945 -2.5234  0.4814
   46DG      N3 1450  14.517  13.679   5.192 -0.2982  0.5435 -0.3063
   46DG      C4 1451  14.517  13.559   5.261 -0.3714 -0.1427 -0.0492
   46DG     C3' 1452  14.593  13.289   4.873 -0.1703 -0.2999 -1.2735
   46DG     H3' 1453  14.614  13.190   4.833 -0.9224 -1.1335  0.3017
   46DG     C2' 1454  14.624  13.287   5.031  0.7033 -0.4495  0.3470
   46DG    H2'1 1455  14.581  13.204   5.087  1.3330 -1.2161 -0.2907
   46DG    H2'2 1456  14.730  13.298   5.054  0.9432 -1.4953 -0.1987
   46DG     O3' 1457  14.669  13.402   4.820  0.1853  0.1661 -0.2233
   47DC       P 1458  14.794  13.368   4.727 -0.1870 -0.0495  0.4905
   47DC     O1P 1459  14.741  13.319   4.598  0.1961 -0.2571 -0.0251
   47DC     O2P 1460   0.077  13.281   4.809  0.1109 -0.6341 -0.1738
   47DC     O5' 1461   0.063  13.505   4.703 -0.0360 -0.5499 -0.2461
   47DC     C5' 1462  14.805  13.614   4.646  0.3122 -0.5255 -0.0498
   47DC    H5'1 1463  14.698  13.610   4.664 -0.0949  0.0203 -2.0518
   47DC    H5'2 1464   0.010  13.598   4.539  4.5875  1.3853  0.0377
   47DC     C4' 1465   0.050  13.746   4.700 -0.0038  0.3149 -0.5192
   47DC     H4' 1466   0.007  13.823   4.637  0.5978  0.7205 -0.4414
   47DC     O4' 1467  14.804  13.763   4.824 -0.0426  0.4338 -0.5746
   47DC     C1' 1468   0.103  13.786   4.918  0.1579 -0.8444  0.3860
   47DC     H1' 1469   0.112  13.895   4.911  1.7352 -0.9093  1.0059
   47DC      N1 1470   0.073  13.735   5.056  0.5467 -0.1511  0.2574
   47DC      C6 1471   0.052  13.604   5.079  0.1728  0.8995 -0.5004
   47DC      H6 1472   0.040  13.542   4.991 -3.7262  0.8690 -0.1027
   47DC      C5 1473   0.055  13.548   5.204 -0.4381  0.4478  1.1935
   47DC      H5 1474   0.050  13.441   5.218  1.4137 -0.0299 -1.2053
   47DC      C4 1475   0.065  13.645   5.306 -0.0585  1.2671  0.1741
   47DC      N4 1476   0.048  13.599   5.425  0.2783  0.4750 -0.7280
   47DC     H41 1477   0.043  13.500   5.445 -2.6540  0.9197  1.4942
   47DC     H42 1478   0.054  13.659   5.505  2.3298  0.6257 -0.9561
   47DC      N3 1479   0.071  13.774   5.287 -0.0936  0.9786  0.0922
   47DC      C2 1480   0.086  13.817   5.159 -0.2160  0.2732  0.0183
   47DC      O2 1481   0.108  13.937   5.147  0.1402  0.3004 -0.0694
   47DC     C3' 1482   0.202  13.766   4.708  0.3156  0.0085 -0.0436
   47DC     H3' 1483   0.251  13.701   4.636  1.7227 -2.1168  2.6205
   47DC     C2' 1484   0.227  13.722   4.857  0.0542 -0.1639 -0.2874
   47DC    H2'1 1485   0.225  13.613   4.866  2.9957 -0.2337  0.6299
   47DC    H2'2 1486   0.324  13.748   4.899 -0.0078  0.3308 -0.4420
   47DC     O3' 1487   0.233  13.901   4.707  0.5389 -0.6614 -0.9034
   48DT       P 1488   0.273  13.975   4.582 -0.6068  0.2254  0.0809
   48DT     O1P 1489   0.219  13.916   4.456 -0.4337  0.0717 -0.5427
   48DT     O2P 1490   0.421  13.989   4.581  0.1015 -0.4842  0.5377
   48DT     O5' 1491   0.204  14.113   4.621 -0.3543 -0.2688  0.4726
   48DT     C5' 1492   0.070  14.134   4.631  0.4632  0.2655  0.1280
   48DT    H5'1 1493   0.027  14.040   4.667  2.1729 -0.5494  0.1569
   48DT    H5'2 1494   0.024  14.148   4.533 -1.2855  1.7397  1.1048
   48DT     C4' 1495   0.024  14.244   4.726 -0.4934 -0.1133 -0.3816
   48DT     H4' 1496  14.724  14.245   4.725 -0.5654  2.9693  0.8573
   48DT     O4' 1497   0.072  14.202   4.856 -0.3418  0.1037  0.4901
   48DT     C1' 1498   0.163  14.304   4.906  0.3795 -0.1712 -0.7852
   48DT     H1' 1499   0.109  14.369   4.975  0.9729 -0.5563  0.0495
   48DT      N1 1500   0.278  14.241   4.975  0.2396  0.2594 -0.7165
   48DT      C6 1501   0.365  14.154   4.917 -0.2815 -0.0588 -0.3581
   48DT      H6 1502   0.359  14.144   4.810  0.8434 -0.5462 -0.3840
   48DT      C5 1503   0.449  14.076   4.994 -0.1352  0.4490  0.2452
   48DT      C7 1504   0.530  13.964   4.928 -0.0935 -0.0532 -0.4336
   48DT     H71 1505   0.637  13.982   4.937 -0.2454 -0.2293  2.5862
   48DT     H72 1506   0.506  13.868   4.975 -0.4872  0.7872  1.1743
   48DT     H73 1507   0.493  13.957   4.826 -2.7035  0.0120  0.4302
   48DT      C4 1508   0.451  14.082   5.143 -0.4593  0.0803  0.2025
   48DT      O4 1509   0.525  14.008   5.213  0.0905  0.4347  0.2112
   48DT      N3 1510   0.361  14.174   5.191 -0.2307 -0.0182  0.4780
   48DT      H3 1511   0.347  14.178   5.291  0.0459  3.3558  0.4954
   48DT      C2 1512   0.272  14.252   5.116 -0.3542  0.3717  0.3367
   48DT      O2 1513   0.198  14.327   5.178  0.8257  0.2623  0.3174
   48DT     C3' 1514   0.073  14.379   4.691  0.2368 -0.3289 -0.4108
   48DT     H3' 1515   0.093  14.374   4.584 -1.5492 -2.2031 -0.7323
   48DT     C2' 1516   0.198  14.378   4.775 -0.4190 -0.6539 -0.7510
   48DT    H2'1 1517   0.277  14.325   4.720  0.4290  0.4634 -0.6477
   48DT    H2'2 1518   0.233  14.480   4.789  0.9416 -1.4223  2.3654
   48DT     O3' 1519  14.788  14.477   4.733 -0.0246 -0.4352  0.3167
   49DC       P 1520  14.806  14.619   4.686 -0.1337  0.0115 -0.0829
   49DC     O1P 1521  14.674  14.677   4.716 -0.6120  0.2613 -0.0291
   49DC     O2P 1522   0.066  14.622   4.556 -0.1120  0.5228  0.1588
   49DC     O5' 1523   0.091  14.686   4.783  0.5402  0.5732 -0.1142
   49DC     C5' 1524   0.048  14.711   4.919 -0.2227 -0.6715 -0.1354
   49DC    H5'1 1525   0.016  14.612   4.950 -0.3720 -1.0130 -1.3158
   49DC    H5'2 1526  14.772  14.780   4.919  0.6998  0.5134 -0.6671
   49DC     C4' 1527   0.170  14.751   4.999  0.1512  0.2540 -0.4264
   49DC     H4' 1528   0.140  14.785   5.098  1.2969  0.3279 -0.0887
   49DC     O4' 1529   0.256  14.640   5.030 -0.0715 -0.4676 -0.2185
   49DC     C1' 1530   0.392  14.687   5.013  0.6506  0.9148 -0.5567
   49DC     H1' 1531   0.420  14.748   5.099 -0.7777  0.5513  0.2064
   49DC      N1 1532   0.490  14.573   4.996  0.0866 -0.0172  0.6118
   49DC      C6 1533   0.514  14.512   4.875  0.1570 -0.6348  0.4567
   49DC      H6 1534   0.458  14.540   4.787 -0.9542 -0.3161  1.2362
   49DC      C5 1535   0.589  14.399   4.871 -0.5998  0.8282 -0.1099
   49DC      H5 1536   0.602  14.349   4.776  3.4883 -0.2610  0.8285
   49DC      C4 1537   0.644  14.349   4.993  0.3118  0.2343 -0.3765
   49DC      N4 1538   0.734  14.251   5.005 -0.0384 -0.2292 -0.4219
   49DC     H41 1539   0.766  14.204   4.921  0.1680  0.9573 -1.0228
   49DC     H42 1540   0.790  14.226   5.085  0.0747 -1.4804 -0.8624
   49DC      N3 1541   0.618  14.404   5.106  0.0090  0.1077 -0.3905
   49DC      C2 1542   0.532  14.511   5.111 -0.1362 -0.2092 -0.1260
   49DC      O2 1543   0.499  14.550   5.221  0.7883  0.3460  0.6438
   49DC     C3' 1544   0.261  14.860   4.940  0.6722 -0.4115 -0.1767
   49DC     H3' 1545   0.202  14.899   4.858 -0.1790 -1.1869  0.0530
   49DC     C2' 1546   0.377  14.780   4.893  0.0328 -0.0674  0.2890
   49DC    H2'1 1547   0.352  14.721   4.805  0.2418  1.8375 -1.1138
   49DC    H2'2 1548   0.474  14.829   4.882  0.1167  0.2646  2.1907
   49DC     O3' 1549   0.302  14.954   5.034 -0.0435 -0.1012  0.1384
   50DC       P 1550   0.210  15.076   5.085  0.1060 -0.1273  0.7312
   50DC     O1P 1551   0.067  15.036   5.105  0.3052  0.6416 -0.4227
   50DC     O2P 1552   0.241  15.182   4.987 -0.2972  0.3335  0.0229
   50DC     O5' 1553   0.276  15.125   5.226  0.2314  0.6817  0.1510
   50DC     C5' 1554   0.252  15.046   5.336  0.5540  0.4580 -0.4927
   50DC    H5'1 1555   0.186  14.964   5.307 -0.1052  0.5536  0.7239
   50DC    H5'2 1556   0.189  15.109   5.398  1.8623  1.1259  0.1944
   50DC     C4' 1557   0.375  14.994   5.416  0.6149  0.1614  0.7690
   50DC     H4' 1558   0.331  14.949   5.505 -1.8643  0.4938 -0.2157
   50DC     O4' 1559   0.437  14.893   5.337  0.2893  0.1346  0.6819
   50DC     C1' 1560   0.573  14.910   5.375  0.1422  0.1488  0.2125
   50DC     H1' 1561   0.593  14.853   5.467 -0.4258 -2.4610 -1.1768
   50DC      N1 1562   0.659  14.839   5.274 -0.0457  0.0359  0.0311
   50DC      C6 1563   0.643  14.867   5.145 -0.3584 -0.1823 -0.0958
   50DC      H6 1564   0.563  14.931   5.113 -1.1739 -1.7074 -1.2382
   50DC      C5 1565   0.720  14.797   5.059  0.3053 -0.1550  0.2065
   50DC      H5 1566   0.702  14.815   4.954  1.7226 -0.9190 -0.1980
   50DC      C4 1567   0.821  14.707   5.101  0.0607  0.8129 -0.7842
   50DC      N4 1568   0.896  14.652   5.014  0.8797 -0.7506  0.1357
   50DC     H41 1569   0.879  14.685   4.919 -0.6830  1.4184  1.0826
   50DC     H42 1570   0.983  14.605   5.034  2.0306  1.0596 -0.3209
   50DC      N3 1571   0.840  14.682   5.233 -0.0289  0.3497  0.2884
   50DC      C2 1572   0.753  14.746   5.319  0.1353  0.0580 -0.5480
   50DC      O2 1573   0.762  14.723   5.438  0.8159  0.3347 -0.1718
   50DC     C3' 1574   0.473  15.103   5.468  0.3906 -0.1485  0.8299
   50DC     H3' 1575   0.449  15.201   5.429  0.0013 -0.5872 -0.0381
   50DC     C2' 1576   0.601  15.059   5.394  0.0563 -0.1436 -0.2856
   50DC    H2'1 1577   0.620  15.112   5.301 -0.1216  0.6298  0.1157
   50DC    H2'2 1578   0.683  15.077   5.464 -2.4565  0.3909  2.7590
   50DC     O3' 1579   0.481  15.097   5.611 -0.0463 -0.0081  0.2836
   51DA       P 1580   0.561  15.190   5.702 -0.2035 -0.6543 -0.2401
   51DA     O1P 1581   0.473  15.260   5.800  0.0239 -0.2822  0.3172
   51DA     O2P 1582   0.656  15.274   5.624 -0.5344 -0.1868 -0.6819
   51DA     O5' 1583   0.652  15.097   5.791  0.3605  1.0712  0.1283
   51DA     C5' 1584   0.601  15.016   5.894  0.5363 -0.3994 -0.0059
   51DA    H5'1 1585   0.535  14.938   5.855  1.3334 -1.9319  1.5949
   51DA    H5'2 1586   0.546  15.084   5.959 -2.0331 -0.0725 -2.3470
   51DA     C4' 1587   0.716  14.939   5.969 -0.1309  0.8100  0.9834
   51DA     H4' 1588   0.670  14.884   6.051  2.0416  0.6282  2.1667
   51DA     O4' 1589   0.773  14.846   5.875  0.0228 -0.1474  0.0550
   51DA     C1' 1590   0.907  14.876   5.843 -0.1358 -0.4842 -0.3833
   51DA     H1' 1591   0.964  14.797   5.891  0.2055  0.9326  1.6452
   51DA      N9 1592   0.937  14.897   5.700  0.2993 -0.3911  0.1251
   51DA      C8 1593   0.904  14.998   5.615  0.2542  0.2928 -0.1353
   51DA      H8 1594   0.830  15.074   5.637  0.0926 -0.3675  1.8850
   51DA      N7 1595   0.958  14.986   5.500  0.8301 -0.6022  0.5523
   51DA      C5 1596   1.048  14.878   5.516 -0.3509  0.2056  0.3694
   51DA      C6 1597   1.150  14.812   5.441 -0.0075 -1.5023  0.2000
   51DA      N6 1598   1.196  14.854   5.325 -0.3205  0.2081 -0.0770
   51DA     H61 1599   1.159  14.932   5.272  2.8304  2.6975  1.0303
   51DA     H62 1600   1.268  14.795   5.286 -3.3259 -2.5192 -1.9355
   51DA      N1 1601   1.216  14.705   5.477 -0.4414 -0.3880 -1.1934
   51DA      C2 1602   1.186  14.665   5.598  0.2320  0.2865 -0.4561
   51DA      H2 1603   1.232  14.570   5.621 -1.0269  0.0609  1.4234
   51DA      N3 1604   1.104  14.714   5.693  0.2985  0.3866  0.6801
   51DA      C4 1605   1.036  14.821   5.639  0.2408 -0.1817  0.4254
   51DA     C3' 1606   0.834  15.024   6.023  0.2772 -0.0454 -0.3527
   51DA     H3' 1607   0.793  15.125   6.026  0.1538  0.1466 -3.9410
   51DA     C2' 1608   0.942  15.006   5.914 -0.0635  0.1986  0.0804
   51DA    H2'1 1609   0.952  15.092   5.847  0.3501  1.0285  1.1668
   51DA    H2'2 1610   1.040  14.994   5.959 -0.3710 -1.3051  0.3808
   51DA     O3' 1611   0.868  14.983   6.153 -0.3756 -0.4656  0.7482
   52DT       P 1612   0.993  15.040   6.223  0.0893  0.2001 -0.3224
   52DT     O1P 1613   0.979  15.013   6.369  0.0766  1.1979  0.2782
   52DT     O2P 1614   1.020  15.183   6.180 -0.1710 -0.2504  0.0463
   52DT     O5' 1615   1.123  14.947   6.180  0.0779 -0.5190  0.5249
   52DT     C5' 1616   1.133  14.799   6.187 -0.5021  0.7249 -0.1598
   52DT    H5'1 1617   1.042  14.753   6.149 -0.3481 -1.1563  1.5517
   52DT    H5'2 1618   1.142  14.774   6.293 -2.8840  1.7320  0.3499
   52DT     C4' 1619   1.263  14.744   6.120  0.0870  0.2530 -0.7219
   52DT     H4' 1620   1.271  14.642   6.158 -3.0719  1.6363  4.7709
   52DT     O4' 1621   1.253  14.749   5.979  0.5291  0.0914  0.0708
   52DT     C1' 1622   1.388  14.757   5.920 -0.1934  0.0230 -0.7454
   52DT     H1' 1623   1.421  14.664   5.874  0.5484 -0.0681 -0.0358
   52DT      N1 1624   1.404  14.867   5.815 -0.2973 -0.4634 -0.1110
   52DT      C6 1625   1.324  14.974   5.820  0.4662 -0.7780  0.3995
   52DT      H6 1626   1.259  14.977   5.906 -1.3215  0.5778 -0.8898
   52DT      C5 1627   1.317  15.058   5.715  0.1609  0.1843 -1.0653
   52DT      C7 1628   1.226  15.181   5.714  0.1336  0.7356 -0.3938
   52DT     H71 1629   1.147  15.166   5.787 -0.7082  3.0182 -0.7620
   52DT     H72 1630   1.262  15.278   5.749 -0.8998  0.6886  0.8860
   52DT     H73 1631   1.176  15.183   5.617 -1.3497 -1.7682  0.2471
   52DT      C4 1632   1.398  15.031   5.596  0.2785  0.0544 -0.1731
   52DT      O4 1633   1.392  15.092   5.486 -0.2987 -1.1819  0.3184
   52DT      N3 1634   1.482  14.929   5.608  0.0432 -0.5656  0.4434
   52DT      H3 1635   1.535  14.900   5.527 -1.9192 -0.6470 -0.8879
   52DT      C2 1636   1.488  14.839   5.711  0.3892 -0.3157 -0.1695
   52DT      O2 1637   1.566  14.744   5.706  0.2496  0.7731  0.5143
   52DT     C3' 1638   1.390  14.823   6.151  0.0694 -0.8349  0.6916
   52DT     H3' 1639   1.363  14.929   6.147  1.0163 -0.6169 -0.5754
   52DT     C2' 1640   1.485  14.789   6.034 -0.4513 -0.5148  0.0415
   52DT    H2'1 1641   1.550  14.875   6.014 -2.0101  0.6448 -0.1831
   52DT    H2'2 1642   1.550  14.704   6.054  0.5031  0.3146  0.5866
   52DT     O3' 1643   1.458  14.793   6.274  0.2961  0.2581 -0.3138
   53DC       P 1644   1.574  14.890   6.342 -0.1414  0.0412  0.0759
   53DC     O1P 1645   1.605  14.850   6.481 -0.5027 -0.5588 -0.2237
   53DC     O2P 1646   1.530  15.032   6.322  0.1133  0.7344 -0.5995
   53DC     O5' 1647   1.708  14.867   6.255 -0.1436  0.1180  0.0008
   53DC     C5' 1648   1.775  14.744   6.238  0.4995 -0.0691  0.1645
   53DC    H5'1 1649   1.698  14.675   6.204 -1.0813  2.2087 -1.2382
   53DC    H5'2 1650   1.829  14.708   6.326 -1.3243 -0.7677  1.0467
   53DC     C4' 1651   1.880  14.743   6.122 -0.3843 -0.1241  0.2423
   53DC     H4' 1652   1.913  14.642   6.096  1.2301  0.2131  0.8344
   53DC     O4' 1653   1.811  14.792   6.004 -0.5436 -0.7571  0.6196
   53DC     C1' 1654   1.896  14.880   5.939  0.1752 -0.3253  0.5378
   53DC     H1' 1655   1.944  14.820   5.862  1.0700 -0.1145  0.9292
   53DC      N1 1656   1.810  14.985   5.876  0.0476 -0.6084  0.6942
   53DC      C6 1657   1.720  15.062   5.952 -0.4147 -0.3959  0.8880
   53DC      H6 1658   1.712  15.038   6.057  3.0140 -0.9929  1.1459
   53DC      C5 1659   1.651  15.161   5.895 -0.0895  0.6115  0.3033
   53DC      H5 1660   1.587  15.227   5.952  1.6633  0.4283  2.5981
   53DC      C4 1661   1.664  15.172   5.755 -0.3471  0.1861  0.4082
   53DC      N4 1662   1.581  15.250   5.687  0.2151  0.6022 -0.4946
   53DC     H41 1663   1.523  15.312   5.741 -0.2633 -0.1803 -0.0911
   53DC     H42 1664   1.588  15.254   5.586 -1.2198  1.9231 -0.5792
   53DC      N3 1665   1.741  15.098   5.676  0.3483 -0.0704  0.0697
   53DC      C2 1666   1.822  15.008   5.737 -0.5026 -0.4055 -0.3280
   53DC      O2 1667   1.909  14.946   5.669  0.1939 -0.6030  0.1717
   53DC     C3' 1668   2.017  14.823   6.138  0.1620 -0.4523  0.0276
   53DC     H3' 1669   2.023  14.865   6.239 -0.0942 -0.6059  0.1090
   53DC     C2' 1670   1.997  14.932   6.032  0.1446  0.0430  0.0579
   53DC    H2'1 1671   1.953  15.015   6.087  0.6804 -0.4103  1.2078
   53DC    H2'2 1672   2.095  14.950   5.988 -0.0151 -0.2312 -0.4076
   53DC     O3' 1673   2.127  14.739   6.113  0.2465  0.1983  0.1770
   54DA       P 1674   2.276  14.774   6.152 -0.3067 -0.0043  0.0481
   54DA     O1P 1675   2.356  14.650   6.167  0.0773  0.1284 -0.0789
   54DA     O2P 1676   2.273  14.877   6.258  0.2966  0.4259  0.0765
   54DA     O5' 1677   2.329  14.843   6.025  0.1315  0.1675  0.1818
   54DA     C5' 1678   2.395  14.766   5.919 -0.4993 -0.1030  0.5830
   54DA    H5'1 1679   2.347  14.676   5.879 -0.6545  0.9278 -1.7187
   54DA    H5'2 1680   2.486  14.717   5.950 -0.3789 -2.3789 -2.8007
   54DA     C4' 1681   2.433  14.869   5.808  0.0402 -0.3354 -0.1816
   54DA     H4' 1682   2.466  14.814   5.719  1.4599 -0.8280  0.6207
   54DA     O4' 1683   2.321  14.946   5.775 -0.0936 -0.2866 -0.3163
   54DA     C1' 1684   2.346  15.085   5.773  0.9119  0.0172  0.0777
   54DA     H1' 1685   2.387  15.101   5.673  0.1521 -2.0647 -0.6303
   54DA      N9 1686   2.220  15.167   5.786 -0.0150 -0.3850  0.8764
   54DA      C8 1687   2.164  15.223   5.897  0.6179 -0.1846  0.1068
   54DA      H8 1688   2.212  15.225   5.993 -1.5086 -1.6356  1.2735
   54DA      N7 1689   2.058  15.300   5.866 -0.9438 -0.3497  0.3759
   54DA      C5 1690   2.046  15.291   5.725 -0.4799  0.6191 -0.8405
   54DA      C6 1691   1.966  15.346   5.629 -0.1777 -0.0072  0.3107
   54DA      N6 1692   1.859  15.422   5.658  0.1528 -0.2580 -0.2761
   54DA     H61 1693   1.834  15.427   5.756 -0.8130 -1.9830 -0.3903
   54DA     H62 1694   1.801  15.462   5.585 -2.0465  0.4002  1.6787
   54DA      N1 1695   1.996  15.344   5.498 -0.3224 -0.0096  0.5226
   54DA      C2 1696   2.103  15.273   5.469  0.6498 -0.1927 -1.0266
   54DA      H2 1697   2.130  15.266   5.365  0.3131 -0.1220 -1.1226
   54DA      N3 1698   2.184  15.205   5.547 -0.7058  0.7777 -0.4735
   54DA      C4 1699   2.151  15.222   5.678  0.5345  0.1983 -0.0186
   54DA     C3' 1700   2.540  14.969   5.854 -0.4944  0.3407 -0.3540
   54DA     H3' 1701   2.586  14.941   5.948  1.6653  1.5747 -0.9922
   54DA     C2' 1702   2.450  15.096   5.882 -0.0566 -0.1838  0.2017
   54DA    H2'1 1703   2.404  15.078   5.979  0.7176 -4.3133  0.0238
   54DA    H2'2 1704   2.505  15.189   5.878 -0.8756  0.3082  0.2246
   54DA     O3' 1705   2.627  14.999   5.745  0.4184  0.0348 -0.2930
   55DA       P 1706   2.758  14.922   5.707  0.3504 -0.2874  0.3816
   55DA     O1P 1707   2.738  14.776   5.688  0.3990 -0.0966  0.1115
   55DA     O2P 1708   2.875  14.970   5.787  0.4596 -0.6729  0.4775
   55DA     O5' 1709   2.775  14.991   5.563 -0.5088 -0.0312 -0.1678
   55DA     C5' 1710   2.753  14.932   5.437  0.0367 -0.0714  0.6784
   55DA    H5'1 1711   2.664  14.872   5.455 -1.5903  1.4571 -1.6851
   55DA    H5'2 1712   2.844  14.881   5.404  1.9465  3.5434 -0.1803
   55DA     C4' 1713   2.720  15.026   5.327 -0.0269 -0.5171 -0.2584
   55DA     H4' 1714   2.712  14.959   5.241  4.1027  0.4715 -1.6565
   55DA     O4' 1715   2.608  15.106   5.342 -0.4333  0.1374 -0.3036
   55DA     C1' 1716   2.644  15.245   5.361  0.3997 -0.1855 -0.0988
   55DA     H1' 1717   2.625  15.296   5.266  0.9664 -0.2532 -0.2481
   55DA      N9 1718   2.549  15.299   5.463  0.5670 -0.0993  0.1266
   55DA      C8 1719   2.561  15.289   5.598 -0.1467 -0.6149  0.2499
   55DA      H8 1720   2.629  15.220   5.645  2.2844  0.8343 -0.9182
   55DA      N7 1721   2.475  15.362   5.661  0.6416 -0.5348  0.5914
   55DA      C5 1722   2.410  15.440   5.560 -0.3067  0.2101 -0.1255
   55DA      C6 1723   2.311  15.541   5.551  0.5626  0.0542 -0.6277
   55DA      N6 1724   2.248  15.596   5.654 -0.0680 -0.4857 -0.0007
   55DA     H61 1725   2.274  15.565   5.746  0.3468 -1.3397 -0.3918
   55DA     H62 1726   2.170  15.658   5.634  0.3865 -0.1768 -0.8725
   55DA      N1 1727   2.274  15.596   5.432 -0.3139  0.2712 -0.2433
   55DA      C2 1728   2.335  15.547   5.325 -0.0667  0.5922 -0.6309
   55DA      H2 1729   2.300  15.576   5.228 -1.0126 -1.9514 -1.1159
   55DA      N3 1730   2.422  15.445   5.316  0.1031 -0.7261 -1.0150
   55DA      C4 1731   2.452  15.393   5.439  0.1240  0.6473 -0.4999
   55DA     C3' 1732   2.830  15.133   5.313 -1.0446 -0.2929 -0.5651
   55DA     H3' 1733   2.931  15.106   5.346 -0.8120  1.0949 -0.0635
   55DA     C2' 1734   2.791  15.253   5.398 -0.0906 -0.0977 -0.1151
   55DA    H2'1 1735   2.831  15.239   5.498  1.0135  1.4902 -0.2889
   55DA    H2'2 1736   2.838  15.346   5.366 -1.0436  0.3940 -0.1285
   55DA     O3' 1737   2.846  15.161   5.168 -0.3092 -0.6759 -0.6223
   56DA       P 1738   2.943  15.280   5.111  0.1100  0.1925 -0.0987
   56DA     O1P 1739   2.992  15.233   4.978 -0.5367 -0.2587 -0.1061
   56DA     O2P 1740   3.040  15.321   5.215 -0.2161 -0.1226  0.1054
   56DA     O5' 1741   2.850  15.408   5.084  0.2370  0.4716 -0.0088
   56DA     C5' 1742   2.752  15.412   4.976  0.1274 -0.6942  0.0815
   56DA    H5'1 1743   2.674  15.336   4.985  0.9073 -1.4135  0.9545
   56DA    H5'2 1744   2.795  15.378   4.882  2.5992 -0.6073  1.1277
   56DA     C4' 1745   2.698  15.553   4.952 -0.0028 -0.3335  0.7666
   56DA     H4' 1746   2.633  15.549   4.865  0.0992 -0.5117  0.6981
   56DA     O4' 1747   2.626  15.613   5.057 -0.5043  0.2790 -0.0436
   56DA     C1' 1748   2.685  15.729   5.101 -0.0931  0.2815 -0.0556
   56DA     H1' 1749   2.640  15.819   5.059 -0.7732  0.7700  1.5888
   56DA      N9 1750   2.673  15.732   5.251  0.0433 -0.4767 -0.0720
   56DA      C8 1751   2.745  15.665   5.346  0.0633  0.2726  0.2838
   56DA      H8 1752   2.833  15.609   5.318 -0.0310 -0.3254  1.1319
   56DA      N7 1753   2.708  15.684   5.473  0.3138  0.1465  0.9726
   56DA      C5 1754   2.593  15.767   5.452  0.1468 -1.0051  0.1294
   56DA      C6 1755   2.499  15.818   5.545  0.1441 -0.4273 -0.6528
   56DA      N6 1756   2.512  15.806   5.677 -0.5664 -0.5947  0.6616
   56DA     H61 1757   2.586  15.747   5.711 -1.0427 -1.9603 -0.5589
   56DA     H62 1758   2.432  15.836   5.730 -1.8740 -1.7643 -0.5576
   56DA      N1 1759   2.397   0.004   5.506  0.8721  0.1770 -0.5020
   56DA      C2 1760   2.379   0.011   5.370  0.2262  0.2150  0.0875
   56DA      H2 1761   2.292   0.070   5.348 -0.3664 -0.8699 -0.5746
   56DA      N3 1762   2.462  15.862   5.273  0.9089  0.0767  0.1010
   56DA      C4 1763   2.568  15.790   5.321  0.4081  0.3563 -0.0861
   56DA     C3' 1764   2.814  15.648   4.916  0.2077 -0.6014  1.3027
   56DA     H3' 1765   2.900  15.592   4.879  0.1486 -1.0389  1.8135
   56DA     C2' 1766   2.830  15.716   5.052  0.1304  0.2299  0.4877
   56DA    H2'1 1767   2.886  15.645   5.112 -1.9840  1.0889  3.7457
   56DA    H2'2 1768   2.878  15.813   5.056  1.9031 -0.5606 -0.7014
   56DA     O3' 1769   2.777  15.739   4.814  0.3931  0.1129  0.1128
   57DA       P 1770   2.861  15.871   4.782 -0.1961  0.1721  0.4122
   57DA     O1P 1771   2.849   0.017   4.642 -0.3114 -0.0933  0.2813
   57DA     O2P 1772   3.001  15.848   4.825  0.1521 -0.2173 -0.1931
   57DA     O5' 1773   2.791   0.091   4.864  0.2584  0.4083 -0.6488
   57DA     C5' 1774   2.669   0.151   4.830 -0.4096 -0.0726  0.4525
   57DA    H5'1 1775   2.597   0.073   4.808 -0.4419  0.5764 -2.0226
   57DA    H5'2 1776   2.671   0.207   4.737 -1.7215 -1.7080 -0.6207
   57DA     C4' 1777   2.607   0.241   4.937 -0.2948 -0.1136 -0.2113
   57DA     H4' 1778   2.508   0.276   4.908 -0.4612  0.5931  1.1049
   57DA     O4' 1779   2.587   0.176   5.060 -0.8658  0.3677 -0.7985
   57DA     C1' 1780   2.576   0.278   5.158 -0.8708  0.0312 -0.4774
   57DA     H1' 1781   2.474   0.294   5.194 -0.2893 -2.0071  2.4053
   57DA      N9 1782   2.647   0.253   5.286  0.4913  0.0124 -0.2389
   57DA      C8 1783   2.764   0.184   5.305 -0.4971  0.0056  0.4776
   57DA      H8 1784   2.821   0.138   5.226 -1.3735 -0.6825  0.2303
   57DA      N7 1785   2.792   0.180   5.432  0.5519  0.3334  0.6096
   57DA      C5 1786   2.692   0.255   5.497 -0.4486  0.2816  0.3867
   57DA      C6 1787   2.674   0.285   5.634  0.0782  0.6646 -0.3091
   57DA      N6 1788   2.751   0.238   5.731  0.1736 -0.4464  0.1665
   57DA     H61 1789   2.825   0.171   5.718  1.1576  0.9426 -1.9192
   57DA     H62 1790   2.732   0.264   5.827 -0.0826  1.0296 -0.2595
   57DA      N1 1791   2.570   0.359   5.676  0.3317 -0.6129  0.2958
   57DA      C2 1792   2.485   0.389   5.579  0.3253  0.1795  0.2689
   57DA      H2 1793   2.392   0.439   5.604  0.2839  0.8561 -1.1248
   57DA      N3 1794   2.491   0.369   5.445  0.5356 -0.1020  0.0901
   57DA      C4 1795   2.603   0.303   5.408 -0.2920  0.2579  0.4315
   57DA     C3' 1796   2.677   0.372   4.957  0.6692  0.0022 -0.8479
   57DA     H3' 1797   2.784   0.355   4.970  0.3066 -2.4993 -0.5540
   57DA     C2' 1798   2.628   0.414   5.102  0.2458 -0.4030 -0.2945
   57DA    H2'1 1799   2.706   0.456   5.164 -0.1575  1.4539 -0.9988
   57DA    H2'2 1800   2.533   0.467   5.093 -0.8874 -2.1995  0.5136
   57DA     O3' 1801   2.638   0.457   4.849  0.1602 -0.1893  0.2930
   58DG       P 1802   2.653   0.617   4.834  0.4793 -0.0749  0.3017
   58DG     O1P 1803   2.621   0.659   4.694  0.6316 -0.0412 -0.2777
   58DG     O2P 1804   2.788   0.641   4.881 -0.3666 -0.2836 -0.6119
   58DG     O5' 1805   2.554   0.695   4.927  0.3918  0.4634  0.3591
   58DG     C5' 1806   2.414   0.656   4.933 -0.1717 -0.1518  0.2255
   58DG    H5'1 1807   2.412   0.548   4.948 -1.1784 -0.0748  0.7243
   58DG    H5'2 1808   2.370   0.668   4.834 -0.4304  1.0690  0.4710
   58DG     C4' 1809   2.325   0.726   5.038 -0.9435 -0.4050 -0.3317
   58DG     H4' 1810   2.230   0.676   5.019 -0.5722 -1.1780 -0.1673
   58DG     O4' 1811   2.373   0.711   5.167 -0.1649 -0.5742  0.2888
   58DG     C1' 1812   2.420   0.835   5.219 -0.1892  0.4145  0.3611
   58DG     H1' 1813   2.349   0.869   5.294  0.8557 -0.8059  1.9717
   58DG      N9 1814   2.547   0.799   5.289 -0.4151  0.2821 -0.2856
   58DG      C8 1815   2.672   0.783   5.231 -0.4589  0.5172  0.9611
   58DG      H8 1816   2.682   0.782   5.124 -3.7262  1.2191  0.5319
   58DG      N7 1817   2.764   0.752   5.315  0.3874  0.1732  0.2056
   58DG      C5 1818   2.705   0.753   5.444 -0.2794  0.3028  0.0225
   58DG      C6 1819   2.746   0.728   5.579 -0.6739 -0.8480 -0.0888
   58DG      O6 1820   2.862   0.704   5.619 -0.0917  0.4385  0.0787
   58DG      N1 1821   2.648   0.738   5.676  0.1844 -0.2039 -0.0644
   58DG      H1 1822   2.668   0.703   5.769 -0.5107 -1.9988 -0.5439
   58DG      C2 1823   2.522   0.760   5.651 -0.1956  0.0938 -0.2000
   58DG      N2 1824   2.436   0.716   5.742  0.2144  0.0261 -0.2814
   58DG     H21 1825   2.470   0.698   5.835 -1.9262  1.5157  0.8864
   58DG     H22 1826   2.339   0.702   5.716  0.2100 -0.3268 -0.0804
   58DG      N3 1827   2.474   0.778   5.529  0.4254 -0.1261 -0.4450
   58DG      C4 1828   2.570   0.782   5.427  0.5908 -0.2841  0.6347
   58DG     C3' 1829   2.324   0.879   5.008 -0.6050 -0.0857  0.3009
   58DG     H3' 1830   2.348   0.889   4.902  0.3898  0.5581  0.5662
   58DG     C2' 1831   2.436   0.929   5.097  0.1725  0.4574 -0.0768
   58DG    H2'1 1832   2.524   0.901   5.040 -1.1550 -3.0190 -0.7054
   58DG    H2'2 1833   2.428   1.034   5.125 -1.8593  0.7156 -1.3863
   58DG     O3' 1834   2.189   0.918   5.040  0.3131 -0.0918 -0.4642
   59DG       P 1835   2.126   1.053   5.014 -0.3514  0.0052  0.3154
   59DG     O1P 1836   1.978   1.039   5.017  0.4111 -0.5915 -0.0987
   59DG     O2P 1837   2.195   1.107   4.893  0.1536 -0.7018 -0.6401
   59DG     O5' 1838   2.167   1.130   5.147 -0.2590  0.1165 -0.1476
   59DG     C5' 1839   2.116   1.090   5.274  0.8355  0.1949 -0.5744
   59DG    H5'1 1840   2.094   0.983   5.280  0.7190  0.2195 -0.5652
   59DG    H5'2 1841   2.021   1.139   5.295  2.1694  2.5768  0.3168
   59DG     C4' 1842   2.203   1.138   5.387 -0.6313  1.1401 -0.6762
   59DG     H4' 1843   2.149   1.120   5.480  2.6112 -0.7338  1.0184
   59DG     O4' 1844   2.336   1.071   5.393 -0.4669  0.4401  0.1254
   59DG     C1' 1845   2.423   1.176   5.418  0.1689  0.1573 -0.2409
   59DG     H1' 1846   2.406   1.217   5.517 -2.4533  0.3310 -0.6834
   59DG      N9 1847   2.569   1.149   5.404  0.6040 -0.2669 -0.3715
   59DG      C8 1848   2.649   1.145   5.291 -0.5726  0.0247 -0.5018
   59DG      H8 1849   2.613   1.168   5.192  2.5120  0.5400 -1.6372
   59DG      N7 1850   2.775   1.122   5.302 -0.5426  0.7029 -0.6081
   59DG      C5 1851   2.784   1.111   5.440  0.1280  0.9343  0.7594
   59DG      C6 1852   2.888   1.067   5.527 -0.5616 -0.7652 -0.0904
   59DG      O6 1853   3.011   1.061   5.506  0.0573  0.4533 -0.8275
   59DG      N1 1854   2.854   1.051   5.659 -0.2848 -0.3748 -0.2316
   59DG      H1 1855   2.922   1.006   5.718  0.5006  0.5470 -0.4106
   59DG      C2 1856   2.731   1.051   5.702 -0.8558 -0.2721 -0.8467
   59DG      N2 1857   2.702   1.007   5.822 -0.5270  0.2363 -0.0644
   59DG     H21 1858   2.779   0.966   5.873  0.5820 -0.1135 -1.9113
   59DG     H22 1859   2.613   1.025   5.866  0.7659  2.7138  1.7776
   59DG      N3 1860   2.629   1.083   5.628 -0.2284  0.1694  0.7304
   59DG      C4 1861   2.661   1.114   5.497  0.6531 -0.8537 -0.5897
   59DG     C3' 1862   2.233   1.287   5.360  0.4033  1.2977 -0.6066
   59DG     H3' 1863   2.173   1.321   5.275  1.3173  0.1377 -1.7511
   59DG     C2' 1864   2.378   1.280   5.322  0.0477 -0.6253 -0.2108
   59DG    H2'1 1865   2.399   1.246   5.221  3.0547  0.1981  0.0301
   59DG    H2'2 1866   2.433   1.373   5.333 -2.4319  0.7344  1.9322
   59DG     O3' 1867   2.213   1.368   5.479  0.7822  0.5189 -0.1296
   60DC       P 1868   2.069   1.423   5.526 -0.2834 -0.4335 -0.1434
   60DC     O1P 1869   1.959   1.337   5.467 -0.3285  0.4206  0.2276
   60DC     O2P 1870   2.073   1.565   5.489  0.5870 -0.5020  0.2195
   60DC     O5' 1871   2.079   1.405   5.687 -0.6540 -0.3286  0.0031
   60DC     C5' 1872   2.064   1.277   5.742 -0.3758 -0.6144  0.1882
   60DC    H5'1 1873   2.097   1.194   5.680  1.3752  0.6375 -0.6632
   60DC    H5'2 1874   1.959   1.254   5.757 -0.5511  0.3378  0.4783
   60DC     C4' 1875   2.151   1.254   5.871  0.3877  0.0225 -0.5376
   60DC     H4' 1876   2.117   1.160   5.914  1.9388 -1.1961 -1.8537
   60DC     O4' 1877   2.288   1.249   5.847 -0.6659 -0.0841 -0.1516
   60DC     C1' 1878   2.346   1.354   5.918 -0.0503 -0.4501  0.1848
   60DC     H1' 1879   2.379   1.319   6.016  0.7018 -0.1405  0.0504
   60DC      N1 1880   2.463   1.379   5.830 -0.3382 -0.3072 -0.1794
   60DC      C6 1881   2.450   1.439   5.709 -0.9524 -0.7287 -0.3952
   60DC      H6 1882   2.350   1.471   5.681 -2.4217 -3.4343  1.3602
   60DC      C5 1883   2.557   1.459   5.625  0.0287  1.0501 -0.1421
   60DC      H5 1884   2.546   1.505   5.527 -1.2948 -0.2783 -0.6643
   60DC      C4 1885   2.682   1.407   5.671  0.0799 -0.4874 -0.3802
   60DC      N4 1886   2.787   1.429   5.598 -1.2937  0.0451  0.1783
   60DC     H41 1887   2.782   1.473   5.507 -1.7857 -0.0551  0.1543
   60DC     H42 1888   2.871   1.414   5.651 -2.4049  1.5874  2.5583
   60DC      N3 1889   2.698   1.363   5.795 -0.0612 -0.7837  0.5060
   60DC      C2 1890   2.590   1.348   5.874 -0.5885 -0.6405  0.8461
   60DC      O2 1891   2.621   1.300   5.986  0.4400 -0.1005  0.1899
   60DC     C3' 1892   2.127   1.366   5.973  0.4654 -0.3388 -0.5426
   60DC     H3' 1893   2.030   1.410   5.949 -1.0353 -3.1243  0.0654
   60DC     C2' 1894   2.237   1.463   5.941  0.9747 -0.3102 -0.3808
   60DC    H2'1 1895   2.216   1.526   5.854  0.8576  2.0728  1.2683
   60DC    H2'2 1896   2.258   1.523   6.030 -0.4633  1.6959 -1.3001
   60DC     O3' 1897   2.135   1.315   6.108  0.0233  0.8512  0.4373
   61DA       P 1898   2.088   1.401   6.235  0.1508  0.0621  0.2319
   61DA     O1P 1899   2.011   1.306   6.317  0.2581 -0.3699 -0.4471
   61DA     O2P 1900   2.027   1.529   6.188 -0.0151  0.2052 -0.5481
   61DA     O5' 1901   2.221   1.433   6.326  0.1846 -0.5264  0.0939
   61DA     C5' 1902   2.303   1.335   6.394 -0.2417 -0.4116  0.3531
   61DA    H5'1 1903   2.337   1.258   6.324 -1.6303 -1.8875  1.2153
   61DA    H5'2 1904   2.236   1.291   6.468  0.3435 -0.5071  0.8340
   61DA     C4' 1905   2.437   1.381   6.461 -0.2602 -0.3128 -0.3071
   61DA     H4' 1906   2.464   1.303   6.533 -1.9745  0.3690  1.1452
   61DA     O4' 1907   2.533   1.399   6.355  0.0031  0.2843 -0.6982
   61DA     C1' 1908   2.576   1.533   6.370  0.2044  0.4403  0.4178
   61DA     H1' 1909   2.668   1.534   6.429 -0.4914  2.3454  1.5435
   61DA      N9 1910   2.602   1.593   6.234 -0.6502  0.2794 -0.5066
   61DA      C8 1911   2.517   1.630   6.142  0.7671 -0.4810 -0.3879
   61DA      H8 1912   2.414   1.604   6.158  1.2976 -2.5671 -0.0587
   61DA      N7 1913   2.562   1.675   6.025  0.1764  0.2964  0.1278
   61DA      C5 1914   2.697   1.657   6.046 -0.0394 -0.2961 -0.4026
   61DA      C6 1915   2.812   1.669   5.962  0.0094 -0.0632 -0.8965
   61DA      N6 1916   2.809   1.703   5.835  0.1156  0.2148  0.4180
   61DA     H61 1917   2.725   1.726   5.783  1.3055 -0.3252 -1.8390
   61DA     H62 1918   2.893   1.694   5.780 -1.4912  0.1176 -2.2162
   61DA      N1 1919   2.933   1.648   6.016  0.3267 -0.1473  0.2453
   61DA      C2 1920   2.943   1.610   6.142  0.4375  0.7384 -0.4012
   61DA      H2 1921   3.042   1.608   6.184  1.5827 -0.2175 -2.9519
   61DA      N3 1922   2.840   1.579   6.227  0.3633  0.1695  0.5946
   61DA      C4 1923   2.724   1.604   6.171  0.6014  0.2259  0.8814
   61DA     C3' 1924   2.419   1.508   6.542  0.7902 -0.2286  0.3304
   61DA     H3' 1925   2.315   1.534   6.562  0.4374 -0.2741 -1.3341
   61DA     C2' 1926   2.472   1.610   6.447  0.5586 -0.1306 -0.1307
   61DA    H2'1 1927   2.380   1.632   6.394  0.2666  0.7267  0.7040
   61DA    H2'2 1928   2.520   1.695   6.497 -0.0676  0.5910 -0.7388
   61DA     O3' 1929   2.498   1.492   6.664  0.0943  0.0239  0.4317
   62DT       P 1930   2.509   1.608   6.769  0.0494 -0.1850  0.0304
   62DT     O1P 1931   2.544   1.561   6.905  0.3383 -0.2733  0.5400
   62DT     O2P 1932   2.395   1.701   6.765 -0.2708  0.1544  0.0007
   62DT     O5' 1933   2.636   1.690   6.721 -0.3701 -0.4941 -0.2724
   62DT     C5' 1934   2.769   1.653   6.742  0.3318  0.5221 -0.1214
   62DT    H5'1 1935   2.786   1.552   6.704 -0.9812  0.6929 -1.2691
   62DT    H5'2 1936   2.781   1.649   6.850 -1.4289  0.1395  0.0906
   62DT     C4' 1937   2.866   1.753   6.676  0.0432 -0.1813 -0.0573
   62DT     H4' 1938   2.965   1.714   6.697 -0.3193 -0.8195  0.5140
   62DT     O4' 1939   2.846   1.762   6.534 -0.2848 -0.4570  0.1866
   62DT     C1' 1940   2.871   1.897   6.498  0.4808  0.0764  0.0466
   62DT     H1' 1941   2.977   1.921   6.506  0.0665  1.5099  2.4251
   62DT      N1 1942   2.806   1.931   6.373  0.2140 -0.0509  0.2730
   62DT      C6 1943   2.667   1.931   6.361 -0.1765 -0.4825 -0.1617
   62DT      H6 1944   2.603   1.915   6.447 -0.3970 -1.1058 -0.4419
   62DT      C5 1945   2.607   1.951   6.243 -1.0352  0.1018 -0.1673
   62DT      C7 1946   2.460   1.962   6.235  0.4966  0.4501  0.0701
   62DT     H71 1947   2.423   2.059   6.203  2.3854  2.4241  3.3395
   62DT     H72 1948   2.412   1.882   6.179 -1.4760  1.3435  0.4189
   62DT     H73 1949   2.420   1.953   6.336  0.5249  0.0554  0.0464
   62DT      C4 1950   2.690   1.962   6.117 -0.2696 -0.7845 -0.0159
   62DT      O4 1951   2.646   1.985   6.008 -0.5966  0.5545 -0.1676
   62DT      N3 1952   2.825   1.959   6.141 -0.4365 -0.0123  0.8560
   62DT      H3 1953   2.878   1.964   6.055  0.1945 -3.3070  0.9234
   62DT      C2 1954   2.890   1.954   6.262  0.8129 -0.0943 -0.3268
   62DT      O2 1955   3.013   1.967   6.265 -0.6642 -0.5061 -0.4109
   62DT     C3' 1956   2.862   1.888   6.737 -0.7855 -0.9492  0.2514
   62DT     H3' 1957   2.785   1.891   6.814 -0.0268 -0.5305  1.0090
   62DT     C2' 1958   2.812   1.972   6.622 -0.0025 -0.6814  0.3065
   62DT    H2'1 1959   2.703   1.965   6.623 -0.0629  0.0245 -0.2205
   62DT    H2'2 1960   2.843   2.077   6.629 -1.2222 -0.0471 -2.3823
   62DT     O3' 1961   2.991   1.917   6.787 -0.5638 -0.6288  0.4022
   63DG       P 1962   3.016   2.034   6.896  0.1876 -0.0981  0.2658
   63DG     O1P 1963   3.150   2.012   6.957  0.0319  0.3075 -0.0792
   63DG     O2P 1964   2.900   2.060   6.986 -0.3246  0.1741  0.2160
   63DG     O5' 1965   3.030   2.163   6.795 -0.4665  0.1463  0.1085
   63DG     C5' 1966   3.144   2.171   6.711  0.5805  0.1832  0.6166
   63DG    H5'1 1967   3.149   2.080   6.651  3.3428  0.2118  0.6463
   63DG    H5'2 1968   3.234   2.180   6.773  1.1552 -0.9713 -0.0220
   63DG     C4' 1969   3.131   2.278   6.597  0.3197  0.1364  0.1839
   63DG     H4' 1970   3.226   2.288   6.544  0.1796 -0.8823 -0.2943
   63DG     O4' 1971   3.027   2.249   6.507  0.4488 -0.5292 -0.6332
   63DG     C1' 1972   2.961   2.370   6.484 -0.0598  0.0946 -0.0978
   63DG     H1' 1973   3.022   2.431   6.417 -0.2040  0.5734  0.1956
   63DG      N9 1974   2.840   2.334   6.410 -0.1672  0.2567 -0.0317
   63DG      C8 1975   2.714   2.293   6.449  0.9013 -0.3394 -0.0262
   63DG      H8 1976   2.682   2.295   6.552  0.8960  0.1091 -0.0372
   63DG      N7 1977   2.638   2.254   6.352 -0.5282  0.7744  0.2776
   63DG      C5 1978   2.715   2.281   6.235 -0.1925  0.8486  0.8458
   63DG      C6 1979   2.681   2.283   6.095 -0.0857  0.0920  0.0070
   63DG      O6 1980   2.574   2.265   6.040  1.4305  0.1653  0.0558
   63DG      N1 1981   2.789   2.299   6.008  0.5414  0.2544 -0.3435
   63DG      H1 1982   2.776   2.296   5.908 -0.7844  1.9379 -0.2774
   63DG      C2 1983   2.911   2.331   6.053 -0.4843  0.1178  0.5524
   63DG      N2 1984   3.001   2.373   5.968 -0.2298  0.2198  0.4413
   63DG     H21 1985   2.974   2.378   5.871 -0.5034 -0.7097  0.4590
   63DG     H22 1986   3.096   2.376   6.001 -0.4571  1.9237  1.0850
   63DG      N3 1987   2.946   2.358   6.177  0.0387 -0.4771 -0.2918
   63DG      C4 1988   2.843   2.325   6.268 -0.8965 -0.2775  0.0318
   63DG     C3' 1989   3.098   2.413   6.666 -0.2619  0.4748 -0.3005
   63DG     H3' 1990   3.125   2.410   6.772 -0.9937 -1.9776 -0.1215
   63DG     C2' 1991   2.952   2.435   6.624  0.3508  0.2649 -0.5115
   63DG    H2'1 1992   2.880   2.386   6.690  0.5612  0.6781  0.0370
   63DG    H2'2 1993   2.928   2.541   6.622 -1.9103  0.0445  3.3683
   63DG     O3' 1994   3.169   2.513   6.595  0.4770  0.1833 -0.2540
   64DT       P 1995   3.225   2.650   6.665 -0.0394 -0.3723 -0.5057
   64DT     O1P 1996   3.314   2.617   6.782  0.2621 -1.0124  0.3817
   64DT     O2P 1997   3.111   2.742   6.690 -0.3486  0.0902  0.4439
   64DT     O5' 1998   3.304   2.713   6.541  0.0127  0.2472 -0.2591
   64DT     C5' 1999   3.415   2.641   6.491 -0.0221  0.4247  0.6995
   64DT    H5'1 2000   3.407   2.537   6.524  1.3927  0.0358 -0.0606
   64DT    H5'2 2001   3.507   2.685   6.531  0.0188  0.7793  0.2273
   64DT     C4' 2002   3.414   2.636   6.335  0.7771  0.1914 -0.5225
   64DT     H4' 2003   3.503   2.587   6.294  0.6278  0.6614 -1.4363
   64DT     O4' 2004   3.289   2.582   6.288  0.2407 -0.0435 -0.3647
   64DT     C1' 2005   3.228   2.677   6.195 -0.6586 -1.0004  0.2329
   64DT     H1' 2006   3.276   2.658   6.099  1.7006  2.7508  0.4994
   64DT      N1 2007   3.083   2.665   6.188 -0.2295  0.0747 -0.5378
   64DT      C6 2008   3.009   2.678   6.301  0.2948 -0.0097  0.2699
   64DT      H6 2009   3.057   2.690   6.397 -2.2790  0.0062  1.6494
   64DT      C5 2010   2.872   2.677   6.300 -0.6594  0.6262  0.1468
   64DT      C7 2011   2.794   2.708   6.425  0.5504 -0.7842  0.5450
   64DT     H71 2012   2.853   2.770   6.492 -1.6434  0.4837  1.3975
   64DT     H72 2013   2.714   2.772   6.389  1.8587  0.9025  0.5302
   64DT     H73 2014   2.757   2.614   6.466  1.8515 -1.1198  1.0044
   64DT      C4 2015   2.800   2.658   6.177 -0.1685 -0.1008  0.9888
   64DT      O4 2016   2.680   2.653   6.166  0.0871  0.5011 -1.2443
   64DT      N3 2017   2.880   2.658   6.060 -0.4031  0.3482  0.3754
   64DT      H3 2018   2.827   2.653   5.974 -1.0419  1.3412  0.6977
   64DT      C2 2019   3.020   2.667   6.063 -0.0500  0.1246  0.4682
   64DT      O2 2020   3.082   2.676   5.958 -0.2112  0.4478  0.5585
   64DT     C3' 2021   3.422   2.786   6.290  1.1567 -0.1659 -0.3465
   64DT     H3' 2022   3.449   2.844   6.378 -2.5135  0.5201  0.4924
   64DT     C2' 2023   3.273   2.817   6.254 -0.2385 -0.3484  0.0684
   64DT    H2'1 2024   3.217   2.852   6.341 -0.2271  1.3789 -0.5865
   64DT    H2'2 2025   3.263   2.897   6.181 -0.3460  0.2321  0.7022
   64DT     O3' 2026   3.514   2.800   6.185 -0.6493  0.0974  0.4844
   65DT       P 2027   3.572   2.945   6.135 -0.7025  0.0436 -0.3656
   65DT     O1P 2028   3.699   2.918   6.075  0.7636  0.0666 -0.3604
   65DT     O2P 2029   3.567   3.035   6.257  0.0292 -0.5915 -0.4285
   65DT     O5' 2030   3.471   3.002   6.024 -0.5624  0.2975 -0.5490
   65DT     C5' 2031   3.457   2.943   5.899 -0.2413  0.7738  0.4452
   65DT    H5'1 2032   3.439   2.839   5.926 -0.2690  0.7622  0.3845
   65DT    H5'2 2033   3.545   2.943   5.835 -0.1458  1.7146  0.5684
   65DT     C4' 2034   3.338   3.000   5.823  0.7855  0.1519 -1.2338
   65DT     H4' 2035   3.343   2.950   5.725 -0.8596  0.2255 -1.3756
   65DT     O4' 2036   3.210   2.964   5.873 -0.0209 -0.2485  0.1477
   65DT     C1' 2037   3.135   3.090   5.862  0.6857  0.2163 -0.6217
   65DT     H1' 2038   3.099   3.094   5.760  0.0131  0.7294 -0.3722
   65DT      N1 2039   3.023   3.086   5.962  0.5626  0.7141 -0.7244
   65DT      C6 2040   3.055   3.074   6.100 -0.2483  0.0129  0.2189
   65DT      H6 2041   3.160   3.070   6.126 -0.3363 -0.0026  0.5859
   65DT      C5 2042   2.957   3.056   6.192  0.6680  0.5839 -0.0479
   65DT      C7 2043   2.995   3.061   6.334  0.2564 -0.2954  0.8361
   65DT     H71 2044   2.970   2.965   6.378 -0.8901 -0.4271 -0.0577
   65DT     H72 2045   3.099   3.093   6.341  1.2050 -2.6016 -1.3139
   65DT     H73 2046   2.929   3.134   6.383  1.4027  1.3827 -0.0223
   65DT      C4 2047   2.820   3.053   6.149 -0.3222  0.2533 -0.5635
   65DT      O4 2048   2.724   3.040   6.228  0.8686 -0.1167  0.4575
   65DT      N3 2049   2.794   3.055   6.017 -0.7165 -0.0599  0.2630
   65DT      H3 2050   2.704   3.080   5.978  0.0328  2.4277 -0.0571
   65DT      C2 2051   2.892   3.069   5.916  0.2979 -0.2976 -1.0049
   65DT      O2 2052   2.860   3.058   5.799 -1.0403 -0.0350  0.3725
   65DT     C3' 2053   3.353   3.153   5.804 -0.5405  1.0313  0.3330
   65DT     H3' 2054   3.455   3.181   5.830 -0.2991  1.0029 -0.5790
   65DT     C2' 2055   3.239   3.199   5.882 -0.4901 -0.1786  0.1112
   65DT    H2'1 2056   3.260   3.200   5.989 -1.1885 -1.7337  0.2989
   65DT    H2'2 2057   3.207   3.297   5.849 -1.5515  0.1502  1.9697
   65DT     O3' 2058   3.340   3.177   5.668 -0.3063 -0.2542  0.3177
   66DC       P 2059   3.364   3.316   5.605 -0.0864  0.2882  0.4191
   66DC     O1P 2060   3.406   3.295   5.462  0.1125  0.2773  0.3762
   66DC     O2P 2061   3.446   3.393   5.698  0.3181 -0.3714  0.8174
   66DC     O5' 2062   3.216   3.390   5.609  0.2120 -0.4604  0.1087
   66DC     C5' 2063   3.136   3.380   5.490  0.5358 -0.1330  0.1555
   66DC    H5'1 2064   3.147   3.280   5.449  1.3113  0.4461 -1.1006
   66DC    H5'2 2065   3.183   3.438   5.410 -0.0542 -0.3644 -0.3699
   66DC     C4' 2066   2.983   3.413   5.516 -0.4367  0.2242  0.3491
   66DC     H4' 2067   2.924   3.407   5.424  1.2646  0.0096 -0.7954
   66DC     O4' 2068   2.920   3.345   5.625 -0.0491  0.3746  0.9821
   66DC     C1' 2069   2.834   3.431   5.692 -0.3946 -0.5692 -0.0099
   66DC     H1' 2070   2.755   3.463   5.624  0.2428 -0.7011 -0.8273
   66DC      N1 2071   2.780   3.402   5.832  0.0728 -0.0992  0.2714
   66DC      C6 2072   2.859   3.393   5.944 -0.1332 -0.1592  0.3457
   66DC      H6 2073   2.967   3.394   5.931 -0.1788  0.6909 -0.0568
   66DC      C5 2074   2.797   3.394   6.063 -0.1829 -0.5408 -0.0885
   66DC      H5 2075   2.856   3.380   6.152 -1.6990  0.8220  1.2093
   66DC      C4 2076   2.655   3.390   6.062 -0.0499  1.0211 -0.3816
   66DC      N4 2077   2.591   3.391   6.177  0.3517 -0.3328 -0.5630
   66DC     H41 2078   2.641   3.412   6.262 -1.7741  2.2175  0.1824
   66DC     H42 2079   2.493   3.367   6.174  0.0459  0.9254 -1.4464
   66DC      N3 2080   2.583   3.378   5.956  0.0433  0.9072 -0.8337
   66DC      C2 2081   2.642   3.387   5.841  0.7239  0.6102  0.4423
   66DC      O2 2082   2.564   3.387   5.737 -0.4922 -0.3045  0.1947
   66DC     C3' 2083   2.979   3.565   5.561 -0.2489 -0.3662  0.1401
   66DC     H3' 2084   3.072   3.619   5.573 -1.4945  1.5495  2.0109
   66DC     C2' 2085   2.920   3.554   5.696  0.4802 -0.0659 -1.0228
   66DC    H2'1 2086   3.005   3.549   5.765 -0.7256  0.4873  0.5615
   66DC    H2'2 2087   2.862   3.640   5.730 -0.3878 -1.1015  0.2221
   66DC     O3' 2088   2.877   3.633   5.488  0.3382  0.1446 -0.0569
   67DA       P 2089   2.911   3.767   5.412  0.1608  0.2797  0.0431
   67DA     O1P 2090   3.004   3.739   5.301 -0.6786  0.1652 -1.0163
   67DA     O2P 2091   2.942   3.872   5.509  0.4142 -0.1559  0.4103
   67DA     O5' 2092   2.766   3.801   5.343  0.2907 -0.0688 -0.3552
   67DA     C5' 2093   2.701   3.712   5.255 -0.8852  0.0054  0.1371
   67DA    H5'1 2094   2.759   3.620   5.250  0.3672  0.7600  0.3338
   67DA    H5'2 2095   2.717   3.757   5.157  1.5501  4.6489  2.3430
   67DA     C4' 2096   2.559   3.683   5.278 -0.1319  0.1860  0.4302
   67DA     H4' 2097   2.543   3.602   5.207  3.4364  0.1301 -0.5029
   67DA     O4' 2098   2.538   3.627   5.410 -0.4960  0.6068  0.1485
   67DA     C1' 2099   2.441   3.703   5.485  0.1505  0.1105  0.5912
   67DA     H1' 2100   2.338   3.674   5.467  0.4731  0.0293 -1.2522
   67DA      N9 2101   2.481   3.703   5.631  0.4793  0.2030  0.0150
   67DA      C8 2102   2.602   3.727   5.677 -0.6262 -0.3858 -0.1962
   67DA      H8 2103   2.688   3.752   5.616  0.1096  2.4870  1.8028
   67DA      N7 2104   2.619   3.713   5.809  0.5185 -0.8449  0.7006
   67DA      C5 2105   2.486   3.682   5.843 -0.6238  0.3138  0.0524
   67DA      C6 2106   2.431   3.649   5.968  0.6207 -0.0811 -0.4465
   67DA      N6 2107   2.488   3.667   6.086 -0.0438  0.6263  0.6640
   67DA     H61 2108   2.578   3.712   6.081  0.2077  0.2006  1.1502
   67DA     H62 2109   2.437   3.665   6.174 -2.1648  2.4237 -0.4335
   67DA      N1 2110   2.299   3.622   5.977 -0.1671 -0.0089 -0.6798
   67DA      C2 2111   2.229   3.622   5.865  0.1005  0.0593 -0.0629
   67DA      H2 2112   2.123   3.601   5.867 -0.1186  1.0242 -0.6250
   67DA      N3 2113   2.269   3.643   5.741 -0.6748  0.0397 -0.0506
   67DA      C4 2114   2.401   3.677   5.734  0.5497  0.2434 -0.7802
   67DA     C3' 2115   2.466   3.800   5.272 -0.3001 -0.3021 -0.1354
   67DA     H3' 2116   2.510   3.883   5.217 -1.5412  0.0587 -0.6028
   67DA     C2' 2117   2.456   3.833   5.420  0.0242 -0.3458 -0.3046
   67DA    H2'1 2118   2.542   3.894   5.449 -0.8408  0.8987 -0.2689
   67DA    H2'2 2119   2.369   3.895   5.444  0.1886  0.6993 -2.2514
   67DA     O3' 2120   2.336   3.767   5.218 -1.2144 -0.1094  0.5768
   68DG       P 2121   2.237   3.866   5.143  0.2001 -0.2541 -0.1844
   68DG     O1P 2122   2.159   3.800   5.045  0.7554  0.7339 -0.5762
   68DG     O2P 2123   2.312   3.986   5.109  0.3161 -0.0837 -0.7927
   68DG     O5' 2124   2.148   3.895   5.268  0.9027 -0.0430 -0.3744
   68DG     C5' 2125   2.070   3.796   5.330  0.1939  0.1570  0.0564
   68DG    H5'1 2126   2.139   3.713   5.347 -0.0278 -0.2049 -0.7276
   68DG    H5'2 2127   1.985   3.756   5.273  1.8248  0.4227 -2.7671
   68DG     C4' 2128   2.011   3.838   5.461  0.1890  0.2737 -0.3024
   68DG     H4' 2129   1.949   3.760   5.505 -1.1443  1.4183 -0.0965
   68DG     O4' 2130   2.100   3.853   5.565 -0.2269  0.2583  0.2840
   68DG     C1' 2131   2.040   3.955   5.651  0.1885  0.1005  0.3845
   68DG     H1' 2132   1.950   3.917   5.701 -0.7226  0.4044 -0.9699
   68DG      N9 2133   2.134   3.990   5.762  0.9170 -0.5998  0.1103
   68DG      C8 2134   2.239   4.072   5.762 -0.1949  0.2525 -0.2052
   68DG      H8 2135   2.267   4.127   5.673  0.0507  1.7241  0.7408
   68DG      N7 2136   2.314   4.068   5.870  0.1883 -0.0252  0.0896
   68DG      C5 2137   2.240   3.986   5.960 -0.6810  0.2242  0.5493
   68DG      C6 2138   2.253   3.951   6.101  0.4294 -0.0060  1.0947
   68DG      O6 2139   2.348   3.979   6.177 -0.3816 -0.2805  0.5993
   68DG      N1 2140   2.140   3.894   6.149  0.3275 -0.4862 -0.2643
   68DG      H1 2141   2.141   3.872   6.248 -0.2854 -0.3132 -0.2131
   68DG      C2 2142   2.033   3.856   6.075 -0.5644  0.2431  0.1568
   68DG      N2 2143   1.944   3.799   6.139 -0.0132 -0.0923  0.0387
   68DG     H21 2144   1.961   3.775   6.235  0.4586  0.3904  0.0859
   68DG     H22 2145   1.865   3.760   6.090  0.8736  1.4240 -2.8712
   68DG      N3 2146   2.021   3.874   5.948  0.3200 -0.6556 -0.1123
   68DG      C4 2147   2.124   3.940   5.890 -0.3788 -0.1943 -0.4068
   68DG     C3' 2148   1.932   3.978   5.447  0.2514 -0.5366 -0.2186
   68DG     H3' 2149   1.943   4.025   5.350 -0.5950  0.4014  0.1228
   68DG     C2' 2150   2.003   4.061   5.549  0.4901 -0.0631  0.5130
   68DG    H2'1 2151   2.093   4.111   5.513  0.6699 -1.0981 -0.5343
   68DG    H2'2 2152   1.936   4.135   5.593  0.7809  0.9499 -0.6978
   68DG     O3' 2153   1.797   3.954   5.494 -0.2092  0.0472  0.0980
   69DC       P 2154   1.681   3.911   5.391  0.7155 -0.3509  0.0474
   69DC     O1P 2155   1.734   3.816   5.291 -0.2760  0.5717  0.0109
   69DC     O2P 2156   1.618   4.037   5.342 -0.2115  0.0716 -0.8022
   69DC     O5' 2157   1.576   3.833   5.487  0.0310  0.2164 -0.2387
   69DC     C5' 2158   1.611   3.706   5.547  0.0270 -0.4538  0.1214
   69DC    H5'1 2159   1.718   3.685   5.553  0.8360  2.3805 -2.2137
   69DC    H5'2 2160   1.567   3.632   5.481  0.8592 -0.8547 -0.0068
   69DC     C4' 2161   1.550   3.696   5.690 -0.5769 -0.5357 -0.3190
   69DC     H4' 2162   1.537   3.592   5.719  1.4639 -0.9918 -0.9274
   69DC     O4' 2163   1.644   3.762   5.772 -0.4909 -0.3253 -0.3287
   69DC     C1' 2164   1.587   3.867   5.846  0.0468  0.1184  0.4660
   69DC     H1' 2165   1.551   3.824   5.940  0.5827 -1.0373  0.1727
   69DC      N1 2166   1.677   3.977   5.878 -0.0268 -0.3792  0.1597
   69DC      C6 2167   1.722   4.064   5.783  0.0395 -0.2296 -0.1945
   69DC      H6 2168   1.681   4.056   5.684 -2.0461 -0.6225  0.6423
   69DC      C5 2169   1.798   4.168   5.821 -0.2099 -0.2944  0.5061
   69DC      H5 2170   1.842   4.234   5.747  0.0253  0.1753  1.0525
   69DC      C4 2171   1.827   4.187   5.955  0.1756 -0.2974 -1.0301
   69DC      N4 2172   1.918   4.278   5.983  0.2936  0.0567  0.1620
   69DC     H41 2173   1.958   4.323   5.901 -2.1609  2.3450  0.0823
   69DC     H42 2174   1.944   4.294   6.079 -0.4306  0.8125  0.2379
   69DC      N3 2175   1.779   4.108   6.052  0.2653  0.4979  1.1782
   69DC      C2 2176   1.707   3.998   6.014  0.2045 -0.5231  0.8466
   69DC      O2 2177   1.663   3.928   6.106  0.2756  0.5900  0.1674
   69DC     C3' 2178   1.421   3.777   5.708 -0.8829  0.1363 -0.6542
   69DC     H3' 2179   1.372   3.790   5.612 -1.4129 -1.8699 -0.7091
   69DC     C2' 2180   1.465   3.905   5.771 -0.0524  0.1299  0.0792
   69DC    H2'1 2181   1.480   3.987   5.700  1.4495  0.5223  0.8016
   69DC    H2'2 2182   1.396   3.941   5.847  1.8774  0.3825  1.8099
   69DC     O3' 2183   1.341   3.700   5.790  0.1629 -0.7774 -0.0036
   70DT       P 2184   1.190   3.734   5.838  0.6288 -0.0473 -0.2941
   70DT     O1P 2185   1.106   3.610   5.829  0.5329 -0.6306  0.5041
   70DT     O2P 2186   1.143   3.854   5.760 -0.1909 -0.3570  0.6253
   70DT     O5' 2187   1.214   3.787   5.987 -0.3052 -0.3324  0.6208
   70DT     C5' 2188   1.241   3.692   6.096 -0.7011 -0.3135 -0.8773
   70DT    H5'1 2189   1.335   3.638   6.079 -0.5723 -0.5742  0.5883
   70DT    H5'2 2190   1.172   3.608   6.096 -0.2743 -0.7086  0.9863
   70DT     C4' 2191   1.244   3.759   6.230 -0.4469  0.1630 -0.6563
   70DT     H4' 2192   1.263   3.681   6.303 -1.2156  1.2089  0.7204
   70DT     O4' 2193   1.346   3.855   6.240  0.0720 -0.1961  0.1685
   70DT     C1' 2194   1.294   3.983   6.282  0.4949 -0.0113 -0.5327
   70DT     H1' 2195   1.304   3.986   6.390  2.1321 -1.1613 -0.6156
   70DT      N1 2196   1.371   4.095   6.223 -0.1909 -0.0227  0.5854
   70DT      C6 2197   1.358   4.121   6.086 -0.2367 -0.2820 -0.0716
   70DT      H6 2198   1.289   4.068   6.023 -1.7105  0.3213  0.9874
   70DT      C5 2199   1.438   4.218   6.036 -0.0248 -0.0074  1.4149
   70DT      C7 2200   1.431   4.255   5.889  0.5821 -0.6770 -0.0433
   70DT     H71 2201   1.355   4.191   5.843 -0.1116 -0.5377  0.8622
   70DT     H72 2202   1.403   4.360   5.883  0.5135 -0.5701  1.5242
   70DT     H73 2203   1.528   4.256   5.840  0.7537  2.6740  0.1044
   70DT      C4 2204   1.538   4.295   6.114 -0.1667  0.7296 -0.1508
   70DT      O4 2205   1.616   4.380   6.067  0.0103  0.4860 -0.1335
   70DT      N3 2206   1.535   4.260   6.250 -0.5813  0.7191  0.6891
   70DT      H3 2207   1.617   4.281   6.306 -1.0197  2.2764  0.7888
   70DT      C2 2208   1.461   4.163   6.304  0.3214  0.0495 -0.8902
   70DT      O2 2209   1.477   4.142   6.427  0.1994  0.7597 -0.4161
   70DT     C3' 2210   1.114   3.834   6.273  0.5302  0.1730  0.2045
   70DT     H3' 2211   1.036   3.798   6.205 -0.2858 -0.3976  1.4106
   70DT     C2' 2212   1.140   3.979   6.249 -0.3414 -0.2562  0.2254
   70DT    H2'1 2213   1.132   3.996   6.142  0.1822 -0.9611  0.0642
   70DT    H2'2 2214   1.079   4.057   6.293 -1.8765 -0.5062 -1.3729
   70DT     O3' 2215   1.099   3.802   6.415 -0.5223 -0.3133 -0.2109
   71DG       P 2216   0.968   3.848   6.494  0.0988  0.0431 -0.1849
   71DG     O1P 2217   0.944   3.769   6.616  0.1454  0.2676 -0.0874
   71DG     O2P 2218   0.856   3.866   6.402  0.1116 -0.3212  0.2017
   71DG     O5' 2219   1.006   3.998   6.546 -0.4061 -0.1897 -0.0122
   71DG     C5' 2220   1.101   4.028   6.650  0.5791  0.1714  0.0298
   71DG    H5'1 2221   1.195   3.980   6.623  0.3913  0.7126 -1.7075
   71DG    H5'2 2222   1.051   3.996   6.742  0.5072 -0.4163 -0.2091
   71DG     C4' 2223   1.130   4.183   6.653  0.0394  0.3344 -0.3818
   71DG     H4' 2224   1.171   4.216   6.748  0.9095  2.8845 -1.5488
   71DG     O4' 2225   1.209   4.229   6.547 -0.0259 -0.0959 -0.1556
   71DG     C1' 2226   1.140   4.341   6.494  0.0144  0.6774 -0.1191
   71DG     H1' 2227   1.154   4.425   6.562 -2.5846  0.4279  0.8417
   71DG      N9 2228   1.193   4.392   6.365 -0.6905 -0.6134 -0.0913
   71DG      C8 2229   1.144   4.367   6.239  0.7283 -0.5640 -0.5290
   71DG      H8 2230   1.057   4.306   6.220  0.2155  0.2409 -0.7815
   71DG      N7 2231   1.212   4.434   6.150 -0.0277 -0.4804  0.6859
   71DG      C5 2232   1.312   4.503   6.215 -0.3177  0.1663  0.0616
   71DG      C6 2233   1.416   4.589   6.169  0.9173  0.4386  0.3657
   71DG      O6 2234   1.453   4.626   6.054 -0.1490 -0.3751 -0.0809
   71DG      N1 2235   1.482   4.644   6.275  0.4135 -0.2929 -0.4065
   71DG      H1 2236   1.558   4.709   6.262  0.9020 -0.7020  0.3351
   71DG      C2 2237   1.464   4.609   6.409 -0.1898  0.6860  0.3421
   71DG      N2 2238   1.554   4.649   6.492  0.0027  0.2493 -0.1130
   71DG     H21 2239   1.620   4.723   6.473  0.5497  0.6000  2.6904
   71DG     H22 2240   1.536   4.618   6.586  0.7041 -0.0270 -0.0671
   71DG      N3 2241   1.372   4.528   6.455 -0.7365  0.5367  0.0612
   71DG      C4 2242   1.301   4.477   6.349 -0.5322 -0.6335  0.0104
   71DG     C3' 2243   0.994   4.253   6.651  0.2415  0.1617 -0.1133
   71DG     H3' 2244   0.906   4.191   6.667 -1.4210  2.1761 -0.9061
   71DG     C2' 2245   0.999   4.304   6.505 -0.2219  0.1095  0.3924
   71DG    H2'1 2246   0.977   4.221   6.438  0.7127 -1.6527  2.1205
   71DG    H2'2 2247   0.934   4.387   6.480 -1.0489 -1.1099 -1.8237
   71DG     O3' 2248   0.991   4.369   6.738  0.0177 -0.3510  0.0175
   72DA       P 2249   0.880   4.378   6.855  0.1852 -0.7480  0.0479
   72DA     O1P 2250   0.886   4.263   6.945  0.1347  0.4466  0.3784
   72DA     O2P 2251   0.750   4.408   6.789 -0.7878  0.0545 -0.3743
   72DA     O5' 2252   0.926   4.507   6.936  0.2619  0.5069 -0.3847
   72DA     C5' 2253   1.034   4.498   7.031 -0.0285 -0.4624 -0.0042
   72DA    H5'1 2254   1.085   4.404   7.010 -0.2552 -0.7336  0.6368
   72DA    H5'2 2255   0.978   4.494   7.125 -0.2936  1.3656 -0.0510
   72DA     C4' 2256   1.136   4.612   7.035  0.6070  0.4301  0.3422
   72DA     H4' 2257   1.209   4.588   7.113 -1.2486 -1.7670  1.5239
   72DA     O4' 2258   1.204   4.626   6.915  0.1661 -0.5717 -0.3079
   72DA     C1' 2259   1.174   4.753   6.863 -0.1063  0.0035 -0.6180
   72DA     H1' 2260   1.260   4.818   6.879 -0.0302  0.2115 -1.7399
   72DA      N9 2261   1.142   4.751   6.715 -0.0683  0.3042 -0.3817
   72DA      C8 2262   1.025   4.707   6.657 -0.5229  0.1359  0.7958
   72DA      H8 2263   0.942   4.670   6.715 -0.8989  0.6669  0.6076
   72DA      N7 2264   1.023   4.727   6.528 -0.0508  0.2093  0.3948
   72DA      C5 2265   1.148   4.789   6.501 -0.2118  0.2571 -0.0220
   72DA      C6 2266   1.216   4.834   6.389 -0.3255 -0.3430 -0.3721
   72DA      N6 2267   1.179   4.834   6.266  0.2932  0.6968  0.0218
   72DA     H61 2268   1.093   4.787   6.241  0.1343  2.1003 -2.2547
   72DA     H62 2269   1.244   4.877   6.202  0.4969 -1.0854 -1.0580
   72DA      N1 2270   1.337   4.899   6.399  0.6347  0.0653 -0.6254
   72DA      C2 2271   1.396   4.903   6.519 -0.5086 -0.5637  0.2959
   72DA      H2 2272   1.492   4.950   6.534 -1.4036  1.0809  1.1122
   72DA      N3 2273   1.347   4.856   6.632 -0.3150 -0.1380 -0.2001
   72DA      C4 2274   1.219   4.805   6.616  0.5630 -0.3606  0.1336
   72DA     C3' 2275   1.079   4.749   7.080  0.0979  0.8293  0.3233
   72DA     H3' 2276   0.985   4.718   7.124 -0.6033  0.8005 -1.1494
   72DA     C2' 2277   1.061   4.808   6.947  0.0036 -0.2111  0.9674
   72DA    H2'1 2278   0.961   4.784   6.910  0.1882 -0.0600  0.3674
   72DA    H2'2 2279   1.074   4.916   6.946 -0.5316 -0.1271  1.7268
   72DA     O3' 2280   1.166   4.816   7.165  0.2952 -0.0961  0.0086
   73DA       P 2281   1.124   4.947   7.235  0.0250  0.1927 -0.2181
   73DA     O1P 2282   1.212   4.954   7.354 -0.0748  0.1272  0.3936
   73DA     O2P 2283   0.985   4.931   7.262 -0.1711  0.4061 -0.0960
   73DA     O5' 2284   1.144   5.069   7.134  0.1537  0.3424  0.3593
   73DA     C5' 2285   1.272   5.124   7.130 -0.2112  1.0344 -0.5440
   73DA    H5'1 2286   1.333   5.047   7.083  1.7753  1.1375  1.6703
   73DA    H5'2 2287   1.303   5.137   7.233 -1.7134  2.4854 -0.2157
   73DA     C4' 2288   1.291   5.257   7.052 -0.2352  0.3715 -0.4530
   73DA     H4' 2289   1.381   5.311   7.081  0.6819 -1.5253  0.3676
   73DA     O4' 2290   1.290   5.237   6.908  0.9744  0.2097 -0.7229
   73DA     C1' 2291   1.186   5.320   6.853 -0.5932  0.5273 -0.2823
   73DA     H1' 2292   1.229   5.413   6.814  0.2321  0.4459  0.3942
   73DA      N9 2293   1.115   5.243   6.752  0.1609 -0.0557 -0.3345
   73DA      C8 2294   1.023   5.144   6.775 -0.6119 -0.2237 -0.0082
   73DA      H8 2295   0.975   5.116   6.868 -0.4242 -1.4065 -0.2507
   73DA      N7 2296   0.977   5.083   6.667 -0.1352 -0.4181  0.2186
   73DA      C5 2297   1.050   5.151   6.571 -0.4151  0.1761  0.0254
   73DA      C6 2298   1.047   5.144   6.433 -0.0854  0.3891 -0.2152
   73DA      N6 2299   0.974   5.055   6.366  0.7358  0.2854 -0.0881
   73DA     H61 2300   0.909   4.995   6.414 -0.0750 -0.4539 -2.0370
   73DA     H62 2301   0.995   5.045   6.267 -0.2774  0.4889 -0.3291
   73DA      N1 2302   1.131   5.216   6.359 -0.1472  0.6039 -0.0331
   73DA      C2 2303   1.210   5.303   6.422  0.3049  0.0549 -0.3454
   73DA      H2 2304   1.278   5.359   6.360 -1.7498  1.2568 -1.6493
   73DA      N3 2305   1.214   5.330   6.549  0.0441  0.0101 -0.1619
   73DA      C4 2306   1.132   5.246   6.618 -0.2253 -0.8954  0.3565
   73DA     C3' 2307   1.177   5.357   7.088 -0.1452  0.6671 -0.1272
   73DA     H3' 2308   1.132   5.317   7.179  1.7653  0.4981  0.7990
   73DA     C2' 2309   1.092   5.356   6.967 -0.2705 -0.3404 -0.3419
   73DA    H2'1 2310   1.010   5.287   6.986 -0.9712  0.1623 -1.4340
   73DA    H2'2 2311   1.038   5.449   6.947 -1.5744 -1.3203 -1.5701
   73DA     O3' 2312   1.241   5.482   7.111  0.2897 -0.1504  0.2433
   74DT       P 2313   1.173   5.623   7.137  0.0751  0.1557  0.3959
   74DT     O1P 2314   1.263   5.701   7.232  0.0266 -0.1348 -0.0533
   74DT     O2P 2315   1.034   5.601   7.171 -0.5784 -0.0928 -0.0488
   74DT     O5' 2316   1.181   5.685   6.991 -0.6238 -0.7169  0.8486
   74DT     C5' 2317   1.305   5.706   6.920  0.2373  0.1537 -0.9513
   74DT    H5'1 2318   1.355   5.610   6.933  0.5964  0.3770 -0.6681
   74DT    H5'2 2319   1.359   5.783   6.975 -0.4301  1.2452 -1.7770
   74DT     C4' 2320   1.288   5.747   6.779 -0.0606 -0.4898 -0.1437
   74DT     H4' 2321   1.386   5.767   6.735  1.1311  0.5974  2.7831
   74DT     O4' 2322   1.220   5.642   6.697  0.7780 -0.1579 -0.1357
   74DT     C1' 2323   1.115   5.702   6.631  0.3848  0.0088  0.6659
   74DT     H1' 2324   1.174   5.746   6.551  0.8302  0.6569  1.3347
   74DT      N1 2325   1.009   5.603   6.582 -0.6566  0.2734 -0.5450
   74DT      C6 2326   0.939   5.537   6.673  0.7256 -0.1143 -0.2859
   74DT      H6 2327   0.948   5.562   6.778 -0.8512 -0.6821  0.0113
   74DT      C5 2328   0.839   5.450   6.640  0.5254 -0.0609 -0.3031
   74DT      C7 2329   0.762   5.395   6.761 -0.1984 -1.0413 -0.5146
   74DT     H71 2330   0.768   5.287   6.754  1.0910 -0.9080 -1.8714
   74DT     H72 2331   0.802   5.432   6.856 -1.5146  4.3984 -1.7352
   74DT     H73 2332   0.655   5.415   6.762 -0.3751 -1.7499  2.1284
   74DT      C4 2333   0.818   5.413   6.503  0.4494  0.0638  0.4461
   74DT      O4 2334   0.745   5.319   6.462  0.6310  0.3453  0.0400
   74DT      N3 2335   0.895   5.491   6.416 -0.1171  0.3518  0.0743
   74DT      H3 2336   0.885   5.467   6.318 -0.5400 -2.1546  0.6739
   74DT      C2 2337   1.002   5.571   6.449  0.2201 -0.8105  0.4937
   74DT      O2 2338   1.085   5.617   6.366 -0.8589 -0.0874  0.4874
   74DT     C3' 2339   1.203   5.873   6.760  0.5152  0.4634 -0.4605
   74DT     H3' 2340   1.175   5.919   6.855 -0.2069 -1.5661  0.3581
   74DT     C2' 2341   1.066   5.815   6.717  0.4108  0.2503  0.0138
   74DT    H2'1 2342   1.015   5.778   6.806  0.3429  0.1845 -0.0529
   74DT    H2'2 2343   1.000   5.882   6.662 -0.6352 -2.3330 -2.1479
   74DT     O3' 2344   1.260   5.960   6.668 -0.3084 -0.1162  1.1901
   75DT       P 2345   1.192   6.108   6.650 -0.2567 -0.1435  0.1248
   75DT     O1P 2346   1.300   6.203   6.625  0.3118 -0.0415 -0.5297
   75DT     O2P 2347   1.099   6.129   6.757  0.0804 -0.5882  0.7206
   75DT     O5' 2348   1.112   6.071   6.516  0.0019 -0.0916 -0.1492
   75DT     C5' 2349   1.178   6.048   6.390 -0.7525  0.2314 -0.1025
   75DT    H5'1 2350   1.239   5.958   6.389 -0.7814  0.2187 -1.4469
   75DT    H5'2 2351   1.233   6.139   6.367 -3.6460  1.3976 -3.2333
   75DT     C4' 2352   1.086   6.025   6.274  0.2495  0.1320 -0.0603
   75DT     H4' 2353   1.137   6.001   6.181  1.4634  2.3181 -0.0376
   75DT     O4' 2354   1.009   5.906   6.308  0.3360  0.3688 -0.4049
   75DT     C1' 2355   0.879   5.933   6.261 -0.6197  1.3153  0.3600
   75DT     H1' 2356   0.874   5.924   6.153 -1.6907  0.7678  0.4486
   75DT      N1 2357   0.779   5.850   6.336  0.5587  0.1725  0.3451
   75DT      C6 2358   0.764   5.858   6.477  0.1974 -0.3853  0.2011
   75DT      H6 2359   0.823   5.936   6.523 -1.5906  1.0218  0.2141
   75DT      C5 2360   0.683   5.774   6.546 -0.1113 -0.2752  0.6586
   75DT      C7 2361   0.678   5.780   6.701 -0.4897  0.5470  1.0409
   75DT     H71 2362   0.757   5.842   6.744  1.1331 -1.7266  1.5365
   75DT     H72 2363   0.580   5.824   6.722  0.2740  2.3494  1.0469
   75DT     H73 2364   0.662   5.679   6.737  1.1166  0.3370  1.2285
   75DT      C4 2365   0.607   5.675   6.474 -0.1135 -0.1123 -0.2446
   75DT      O4 2366   0.528   5.598   6.524  0.3715  0.0213  0.1264
   75DT      N3 2367   0.625   5.674   6.338  0.9024 -0.4786  0.2098
   75DT      H3 2368   0.564   5.607   6.294  2.3047 -1.8302  0.2294
   75DT      C2 2369   0.705   5.754   6.261  0.2116  0.5400  0.1640
   75DT      O2 2370   0.715   5.742   6.139 -0.1920 -0.3674  0.3049
   75DT     C3' 2371   0.990   6.143   6.250 -0.0174 -0.2743 -0.1031
   75DT     H3' 2372   1.014   6.236   6.302  1.0376 -1.1033  0.9570
   75DT     C2' 2373   0.855   6.078   6.273  0.1410 -0.7741 -0.0893
   75DT    H2'1 2374   0.813   6.111   6.368 -0.1213  0.9302 -0.7597
   75DT    H2'2 2375   0.781   6.115   6.201  1.2387  1.0482 -0.3426
   75DT     O3' 2376   1.003   6.178   6.110  0.2266  0.2518 -0.0670
   76DC       P 2377   0.917   6.298   6.053 -0.0468  0.2552 -0.1436
   76DC     O1P 2378   1.005   6.371   5.955 -0.0945  0.2573 -0.4896
   76DC     O2P 2379   0.854   6.372   6.167  0.3029  0.7874  0.0807
   76DC     O5' 2380   0.803   6.224   5.970  0.4975  0.4979  0.7166
   76DC     C5' 2381   0.818   6.142   5.854 -0.3226  0.5840  0.0623
   76DC    H5'1 2382   0.888   6.062   5.876  0.1822  1.1221  0.4291
   76DC    H5'2 2383   0.863   6.186   5.765 -1.1792  0.6359 -0.3612
   76DC     C4' 2384   0.688   6.073   5.814 -0.5413 -0.0676  0.6821
   76DC     H4' 2385   0.720   6.014   5.728  2.1058 -0.4201  1.8054
   76DC     O4' 2386   0.619   6.010   5.914 -0.7352 -0.5136  0.2878
   76DC     C1' 2387   0.486   6.058   5.921 -0.0280 -0.2721 -0.8160
   76DC     H1' 2388   0.430   5.994   5.852  1.4742 -0.7894 -1.5918
   76DC      N1 2389   0.437   6.050   6.059  0.2031  0.5010  0.0028
   76DC      C6 2390   0.508   6.103   6.163  0.0390 -0.3515  0.3501
   76DC      H6 2391   0.583   6.179   6.147 -0.2474  0.0287  0.7923
   76DC      C5 2392   0.483   6.059   6.289 -0.0131  0.1502  0.0073
   76DC      H5 2393   0.549   6.091   6.369 -0.4178  0.7014  0.1189
   76DC      C4 2394   0.390   5.953   6.307 -0.2744 -0.2225  0.5051
   76DC      N4 2395   0.370   5.896   6.416 -0.6689  0.2167 -0.4957
   76DC     H41 2396   0.409   5.937   6.500  3.0206 -1.1258 -1.3622
   76DC     H42 2397   0.295   5.829   6.413 -0.6729  0.2126 -0.3257
   76DC      N3 2398   0.329   5.897   6.208 -0.0829  0.1256 -0.0842
   76DC      C2 2399   0.350   5.941   6.080 -0.3899 -0.2595 -0.4526
   76DC      O2 2400   0.287   5.882   5.995 -0.6548  0.6229  0.4437
   76DC     C3' 2401   0.600   6.183   5.757  0.3972  0.1489 -0.4534
   76DC     H3' 2402   0.653   6.274   5.731  2.5040 -0.7624  0.3408
   76DC     C2' 2403   0.498   6.204   5.868  0.0971  0.0207 -0.3240
   76DC    H2'1 2404   0.541   6.268   5.945 -1.6354  0.1743  0.5598
   76DC    H2'2 2405   0.402   6.246   5.838 -0.0086  0.8145  1.0136
   76DC     O3' 2406   0.535   6.121   5.640  0.5770  0.6303  0.7450
   77DA       P 2407   0.461   6.204   5.531  0.2166 -0.3291 -0.0872
   77DA     O1P 2408   0.523   6.173   5.406  0.0013 -0.0308  0.4319
   77DA     O2P 2409   0.444   6.346   5.563 -0.4018  0.1203  0.1566
   77DA     O5' 2410   0.317   6.137   5.527  0.3530  0.1531 -0.4414
   77DA     C5' 2411   0.290   6.007   5.471  0.1109 -0.5945  0.1794
   77DA    H5'1 2412   0.356   5.936   5.523 -0.5140 -1.1517  0.2305
   77DA    H5'2 2413   0.314   6.015   5.366  0.1140 -0.0879  0.2187
   77DA     C4' 2414   0.146   5.957   5.480 -0.1123  0.4984  0.0838
   77DA     H4' 2415   0.133   5.871   5.414 -1.7056  2.7443 -2.7295
   77DA     O4' 2416   0.117   5.910   5.606 -0.3836  0.1042  0.0328
   77DA     C1' 2417  14.806   5.975   5.648  0.7409 -0.8574 -0.4863
   77DA     H1' 2418  14.714   5.920   5.625 -1.6107  3.2085 -1.9387
   77DA      N9 2419   0.002   5.994   5.798 -0.1898  0.1584  0.4625
   77DA      C8 2420   0.074   6.086   5.874  0.3383 -0.0031 -0.6032
   77DA      H8 2421   0.143   6.163   5.841 -0.1032  1.4069  1.5725
   77DA      N7 2422   0.057   6.066   6.005  0.4701 -0.0995  0.2491
   77DA      C5 2423  14.772   5.962   6.015 -0.3415  0.5591 -0.8685
   77DA      C6 2424  14.713   5.891   6.126  0.4352 -0.8382 -0.0197
   77DA      N6 2425  14.743   5.916   6.249 -0.1611  0.0888 -0.0256
   77DA     H61 2426   0.002   5.990   6.254 -0.8627  0.7207  0.3522
   77DA     H62 2427  14.708   5.866   6.330  0.7563 -0.9581 -0.2507
   77DA      N1 2428  14.624   5.797   6.117  0.7707 -0.6957  0.4428
   77DA      C2 2429  14.604   5.763   5.988 -0.0502  0.3737 -0.2337
   77DA      H2 2430  14.535   5.681   5.970  0.8929 -0.2550 -1.1073
   77DA      N3 2431  14.654   5.811   5.872  0.1928  0.3890 -0.1581
   77DA      C4 2432  14.735   5.918   5.892 -0.1029 -0.4198 -0.0136
   77DA     C3' 2433   0.041   6.052   5.441 -0.9735 -0.9073  0.1699
   77DA     H3' 2434   0.093   6.135   5.393  1.7371 -1.6534  1.5811
   77DA     C2' 2435  14.796   6.106   5.576  0.3858 -0.0653  0.3158
   77DA    H2'1 2436   0.054   6.177   5.625  0.4859 -0.9590  1.5295
   77DA    H2'2 2437  14.693   6.142   5.574  0.3322 -0.2333 -0.1037
   77DA     O3' 2438  14.749   5.996   5.368 -0.3552 -0.2477  0.3853
   78DG       P 2439  14.654   6.083   5.267 -0.5934 -0.2952  0.1743
   78DG     O1P 2440  14.626   5.996   5.155  0.2824  0.3002  0.2727
   78DG     O2P 2441  14.724   6.204   5.232  0.1004  0.0903  0.0055
   78DG     O5' 2442  14.517   6.115   5.336 -0.2111  0.3547  0.1876
   78DG     C5' 2443  14.415   6.012   5.355 -0.0324  0.0456  0.0122
   78DG    H5'1 2444  14.375   5.970   5.263 -0.0091 -1.7868  0.8012
   78DG    H5'2 2445  14.330   6.071   5.391 -0.8673 -0.0582 -1.6881
   78DG     C4' 2446  14.451   5.910   5.463 -0.2380 -0.5013 -0.0674
   78DG     H4' 2447  14.541   5.853   5.439 -0.6401 -1.0335 -0.3259
   78DG     O4' 2448  14.477   5.983   5.583  0.2578  0.4500 -0.4309
   78DG     C1' 2449  14.404   5.926   5.690 -0.4728 -0.1032 -0.6206
   78DG     H1' 2450  14.456   5.835   5.722  1.0551 -0.2614 -3.2245
   78DG      N9 2451  14.374   6.014   5.800 -0.4700 -0.2575 -0.0617
   78DG      C8 2452  14.407   6.149   5.808  0.0490  0.1620 -0.0061
   78DG      H8 2453  14.430   6.202   5.716  1.2633 -0.0666  0.1518
   78DG      N7 2454  14.402   6.197   5.928  0.0900 -0.0378  0.0214
   78DG      C5 2455  14.366   6.079   6.005 -0.0535  0.0108 -0.0472
   78DG      C6 2456  14.353   6.063   6.148 -0.2636 -0.9323 -0.6589
   78DG      O6 2457  14.386   6.140   6.240 -0.7484 -0.5569 -0.0297
   78DG      N1 2458  14.293   5.944   6.189  0.0875 -0.6438 -0.4029
   78DG      H1 2459  14.290   5.920   6.287 -0.9150  0.9626 -0.0102
   78DG      C2 2460  14.271   5.843   6.099  0.1165 -0.4364  0.0994
   78DG      N2 2461  14.279   5.723   6.157  0.0797  0.2833 -0.0160
   78DG     H21 2462  14.263   5.722   6.257 -1.8120  0.5731 -0.2770
   78DG     H22 2463  14.284   5.641   6.098  2.0330  1.3160 -1.3906
   78DG      N3 2464  14.302   5.841   5.971 -0.6476  0.0202 -0.1931
   78DG      C4 2465  14.348   5.967   5.930 -0.8655 -0.5560  0.6449
   78DG     C3' 2466  14.343   5.808   5.498  0.2082  0.6807  0.5952
   78DG     H3' 2467  14.274   5.788   5.416 -0.2397  0.2920  1.0619
   78DG     C2' 2468  14.277   5.880   5.615 -0.5331  0.5800  0.0212
   78DG    H2'1 2469  14.238   5.974   5.576  0.5414  0.6507 -0.9007
   78DG    H2'2 2470  14.202   5.826   5.673 -1.4746  1.5567 -0.2429
   78DG     O3' 2471  14.389   5.684   5.544 -0.7116  0.3995  0.0745
   79DC       P 2472  14.317   5.540   5.533  0.1234 -0.1555 -0.0348
   79DC     O1P 2473  14.420   5.438   5.571  0.5625 -0.0966 -0.5511
   79DC     O2P 2474  14.260   5.526   5.399 -0.3756 -0.0900 -0.0266
   79DC     O5' 2475  14.205   5.538   5.642  0.1889  0.2598 -0.0824
   79DC     C5' 2476  14.068   5.546   5.603  0.0009  0.2511  0.0274
   79DC    H5'1 2477  14.049   5.449   5.555  0.9978  1.1297 -2.2993
   79DC    H5'2 2478  14.043   5.624   5.531  0.9154  0.3080 -0.2473
   79DC     C4' 2479  13.981   5.567   5.720  1.1053  0.1147  0.5200
   79DC     H4' 2480  13.971   5.479   5.784 -0.9467  0.4640  0.7513
   79DC     O4' 2481  14.020   5.678   5.794 -0.0605 -0.0983  0.0706
   79DC     C1' 2482  13.910   5.761   5.816  0.0599  0.9261  0.2029
   79DC     H1' 2483  13.853   5.715   5.896  1.3892 -0.2990  0.4959
   79DC      N1 2484  13.952   5.899   5.855 -0.2254 -0.6621  0.1311
   79DC      C6 2485  13.988   5.998   5.760 -0.3109 -0.0964  0.4769
   79DC      H6 2486  14.004   5.975   5.656 -2.6249  1.4413 -0.2937
   79DC      C5 2487  14.025   6.123   5.806 -0.0318  0.2099 -0.2654
   79DC      H5 2488  14.059   6.200   5.738 -1.3674 -0.9802 -2.4063
   79DC      C4 2489  14.023   6.142   5.947  0.4354 -0.2445 -0.3847
   79DC      N4 2490  14.049   6.254   6.008  0.5250  0.0127 -0.0545
   79DC     H41 2491  14.059   6.333   5.947 -1.1168 -1.7890 -2.8623
   79DC     H42 2492  14.041   6.270   6.108 -2.2991 -2.5405  0.2876
   79DC      N3 2493  13.990   6.052   6.037 -0.2101  1.1872  0.3601
   79DC      C2 2494  13.951   5.930   6.000 -0.3829  0.1338  0.0574
   79DC      O2 2495  13.930   5.844   6.084  0.0469 -0.3143 -0.3303
   79DC     C3' 2496  13.841   5.596   5.670  0.3420  0.3488 -0.2039
   79DC     H3' 2497  13.826   5.552   5.571 -0.1378  0.2421 -0.0835
   79DC     C2' 2498  13.837   5.748   5.683 -0.1652  0.2763 -0.1015
   79DC    H2'1 2499  13.898   5.791   5.604  0.4915 -0.3708  0.0429
   79DC    H2'2 2500  13.734   5.783   5.674 -1.0413 -1.4016  2.2225
   79DC     O3' 2501  13.755   5.547   5.769  0.4634  0.2703 -0.4744
   80DT       P 2502  13.668   5.416   5.751  0.5586  0.0350  0.1830
   80DT     O1P 2503  13.761   5.310   5.689 -0.0181 -0.3492 -0.0700
   80DT     O2P 2504  13.536   5.446   5.693 -0.0291 -0.2292 -0.5557
   80DT     O5' 2505  13.634   5.374   5.906 -0.0750  0.5385 -0.4146
   80DT     C5' 2506  13.738   5.314   5.990  0.6423  0.3347 -0.6765
   80DT    H5'1 2507  13.830   5.372   5.997  0.6778  0.0276  3.7847
   80DT    H5'2 2508  13.754   5.211   5.960  0.1094 -0.7094  2.3113
   80DT     C4' 2509  13.703   5.306   6.137  0.4450  0.7469 -0.3956
   80DT     H4' 2510  13.757   5.221   6.179  2.6942  1.7392 -1.1151
   80DT     O4' 2511  13.740   5.418   6.216 -0.0212 -0.2834  0.2689
   80DT     C1' 2512  13.621   5.495   6.251  0.3787  0.0502 -0.4213
   80DT     H1' 2513  13.607   5.484   6.359 -0.2292  0.1411 -0.4827
   80DT      N1 2514  13.632   5.638   6.210  0.0543  0.5728  0.0476
   80DT      C6 2515  13.615   5.685   6.084 -0.4123  0.0828  0.4158
   80DT      H6 2516  13.613   5.618   6.000  0.0813  1.9194 -1.1445
   80DT      C5 2517  13.605   5.823   6.064 -0.5032 -0.5414  0.3939
   80DT      C7 2518  13.589   5.871   5.920 -0.0298 -0.9493 -0.2489
   80DT     H71 2519  13.491   5.916   5.901  0.0040 -0.9322 -0.3801
   80DT     H72 2520  13.669   5.936   5.885 -1.1987 -0.5305 -2.2715
   80DT     H73 2521  13.612   5.778   5.868  2.1669 -0.7485  0.2658
   80DT      C4 2522  13.620   5.921   6.175  0.4407  0.2477  0.5270
   80DT      O4 2523  13.618   6.044   6.162 -1.1214  0.0814 -0.3240
   80DT      N3 2524  13.646   5.859   6.299 -0.5406 -0.1493  0.4293
   80DT      H3 2525  13.671   5.921   6.375 -0.3864 -0.2199  0.4371
   80DT      C2 2526  13.662   5.726   6.315  0.3697 -0.4928  0.2714
   80DT      O2 2527  13.702   5.690   6.430  0.5270 -0.7136  0.1104
   80DT     C3' 2528  13.550   5.279   6.160  0.2449 -0.0209  0.2087
   80DT     H3' 2529  13.511   5.245   6.064 -0.7881  1.0949  0.2062
   80DT     C2' 2530  13.501   5.423   6.183 -0.0691  0.7634  1.0981
   80DT    H2'1 2531  13.474   5.469   6.088  2.8197 -0.1545 -0.3069
   80DT    H2'2 2532  13.411   5.416   6.245 -0.5703  0.4411  0.3451
   80DT     O3' 2533  13.521   5.193   6.266 -0.3511  0.0807 -0.0394
   81DG       P 2534  13.374   5.156   6.312  0.3347 -0.4169 -0.0991
   81DG     O1P 2535  13.382   5.018   6.376  0.4484 -0.6423 -0.2884
   81DG     O2P 2536  13.269   5.193   6.212 -0.0621 -0.0133  0.5584
   81DG     O5' 2537  13.337   5.257   6.437 -0.1432  0.2533  0.4831
   81DG     C5' 2538  13.427   5.259   6.545 -0.6171  0.5575 -0.0966
   81DG    H5'1 2539  13.531   5.242   6.515 -1.1330 -0.1856 -1.5576
   81DG    H5'2 2540  13.413   5.177   6.615 -2.3084  2.2160  1.6437
   81DG     C4' 2541  13.410   5.392   6.631  0.4604  0.2611  0.3579
   81DG     H4' 2542  13.474   5.383   6.719  0.3125 -2.4334  0.2624
   81DG     O4' 2543  13.446   5.501   6.549 -0.1095 -0.6515  0.4630
   81DG     C1' 2544  13.357   5.604   6.590  0.1791  0.2164 -0.4304
   81DG     H1' 2545  13.392   5.640   6.687 -0.7218 -0.6343  0.2338
   81DG      N9 2546  13.335   5.710   6.491  0.3254 -0.1883 -0.3188
   81DG      C8 2547  13.323   5.706   6.352  0.3255 -0.4483  0.0098
   81DG      H8 2548  13.308   5.611   6.303 -1.7426  0.0176 -0.3543
   81DG      N7 2549  13.319   5.821   6.288 -0.2027  0.3569 -0.1102
   81DG      C5 2550  13.320   5.910   6.395 -0.1036 -0.0791  0.3712
   81DG      C6 2551  13.307   6.049   6.396  0.5711  0.1241 -0.1579
   81DG      O6 2552  13.300   6.127   6.305  0.3791  0.0079  0.0227
   81DG      N1 2553  13.311   6.102   6.518  0.0027 -0.3412 -0.3102
   81DG      H1 2554  13.299   6.202   6.516 -1.5876 -0.5087 -1.2019
   81DG      C2 2555  13.345   6.041   6.632 -0.1981 -0.3439  0.4057
   81DG      N2 2556  13.350   6.113   6.736  0.2660  0.6385 -0.2023
   81DG     H21 2557  13.311   6.206   6.733 -4.5856 -0.7179  4.5054
   81DG     H22 2558  13.370   6.057   6.818  1.8434  0.2849 -0.7999
   81DG      N3 2559  13.349   5.908   6.642 -0.4158  0.0853  0.0875
   81DG      C4 2560  13.336   5.846   6.521  0.2060  0.6017  0.1902
   81DG     C3' 2561  13.275   5.406   6.696 -0.4193 -0.1476  0.5064
   81DG     H3' 2562  13.204   5.327   6.674 -0.2948 -0.1537  0.1177
   81DG     C2' 2563  13.226   5.533   6.629  0.4575 -0.3946  0.2825
   81DG    H2'1 2564  13.172   5.508   6.537  0.3144 -2.5967  0.8915
   81DG    H2'2 2565  13.164   5.587   6.700  0.5256 -0.5984  0.4996
   81DG     O3' 2566  13.286   5.435   6.836 -0.2410 -0.2370 -0.3656
   82DA       P 2567  13.165   5.426   6.944 -0.3578 -0.1478 -0.2475
   82DA     O1P 2568  13.221   5.366   7.068 -0.1086  0.5362  0.5883
   82DA     O2P 2569  13.046   5.366   6.877 -1.0079  0.1320 -0.0376
   82DA     O5' 2570  13.128   5.583   6.978 -0.3772  0.0227  0.2031
   82DA     C5' 2571  13.196   5.659   7.068 -0.3730 -0.3582 -0.7682
   82DA    H5'1 2572  13.301   5.675   7.044  0.4571 -1.7360  1.5636
   82DA    H5'2 2573  13.203   5.612   7.167  0.6392  0.1531 -0.5949
   82DA     C4' 2574  13.135   5.796   7.077  0.6510 -0.3333  0.0112
   82DA     H4' 2575  13.190   5.859   7.146  0.2355  0.0331  0.0147
   82DA     O4' 2576  13.132   5.859   6.949 -0.0778 -0.2871 -0.0320
   82DA     C1' 2577  12.998   5.896   6.923  0.3724 -0.0834  0.2858
   82DA     H1' 2578  12.978   5.997   6.960  0.3365  0.1938 -0.4763
   82DA      N9 2579  12.969   5.894   6.780  0.0714 -0.1902  0.4941
   82DA      C8 2580  12.953   5.789   6.697 -0.5288 -0.3054  0.0696
   82DA      H8 2581  12.934   5.689   6.733 -0.8652 -0.3771 -0.2970
   82DA      N7 2582  12.964   5.822   6.572  0.1576  0.5827 -0.1391
   82DA      C5 2583  12.989   5.959   6.572  0.0404 -0.4954 -0.1695
   82DA      C6 2584  12.995   6.066   6.481 -0.7160  0.2654 -0.2393
   82DA      N6 2585  12.993   6.046   6.349  0.1868 -0.0515  0.2448
   82DA     H61 2586  12.984   5.950   6.317  1.5689  0.5507 -2.1677
   82DA     H62 2587  13.010   6.121   6.284 -1.3106  1.8974  1.9750
   82DA      N1 2588  12.999   6.192   6.517  0.3085 -0.1033  0.3640
   82DA      C2 2589  12.995   6.220   6.648 -0.4906  0.2952 -0.0521
   82DA      H2 2590  12.991   6.322   6.685 -2.0169 -0.5694  2.4034
   82DA      N3 2591  12.985   6.131   6.751 -0.4517 -0.8478  0.2071
   82DA      C4 2592  12.976   6.004   6.702 -0.3463  0.0536 -0.2224
   82DA     C3' 2593  12.989   5.787   7.132 -0.3764 -1.0279 -0.0754
   82DA     H3' 2594  12.969   5.687   7.172 -1.4377 -1.1520 -0.8648
   82DA     C2' 2595  12.911   5.800   7.001  0.4558  0.1916  0.6112
   82DA    H2'1 2596  12.900   5.705   6.949 -1.0565 -0.4130  1.9662
   82DA    H2'2 2597  12.812   5.842   7.019  0.1339 -0.3805  0.1852
   82DA     O3' 2598  12.980   5.889   7.231 -0.2526  0.2225 -0.6056
   83DA       P 2599  12.847   5.918   7.316 -0.1424  0.0791  0.0719
   83DA     O1P 2600  12.881   5.998   7.434  0.0374 -0.2464 -0.0088
   83DA     O2P 2601  12.763   5.797   7.329  0.1249  0.0758 -0.5746
   83DA     O5' 2602  12.761   6.024   7.222 -0.5492 -0.2908  0.2288
   83DA     C5' 2603  12.793   6.161   7.229  0.7483 -0.5293  0.2085
   83DA    H5'1 2604  12.896   6.177   7.195  0.1451 -0.1483 -1.5678
   83DA    H5'2 2605  12.789   6.196   7.332  3.1354 -1.7529  0.7964
   83DA     C4' 2606  12.704   6.268   7.159  0.0882  0.3985  0.8638
   83DA     H4' 2607  12.728   6.368   7.195 -0.5000  0.4030  1.2666
   83DA     O4' 2608  12.735   6.281   7.020  0.0825 -0.4206 -0.2924
   83DA     C1' 2609  12.608   6.272   6.943 -0.4660  0.3320 -0.1557
   83DA     H1' 2610  12.568   6.373   6.934  0.3350  0.7072  0.3062
   83DA      N9 2611  12.623   6.204   6.811  0.7136  0.0474 -0.2523
   83DA      C8 2612  12.626   6.071   6.786 -0.3924 -0.3673  0.4015
   83DA      H8 2613  12.602   6.003   6.866  1.1885  1.7013  2.8021
   83DA      N7 2614  12.634   6.039   6.655 -0.6185 -0.3057 -0.0627
   83DA      C5 2615  12.649   6.162   6.598  0.0808 -0.6380  0.2218
   83DA      C6 2616  12.666   6.213   6.466 -0.2809  0.3358  0.6337
   83DA      N6 2617  12.680   6.142   6.359  0.0449 -0.0615  0.3403
   83DA     H61 2618  12.650   6.045   6.355 -0.3666  0.0984 -1.2547
   83DA     H62 2619  12.696   6.188   6.271 -0.5507  0.1881  0.3626
   83DA      N1 2620  12.662   6.342   6.432  0.1070 -0.0709 -0.2397
   83DA      C2 2621  12.649   6.430   6.533  0.6276  0.1250 -0.7068
   83DA      H2 2622  12.629   6.532   6.506  0.0761 -0.2145 -1.6254
   83DA      N3 2623  12.635   6.397   6.664  0.1003  0.6416 -0.4896
   83DA      C4 2624  12.633   6.260   6.692  0.1595 -0.7739  0.0765
   83DA     C3' 2625  12.553   6.234   7.176  0.0384 -0.8721  0.5146
   83DA     H3' 2626  12.519   6.167   7.255 -0.4663  1.3165  2.2433
   83DA     C2' 2627  12.522   6.181   7.035  0.2774  1.3537 -0.1188
   83DA    H2'1 2628  12.550   6.075   7.033 -1.6594  0.6807  2.3730
   83DA    H2'2 2629  12.417   6.177   7.006  0.0507  1.8001  0.6129
   83DA     O3' 2630  12.494   6.365   7.206  0.6050  0.4918  0.4423
   84DC       P 2631  12.342   6.376   7.239 -0.3894 -0.3776  0.5223
   84DC     O1P 2632  12.323   6.488   7.328 -0.0941  0.0376 -0.4633
   84DC     O2P 2633  12.289   6.241   7.269 -0.4201  0.2096  0.0945
   84DC     O5' 2634  12.297   6.432   7.095  0.3437  0.1918 -0.1202
   84DC     C5' 2635  12.334   6.563   7.061  0.0341 -0.2494 -0.1666
   84DC    H5'1 2636  12.442   6.573   7.064 -0.2382  4.0396  1.3400
   84DC    H5'2 2637  12.292   6.636   7.130 -0.1842  0.2619 -0.8305
   84DC     C4' 2638  12.299   6.618   6.922 -0.6025  0.0924 -0.0476
   84DC     H4' 2639  12.338   6.719   6.924  0.7045 -0.3661 -0.9349
   84DC     O4' 2640  12.354   6.547   6.817  0.1234  0.2764 -0.8256
   84DC     C1' 2641  12.256   6.508   6.721  0.9257  0.3534 -0.3401
   84DC     H1' 2642  12.244   6.592   6.653  0.4518  2.0386  1.6988
   84DC      N1 2643  12.291   6.375   6.658  0.2468  0.6960 -0.5670
   84DC      C6 2644  12.295   6.251   6.728 -0.1619 -0.3987 -0.6145
   84DC      H6 2645  12.284   6.247   6.835  1.4953  1.9156 -0.2831
   84DC      C5 2646  12.314   6.133   6.661 -0.8844 -0.0458 -0.7662
   84DC      H5 2647  12.317   6.038   6.711 -0.4026 -0.3781 -1.4294
   84DC      C4 2648  12.329   6.141   6.518  0.2708  0.2442  0.1046
   84DC      N4 2649  12.345   6.032   6.438 -0.1583 -0.9026  0.3041
   84DC     H41 2650  12.334   5.939   6.476  0.9626 -0.9668  0.4944
   84DC     H42 2651  12.362   6.048   6.340  2.9494 -0.1098  0.8603
   84DC      N3 2652  12.331   6.256   6.457  0.5565 -0.5291  0.4037
   84DC      C2 2653  12.305   6.372   6.519  0.4664  0.3046 -0.2431
   84DC      O2 2654  12.290   6.469   6.443  0.0041 -0.0406 -0.4447
   84DC     C3' 2655  12.145   6.623   6.897 -0.6188  0.1421  0.8698
   84DC     H3' 2656  12.084   6.625   6.988 -0.2924  2.3658  1.0925
   84DC     C2' 2657  12.130   6.498   6.809 -1.0930  0.5963  0.5364
   84DC    H2'1 2658  12.124   6.403   6.861  3.2384 -0.8553 -1.1488
   84DC    H2'2 2659  12.040   6.514   6.750 -0.6348  0.6651 -0.1496
   84DC     O3' 2660  12.110   6.744   6.821  0.8848  0.4292  0.2773
   85DA       P 2661  11.958   6.802   6.817  0.2198 -0.2012 -0.3935
   85DA     O1P 2662  11.971   6.937   6.874  0.1010  0.4226  0.0131
   85DA     O2P 2663  11.864   6.707   6.873 -0.7701  0.2398  0.0759
   85DA     O5' 2664  11.933   6.800   6.666  0.3751  0.5662  0.1558
   85DA     C5' 2665  11.960   6.917   6.596  0.3063 -0.4290  0.2690
   85DA    H5'1 2666  12.058   6.957   6.624  1.1655 -1.1697 -1.4811
   85DA    H5'2 2667  11.894   6.995   6.633  0.7602  1.0702 -1.8496
   85DA     C4' 2668  11.953   6.910   6.442  0.1146  0.9249  0.6106
   85DA     H4' 2669  11.995   6.999   6.396  0.6010  1.5854  2.2366
   85DA     O4' 2670  12.012   6.787   6.397 -0.3223  0.6048  0.3426
   85DA     C1' 2671  11.923   6.706   6.326 -0.0393 -0.0645  0.2542
   85DA     H1' 2672  11.928   6.726   6.219 -0.6638  1.1367  0.4385
   85DA      N9 2673  11.951   6.568   6.364 -0.1039  0.1189 -0.1471
   85DA      C8 2674  11.957   6.501   6.482 -0.5469 -0.4677 -0.3907
   85DA      H8 2675  11.950   6.558   6.574 -1.8769 -0.5910 -0.4037
   85DA      N7 2676  11.967   6.371   6.476  0.4932 -0.4232  0.7634
   85DA      C5 2677  11.984   6.349   6.336  0.4665  0.0533 -0.5455
   85DA      C6 2678  12.015   6.238   6.256  0.4177  0.1700  0.7745
   85DA      N6 2679  12.023   6.115   6.307  0.0385 -0.3739  0.1109
   85DA     H61 2680  12.027   6.101   6.407  0.4664  0.7872  0.2766
   85DA     H62 2681  12.064   6.049   6.242 -0.1726  1.2588 -1.8023
   85DA      N1 2682  12.026   6.250   6.126  0.3765 -0.2245 -0.0312
   85DA      C2 2683  11.993   6.366   6.069 -0.7178  0.2209 -0.2497
   85DA      H2 2684  12.007   6.373   5.962 -0.6324 -1.0632 -0.3388
   85DA      N3 2685  11.955   6.480   6.135 -0.8554  0.4026  0.5982
   85DA      C4 2686  11.961   6.466   6.272 -0.0105  0.7510 -0.5170
   85DA     C3' 2687  11.802   6.902   6.404  0.0441 -0.0602  0.9941
   85DA     H3' 2688  11.737   6.940   6.483 -1.7786 -1.9553  0.4867
   85DA     C2' 2689  11.788   6.752   6.389  0.1722  0.0939  0.6865
   85DA    H2'1 2690  11.773   6.713   6.490 -1.6336  0.4359  0.5873
   85DA    H2'2 2691  11.698   6.740   6.328  0.0467 -1.4350  1.1175
   85DA     O3' 2692  11.777   6.972   6.281 -0.1543  0.6022  0.4632
   86DT       P 2693  11.636   7.001   6.222  0.0593 -0.3030  0.4751
   86DT     O1P 2694  11.635   7.135   6.156 -0.4553 -0.1949 -0.2287
   86DT     O2P 2695  11.528   6.960   6.312 -0.1892 -0.1722  0.0595
   86DT     O5' 2696  11.650   6.880   6.120  0.6270 -0.3432  0.1018
   86DT     C5' 2697  11.723   6.886   5.995  0.1194  0.9986 -0.7449
   86DT    H5'1 2698  11.826   6.874   6.030 -0.8179 -2.7562  1.3314
   86DT    H5'2 2699  11.682   6.976   5.949 -3.4298 -0.3103 -0.4787
   86DT     C4' 2700  11.709   6.774   5.896 -0.3568  0.0348 -0.2294
   86DT     H4' 2701  11.769   6.795   5.807 -0.1324 -1.1236 -0.3661
   86DT     O4' 2702  11.746   6.652   5.959 -0.1759 -0.0176 -0.6353
   86DT     C1' 2703  11.659   6.552   5.912  0.3599 -0.3967 -0.1879
   86DT     H1' 2704  11.694   6.517   5.816  3.7103 -0.2732  0.8576
   86DT      N1 2705  11.654   6.443   6.011  0.1704  0.3302 -1.0638
   86DT      C6 2706  11.621   6.468   6.142 -0.5132  0.6432  0.3146
   86DT      H6 2707  11.604   6.568   6.180  0.3459  0.8531  0.1687
   86DT      C5 2708  11.618   6.369   6.233  0.0652 -0.5797 -0.0907
   86DT      C7 2709  11.580   6.405   6.377  0.5879 -0.4722  0.0325
   86DT     H71 2710  11.658   6.366   6.443  0.7094 -0.4131 -0.0759
   86DT     H72 2711  11.578   6.513   6.388 -0.8541 -0.4534 -0.2707
   86DT     H73 2712  11.490   6.352   6.408  0.4103 -0.4781 -0.4838
   86DT      C4 2713  11.662   6.238   6.200  0.0438  0.3232  0.1496
   86DT      O4 2714  11.661   6.142   6.277 -0.3346  0.2026  0.4577
   86DT      N3 2715  11.695   6.217   6.070 -0.1493 -0.3563  0.0689
   86DT      H3 2716  11.724   6.125   6.041  0.1386 -0.0021 -0.8079
   86DT      C2 2717  11.699   6.315   5.974  0.3172 -0.0007  0.7484
   86DT      O2 2718  11.730   6.274   5.863 -0.0709 -0.2312  0.1990
   86DT     C3' 2719  11.571   6.750   5.838  0.3088 -0.1044  0.7211
   86DT     H3' 2720  11.498   6.827   5.866 -1.2472 -1.1192 -0.3512
   86DT     C2' 2721  11.524   6.624   5.900 -0.4374 -0.2876  0.6562
   86DT    H2'1 2722  11.480   6.649   5.997 -0.8963  1.1152  0.1062
   86DT    H2'2 2723  11.461   6.560   5.838  0.8903 -0.1990 -0.8366
   86DT     O3' 2724  11.569   6.729   5.695  0.1592 -0.4646 -0.0032
   87DG       P 2725  11.447   6.745   5.604 -0.0325  0.2631  0.2953
   87DG     O1P 2726  11.502   6.798   5.480 -0.2153 -0.1349  0.2301
   87DG     O2P 2727  11.344   6.818   5.683 -0.3140  0.7122  0.3098
   87DG     O5' 2728  11.413   6.593   5.583 -0.5214  0.4262 -0.1740
   87DG     C5' 2729  11.508   6.497   5.543 -0.0745  0.1916 -0.7228
   87DG    H5'1 2730  11.596   6.501   5.607 -0.4008 -0.3311 -0.2340
   87DG    H5'2 2731  11.526   6.516   5.437  1.9986  1.8189 -0.1250
   87DG     C4' 2732  11.450   6.354   5.559 -0.4987  0.8177  0.7863
   87DG     H4' 2733  11.515   6.289   5.500  0.9350  0.9084  2.2017
   87DG     O4' 2734  11.468   6.304   5.689  0.4086 -0.1307 -0.2221
   87DG     C1' 2735  11.352   6.230   5.727  1.0993  0.5762  0.2842
   87DG     H1' 2736  11.349   6.134   5.674 -0.1496  1.7341 -1.8865
   87DG      N9 2737  11.354   6.209   5.873  0.5172  0.8762 -0.0503
   87DG      C8 2738  11.327   6.292   5.976  0.0659 -0.3345 -0.7529
   87DG      H8 2739  11.307   6.398   5.979  0.9548 -0.1191 -1.6849
   87DG      N7 2740  11.345   6.240   6.093 -0.3054 -0.4448 -0.0492
   87DG      C5 2741  11.365   6.106   6.066 -0.1440  0.0388  0.4239
   87DG      C6 2742  11.377   5.996   6.151  0.0621 -0.3388 -0.4156
   87DG      O6 2743  11.353   5.995   6.274 -0.0521 -0.1513  0.5004
   87DG      N1 2744  11.411   5.881   6.085 -0.2747 -0.3350 -0.3456
   87DG      H1 2745  11.438   5.800   6.140  0.5159  0.1689  0.0406
   87DG      C2 2746  11.433   5.871   5.952  0.8244  1.1950 -0.8041
   87DG      N2 2747  11.467   5.753   5.901  0.8793  0.3255  0.9458
   87DG     H21 2748  11.503   5.684   5.965  0.7779 -1.0267 -0.3919
   87DG     H22 2749  11.497   5.748   5.804  0.8788 -1.7294  1.0184
   87DG      N3 2750  11.418   5.970   5.870 -0.3221  0.1719  0.2360
   87DG      C4 2751  11.383   6.087   5.929 -0.2514 -0.4794  0.3281
   87DG     C3' 2752  11.297   6.335   5.536 -0.2911  0.5818 -0.1210
   87DG     H3' 2753  11.249   6.420   5.489 -1.4190  0.3903  0.6642
   87DG     C2' 2754  11.239   6.315   5.675  0.2861 -0.0842  0.5652
   87DG    H2'1 2755  11.232   6.406   5.736 -1.3421  0.1512  0.0665
   87DG    H2'2 2756  11.144   6.263   5.673 -0.2409  0.8696 -0.8311
   87DG     O3' 2757  11.278   6.212   5.461  0.5023  0.7387  0.3124
   88DC       P 2758  11.261   6.208   5.307  0.0183 -0.3484 -0.1133
   88DC     O1P 2759  11.380   6.266   5.241 -0.1013 -0.2026 -0.5600
   88DC     O2P 2760  11.131   6.264   5.278  0.2634 -0.0901 -0.3907
   88DC     O5' 2761  11.268   6.049   5.272 -0.0038 -0.0356 -0.0237
   88DC     C5' 2762  11.396   5.985   5.248  0.2434 -0.4487 -0.2343
   88DC    H5'1 2763  11.472   6.029   5.311  0.1778 -1.1989  0.3907
   88DC    H5'2 2764  11.423   6.007   5.145 -1.0831  0.0936 -0.4957
   88DC     C4' 2765  11.404   5.834   5.256  0.7659 -0.1343 -0.8301
   88DC     H4' 2766  11.505   5.808   5.225  0.7578  0.7588 -1.6566
   88DC     O4' 2767  11.387   5.797   5.396 -0.1875 -0.2276  0.1003
   88DC     C1' 2768  11.276   5.707   5.403  0.2059  0.4934  0.4908
   88DC     H1' 2769  11.323   5.610   5.413  0.5049  0.6668  0.7743
   88DC      N1 2770  11.199   5.752   5.531 -0.3718  0.0846  0.2882
   88DC      C6 2771  11.144   5.881   5.545  0.3914  0.1708  0.0973
   88DC      H6 2772  11.137   5.948   5.462 -3.1687  0.6771  0.6715
   88DC      C5 2773  11.107   5.923   5.668  0.4639  0.3585 -0.4782
   88DC      H5 2774  11.073   6.022   5.696 -0.6525 -0.2257  0.2841
   88DC      C4 2775  11.100   5.826   5.772 -0.3011 -0.4164  0.5397
   88DC      N4 2776  11.071   5.863   5.890  0.2572  0.1312 -0.1563
   88DC     H41 2777  11.036   5.957   5.904  1.0019  0.5547 -1.0055
   88DC     H42 2778  11.090   5.798   5.965 -1.2460  1.6009  1.6022
   88DC      N3 2779  11.153   5.709   5.760 -0.4327  0.2404  0.2773
   88DC      C2 2780  11.205   5.670   5.643 -0.6400 -0.5637 -0.1636
   88DC      O2 2781  11.254   5.556   5.637  0.2156 -0.4535 -0.2551
   88DC     C3' 2782  11.296   5.761   5.176 -0.1982  0.7970  0.6318
   88DC     H3' 2783  11.250   5.831   5.106  1.4748  1.7371  0.3993
   88DC     C2' 2784  11.194   5.723   5.271  0.0716 -0.1334 -0.3384
   88DC    H2'1 2785  11.119   5.802   5.275  0.2879  0.0349  1.4273
   88DC    H2'2 2786  11.153   5.623   5.253 -1.7237 -0.3493  3.8733
   88DC     O3' 2787  11.355   5.654   5.093  0.2831  0.5687 -0.1749
   89DC       P 2788  11.278   5.562   4.981  0.0542 -0.0104  0.0142
   89DC     O1P 2789  11.381   5.505   4.887  0.2202 -0.7053  0.2104
   89DC     O2P 2790  11.169   5.640   4.923  0.5516 -0.2418  0.0319
   89DC     O5' 2791  11.213   5.438   5.065  0.1219 -0.0642  0.2742
   89DC     C5' 2792  11.299   5.343   5.123 -0.4848 -0.2143 -0.6588
   89DC    H5'1 2793  11.380   5.396   5.172 -0.7239  1.2111 -1.7534
   89DC    H5'2 2794  11.333   5.271   5.048 -1.0003 -2.2289  0.9389
   89DC     C4' 2795  11.215   5.257   5.225 -0.6324  0.0404  0.8272
   89DC     H4' 2796  11.285   5.195   5.281  2.1233  0.9272 -1.4199
   89DC     O4' 2797  11.160   5.347   5.326 -0.1833 -0.0324  0.5081
   89DC     C1' 2798  11.023   5.324   5.341  0.1811  0.6704 -0.6829
   89DC     H1' 2799  11.016   5.233   5.401  1.0038  0.7987 -0.3848
   89DC      N1 2800  10.955   5.440   5.413  0.6701 -0.3096 -0.2298
   89DC      C6 2801  10.907   5.555   5.356  0.3810 -0.1232 -0.1869
   89DC      H6 2802  10.895   5.551   5.249 -0.2448 -0.9042 -0.0978
   89DC      C5 2803  10.858   5.654   5.429  0.1857  0.2010 -0.2876
   89DC      H5 2804  10.825   5.746   5.384  5.2533  0.7107 -3.8598
   89DC      C4 2805  10.853   5.635   5.569 -0.2784  0.7766 -0.2678
   89DC      N4 2806  10.787   5.729   5.629  0.2482 -0.0773 -0.2662
   89DC     H41 2807  10.763   5.809   5.572  0.6767  1.4284  1.5656
   89DC     H42 2808  10.801   5.734   5.729  1.2677  0.0408 -0.4077
   89DC      N3 2809  10.894   5.530   5.633 -0.6895 -0.2443 -0.5556
   89DC      C2 2810  10.950   5.435   5.554 -0.3002 -0.3260  0.3532
   89DC      O2 2811  10.994   5.328   5.605 -0.4092  0.0715 -0.1501
   89DC     C3' 2812  11.092   5.178   5.169  0.7807  0.5639  0.9900
   89DC     H3' 2813  11.104   5.162   5.062 -1.4708  0.5293  0.7034
   89DC     C2' 2814  10.979   5.276   5.202 -0.6293 -0.6234 -0.0734
   89DC    H2'1 2815  10.989   5.365   5.139  0.0846  0.3394  1.3623
   89DC    H2'2 2816  10.880   5.232   5.195 -0.0842 -2.3693  2.1635
   89DC     O3' 2817  11.064   5.058   5.239  0.0899 -0.6977 -1.0181
   90DT       P 2818  11.126   4.917   5.202  0.3006  0.0931 -0.2182
   90DT     O1P 2819  11.262   4.937   5.152  0.0862 -0.6770  0.5627
   90DT     O2P 2820  11.027   4.848   5.113 -0.1126 -0.8029 -0.0185
   90DT     O5' 2821  11.122   4.849   5.349  0.2816  0.4317  0.0152
   90DT     C5' 2822  11.230   4.862   5.436 -0.0744  0.5840  0.9517
   90DT    H5'1 2823  11.290   4.950   5.414  0.6465 -0.4823 -1.7431
   90DT    H5'2 2824  11.281   4.768   5.417  1.3147  1.8727 -2.3889
   90DT     C4' 2825  11.182   4.854   5.581 -1.1128  0.2272  0.6162
   90DT     H4' 2826  11.272   4.847   5.642  1.4139  1.4431 -2.6595
   90DT     O4' 2827  11.110   4.970   5.619  0.0095 -0.0445  0.0223
   90DT     C1' 2828  10.992   4.934   5.679 -0.2651 -0.4312 -0.2647
   90DT     H1' 2829  10.997   4.923   5.787  1.1584 -3.0816 -0.5075
   90DT      N1 2830  10.873   5.026   5.646 -0.6536 -0.4061  0.0915
   90DT      C6 2831  10.838   5.054   5.513  0.2908  0.2505 -0.9443
   90DT      H6 2832  10.892   4.998   5.438  0.1680 -0.6009 -0.4106
   90DT      C5 2833  10.735   5.137   5.483  0.3167  0.5436  0.1602
   90DT      C7 2834  10.687   5.151   5.343  0.4115 -0.1441  0.5157
   90DT     H71 2835  10.587   5.108   5.336  0.2936  0.2511 -0.3685
   90DT     H72 2836  10.664   5.256   5.321 -1.8281 -0.5236  0.7913
   90DT     H73 2837  10.745   5.098   5.268 -1.4312 -0.9569 -0.4122
   90DT      C4 2838  10.669   5.222   5.584 -0.4799 -0.1632 -0.4596
   90DT      O4 2839  10.582   5.303   5.558  0.0972  0.0603 -0.0672
   90DT      N3 2840  10.698   5.181   5.715 -0.5277  0.3180  0.8731
   90DT      H3 2841  10.655   5.235   5.789 -0.2418  0.8339  0.6702
   90DT      C2 2842  10.799   5.088   5.749  0.4170  0.1002  0.3034
   90DT      O2 2843  10.817   5.071   5.869 -0.2885  0.4003  0.1262
   90DT     C3' 2844  11.099   4.730   5.604 -0.2767 -0.6140  0.1286
   90DT     H3' 2845  11.097   4.662   5.518 -2.0492  0.4141 -0.6994
   90DT     C2' 2846  10.958   4.793   5.621  0.1145  0.3625 -0.2801
   90DT    H2'1 2847  10.915   4.789   5.521  1.1910  0.0463 -0.7411
   90DT    H2'2 2848  10.890   4.742   5.688  1.1580 -0.7048  0.0096
   90DT     O3' 2849  11.159   4.681   5.721  0.0147  0.3649 -0.1810
   91DT       P 2850  11.116   4.537   5.780 -0.0315 -0.3791  0.0429
   91DT     O1P 2851  11.231   4.481   5.847 -0.0208  0.2784 -0.6218
   91DT     O2P 2852  11.043   4.458   5.679  0.7456 -0.3556 -0.2783
   91DT     O5' 2853  11.013   4.576   5.889  0.3083  0.3091  0.3135
   91DT     C5' 2854  11.038   4.666   5.995 -0.2012  0.9524  0.3097
   91DT    H5'1 2855  11.076   4.764   5.966 -1.6264  1.7778  1.0775
   91DT    H5'2 2856  11.114   4.614   6.052 -1.5961 -1.8342 -0.2050
   91DT     C4' 2857  10.911   4.694   6.077 -0.2249 -0.0994  0.3015
   91DT     H4' 2858  10.951   4.741   6.167  0.1687  1.0420 -0.4436
   91DT     O4' 2859  10.836   4.787   5.998  0.1444  0.6743 -0.8976
   91DT     C1' 2860  10.706   4.771   6.038  0.4764 -0.5635 -0.3094
   91DT     H1' 2861  10.689   4.811   6.138  3.2416 -0.3389  0.1411
   91DT      N1 2862  10.623   4.831   5.931  0.1079 -0.1039  0.1980
   91DT      C6 2863  10.624   4.782   5.798 -0.1361  0.4180 -0.6798
   91DT      H6 2864  10.701   4.712   5.770  0.6770  1.4743 -1.1718
   91DT      C5 2865  10.540   4.830   5.705 -0.3144  0.3851  0.1231
   91DT      C7 2866  10.545   4.765   5.569  0.1498 -0.3511  0.9126
   91DT     H71 2867  10.613   4.682   5.551 -0.8929 -0.8525 -0.8708
   91DT     H72 2868  10.442   4.735   5.553 -0.3302  0.6046  2.0132
   91DT     H73 2869  10.554   4.835   5.485  0.7370  0.2913  1.4921
   91DT      C4 2870  10.441   4.934   5.729 -0.8375  0.4205  0.0869
   91DT      O4 2871  10.367   4.993   5.652 -0.0815  0.4365  0.1284
   91DT      N3 2872  10.446   4.979   5.858 -0.3104 -0.4594 -0.2518
   91DT      H3 2873  10.370   5.042   5.881  0.1906 -0.3545  1.1761
   91DT      C2 2874  10.530   4.929   5.957 -0.2420 -0.1729  0.1364
   91DT      O2 2875  10.504   4.951   6.074  0.0352 -0.7500  0.0525
   91DT     C3' 2876  10.823   4.576   6.118 -0.1252 -0.2840 -0.3755
   91DT     H3' 2877  10.861   4.480   6.083  1.3885 -0.1403  0.7187
   91DT     C2' 2878  10.692   4.626   6.051 -0.8370  0.0693 -0.0948
   91DT    H2'1 2879  10.685   4.580   5.952 -0.7936  0.1866 -0.1529
   91DT    H2'2 2880  10.602   4.596   6.105  0.5963 -4.1719  0.2940
   91DT     O3' 2881  10.802   4.559   6.256 -0.2964  0.1792  0.2592
   92DT       P 2882  10.745   4.428   6.316  0.4041  0.1903 -0.1103
   92DT     O1P 2883  10.813   4.405   6.445 -0.2361  0.2830  0.5575
   92DT     O2P 2884  10.758   4.318   6.222 -0.2841  0.4622  0.2097
   92DT     O5' 2885  10.605   4.472   6.344  0.0012 -0.0637 -0.1527
   92DT     C5' 2886  10.571   4.562   6.444 -0.3241  0.3951 -0.4392
   92DT    H5'1 2887  10.640   4.646   6.433 -3.1029  2.9702  0.2833
   92DT    H5'2 2888  10.569   4.507   6.538 -2.6851  1.8350  0.4566
   92DT     C4' 2889  10.431   4.628   6.432  0.2665  0.7213 -0.5078
   92DT     H4' 2890  10.431   4.703   6.511 -2.9548  0.2409  0.0857
   92DT     O4' 2891  10.401   4.697   6.310  0.0397 -0.4162  0.0128
   92DT     C1' 2892  10.274   4.653   6.268 -0.0711 -0.2212  0.4723
   92DT     H1' 2893  10.208   4.724   6.318 -1.3447 -0.4274 -0.8314
   92DT      N1 2894  10.259   4.675   6.120 -0.6154  0.5388 -0.6329
   92DT      C6 2895  10.329   4.599   6.031  0.6256  0.0203 -0.0988
   92DT      H6 2896  10.398   4.530   6.076  0.1661 -0.6829 -0.4487
   92DT      C5 2897  10.308   4.595   5.899  0.0540 -0.3616  0.1878
   92DT      C7 2898  10.380   4.499   5.806  0.2130  0.2739 -0.0855
   92DT     H71 2899  10.450   4.436   5.862 -1.2781 -0.6181  0.8572
   92DT     H72 2900  10.314   4.425   5.760  0.1923  0.0057  0.3649
   92DT     H73 2901  10.431   4.553   5.726 -0.2671 -2.4715 -2.4171
   92DT      C4 2902  10.225   4.699   5.844 -0.9889 -0.1332 -0.0199
   92DT      O4 2903  10.211   4.732   5.727  0.1678 -0.2501  0.6874
   92DT      N3 2904  10.162   4.775   5.941  0.6270 -0.1824  0.4054
   92DT      H3 2905  10.098   4.845   5.907  2.1744  0.5582 -1.1795
   92DT      C2 2906  10.162   4.761   6.073 -0.3326  0.6581  0.0746
   92DT      O2 2907  10.087   4.835   6.143  0.1207 -0.1023  0.0538
   92DT     C3' 2908  10.314   4.528   6.450 -0.1890 -0.3239  0.1601
   92DT     H3' 2909  10.359   4.432   6.476 -0.7799 -0.7407 -0.3622
   92DT     C2' 2910  10.251   4.508   6.314 -0.6912 -0.2760  0.2810
   92DT    H2'1 2911  10.303   4.435   6.252 -3.0674 -2.2959  0.5087
   92DT    H2'2 2912  10.149   4.471   6.308 -0.8675  0.4513 -1.9342
   92DT     O3' 2913  10.224   4.566   6.552  0.1299 -0.6205 -0.1966
   93DT       P 2914  10.111   4.464   6.611  0.0240  0.0519  0.1074
   93DT     O1P 2915  10.087   4.506   6.750 -0.0737  0.4022  1.2033
   93DT     O2P 2916  10.149   4.324   6.575 -0.1378  1.3448 -0.1518
   93DT     O5' 2917   9.975   4.497   6.532  0.4030 -0.5846 -0.5490
   93DT     C5' 2918   9.915   4.629   6.543  0.8630 -0.0168 -0.2074
   93DT    H5'1 2919   9.993   4.701   6.521  0.5088  0.1245 -1.0328
   93DT    H5'2 2920   9.884   4.640   6.648  1.3626  1.2713 -0.1826
   93DT     C4' 2921   9.785   4.659   6.459 -0.4332  0.0071 -1.0326
   93DT     H4' 2922   9.748   4.755   6.496  0.3415  0.3547 -1.1259
   93DT     O4' 2923   9.820   4.666   6.324 -0.0131 -0.1718  0.1455
   93DT     C1' 2924   9.734   4.579   6.252  0.1233  0.7485 -0.4695
   93DT     H1' 2925   9.645   4.637   6.225 -0.5297  0.3577  0.7518
   93DT      N1 2926   9.811   4.542   6.131  0.2639  0.6466  0.0893
   93DT      C6 2927   9.913   4.453   6.137  0.6192  0.2023  0.3628
   93DT      H6 2928   9.942   4.409   6.231 -0.1692 -0.6075  0.2389
   93DT      C5 2929   9.982   4.423   6.021  0.6157  0.8055 -0.0114
   93DT      C7 2930  10.079   4.307   6.020  0.0219 -0.2139  0.2652
   93DT     H71 2931  10.182   4.341   6.017 -0.3083  0.7770 -2.3889
   93DT     H72 2932  10.062   4.244   6.107  0.5645 -0.2272  0.3637
   93DT     H73 2933  10.073   4.251   5.926  3.0423 -0.2043 -0.0260
   93DT      C4 2934   9.956   4.494   5.895 -0.5831 -0.6796  0.3043
   93DT      O4 2935  10.019   4.482   5.788  0.6837  0.6904 -0.0133
   93DT      N3 2936   9.850   4.583   5.898 -0.0666  0.3289 -0.3194
   93DT      H3 2937   9.822   4.625   5.811  0.8272  0.8142 -0.3859
   93DT      C2 2938   9.779   4.612   6.013 -0.3127 -0.0984  0.8641
   93DT      O2 2939   9.695   4.700   6.011  0.2414 -0.9132 -0.3179
   93DT     C3' 2940   9.671   4.561   6.486  0.7894 -0.7056  0.1729
   93DT     H3' 2941   9.677   4.509   6.582 -0.2730 -0.2516  0.4992
   93DT     C2' 2942   9.702   4.473   6.364 -0.1867  0.3312 -0.2026
   93DT    H2'1 2943   9.780   4.400   6.385 -0.4069 -0.1514 -1.0486
   93DT    H2'2 2944   9.617   4.414   6.330  0.9412 -0.8323 -1.0676
   93DT     O3' 2945   9.543   4.630   6.475 -0.4693 -0.2081 -0.2370
   94DG       P 2946   9.409   4.549   6.493  0.3025  0.2944  0.2422
   94DG     O1P 2947   9.315   4.645   6.551  0.6777  0.6242  0.1660
   94DG     O2P 2948   9.430   4.425   6.568 -1.0216  0.3191  0.2779
   94DG     O5' 2949   9.354   4.511   6.346 -0.2162 -0.0907 -0.5856
   94DG     C5' 2950   9.267   4.587   6.266 -0.5346 -0.0671 -0.1741
   94DG    H5'1 2951   9.320   4.679   6.242 -1.0321  0.5698  1.0524
   94DG    H5'2 2952   9.173   4.613   6.316 -0.5110 -0.8427  0.2918
   94DG     C4' 2953   9.230   4.503   6.133  0.3989 -0.2051  0.3084
   94DG     H4' 2954   9.151   4.546   6.071  1.8566  0.6455 -1.0333
   94DG     O4' 2955   9.343   4.517   6.049 -0.0438 -0.6558 -0.1850
   94DG     C1' 2956   9.354   4.384   5.998 -0.0593 -0.5722 -0.3205
   94DG     H1' 2957   9.273   4.368   5.926  0.1298  1.0357 -0.9236
   94DG      N9 2958   9.484   4.369   5.926 -0.8218 -0.1400 -0.7219
   94DG      C8 2959   9.603   4.304   5.966 -0.0312  0.0220 -0.6485
   94DG      H8 2960   9.628   4.279   6.068  0.1234 -0.8106 -0.8830
   94DG      N7 2961   9.695   4.290   5.870  0.2440 -0.1215 -0.0725
   94DG      C5 2962   9.631   4.347   5.758  0.1133  0.3948  0.2349
   94DG      C6 2963   9.661   4.351   5.617 -0.2122 -0.5993  0.1982
   94DG      O6 2964   9.766   4.320   5.553 -0.0866 -0.6430 -0.2303
   94DG      N1 2965   9.572   4.422   5.546  0.0842  0.4256 -0.1394
   94DG      H1 2966   9.602   4.451   5.454 -1.2900  0.0124 -0.7510
   94DG      C2 2967   9.453   4.471   5.592 -0.1011 -0.2047  0.3926
   94DG      N2 2968   9.387   4.538   5.500 -0.4064 -0.2536  0.3518
   94DG     H21 2969   9.428   4.562   5.411  0.2026  0.5103  0.8179
   94DG     H22 2970   9.294   4.569   5.524 -0.3947 -0.0796  0.1717
   94DG      N3 2971   9.407   4.438   5.713  0.1057  0.4323  0.0023
   94DG      C4 2972   9.506   4.388   5.793  0.6419 -0.6495  0.5899
   94DG     C3' 2973   9.205   4.355   6.163 -0.2850  0.3864 -0.5068
   94DG     H3' 2974   9.180   4.336   6.267 -2.4033 -0.4279 -1.1177
   94DG     C2' 2975   9.330   4.295   6.116  0.2941 -0.3341 -0.4624
   94DG    H2'1 2976   9.401   4.302   6.199  0.2401 -0.9048 -0.3626
   94DG    H2'2 2977   9.323   4.192   6.082 -1.2057 -0.7305  0.9121
   94DG     O3' 2978   9.108   4.294   6.082 -1.2580  0.4017  0.5533
   95DA       P 2979   8.969   4.244   6.127 -0.0721 -0.1274  0.0416
   95DA     O1P 2980   8.907   4.355   6.202 -0.1856  0.2261  0.0814
   95DA     O2P 2981   8.983   4.106   6.186 -0.1140  0.7429  0.3204
   95DA     O5' 2982   8.905   4.235   5.989 -0.1694  0.3213 -0.3884
   95DA     C5' 2983   8.863   4.347   5.917 -0.0025 -0.0221  0.2534
   95DA    H5'1 2984   8.937   4.421   5.947  1.4637 -1.7937  1.2411
   95DA    H5'2 2985   8.766   4.385   5.950  0.8454  0.6278  2.1601
   95DA     C4' 2986   8.870   4.329   5.770 -0.0309  0.5697 -0.5539
   95DA     H4' 2987   8.811   4.415   5.738  0.3455  0.7797 -0.6937
   95DA     O4' 2988   9.001   4.329   5.726  0.2524 -0.3056  0.0830
   95DA     C1' 2989   9.029   4.208   5.659 -0.0765 -0.1808 -0.6943
   95DA     H1' 2990   9.013   4.226   5.552 -0.5109 -0.5460 -0.6937
   95DA      N9 2991   9.162   4.156   5.693  0.2316  0.1503 -0.3670
   95DA      C8 2992   9.211   4.120   5.823  0.1666 -0.2151  0.4962
   95DA      H8 2993   9.150   4.117   5.912 -0.2793 -3.3567  0.2148
   95DA      N7 2994   9.339   4.101   5.823  0.4234  0.4312 -0.8731
   95DA      C5 2995   9.370   4.102   5.684  0.0687 -0.2923  0.3351
   95DA      C6 2996   9.483   4.079   5.607 -0.2228  0.2286 -0.4072
   95DA      N6 2997   9.600   4.038   5.648 -0.0363 -0.4439 -0.1453
   95DA     H61 2998   9.607   4.017   5.747  0.8811  1.5301  0.2485
   95DA     H62 2999   9.669   4.007   5.582  2.9916  0.2725  2.4248
   95DA      N1 3000   9.488   4.092   5.476  0.0804 -0.0210 -0.4128
   95DA      C2 3001   9.377   4.138   5.419 -0.2390 -0.5724 -0.0769
   95DA      H2 3002   9.395   4.160   5.315  2.6153 -0.8001  0.2832
   95DA      N3 3003   9.262   4.157   5.473  0.0776 -0.5202 -0.3551
   95DA      C4 3004   9.264   4.135   5.609 -0.6530 -0.2267  0.4122
   95DA     C3' 3005   8.801   4.199   5.725 -0.0804 -0.2945 -0.5159
   95DA     H3' 3006   8.746   4.168   5.814  0.2320 -0.8065 -0.4949
   95DA     C2' 3007   8.922   4.111   5.701 -0.2968 -0.6113 -0.1113
   95DA    H2'1 3008   8.947   4.068   5.798 -0.9111 -0.2043  0.2395
   95DA    H2'2 3009   8.909   4.037   5.622  0.4320  0.6868 -1.4949
   95DA     O3' 3010   8.715   4.225   5.612  0.1624  0.6075 -0.4930
   96DT       P 3011   8.600   4.118   5.563 -0.0386  0.1360 -0.2688
   96DT     O1P 3012   8.478   4.191   5.518 -0.4291 -0.4195  0.4725
   96DT     O2P 3013   8.589   4.014   5.662  0.0924  0.0287 -0.0688
   96DT     O5' 3014   8.686   4.055   5.438 -0.1117 -0.0176 -0.6351
   96DT     C5' 3015   8.718   4.130   5.324  0.2462 -0.2931  0.3938
   96DT    H5'1 3016   8.752   4.229   5.353 -3.0822  0.8923  0.6861
   96DT    H5'2 3017   8.627   4.156   5.271  0.1886  0.6809  0.9578
   96DT     C4' 3018   8.815   4.055   5.233 -0.2813  0.2284 -0.1882
   96DT     H4' 3019   8.828   4.114   5.142  0.1892  0.8916  0.2961
   96DT     O4' 3020   8.938   4.039   5.310  0.3350  0.1767 -0.3695
   96DT     C1' 3021   8.988   3.914   5.278  0.5396 -0.2895  0.2798
   96DT     H1' 3022   9.023   3.920   5.175 -1.3448  0.5463 -0.3483
   96DT      N1 3023   9.093   3.876   5.373  0.8589  0.4325  0.1460
   96DT      C6 3024   9.078   3.840   5.501  0.1270  0.3702 -0.3670
   96DT      H6 3025   8.977   3.848   5.537  0.2179 -0.4113  0.0908
   96DT      C5 3026   9.181   3.800   5.576  1.0382  0.3659 -0.2795
   96DT      C7 3027   9.156   3.770   5.720 -0.4357  0.3123 -0.2364
   96DT     H71 3028   9.194   3.669   5.738 -0.0224  0.5377  0.1447
   96DT     H72 3029   9.211   3.835   5.788 -0.8034 -0.2427  0.6059
   96DT     H73 3030   9.049   3.773   5.742 -0.1750  1.2686  1.0067
   96DT      C4 3031   9.319   3.790   5.528 -0.0579  0.2276 -0.2166
   96DT      O4 3032   9.418   3.757   5.595  0.3771  0.0310 -0.4667
   96DT      N3 3033   9.330   3.830   5.398  0.3872 -0.2220 -0.4933
   96DT      H3 3034   9.420   3.846   5.356  0.9258 -2.0248 -0.1139
   96DT      C2 3035   9.221   3.869   5.316 -0.2029  0.4632 -0.3831
   96DT      O2 3036   9.242   3.899   5.201 -0.0750 -0.2821  0.0373
   96DT     C3' 3037   8.775   3.913   5.190  0.0568  0.0452  0.0342
   96DT     H3' 3038   8.675   3.892   5.229 -0.4882  3.6567  0.9653
   96DT     C2' 3039   8.870   3.830   5.286  0.9044 -0.1396 -0.0887
   96DT    H2'1 3040   8.819   3.836   5.382 -2.0595  3.3051 -1.6505
   96DT    H2'2 3041   8.893   3.733   5.242  3.3132  0.7121 -0.8207
   96DT     O3' 3042   8.811   3.870   5.059  0.3082 -0.0990 -0.8772
   97DG       P 3043   8.714   3.849   4.946  0.1645  0.0750  0.4009
   97DG     O1P 3044   8.621   3.963   4.925  0.8023  0.5756  0.1522
   97DG     O2P 3045   8.657   3.716   4.964  0.2619 -0.3516  0.0012
   97DG     O5' 3046   8.822   3.840   4.832 -0.6372 -0.0131  0.4154
   97DG     C5' 3047   8.880   3.954   4.769  0.0283 -0.0359  0.6600
   97DG    H5'1 3048   8.911   4.020   4.850 -0.8373 -0.7458  1.6071
   97DG    H5'2 3049   8.803   4.012   4.718  0.8396  0.7620  0.3127
   97DG     C4' 3050   9.000   3.918   4.685  0.1074 -0.3793 -0.4427
   97DG     H4' 3051   9.037   4.002   4.625  0.6635  0.0510  0.4699
   97DG     O4' 3052   9.110   3.903   4.771  1.0058  0.4811 -0.3918
   97DG     C1' 3053   9.156   3.758   4.754  0.2528  0.3142 -0.2506
   97DG     H1' 3054   9.249   3.755   4.698  1.6401  1.8691  1.8161
   97DG      N9 3055   9.176   3.700   4.893 -0.1754  0.0648 -0.2611
   97DG      C8 3056   9.082   3.685   4.985  0.5293  0.0284 -0.0521
   97DG      H8 3057   8.983   3.725   4.966  0.3142 -1.1057 -1.4352
   97DG      N7 3058   9.120   3.622   5.092  0.5868  0.5778 -0.3720
   97DG      C5 3059   9.256   3.603   5.071 -0.6116 -0.2121 -0.0617
   97DG      C6 3060   9.361   3.545   5.148  0.0188  0.1857  0.4918
   97DG      O6 3061   9.362   3.494   5.262  0.3412  0.1503 -0.1679
   97DG      N1 3062   9.478   3.541   5.077 -0.0437  0.9217 -0.5093
   97DG      H1 3063   9.558   3.487   5.105 -0.0305 -0.3265 -2.7423
   97DG      C2 3064   9.502   3.600   4.956  0.3732 -0.8113 -0.2411
   97DG      N2 3065   9.623   3.571   4.903  0.0459 -0.2840 -0.5046
   97DG     H21 3066   9.693   3.532   4.964 -0.1241  1.0050  0.5607
   97DG     H22 3067   9.648   3.591   4.807 -2.5002 -0.6097 -1.3038
   97DG      N3 3068   9.409   3.671   4.889  0.1409  0.5242 -0.1063
   97DG      C4 3069   9.288   3.663   4.950 -0.3019 -0.1962 -0.9777
   97DG     C3' 3070   8.981   3.797   4.591  0.1785  0.5063  0.0602
   97DG     H3' 3071   8.875   3.777   4.575  0.2373 -0.1020  0.4220
   97DG     C2' 3072   9.041   3.680   4.681 -0.3837 -1.4846 -0.7265
   97DG    H2'1 3073   8.961   3.646   4.748 -2.6912  0.3092 -2.4044
   97DG    H2'2 3074   9.079   3.605   4.612  2.2619 -0.4896 -0.4440
   97DG     O3' 3075   9.056   3.821   4.481 -0.5234  0.5058 -0.2750
   98DG       P 3076   9.056   3.725   4.353 -0.1318  0.1438 -0.2962
   98DG     O1P 3077   9.087   3.806   4.236  0.1027  0.2195 -0.1789
   98DG     O2P 3078   8.925   3.652   4.351 -0.8092 -0.0815  0.4863
   98DG     O5' 3079   9.167   3.611   4.367 -0.0038 -0.2187  0.1451
   98DG     C5' 3080   9.308   3.631   4.370 -0.2189  0.3550  0.1648
   98DG    H5'1 3081   9.336   3.721   4.425 -1.7556  1.8013 -1.3067
   98DG    H5'2 3082   9.340   3.640   4.267 -1.2958  1.4420 -0.1044
   98DG     C4' 3083   9.383   3.511   4.429 -0.5539 -0.2148  0.4365
   98DG     H4' 3084   9.490   3.524   4.411 -0.9497  3.3481  0.0975
   98DG     O4' 3085   9.366   3.497   4.570  0.7148  0.1532  0.1984
   98DG     C1' 3086   9.351   3.363   4.600 -0.3086  0.0332  0.5098
   98DG     H1' 3087   9.449   3.316   4.602 -1.1212 -1.8001 -0.3951
   98DG      N9 3088   9.289   3.335   4.727  0.0064  0.3303 -0.0101
   98DG      C8 3089   9.159   3.332   4.755  0.1553  0.1863  0.2735
   98DG      H8 3090   9.086   3.357   4.679  0.0130  1.3940  0.7767
   98DG      N7 3091   9.134   3.261   4.864  0.2819 -1.1199 -0.1952
   98DG      C5 3092   9.256   3.235   4.916  0.0438  0.7023 -0.2129
   98DG      C6 3093   9.309   3.174   5.034  0.0275  0.3485 -0.3971
   98DG      O6 3094   9.247   3.118   5.131  0.0126 -0.0655 -0.0991
   98DG      N1 3095   9.444   3.191   5.057  0.2829 -0.1248 -0.4274
   98DG      H1 3096   9.485   3.151   5.140 -0.6488 -2.3683 -0.9426
   98DG      C2 3097   9.533   3.239   4.968 -0.1493  0.2046  0.4613
   98DG      N2 3098   9.657   3.248   4.995  0.2912  0.1011 -0.3712
   98DG     H21 3099   9.705   3.219   5.079 -0.7906 -0.8775 -0.0620
   98DG     H22 3100   9.721   3.274   4.921  0.6482 -0.5078 -0.2870
   98DG      N3 3101   9.491   3.275   4.842 -0.2024 -0.1797 -0.8029
   98DG      C4 3102   9.355   3.287   4.833  0.2712  0.2910 -0.8478
   98DG     C3' 3103   9.338   3.377   4.356 -0.4153  0.0591  0.2034
   98DG     H3' 3104   9.266   3.390   4.275 -0.6653  1.1611  0.5826
   98DG     C2' 3105   9.271   3.299   4.480 -0.5284 -0.6878  0.2096
   98DG    H2'1 3106   9.163   3.312   4.481 -0.6308 -0.3333 -3.5387
   98DG    H2'2 3107   9.288   3.192   4.469  1.1120 -0.2463 -2.2228
   98DG     O3' 3108   9.453   3.308   4.308  0.1656  0.2404  0.0245
   99DA       P 3109   9.507   3.315   4.154 -0.0160 -0.9340 -0.1227
   99DA     O1P 3110   9.480   3.456   4.115  0.2143 -0.0130 -0.3614
   99DA     O2P 3111   9.449   3.197   4.085 -0.4516  0.1371  0.4467
   99DA     O5' 3112   9.663   3.282   4.167 -0.5332 -0.4424 -0.1701
   99DA     C5' 3113   9.750   3.375   4.224  0.3430 -0.0309 -0.9065
   99DA    H5'1 3114   9.703   3.443   4.295  2.3642  0.2111  0.2676
   99DA    H5'2 3115   9.801   3.436   4.148 -1.3524 -0.4343 -2.4391
   99DA     C4' 3116   9.854   3.301   4.316 -0.3292  0.3638 -0.4602
   99DA     H4' 3117   9.932   3.376   4.328  2.1805 -1.9247 -1.3908
   99DA     O4' 3118   9.815   3.257   4.447 -0.2079  0.1971  0.5899
   99DA     C1' 3119   9.816   3.109   4.455 -0.2684 -0.2298 -1.1151
   99DA     H1' 3120   9.899   3.078   4.519 -0.9863 -0.7326 -0.4074
   99DA      N9 3121   9.698   3.050   4.519 -0.4214 -0.2410  0.0676
   99DA      C8 3122   9.573   3.054   4.465 -0.6203  0.5017 -0.1830
   99DA      H8 3123   9.539   3.087   4.368 -2.5188  1.7393  0.8413
   99DA      N7 3124   9.491   3.009   4.554  0.3842  0.2243 -0.2383
   99DA      C5 3125   9.559   2.982   4.666  0.1104 -0.1505 -0.0428
   99DA      C6 3126   9.536   2.930   4.796 -0.2730 -0.2699  0.1330
   99DA      N6 3127   9.418   2.885   4.842 -0.5680  0.5579 -0.1447
   99DA     H61 3128   9.337   2.888   4.781 -1.1508 -0.8373  0.5261
   99DA     H62 3129   9.399   2.854   4.936 -2.5505 -0.2330 -0.7553
   99DA      N1 3130   9.629   2.930   4.894  0.2100 -0.1781  0.0823
   99DA      C2 3131   9.747   2.986   4.864 -0.4889 -0.4841 -0.1758
   99DA      H2 3132   9.826   2.995   4.937  0.5699 -1.5301 -1.1517
   99DA      N3 3133   9.792   3.024   4.744  0.6837  0.2407 -0.1124
   99DA      C4 3134   9.686   3.019   4.651 -0.2305 -0.6295  0.2618
   99DA     C3' 3135   9.926   3.184   4.257 -0.1525 -0.6051  0.7976
   99DA     H3' 3136   9.920   3.181   4.148 -1.2814 -2.9670  0.8637
   99DA     C2' 3137   9.838   3.064   4.311 -0.2144  0.1228  0.0487
   99DA    H2'1 3138   9.745   3.061   4.254  0.9872  1.0314 -2.0533
   99DA    H2'2 3139   9.888   2.968   4.309  0.6130  0.5554 -1.0225
   99DA     O3' 3140  10.062   3.181   4.311 -0.1317  0.7760  0.2729
  100DG       P 3141  10.165   3.073   4.261 -0.1287 -0.2223  0.1527
  100DG     O1P 3142  10.292   3.117   4.319  0.7164  0.5533 -0.3126
  100DG     O2P 3143  10.149   3.069   4.116  0.7381 -0.5363 -0.2759
  100DG     O5' 3144  10.135   2.932   4.315 -0.1796  0.6356  0.0132
  100DG     C5' 3145  10.187   2.896   4.444  0.5045  0.0105  0.0984
  100DG    H5'1 3146  10.170   2.980   4.511 -0.7729  1.3729 -1.8301
  100DG    H5'2 3147  10.292   2.868   4.436 -0.0548 -1.5753 -3.4193
  100DG     C4' 3148  10.107   2.779   4.509 -0.2613 -0.0305  0.6673
  100DG     H4' 3149  10.147   2.742   4.604 -0.8709 -2.0907  0.1781
  100DG     O4' 3150   9.966   2.803   4.524 -0.0950  0.2840  0.3475
  100DG     C1' 3151   9.896   2.682   4.501 -0.3904 -0.7783  0.1336
  100DG     H1' 3152   9.924   2.617   4.584  0.7055 -0.8931 -0.3089
  100DG      N9 3153   9.755   2.696   4.491  0.5196  0.1421 -0.6954
  100DG      C8 3154   9.672   2.707   4.375 -0.3421  0.9026 -0.1650
  100DG      H8 3155   9.702   2.720   4.272 -0.1601 -0.4386 -0.3030
  100DG      N7 3156   9.542   2.697   4.403  0.0505 -0.5352  0.1123
  100DG      C5 3157   9.541   2.666   4.540  0.3396 -0.0014 -0.8174
  100DG      C6 3158   9.432   2.638   4.631 -0.4399 -0.4940  0.2131
  100DG      O6 3159   9.311   2.642   4.621 -0.0246  0.3472  0.2174
  100DG      N1 3160   9.476   2.603   4.759 -0.5236 -0.1735  0.4053
  100DG      H1 3161   9.414   2.568   4.831  1.2500 -3.1111  0.6844
  100DG      C2 3162   9.602   2.610   4.802 -0.0919  0.9140 -0.0448
  100DG      N2 3163   9.629   2.604   4.927 -0.2877  0.0210 -0.0838
  100DG     H21 3164   9.554   2.602   4.994  1.0890  1.0846  1.5506
  100DG     H22 3165   9.725   2.623   4.952  0.0831 -1.4234 -0.3656
  100DG      N3 3166   9.709   2.638   4.724  0.1806  0.1559 -0.0289
  100DG      C4 3167   9.670   2.668   4.594 -0.6196 -0.7417  0.1723
  100DG     C3' 3168  10.114   2.647   4.426 -0.0364 -0.2313  0.4408
  100DG     H3' 3169  10.189   2.650   4.347  0.6598 -0.3258  1.0899
  100DG     C2' 3170   9.970   2.646   4.371  0.1546 -0.2116 -0.1541
  100DG    H2'1 3171   9.963   2.732   4.304  0.3665 -1.2426 -1.5318
  100DG    H2'2 3172   9.947   2.554   4.317  0.4475 -0.8111  0.7268
  100DG     O3' 3173  10.137   2.536   4.499 -0.5955  0.3978  0.1041
  101DC       P 3174  10.269   2.457   4.500 -0.0719 -0.1457  0.0364
  101DC     O1P 3175  10.392   2.533   4.511 -0.2189  0.3878 -0.3181
  101DC     O2P 3176  10.259   2.351   4.400  0.8848 -0.0552 -0.3797
  101DC     O5' 3177  10.256   2.392   4.643 -0.2772 -0.2994  0.0773
  101DC     C5' 3178  10.250   2.459   4.764 -0.3455 -0.0186 -0.2375
  101DC    H5'1 3179  10.225   2.562   4.738  0.0308  0.1661  0.1135
  101DC    H5'2 3180  10.356   2.462   4.789 -0.3858  1.8918 -0.1602
  101DC     C4' 3181  10.165   2.402   4.879 -0.2379  0.2768  0.4414
  101DC     H4' 3182  10.173   2.464   4.969 -1.7741  0.1125  0.7142
  101DC     O4' 3183  10.031   2.411   4.835  0.3552 -0.1761 -0.3362
  101DC     C1' 3184   9.957   2.292   4.858 -0.7011 -0.0096  1.3411
  101DC     H1' 3185   9.914   2.288   4.958 -0.9940  2.0216  1.3379
  101DC      N1 3186   9.859   2.278   4.738  0.3759  0.2288 -0.1582
  101DC      C6 3187   9.901   2.307   4.612  0.4874 -0.4177  0.4865
  101DC      H6 3188  10.007   2.316   4.594  0.9027  0.7577  3.0065
  101DC      C5 3189   9.802   2.333   4.517  0.5318  0.0985  0.2956
  101DC      H5 3190   9.834   2.359   4.417  1.1738  0.1413  0.5022
  101DC      C4 3191   9.665   2.310   4.558  0.7355  0.8062  0.0902
  101DC      N4 3192   9.562   2.343   4.487 -0.1978  0.0091  0.1014
  101DC     H41 3193   9.568   2.381   4.393 -2.2025 -1.4999 -0.7225
  101DC     H42 3194   9.472   2.332   4.531 -0.3288  1.4404  0.2398
  101DC      N3 3195   9.630   2.272   4.681  0.1843  0.0862 -0.0528
  101DC      C2 3196   9.725   2.265   4.775  0.3310 -0.3170  0.2655
  101DC      O2 3197   9.695   2.255   4.893  0.0946 -0.1443  0.2167
  101DC     C3' 3198  10.197   2.256   4.915  0.3194 -0.3651  0.2886
  101DC     H3' 3199  10.291   2.219   4.874 -0.1196 -0.4161 -0.7061
  101DC     C2' 3200  10.075   2.193   4.843  0.0182 -0.1990 -0.3229
  101DC    H2'1 3201  10.105   2.194   4.739  1.0017  4.9547 -0.2520
  101DC    H2'2 3202  10.052   2.093   4.881  0.1412 -0.0269  0.2096
  101DC     O3' 3203  10.193   2.248   5.055 -0.3557 -0.3214 -0.0706
  102DA       P 3204  10.207   2.115   5.141 -0.0429 -0.0463  0.1445
  102DA     O1P 3205  10.252   2.159   5.276 -0.0601  0.3386  0.2369
  102DA     O2P 3206  10.293   2.015   5.076  0.3120 -0.3014 -0.5056
  102DA     O5' 3207  10.058   2.051   5.157  0.0119 -0.2588  0.8517
  102DA     C5' 3208   9.985   2.067   5.275 -0.2877  0.8831 -0.2425
  102DA    H5'1 3209   9.939   2.166   5.284  0.4402  1.1920  0.1959
  102DA    H5'2 3210  10.055   2.048   5.357  2.7459 -0.6213 -2.9666
  102DA     C4' 3211   9.870   1.964   5.269 -0.0148  0.2291 -0.9229
  102DA     H4' 3212   9.808   1.976   5.357  1.3887 -0.0613  0.1356
  102DA     O4' 3213   9.798   1.983   5.152  0.5216  0.5472  0.3081
  102DA     C1' 3214   9.781   1.864   5.083 -0.2056  0.1723 -0.4831
  102DA     H1' 3215   9.699   1.805   5.125 -0.8118  1.5173  0.2968
  102DA      N9 3216   9.746   1.909   4.941 -0.3207 -0.3960  0.2903
  102DA      C8 3217   9.834   1.923   4.837 -0.4382 -0.6302  0.4477
  102DA      H8 3218   9.941   1.919   4.847  0.0918 -0.6232 -3.5952
  102DA      N7 3219   9.774   1.923   4.722 -0.4641 -0.0986 -0.1053
  102DA      C5 3220   9.634   1.928   4.753  0.3756  0.2380  0.0804
  102DA      C6 3221   9.516   1.949   4.679  0.1408 -0.5778  0.5960
  102DA      N6 3222   9.509   1.986   4.552  0.5495  0.1751 -0.1896
  102DA     H61 3223   9.595   2.000   4.500  1.4840 -2.9597  0.3121
  102DA     H62 3224   9.415   1.984   4.517  0.8767 -0.1510 -1.0837
  102DA      N1 3225   9.394   1.922   4.729  0.0235  0.0665 -0.0170
  102DA      C2 3226   9.392   1.890   4.858  0.0143 -0.4947  0.0625
  102DA      H2 3227   9.299   1.858   4.903 -0.1033  0.7996  0.8163
  102DA      N3 3228   9.496   1.894   4.947 -0.0327  0.0731 -0.0960
  102DA      C4 3229   9.619   1.908   4.887 -0.1971  0.4932  0.3604
  102DA     C3' 3230   9.918   1.817   5.262  0.1138 -0.0918 -0.1574
  102DA     H3' 3231  10.014   1.814   5.312  1.2066  0.0090 -2.1566
  102DA     C2' 3232   9.913   1.788   5.113  0.1059  0.3227  0.2667
  102DA    H2'1 3233   9.993   1.842   5.063  0.5742 -1.7684 -1.3779
  102DA    H2'2 3234   9.910   1.683   5.082  1.7746  0.7777 -1.6328
  102DA     O3' 3235   9.813   1.742   5.324 -0.7930 -0.6572  0.6786
  103DG       P 3236   9.850   1.601   5.387 -0.2494  0.2851 -0.0469
  103DG     O1P 3237   9.907   1.618   5.519 -0.5504 -0.7743 -0.2627
  103DG     O2P 3238   9.925   1.522   5.288  0.3916  0.1326  0.4348
  103DG     O5' 3239   9.709   1.525   5.395  0.4241 -0.0856  0.0109
  103DG     C5' 3240   9.601   1.578   5.477 -0.2997  0.2276  0.4551
  103DG    H5'1 3241   9.588   1.685   5.466 -1.2797  0.1742  1.0006
  103DG    H5'2 3242   9.622   1.551   5.580 -1.5075  0.3315  0.7375
  103DG     C4' 3243   9.467   1.513   5.434  0.0201  0.5740 -0.6499
  103DG     H4' 3244   9.397   1.539   5.514  2.0468 -0.0156  1.4459
  103DG     O4' 3245   9.433   1.575   5.314  0.0385  0.2726 -0.2318
  103DG     C1' 3246   9.417   1.473   5.220 -0.0077 -0.7144  0.3962
  103DG     H1' 3247   9.313   1.454   5.194  0.2848  0.2171 -1.6610
  103DG      N9 3248   9.480   1.516   5.098  0.3757  0.2284  0.0076
  103DG      C8 3249   9.606   1.556   5.077 -0.4354  0.3128  0.2249
  103DG      H8 3250   9.681   1.564   5.154 -2.0577  0.1674  1.8783
  103DG      N7 3251   9.633   1.578   4.953 -0.2010 -0.5606 -0.2204
  103DG      C5 3252   9.509   1.570   4.888 -0.2104 -0.1108 -0.8111
  103DG      C6 3253   9.467   1.570   4.750 -0.5356  0.0751  0.7994
  103DG      O6 3254   9.534   1.579   4.647 -0.9125  0.1516 -0.0110
  103DG      N1 3255   9.333   1.554   4.728  0.0964 -0.1371  0.1929
  103DG      H1 3256   9.308   1.558   4.631  2.4271 -0.0486 -0.4553
  103DG      C2 3257   9.242   1.530   4.829  0.0044  0.4946 -0.5240
  103DG      N2 3258   9.113   1.520   4.802  0.0645  0.1283  0.1351
  103DG     H21 3259   9.087   1.524   4.705  0.9836 -3.3119 -0.3912
  103DG     H22 3260   9.050   1.514   4.881  1.0202  0.6313  0.9661
  103DG      N3 3261   9.274   1.516   4.959 -0.2352 -0.6406  0.7193
  103DG      C4 3262   9.409   1.541   4.983  0.2050 -0.0842 -0.6426
  103DG     C3' 3263   9.463   1.364   5.430  0.1643 -0.2170 -0.0073
  103DG     H3' 3264   9.544   1.325   5.492  0.0341 -0.7623 -0.1657
  103DG     C2' 3265   9.478   1.346   5.276  0.5756 -0.0285  0.0473
  103DG    H2'1 3266   9.585   1.338   5.258  0.3395 -0.5010 -1.2635
  103DG    H2'2 3267   9.429   1.261   5.229 -0.4000 -0.2626  1.4185
  103DG     O3' 3268   9.339   1.322   5.478 -0.0418  0.5964  0.0970
  104DT       P 3269   9.274   1.173   5.452  0.1159  0.1287  0.3546
  104DT     O1P 3270   9.172   1.152   5.562  0.2798  0.6681 -0.0731
  104DT     O2P 3271   9.392   1.082   5.443  0.3367  0.3238  0.1415
  104DT     O5' 3272   9.201   1.176   5.300  0.3369  0.3244 -0.1359
  104DT     C5' 3273   9.068   1.223   5.271  0.1957 -0.5060  0.4272
  104DT    H5'1 3274   9.060   1.332   5.267  1.7694 -0.3979 -0.4869
  104DT    H5'2 3275   9.000   1.182   5.347 -0.9324  2.5467  1.2376
  104DT     C4' 3276   9.007   1.188   5.133  0.7259  0.3765  0.0931
  104DT     H4' 3277   8.907   1.229   5.127  0.8700  0.7096 -0.0991
  104DT     O4' 3278   9.079   1.238   5.018 -0.1679  0.4393  0.0735
  104DT     C1' 3279   9.112   1.133   4.939 -0.3547 -0.1570 -0.1521
  104DT     H1' 3280   9.033   1.111   4.867  0.6819 -1.6957 -0.8710
  104DT      N1 3281   9.233   1.166   4.856  0.1252  0.2870 -0.2303
  104DT      C6 3282   9.361   1.173   4.907 -0.5570  0.6042  0.5211
  104DT      H6 3283   9.362   1.159   5.014 -0.6276 -0.3965  0.3957
  104DT      C5 3284   9.474   1.196   4.833  0.3285 -0.2205 -0.6202
  104DT      C7 3285   9.604   1.200   4.902 -0.0244  0.5377 -0.1280
  104DT     H71 3286   9.654   1.105   4.878  1.4482  0.8690  1.4243
  104DT     H72 3287   9.673   1.279   4.872  0.5781 -0.5285 -1.7156
  104DT     H73 3288   9.598   1.197   5.010  1.4264 -2.5005 -0.0048
  104DT      C4 3289   9.463   1.209   4.688  0.7606 -0.3018  0.4809
  104DT      O4 3290   9.552   1.211   4.601  0.0127  0.1368 -0.8175
  104DT      N3 3291   9.327   1.208   4.647 -1.2508 -0.0810  0.4418
  104DT      H3 3292   9.318   1.236   4.551 -1.8709  0.8896  0.7693
  104DT      C2 3293   9.213   1.191   4.721 -0.1007  0.7777  0.1948
  104DT      O2 3294   9.098   1.199   4.671  0.4650  0.1661  0.6656
  104DT     C3' 3295   9.017   1.033   5.125  0.7943 -0.4202 -0.4857
  104DT     H3' 3296   9.035   0.990   5.223  0.7419 -0.7009 -0.5976
  104DT     C2' 3297   9.125   1.014   5.030 -0.0754  0.5676  0.4660
  104DT    H2'1 3298   9.219   1.011   5.085  1.2273 -0.8855 -1.6871
  104DT    H2'2 3299   9.114   0.918   4.981 -1.0559  1.1712 -0.5444
  104DT     O3' 3300   8.886   1.000   5.076  0.1342 -0.0425  0.1574
  105DT       P 3301   8.847   0.849   5.026 -0.3638  0.0424  0.0104
  105DT     O1P 3302   8.697   0.847   5.028  0.0029 -0.0806  0.0312
  105DT     O2P 3303   8.922   0.752   5.104 -0.0095  0.0218 -0.4397
  105DT     O5' 3304   8.886   0.841   4.871 -0.4369 -0.0119  0.4137
  105DT     C5' 3305   8.797   0.905   4.776  0.8248 -1.0806  0.3070
  105DT    H5'1 3306   8.794   1.011   4.799 -1.4603 -0.7054 -1.3313
  105DT    H5'2 3307   8.693   0.874   4.785  0.4479  0.2484  0.7837
  105DT     C4' 3308   8.822   0.894   4.626  0.1761 -0.1707  0.4488
  105DT     H4' 3309   8.758   0.955   4.563 -0.8325 -0.9851  0.6386
  105DT     O4' 3310   8.956   0.939   4.607 -0.1687 -0.1001 -0.1104
  105DT     C1' 3311   9.023   0.838   4.534  0.2283  0.8756 -0.7777
  105DT     H1' 3312   8.999   0.840   4.427  0.6488  1.6421 -0.8666
  105DT      N1 3313   9.169   0.856   4.567 -0.4152 -0.6165 -1.0658
  105DT      C6 3314   9.223   0.835   4.694 -0.3165  0.3089 -0.3792
  105DT      H6 3315   9.155   0.812   4.775  0.8934 -1.8463  0.1053
  105DT      C5 3316   9.359   0.834   4.705 -0.3629 -0.5447 -0.2430
  105DT      C7 3317   9.417   0.834   4.842  0.5919 -0.4968  0.4307
  105DT     H71 3318   9.499   0.762   4.846  1.3776  0.3630  0.1844
  105DT     H72 3319   9.476   0.925   4.853  1.8844 -1.0489 -1.5468
  105DT     H73 3320   9.334   0.819   4.911  1.9642  0.5327  2.4193
  105DT      C4 3321   9.447   0.863   4.593  0.3796 -0.0981 -0.5153
  105DT      O4 3322   9.567   0.872   4.594 -0.5194 -0.1146  0.3989
  105DT      N3 3323   9.383   0.889   4.479 -0.4233  0.1986 -0.5007
  105DT      H3 3324   9.441   0.892   4.397  1.0341  0.9067  0.5130
  105DT      C2 3325   9.245   0.884   4.454 -0.1141 -0.1813 -0.3316
  105DT      O2 3326   9.202   0.910   4.342  0.5407 -0.0819  0.0058
  105DT     C3' 3327   8.811   0.741   4.579  0.1229  0.6236 -0.1173
  105DT     H3' 3328   8.756   0.677   4.648  0.2145 -0.2850 -0.8643
  105DT     C2' 3329   8.958   0.700   4.582  0.0200  0.0869 -0.1208
  105DT    H2'1 3330   8.988   0.676   4.684  3.1679  0.8577 -0.7730
  105DT    H2'2 3331   8.988   0.617   4.518  1.2809  1.4026 -1.2912
  105DT     O3' 3332   8.765   0.743   4.444 -0.7581  0.5212 -0.0911
  106DT       P 3333   8.737   0.617   4.360 -0.3708  0.1159 -0.0680
  106DT     O1P 3334   8.627   0.639   4.272  0.5425 -0.2730 -0.7401
  106DT     O2P 3335   8.746   0.490   4.440 -0.5617  0.4597 -0.7225
  106DT     O5' 3336   8.873   0.612   4.265 -0.0034 -0.2079 -0.1765
  106DT     C5' 3337   8.894   0.720   4.179 -0.3788 -0.8371  0.4422
  106DT    H5'1 3338   8.918   0.804   4.243 -1.4224 -1.2477  1.4077
  106DT    H5'2 3339   8.800   0.749   4.132 -0.1825 -1.1988 -0.1962
  106DT     C4' 3340   8.996   0.701   4.069 -1.2086 -0.7522  0.0130
  106DT     H4' 3341   8.993   0.781   3.995 -2.1890 -0.3773  0.4398
  106DT     O4' 3342   9.125   0.713   4.122  0.0519 -0.9302 -0.3141
  106DT     C1' 3343   9.210   0.609   4.067  0.5125  0.0319 -0.2891
  106DT     H1' 3344   9.240   0.631   3.964 -1.0735  0.5402 -0.6822
  106DT      N1 3345   9.332   0.601   4.156  0.6726 -0.3945 -1.1269
  106DT      C6 3346   9.313   0.561   4.287  0.1146 -0.2190 -0.5437
  106DT      H6 3347   9.217   0.526   4.321  0.2113  0.8710  0.9428
  106DT      C5 3348   9.426   0.539   4.366  0.5521  0.1363 -0.0175
  106DT      C7 3349   9.403   0.463   4.487  0.3298  0.1310 -0.6085
  106DT     H71 3350   9.298   0.441   4.508  0.0811 -1.6641 -3.2432
  106DT     H72 3351   9.457   0.368   4.492  0.1982  0.0450 -0.7917
  106DT     H73 3352   9.440   0.518   4.574 -1.2178  1.6474 -0.8561
  106DT      C4 3353   9.565   0.575   4.324  0.6161 -0.0514  0.5448
  106DT      O4 3354   9.660   0.568   4.393 -0.1347 -0.2607 -0.2514
  106DT      N3 3355   9.562   0.630   4.195  0.5856  0.1084  0.1667
  106DT      H3 3356   9.652   0.653   4.155  0.1331  1.7656  0.0553
  106DT      C2 3357   9.458   0.633   4.109  0.6935 -1.0335  0.8016
  106DT      O2 3358   9.487   0.640   3.991 -0.3917 -0.0086  0.0234
  106DT     C3' 3359   8.996   0.566   3.994  0.5657 -1.0754 -0.5011
  106DT     H3' 3360   8.899   0.518   4.008 -0.2770  0.2905 -1.4573
  106DT     C2' 3361   9.118   0.488   4.055  0.6747  0.0234  0.7634
  106DT    H2'1 3362   9.079   0.443   4.146  0.9613  1.2679  1.5277
  106DT    H2'2 3363   9.157   0.416   3.983  1.4561 -0.1364  1.3214
  106DT     O3' 3364   9.007   0.597   3.855 -0.2333  0.8753 -0.3708
  107DC       P 3365   8.979   0.496   3.734 -0.1807 -0.2345  0.6428
  107DC     O1P 3366   8.926   0.571   3.619  0.0883 -0.0693 -0.5646
  107DC     O2P 3367   8.908   0.378   3.788 -0.5207  0.3588  0.2693
  107DC     O5' 3368   9.121   0.446   3.691  0.0364  0.5087  0.1887
  107DC     C5' 3369   9.210   0.536   3.621  0.1307  0.6269 -0.6161
  107DC    H5'1 3370   9.222   0.630   3.675  2.7437 -1.1691  2.2615
  107DC    H5'2 3371   9.187   0.541   3.515  1.3424 -1.3160 -1.0158
  107DC     C4' 3372   9.354   0.482   3.614  0.2223 -0.2146 -0.4343
  107DC     H4' 3373   9.408   0.557   3.555  0.2506 -1.3938 -1.9631
  107DC     O4' 3374   9.422   0.476   3.739  1.0530  0.0560 -0.4714
  107DC     C1' 3375   9.495   0.353   3.738  0.2992  0.0854  0.0911
  107DC     H1' 3376   9.583   0.367   3.675  0.8362 -2.0886  0.2778
  107DC      N1 3377   9.533   0.309   3.877  0.2505 -0.0051 -0.3120
  107DC      C6 3378   9.445   0.259   3.963  0.1833  0.1708  0.0465
  107DC      H6 3379   9.342   0.240   3.940 -0.3692  0.6461  1.9587
  107DC      C5 3380   9.475   0.238   4.089  0.2517 -0.8936 -0.3558
  107DC      H5 3381   9.396   0.202   4.154  1.0599  0.9264  1.7853
  107DC      C4 3382   9.606   0.267   4.131  0.0660 -1.3403  0.3895
  107DC      N4 3383   9.658   0.238   4.247 -0.1395  0.0828 -0.0658
  107DC     H41 3384   9.607   0.168   4.300  0.4117 -0.2111  0.0799
  107DC     H42 3385   9.755   0.257   4.264  0.0868  0.2428 -1.4658
  107DC      N3 3386   9.699   0.321   4.054  0.2240  0.0167  0.6372
  107DC      C2 3387   9.661   0.350   3.926 -0.1212 -0.6424  0.1533
  107DC      O2 3388   9.737   0.419   3.863  0.2040 -0.0954 -0.2456
  107DC     C3' 3389   9.363   0.344   3.540 -0.5081 -0.0273  0.2885
  107DC     H3' 3390   9.270   0.313   3.493  0.3811 -1.6074 -0.5062
  107DC     C2' 3391   9.410   0.254   3.651  0.6064  0.1254 -1.1103
  107DC    H2'1 3392   9.319   0.230   3.705  0.5165  1.8508 -0.4372
  107DC    H2'2 3393   9.474   0.173   3.614  2.8560 -0.5073  3.4862
  107DC     O3' 3394   9.469   0.338   3.441 -0.1596  0.0123  0.4360
  108DC       P 3395   9.443   0.400   3.294  0.1689 -0.3786  0.0471
  108DC     O1P 3396   9.338   0.505   3.288 -0.3058 -0.0851  0.1809
  108DC     O2P 3397   9.443   0.292   3.197 -0.1475  0.3855 -0.1363
  108DC     O5' 3398   9.587   0.473   3.283 -0.5905 -0.6098  0.4244
  108DC     C5' 3399   9.604   0.612   3.282 -0.3351 -0.3802  0.7094
  108DC    H5'1 3400   9.536   0.658   3.354  1.0752 -1.2273  2.6689
  108DC    H5'2 3401   9.595   0.662   3.186 -0.5737  0.1512  1.0011
  108DC     C4' 3402   9.743   0.646   3.334 -0.1081  0.3113  0.4116
  108DC     H4' 3403   9.738   0.755   3.345 -1.2895  0.2099  1.1008
  108DC     O4' 3404   9.768   0.588   3.461 -0.6861 -0.1019  0.1502
  108DC     C1' 3405   9.894   0.523   3.461 -0.1864 -0.4368 -0.2447
  108DC     H1' 3406   9.973   0.592   3.490 -0.0000 -0.2211 -1.2300
  108DC      N1 3407   9.907   0.401   3.539  0.1429 -0.0161  0.7600
  108DC      C6 3408   9.809   0.303   3.516  0.2101  0.0887 -0.2200
  108DC      H6 3409   9.731   0.316   3.443  0.1237 -1.1531 -0.3650
  108DC      C5 3410   9.802   0.189   3.594  1.0387  0.3167  0.2289
  108DC      H5 3411   9.720   0.119   3.585 -0.2773  1.9453 -1.0297
  108DC      C4 3412   9.911   0.178   3.683 -0.2348  0.3176  0.2409
  108DC      N4 3413   9.902   0.087   3.776  0.2188  0.7680 -0.3820
  108DC     H41 3414   9.808   0.064   3.805 -0.3273  0.3507 -2.3401
  108DC     H42 3415   9.976   0.084   3.845  0.8064  0.2724 -1.0194
  108DC      N3 3416  10.013   0.264   3.694  0.9930 -0.2258 -0.3297
  108DC      C2 3417  10.011   0.380   3.624  0.3995  0.6866  0.3821
  108DC      O2 3418  10.097   0.467   3.640  0.0858  0.4480  0.5388
  108DC     C3' 3419   9.853   0.606   3.244 -0.0333  0.6752 -0.0477
  108DC     H3' 3420   9.814   0.574   3.147 -0.8144 -0.3672  0.5811
  108DC     C2' 3421   9.923   0.490   3.314 -0.2664 -0.2764  0.4740
  108DC    H2'1 3422   9.885   0.394   3.281  1.9585 -0.1470 -3.0423
  108DC    H2'2 3423  10.031   0.493   3.299 -0.3940  0.2256 -0.4837
  108DC     O3' 3424   9.927   0.719   3.224 -0.1038  0.5162 -0.5349
  109DA       P 3425  10.021   0.751   3.094  0.4276  0.3588  0.0060
  109DA     O1P 3426  10.059   0.896   3.083 -0.3131 -0.1611 -0.0500
  109DA     O2P 3427   9.970   0.667   2.981 -0.2996  0.0313 -0.1596
  109DA     O5' 3428  10.146   0.665   3.149  0.2181 -0.0519  0.2633
  109DA     C5' 3429  10.212   0.712   3.264 -0.0206  0.2241 -0.8441
  109DA    H5'1 3430  10.142   0.723   3.348  2.3139 -1.2978  1.4566
  109DA    H5'2 3431  10.257   0.808   3.242  1.1538 -0.3753 -1.1149
  109DA     C4' 3432  10.333   0.623   3.315  0.1961  0.2805  0.1115
  109DA     H4' 3433  10.387   0.683   3.388 -0.4928  2.2967 -0.9450
  109DA     O4' 3434  10.289   0.506   3.380  0.3996 -0.3399  0.0561
  109DA     C1' 3435  10.354   0.396   3.326 -0.1945  0.1701 -0.9055
  109DA     H1' 3436  10.439   0.372   3.390  0.1547  0.7458 -1.1431
  109DA      N9 3437  10.261   0.282   3.335 -0.4259 -0.4782  0.2963
  109DA      C8 3438  10.157   0.244   3.250 -0.4575 -0.2617 -0.5705
  109DA      H8 3439  10.146   0.296   3.156  2.7960  1.3218 -0.2235
  109DA      N7 3440  10.087   0.142   3.294  0.0601 -0.2228 -0.5574
  109DA      C5 3441  10.157   0.102   3.411  0.0690 -0.0982 -0.2233
  109DA      C6 3442  10.147  15.876   3.500 -0.1046  0.1696  0.0331
  109DA      N6 3443  10.066  15.776   3.489  0.7179  0.0334 -0.0018
  109DA     H61 3444   9.994  15.779   3.419  0.2668 -1.0761  0.3984
  109DA     H62 3445  10.073  15.701   3.556  0.6865  1.0459  1.1725
  109DA      N1 3446  10.232  15.868   3.604  0.4023  0.2360  0.0047
  109DA      C2 3447  10.330   0.069   3.610 -0.4274 -0.3594 -0.3024
  109DA      H2 3448  10.392   0.075   3.698  1.4327  0.9641 -1.6265
  109DA      N3 3449  10.351   0.177   3.532  0.3735  0.1622  0.2910
  109DA      C4 3450  10.261   0.186   3.435  0.3480 -0.2133  0.7194
  109DA     C3' 3451  10.433   0.585   3.205  0.6524 -0.0647 -0.5609
  109DA     H3' 3452  10.421   0.651   3.119  0.6857  3.0484  1.6472
  109DA     C2' 3453  10.390   0.440   3.183  0.5052  0.4499  0.0764
  109DA    H2'1 3454  10.302   0.441   3.119 -0.5555  0.5740  1.4811
  109DA    H2'2 3455  10.469   0.378   3.142 -0.1073  0.5183 -1.2693
  109DA     O3' 3456  10.563   0.608   3.262 -0.4300  0.2915 -0.4786
  110DA       P 3457  10.694   0.552   3.193  0.2812 -0.2730  0.0920
  110DA     O1P 3458  10.804   0.636   3.239  0.3187 -0.1375 -0.2691
  110DA     O2P 3459  10.673   0.528   3.046  1.0838  0.0642 -0.9063
  110DA     O5' 3460  10.729   0.405   3.250  0.0409  0.3867 -0.2027
  110DA     C5' 3461  10.794   0.384   3.375 -0.4290 -0.9966  0.0875
  110DA    H5'1 3462  10.733   0.439   3.447  0.5277  2.9390 -1.7898
  110DA    H5'2 3463  10.895   0.422   3.390  0.3549 -2.4794 -1.1636
  110DA     C4' 3464  10.811   0.234   3.399  0.3441  0.4770 -0.7765
  110DA     H4' 3465  10.875   0.219   3.486  1.3363 -3.3719 -1.9711
  110DA     O4' 3466  10.681   0.178   3.419  0.1934 -0.7188  0.0122
  110DA     C1' 3467  10.692   0.052   3.351  0.4079  0.3907  0.3199
  110DA     H1' 3468  10.757  15.881   3.416 -2.4456 -2.6395  0.7673
  110DA      N9 3469  10.562  15.873   3.332  0.2190  0.6344  0.1320
  110DA      C8 3470  10.486  15.873   3.216  0.5207  0.0932  0.0670
  110DA      H8 3471  10.507   0.050   3.131  0.1012  2.3543  1.5481
  110DA      N7 3472  10.390  15.786   3.216 -0.0100  0.0037  0.0017
  110DA      C5 3473  10.410  15.718   3.340 -0.0953  0.0263 -0.6935
  110DA      C6 3474  10.352  15.601   3.403 -0.2538  0.1025  0.2566
  110DA      N6 3475  10.247  15.538   3.355 -0.4662  0.0058  0.5445
  110DA     H61 3476  10.205  15.579   3.272 -0.3734  0.1474  0.5679
  110DA     H62 3477  10.236  15.442   3.383  0.1314 -1.2338 -2.9248
  110DA      N1 3478  10.401  15.550   3.516  0.0243  0.2901 -0.7671
  110DA      C2 3479  10.498  15.622   3.579  0.6135  0.4971  0.3006
  110DA      H2 3480  10.527  15.586   3.676 -1.5672 -0.1186  0.7674
  110DA      N3 3481  10.562  15.733   3.529 -0.4023 -0.0747  1.1696
  110DA      C4 3482  10.514  15.773   3.407 -0.1231  0.0213  0.1976
  110DA     C3' 3483  10.880   0.161   3.281 -0.3661  0.0160  0.1562
  110DA     H3' 3484  10.918   0.228   3.204 -0.6456  0.6029  0.5202
  110DA     C2' 3485  10.769   0.074   3.224 -0.0663 -0.1250  0.1573
  110DA    H2'1 3486  10.708   0.125   3.150 -4.0274 -1.3017  2.3085
  110DA    H2'2 3487  10.811  15.869   3.181  2.7273  0.7691  0.7321
  110DA     O3' 3488  10.981   0.079   3.340  0.1392  0.1942  0.1193
  111DA       P 3489  11.121   0.142   3.389 -0.0319  0.7379  0.0729
  111DA     O1P 3490  11.095   0.278   3.431 -0.1001 -0.2072 -0.1562
  111DA     O2P 3491  11.220   0.117   3.283  0.2114 -0.4587  0.0235
  111DA     O5' 3492  11.156   0.042   3.516  1.0013 -0.0775  0.0668
  111DA     C5' 3493  11.110   0.060   3.655 -0.5215 -0.7913  0.8705
  111DA    H5'1 3494  11.002   0.077   3.646 -0.1039  1.1343 -1.6082
  111DA    H5'2 3495  11.155   0.145   3.706 -0.9789 -0.7870  1.2787
  111DA     C4' 3496  11.135  15.819   3.742 -0.3265  0.1471  0.0392
  111DA     H4' 3497  11.147  15.859   3.843 -1.8138 -0.1846  0.3797
  111DA     O4' 3498  11.016  15.735   3.734 -0.0708 -0.3255  0.0972
  111DA     C1' 3499  11.045  15.609   3.674 -0.1319  0.5756  0.1545
  111DA     H1' 3500  11.025  15.529   3.744  0.1932  1.9200  1.8473
  111DA      N9 3501  10.946  15.594   3.558 -0.4086 -1.2579 -1.4674
  111DA      C8 3502  10.952  15.657   3.438  0.5707 -1.2430 -0.5416
  111DA      H8 3503  11.014  15.744   3.423  0.5336 -0.7826  1.5475
  111DA      N7 3504  10.866  15.611   3.349  0.3397 -0.3941 -0.2874
  111DA      C5 3505  10.804  15.507   3.417 -0.0168 -0.5317  0.1742
  111DA      C6 3506  10.700  15.417   3.387  0.5810  0.6153  0.4023
  111DA      N6 3507  10.642  15.409   3.270  0.4586 -0.2773  0.2712
  111DA     H61 3508  10.675  15.457   3.187  1.1883 -2.6914 -0.9311
  111DA     H62 3509  10.561  15.348   3.265 -0.6407  1.0083  1.4913
  111DA      N1 3510  10.653  15.331   3.486  0.2973  0.2580  0.3942
  111DA      C2 3511  10.705  15.332   3.602  0.5113 -0.3671 -0.2191
  111DA      H2 3512  10.666  15.263   3.675 -2.6763 -0.8723 -2.1985
  111DA      N3 3513  10.806  15.412   3.638 -0.1229  0.1710 -0.4377
  111DA      C4 3514  10.851  15.496   3.547 -0.7061  0.0030 -0.9468
  111DA     C3' 3515  11.256  15.725   3.722 -0.1051 -0.9645 -0.2071
  111DA     H3' 3516  11.332  15.776   3.662 -1.2735 -0.9514 -1.7242
  111DA     C2' 3517  11.197  15.613   3.639 -0.2503  0.4807  0.0310
  111DA    H2'1 3518  11.209  15.635   3.533 -0.7070  1.9755  0.2687
  111DA    H2'2 3519  11.242  15.517   3.664 -2.9923 -0.9911 -0.3472
  111DA     O3' 3520  11.321  15.679   3.838  0.3140  0.6330  0.1334
  112DT       P 3521  11.449  15.585   3.845  0.1438 -0.0122 -0.2947
  112DT     O1P 3522  11.534  15.630   3.955 -0.7116 -0.2803 -0.7205
  112DT     O2P 3523  11.498  15.572   3.710  0.0089  0.1150 -0.0431
  112DT     O5' 3524  11.383  15.444   3.885  0.1180  0.3870 -0.5871
  112DT     C5' 3525  11.302  15.427   4.006 -0.3342 -0.4373 -0.4480
  112DT    H5'1 3526  11.244  15.518   4.015 -0.1124 -0.1862 -1.4356
  112DT    H5'2 3527  11.370  15.406   4.088 -0.7803  1.6916  0.5161
  112DT     C4' 3528  11.200  15.311   3.988 -0.2974 -0.6267  0.2728
  112DT     H4' 3529  11.131  15.326   4.071  0.1210 -1.3264  0.7616
  112DT     O4' 3530  11.131  15.324   3.862  0.6140  0.9768 -0.4966
  112DT     C1' 3531  11.127  15.196   3.807 -0.4176 -0.2448  0.7833
  112DT     H1' 3532  11.053  15.130   3.852 -2.4068 -0.0480 -1.9625
  112DT      N1 3533  11.106  15.200   3.657  0.2618  0.4038 -0.3286
  112DT      C6 3534  11.198  15.263   3.576 -0.0793  0.6030 -0.4456
  112DT      H6 3535  11.289  15.297   3.625 -1.5383  2.9168  0.8447
  112DT      C5 3536  11.175  15.279   3.442  0.2303  0.0010 -0.1825
  112DT      C7 3537  11.287  15.348   3.362  0.0564 -0.0136  0.3136
  112DT     H71 3538  11.254  15.435   3.304  0.0060  0.4114  0.9719
  112DT     H72 3539  11.365  15.390   3.426 -0.6186  1.5490  0.1502
  112DT     H73 3540  11.330  15.277   3.291 -1.9266 -1.7820  0.7950
  112DT      C4 3541  11.047  15.236   3.387  0.1527  0.2230 -0.5300
  112DT      O4 3542  11.017  15.259   3.269  0.0030 -0.1783 -0.5186
  112DT      N3 3543  10.964  15.162   3.474 -1.0752  0.3791  0.4078
  112DT      H3 3544  10.878  15.124   3.439 -0.1171 -0.2742 -1.3595
  112DT      C2 3545  10.987  15.145   3.607 -0.2386  0.6044  0.5204
  112DT      O2 3546  10.904  15.083   3.674 -0.1689  0.2284 -0.6383
  112DT     C3' 3547  11.266  15.172   3.997 -0.2873  0.4218 -0.5075
  112DT     H3' 3548  11.365  15.166   4.042 -0.4134  1.4241 -0.0739
  112DT     C2' 3549  11.264  15.145   3.847  0.4914  0.2151  0.1382
  112DT    H2'1 3550  11.348  15.192   3.796  0.7081 -2.7173 -2.5009
  112DT    H2'2 3551  11.292  15.041   3.830  0.8441  0.7233 -2.8380
  112DT     O3' 3552  11.177  15.079   4.068  0.0352 -0.7907 -0.1092
  113DA       P 3553  11.223  14.926   4.107  0.0382  0.0052  0.2221
  113DA     O1P 3554  11.163  14.911   4.239 -0.2828  0.0748  0.2065
  113DA     O2P 3555  11.366  14.924   4.097  0.4689 -0.6886  0.0015
  113DA     O5' 3556  11.159  14.832   4.008  0.4084 -0.4648  0.4791
  113DA     C5' 3557  11.021  14.798   4.015  0.6608 -0.8873  0.4467
  113DA    H5'1 3558  10.965  14.890   3.997  2.5268  0.2002 -0.1451
  113DA    H5'2 3559  11.009  14.763   4.117 -0.0123  0.5948  0.9065
  113DA     C4' 3560  10.975  14.681   3.926 -0.4047  0.3371 -0.6440
  113DA     H4' 3561  10.883  14.645   3.971 -1.0622  1.8331 -0.7160
  113DA     O4' 3562  10.943  14.727   3.795  0.2634  0.0618  0.0217
  113DA     C1' 3563  11.025  14.652   3.705  0.9756  0.0327 -0.1626
  113DA     H1' 3564  10.962  14.581   3.652 -0.2336  0.5313  0.5668
  113DA      N9 3565  11.094  14.731   3.604 -0.2547 -0.1240 -0.0388
  113DA      C8 3566  11.187  14.830   3.620  0.2132  0.0142 -0.0436
  113DA      H8 3567  11.228  14.856   3.717 -0.9876  2.3321 -0.0809
  113DA      N7 3568  11.226  14.884   3.506 -1.3818  0.0158 -0.0933
  113DA      C5 3569  11.135  14.828   3.414 -0.0435 -0.0090 -0.0247
  113DA      C6 3570  11.111  14.845   3.276  0.3879 -0.7765  0.2055
  113DA      N6 3571  11.185  14.916   3.192  0.0539 -0.0083 -0.1662
  113DA     H61 3572  11.260  14.965   3.239  0.3514 -2.4689  2.2480
  113DA     H62 3573  11.130  14.939   3.111 -1.0456 -1.0875  0.2456
  113DA      N1 3574  11.012  14.788   3.211  0.0240 -0.2813 -0.8049
  113DA      C2 3575  10.946  14.697   3.280  0.9829  0.3936  0.0908
  113DA      H2 3576  10.871  14.639   3.229 -0.6445  2.6679 -0.2987
  113DA      N3 3577  10.960  14.672   3.406  0.0010 -0.0217 -0.4940
  113DA      C4 3578  11.057  14.738   3.472  0.1151  0.0730  0.2272
  113DA     C3' 3579  11.062  14.560   3.925 -0.1338 -0.3773  0.5764
  113DA     H3' 3580  11.133  14.567   4.008  0.0852 -1.3132  0.4751
  113DA     C2' 3581  11.126  14.566   3.791  0.2695  0.3068  0.0210
  113DA    H2'1 3582  11.225  14.609   3.807  0.5391 -0.3814  0.2339
  113DA    H2'2 3583  11.124  14.465   3.750 -0.8622  0.3817 -0.1396
  113DA     O3' 3584  10.989  14.441   3.939 -0.2313  0.4952 -0.4191
  114DC       P 3585  11.063  14.305   3.976 -0.6199  0.1632 -0.2815
  114DC     O1P 3586  10.975  14.227   4.069  0.7065 -0.1176 -0.3270
  114DC     O2P 3587  11.207  14.327   4.017 -0.1173 -0.0015 -0.1041
  114DC     O5' 3588  11.077  14.221   3.843 -0.2768  0.0844  0.2988
  114DC     C5' 3589  10.966  14.197   3.760  0.6204  0.2916 -0.1988
  114DC    H5'1 3590  10.897  14.281   3.771  0.1352  0.2270 -2.3435
  114DC    H5'2 3591  10.912  14.106   3.787  0.4723  0.6885  0.9120
  114DC     C4' 3592  10.996  14.202   3.614  0.0547  0.2078 -0.1527
  114DC     H4' 3593  10.906  14.184   3.554  1.8037 -0.6874 -2.6631
  114DC     O4' 3594  11.043  14.325   3.577  1.1913 -0.0393 -0.1531
  114DC     C1' 3595  11.101  14.308   3.442  1.0032  0.9296 -0.5717
  114DC     H1' 3596  11.026  14.311   3.363  0.7834  0.0825 -0.4095
  114DC      N1 3597  11.198  14.410   3.406  0.9020 -0.4409  0.1310
  114DC      C6 3598  11.295  14.453   3.495 -0.7086 -0.1119  0.2777
  114DC      H6 3599  11.294  14.411   3.595  1.0738 -0.1758  0.2986
  114DC      C5 3600  11.384  14.552   3.457  0.1827  1.0259 -0.1931
  114DC      H5 3601  11.452  14.593   3.530  2.8031 -1.8719 -0.8062
  114DC      C4 3602  11.378  14.592   3.325  0.5537 -0.7038 -0.1331
  114DC      N4 3603  11.428  14.707   3.296  0.2483 -0.4657  0.1627
  114DC     H41 3604  11.460  14.767   3.371  0.3047  1.2501 -1.1544
  114DC     H42 3605  11.427  14.742   3.201  2.0451 -1.7904 -0.3920
  114DC      N3 3606  11.310  14.533   3.230  0.1686  0.2780 -0.1928
  114DC      C2 3607  11.215  14.440   3.272  0.0600 -0.4373  0.3293
  114DC      O2 3608  11.174  14.375   3.181 -0.2539 -0.0078 -0.2828
  114DC     C3' 3609  11.103  14.098   3.572 -0.0693  0.1863 -0.0542
  114DC     H3' 3610  11.189  14.107   3.638  0.6136 -2.7726 -0.3755
  114DC     C2' 3611  11.147  14.164   3.439  0.2814  0.0300  0.0356
  114DC    H2'1 3612  11.255  14.155   3.429  0.4586  1.8875 -0.2132
  114DC    H2'2 3613  11.106  14.108   3.355  1.4280 -1.1614  0.2307
  114DC     O3' 3614  11.065  13.963   3.570 -0.2994 -0.4844  0.7020
  115DA       P 3615  11.169  13.844   3.566  0.0608  0.3037 -0.0752
  115DA     O1P 3616  11.099  13.713   3.594  0.5098  0.3658  0.6943
  115DA     O2P 3617  11.284  13.875   3.652 -0.4581  0.1040  0.2642
  115DA     O5' 3618  11.226  13.835   3.416 -0.1693 -0.1199  0.2680
  115DA     C5' 3619  11.124  13.810   3.316 -0.3569  0.1809  0.0830
  115DA    H5'1 3620  11.050  13.888   3.329  0.8139  1.1273  1.3672
  115DA    H5'2 3621  11.079  13.712   3.332 -0.5271  0.2275 -0.1005
  115DA     C4' 3622  11.176  13.822   3.171 -0.3045  0.4620 -0.8190
  115DA     H4' 3623  11.098  13.792   3.102  0.4329 -0.0200 -1.4668
  115DA     O4' 3624  11.218  13.952   3.144  0.1670  0.5960 -0.4759
  115DA     C1' 3625  11.358  13.955   3.110 -0.2258  0.0195 -0.2280
  115DA     H1' 3626  11.363  13.953   3.001  0.7407 -1.1139 -0.1826
  115DA      N9 3627  11.424  14.080   3.153 -0.2194  1.2595 -0.4094
  115DA      C8 3628  11.477  14.111   3.277 -0.4782 -0.1919  0.3524
  115DA      H8 3629  11.480  14.038   3.357 -0.3865 -0.6904 -0.0952
  115DA      N7 3630  11.538  14.225   3.282 -0.8421  0.1531 -0.0851
  115DA      C5 3631  11.515  14.279   3.153  0.0599 -0.4318  0.3855
  115DA      C6 3632  11.557  14.396   3.082  0.6538  0.2970 -0.1251
  115DA      N6 3633  11.630  14.489   3.137 -0.1780 -0.3202 -0.1778
  115DA     H61 3634  11.659  14.471   3.232  0.2749 -1.1707 -0.4639
  115DA     H62 3635  11.653  14.571   3.082  0.6662 -1.2929 -1.3463
  115DA      N1 3636  11.524  14.415   2.956 -0.0250  0.0433 -0.0885
  115DA      C2 3637  11.453  14.317   2.895  0.1856 -0.3511 -0.2532
  115DA      H2 3638  11.429  14.339   2.792 -1.9767 -1.3189 -0.0090
  115DA      N3 3639  11.409  14.198   2.945  0.1785  0.1443  0.0318
  115DA      C4 3640  11.449  14.188   3.074 -0.5978 -0.0663 -0.3209
  115DA     C3' 3641  11.294  13.725   3.151  0.0962  1.0972  0.7352
  115DA     H3' 3642  11.302  13.645   3.225  0.5104 -0.4646 -0.9368
  115DA     C2' 3643  11.416  13.824   3.165 -0.1962 -0.0920  0.3573
  115DA    H2'1 3644  11.453  13.823   3.268  0.8394  0.4302  0.0074
  115DA    H2'2 3645  11.499  13.803   3.097  1.8000  0.3313  2.5029
  115DA     O3' 3646  11.275  13.676   3.020  0.0118  0.9896  0.2507
  116DC       P 3647  11.382  13.574   2.954  0.0140 -0.1048  0.2503
  116DC     O1P 3648  11.292  13.485   2.868 -1.0708  0.3296  0.8145
  116DC     O2P 3649  11.456  13.506   3.057 -0.8749 -0.2883  0.0900
  116DC     O5' 3650  11.474  13.661   2.869  0.8423 -0.6111  0.6296
  116DC     C5' 3651  11.443  13.700   2.734  0.1969 -0.4005 -0.3530
  116DC    H5'1 3652  11.341  13.739   2.730  1.0960  2.4653  1.4986
  116DC    H5'2 3653  11.451  13.624   2.657  2.1108 -0.1887 -0.4189
  116DC     C4' 3654  11.528  13.816   2.681 -0.5380  0.3525 -0.0450
  116DC     H4' 3655  11.466  13.870   2.610 -3.0851 -1.4084  0.6910
  116DC     O4' 3656  11.549  13.915   2.780 -0.6323 -0.1336 -0.0917
  116DC     C1' 3657  11.670  13.975   2.744  0.3252 -0.5531 -0.5081
  116DC     H1' 3658  11.651  14.040   2.659 -0.2354  2.7304  1.9114
  116DC      N1 3659  11.734  14.045   2.854 -0.2316 -0.2283 -0.3886
  116DC      C6 3660  11.745  13.991   2.981  0.5109 -1.3477 -0.6938
  116DC      H6 3661  11.706  13.893   3.004  1.3822 -1.3768  0.7576
  116DC      C5 3662  11.796  14.068   3.085 -0.1823  0.1756  0.1449
  116DC      H5 3663  11.786  14.035   3.187  3.7135  0.6149  0.8061
  116DC      C4 3664  11.850  14.192   3.047 -0.9933 -0.6367  0.4502
  116DC      N4 3665  11.897  14.280   3.135  0.0254 -0.2070  0.6003
  116DC     H41 3666  11.905  14.254   3.232 -1.6763  0.9813  1.0942
  116DC     H42 3667  11.932  14.368   3.101 -0.6069 -0.4058 -0.6352
  116DC      N3 3668  11.840  14.242   2.922  0.5457  0.0065 -0.0700
  116DC      C2 3669  11.774  14.174   2.829  0.3487 -0.2791  0.7802
  116DC      O2 3670  11.760  14.226   2.721  0.6387  0.0060 -0.2856
  116DC     C3' 3671  11.664  13.777   2.621  0.1999  0.2225  0.3848
  116DC     H3' 3672  11.685  13.670   2.624  2.8833  0.7087  1.1491
  116DC     C2' 3673  11.757  13.855   2.712  0.3415 -0.6763  0.5361
  116DC    H2'1 3674  11.782  13.792   2.797  0.4771 -2.2293 -0.6063
  116DC    H2'2 3675  11.850  13.880   2.661  0.6083 -0.1903  1.2425
  116DC     O3' 3676  11.672  13.824   2.482  0.5640  0.2559 -0.3157
  117DT       P 3677  11.789  13.777   2.391 -0.2985 -0.3221  0.1699
  117DT     O1P 3678  11.747  13.768   2.247  0.1729  0.1542  0.1780
  117DT     O2P 3679  11.870  13.670   2.452 -0.0828 -0.7240 -0.7269
  117DT     O5' 3680  11.880  13.913   2.399  0.4970 -0.9056 -0.5046
  117DT     C5' 3681  11.833  14.033   2.344  0.0195 -0.2317  0.1144
  117DT    H5'1 3682  11.768  14.086   2.414 -1.8542  0.3133 -1.9563
  117DT    H5'2 3683  11.766  14.016   2.261  0.1980 -2.0371  0.3081
  117DT     C4' 3684  11.945  14.133   2.313  0.2163  0.1571 -0.0644
  117DT     H4' 3685  11.895  14.207   2.250 -0.7113 -0.2892  0.1476
  117DT     O4' 3686  11.989  14.188   2.436 -0.3740  0.0987  0.4258
  117DT     C1' 3687  12.129  14.190   2.460  0.1622  0.4308  0.0414
  117DT     H1' 3688  12.166  14.285   2.424 -1.5871  0.7889 -0.9122
  117DT      N1 3689  12.151  14.182   2.605 -0.3663 -0.1509 -0.3193
  117DT      C6 3690  12.113  14.068   2.675  0.3606  0.5227 -0.5221
  117DT      H6 3691  12.073  13.982   2.622  0.0065 -0.5841  1.4591
  117DT      C5 3692  12.142  14.062   2.807  0.4239 -0.1135  0.1905
  117DT      C7 3693  12.104  13.932   2.892  0.0592 -1.1953 -0.4300
  117DT     H71 3694  12.038  13.864   2.837 -2.2634  0.1807  0.5087
  117DT     H72 3695  12.191  13.885   2.938 -0.2752 -0.8243  0.6125
  117DT     H73 3696  12.045  13.969   2.975 -0.4468 -0.9895 -0.8757
  117DT      C4 3697  12.188  14.179   2.877  0.4224  0.5802  0.7415
  117DT      O4 3698  12.210  14.183   2.993  0.4704  0.1467 -0.0554
  117DT      N3 3699  12.222  14.287   2.802  0.1930 -0.4214  0.4277
  117DT      H3 3700  12.288  14.356   2.836 -2.1080  2.5739 -0.7412
  117DT      C2 3701  12.210  14.296   2.668  0.0105  0.0347  0.5607
  117DT      O2 3702  12.237  14.401   2.613  0.2641 -0.3461  0.5192
  117DT     C3' 3703  12.070  14.077   2.253 -0.9347  0.0000 -0.1498
  117DT     H3' 3704  12.050  13.978   2.211 -0.1847  0.3942 -1.4788
  117DT     C2' 3705  12.168  14.079   2.368 -0.5678 -0.1783  0.4917
  117DT    H2'1 3706  12.153  13.980   2.412 -2.1829 -0.0918  0.2258
  117DT    H2'2 3707  12.268  14.098   2.329 -1.1347  1.1960 -0.3750
  117DT     O3' 3708  12.106  14.169   2.153 -0.4631  0.7542 -0.2620
  118DT       P 3709  12.228  14.150   2.053  0.1563  0.3604 -0.0262
  118DT     O1P 3710  12.179  14.221   1.928 -0.7280 -0.8071 -0.6187
  118DT     O2P 3711  12.270  14.007   2.039  0.4684  0.3316  0.1223
  118DT     O5' 3712  12.347  14.227   2.123 -0.5269 -0.2003  0.0225
  118DT     C5' 3713  12.335  14.361   2.157  0.1079 -0.5825 -0.2963
  118DT    H5'1 3714  12.245  14.380   2.216 -0.9801  1.7856 -2.5332
  118DT    H5'2 3715  12.316  14.421   2.069  0.8077 -0.0935 -0.1166
  118DT     C4' 3716  12.457  14.417   2.239  0.2458  0.0473 -0.6018
  118DT     H4' 3717  12.455  14.525   2.233 -0.9245  0.0302 -0.7878
  118DT     O4' 3718  12.437  14.384   2.374  0.3630 -0.4727 -0.0523
  118DT     C1' 3719  12.572  14.351   2.420 -0.7762 -0.2351  0.9201
  118DT     H1' 3720  12.629  14.443   2.437 -1.3565  0.2992  0.0962
  118DT      N1 3721  12.565  14.264   2.544 -0.5581  0.2234 -0.2037
  118DT      C6 3722  12.523  14.131   2.550 -0.0460  0.0859  0.6401
  118DT      H6 3723  12.485  14.082   2.461  0.2412 -1.5315  1.3786
  118DT      C5 3724  12.514  14.059   2.667  0.1702 -0.2568 -0.2793
  118DT      C7 3725  12.453  13.918   2.674 -0.7096  0.2873  1.8101
  118DT     H71 3726  12.403  13.875   2.587 -2.0750  1.4166  2.0064
  118DT     H72 3727  12.538  13.853   2.693  0.0484  0.5216 -0.5124
  118DT     H73 3728  12.378  13.911   2.753 -0.6574  0.1956  1.8512
  118DT      C4 3729  12.545  14.126   2.795 -0.5038  0.3402 -0.0902
  118DT      O4 3730  12.552  14.073   2.902  0.2851 -0.0959 -0.2720
  118DT      N3 3731  12.584  14.258   2.785 -0.3688 -0.6872  0.2334
  118DT      H3 3732  12.612  14.301   2.872 -1.4013  2.2732 -0.7507
  118DT      C2 3733  12.614  14.319   2.665 -0.0951  0.7216  0.2854
  118DT      O2 3734  12.678  14.421   2.673 -0.8692 -1.0812  0.4939
  118DT     C3' 3735  12.592  14.373   2.188 -0.2940  0.5307 -0.1338
  118DT     H3' 3736  12.593  14.323   2.091  1.8263  0.4076 -0.0930
  118DT     C2' 3737  12.630  14.278   2.298  0.0186  0.0473  0.2570
  118DT    H2'1 3738  12.586  14.178   2.291  0.4257 -0.1864  0.9381
  118DT    H2'2 3739  12.739  14.267   2.298  0.2986  1.7428 -3.1206
  118DT     O3' 3740  12.690  14.476   2.184  0.0198 -0.0880  0.4829
  119DT       P 3741  12.784  14.498   2.059 -0.3575 -0.0690  0.4716
  119DT     O1P 3742  12.693  14.523   1.944  0.4480 -0.5698  0.6653
  119DT     O2P 3743  12.888  14.393   2.056  0.5280 -0.0991  0.0582
  119DT     O5' 3744  12.859  14.637   2.083  0.4211  0.0607 -0.3422
  119DT     C5' 3745  12.795  14.762   2.064  1.0546  0.1513  0.2838
  119DT    H5'1 3746  12.697  14.743   2.107  0.8457  1.1432  0.2735
  119DT    H5'2 3747  12.791  14.787   1.958  0.4147 -0.7124  0.0967
  119DT     C4' 3748  12.856  14.874   2.142 -0.0021  0.4066  0.2448
  119DT     H4' 3749  12.788  14.953   2.111 -2.8548 -1.7994  0.3692
  119DT     O4' 3750  12.848  14.856   2.284  0.0376  0.0250  0.8124
  119DT     C1' 3751  12.981  14.848   2.330  0.8546  1.1006  0.1694
  119DT     H1' 3752  13.010  14.945   2.371  0.6130  1.5328 -0.6532
  119DT      N1 3753  13.000  14.744   2.426  0.3811 -0.2885 -0.5811
  119DT      C6 3754  12.976  14.613   2.397  0.2362 -0.2997  0.2083
  119DT      H6 3755  12.934  14.579   2.304 -1.6727 -4.0590  2.2157
  119DT      C5 3756  12.989  14.521   2.492 -0.1927  0.2202  0.3335
  119DT      C7 3757  12.962  14.382   2.453 -0.1305  0.3878 -0.4038
  119DT     H71 3758  13.040  14.321   2.496 -1.4863 -0.6545  0.6639
  119DT     H72 3759  12.870  14.353   2.505 -0.7357  3.4768  0.4729
  119DT     H73 3760  12.948  14.368   2.346 -0.7783 -1.0276 -0.1584
  119DT      C4 3761  13.037  14.554   2.630 -0.8500  0.4665 -0.3467
  119DT      O4 3762  13.080  14.474   2.715 -0.0497 -0.1447 -0.8954
  119DT      N3 3763  13.026  14.683   2.660  0.5804 -0.4483  1.0458
  119DT      H3 3764  13.019  14.706   2.758 -0.4281  0.3043  0.8168
  119DT      C2 3765  13.016  14.789   2.566 -0.3988  0.7183  0.2310
  119DT      O2 3766  13.025  14.908   2.598 -0.5604 -0.8819  0.1151
  119DT     C3' 3767  13.002  14.896   2.100  0.2310 -0.3968  0.2942
  119DT     H3' 3768  13.015  14.846   2.005  0.9521  0.3106  0.0103
  119DT     C2' 3769  13.070  14.820   2.209  0.0318 -0.1062 -0.2020
  119DT    H2'1 3770  13.074  14.720   2.166  0.6909  1.2647 -3.7530
  119DT    H2'2 3771  13.174  14.852   2.220  0.6506 -2.4643  1.5902
  119DT     O3' 3772  13.017  15.035   2.090 -0.4292 -0.3064 -0.2602
  120DT       P 3773  13.153  15.099   2.029 -0.3753  0.2866  0.0180
  120DT     O1P 3774  13.132  15.241   2.006  0.2318  0.3781 -0.1396
  120DT     O2P 3775  13.197  15.012   1.923 -0.1650  0.2853 -0.3777
  120DT     O5' 3776  13.262  15.092   2.145  0.3275  0.5174  0.2120
  120DT     C5' 3777  13.243  15.154   2.275  0.0406 -0.0594  0.3604
  120DT    H5'1 3778  13.137  15.160   2.300 -0.1284 -1.7411  0.1193
  120DT    H5'2 3779  13.266  15.259   2.253 -2.6823  0.0212 -3.0242
  120DT     C4' 3780  13.313  15.109   2.401 -0.0973  0.4107  0.4454
  120DT     H4' 3781  13.280  15.178   2.478 -0.5273  0.1378  0.5049
  120DT     O4' 3782  13.268  14.979   2.444  0.3844  0.3469 -0.1351
  120DT     C1' 3783  13.389  14.910   2.474 -0.1199 -0.6556  0.7855
  120DT     H1' 3784  13.422  14.947   2.571 -0.8022 -1.1190  1.2010
  120DT      N1 3785  13.378  14.764   2.481  0.4044  0.1597  0.2507
  120DT      C6 3786  13.357  14.690   2.369 -0.1100  0.3555  0.1039
  120DT      H6 3787  13.350  14.737   2.272  3.9305  2.0697  0.4314
  120DT      C5 3788  13.335  14.553   2.370  0.4137 -0.0233 -0.6589
  120DT      C7 3789  13.296  14.470   2.256  0.2341  0.9831 -0.7037
  120DT     H71 3790  13.198  14.429   2.281  1.7333 -2.5330 -0.0875
  120DT     H72 3791  13.268  14.531   2.170  2.6829  2.6524 -0.4024
  120DT     H73 3792  13.357  14.384   2.232 -0.2676  0.5449 -0.4395
  120DT      C4 3793  13.348  14.485   2.499 -0.1494 -0.4032  0.1060
  120DT      O4 3794  13.349  14.361   2.517  0.1171 -0.1424  0.3377
  120DT      N3 3795  13.360  14.566   2.611  0.4492 -0.0113 -0.2009
  120DT      H3 3796  13.365  14.521   2.701  0.0097 -0.8963 -0.5950
  120DT      C2 3797  13.358  14.703   2.609  0.4588  0.0651  0.6792
  120DT      O2 3798  13.352  14.759   2.719 -0.0444  0.0734  0.6761
  120DT     C3' 3799  13.465  15.118   2.383  1.4363  0.9182 -0.2130
  120DT     H3' 3800  13.487  15.176   2.294  0.7111 -2.0260 -2.4775
  120DT     C2' 3801  13.482  14.967   2.362 -0.0102  0.2432 -0.1891
  120DT    H2'1 3802  13.449  14.941   2.262 -1.0283  0.7899 -0.0146
  120DT    H2'2 3803  13.586  14.942   2.382 -0.5222 -0.3095  2.0979
  120DT     O3' 3804  13.520  15.165   2.510 -0.0770  0.0797 -0.3836
  121DG       P 3805  13.614  15.294   2.509 -0.2137  0.1797 -0.2580
  121DG     O1P 3806  13.526  15.408   2.458 -0.4090 -0.2764 -0.2880
  121DG     O2P 3807  13.737  15.260   2.426  0.0207  0.0205 -0.7211
  121DG     O5' 3808  13.653  15.311   2.666  0.0084  0.0298 -0.4038
  121DG     C5' 3809  13.568  15.365   2.762  0.6266  0.2608  0.7806
  121DG    H5'1 3810  13.468  15.367   2.718  0.5709  0.2945  0.9102
  121DG    H5'2 3811  13.588  15.470   2.779 -0.4677  0.0332  4.2637
  121DG     C4' 3812  13.564  15.284   2.894 -0.5653  0.6646 -1.0462
  121DG     H4' 3813  13.488  15.326   2.960 -0.9290 -0.1249 -0.9599
  121DG     O4' 3814  13.543  15.147   2.869 -0.1885 -0.0339 -0.5864
  121DG     C1' 3815  13.642  15.068   2.921 -0.3209  0.3574  0.4553
  121DG     H1' 3816  13.630  15.048   3.028  0.0675  0.1380  0.4606
  121DG      N9 3817  13.658  14.954   2.829 -0.3423 -0.3701  0.2342
  121DG      C8 3818  13.664  14.948   2.691 -0.3664  0.1236 -0.2519
  121DG      H8 3819  13.669  15.033   2.624  0.2042 -0.9266 -1.5991
  121DG      N7 3820  13.676  14.824   2.644 -0.2624 -0.2669 -0.5233
  121DG      C5 3821  13.677  14.745   2.754  0.5936 -0.2578 -0.5649
  121DG      C6 3822  13.672  14.600   2.771  0.8907 -0.1017  0.4801
  121DG      O6 3823  13.665  14.508   2.688  0.1664  0.1793  0.5481
  121DG      N1 3824  13.671  14.564   2.905  0.2917 -0.0388 -0.3838
  121DG      H1 3825  13.676  14.465   2.921 -0.5797 -0.3445 -1.8026
  121DG      C2 3826  13.669  14.651   3.011  0.0250 -0.1547  0.7545
  121DG      N2 3827  13.696  14.595   3.124  0.1162 -0.6099 -0.1814
  121DG     H21 3828  13.720  14.497   3.133 -0.0624 -0.9470 -2.7223
  121DG     H22 3829  13.705  14.661   3.200  1.6684 -0.7923 -0.1733
  121DG      N3 3830  13.662  14.780   2.997 -0.0231  0.0080  0.3436
  121DG      C4 3831  13.668  14.819   2.865  0.7008 -0.3547 -0.7473
  121DG     C3' 3832  13.700  15.291   2.965 -0.7007 -0.5776  0.1695
  121DG     H3' 3833  13.755  15.381   2.938  0.9591 -1.8515 -0.9042
  121DG     C2' 3834  13.766  15.160   2.920 -0.6348  0.1984  0.1233
  121DG    H2'1 3835  13.814  15.185   2.826 -0.5978  1.6053  0.4941
  121DG    H2'2 3836  13.840  15.131   2.994  0.1741  0.3604 -0.6128
  121DG     O3' 3837  13.674  15.287   3.107 -0.1063 -0.0170 -0.2127
  122DG       P 3838  13.788  15.308   3.214  0.3916  0.2479  0.0753
  122DG     O1P 3839  13.731  15.361   3.336 -0.0126 -0.0472 -0.4263
  122DG     O2P 3840  13.896  15.377   3.148  0.8502 -0.0846 -0.0513
  122DG     O5' 3841  13.845  15.159   3.247 -0.4416 -0.2518  0.5866
  122DG     C5' 3842  13.785  15.073   3.335  0.0855 -0.4973 -0.3981
  122DG    H5'1 3843  13.681  15.057   3.306 -0.2086  0.9797 -0.2103
  122DG    H5'2 3844  13.766  15.121   3.430 -2.3979 -2.5014  0.2188
  122DG     C4' 3845  13.852  14.939   3.362  0.0382 -0.1314 -0.0901
  122DG     H4' 3846  13.816  14.894   3.455 -1.1786  1.5154  0.2729
  122DG     O4' 3847  13.829  14.841   3.268 -0.0475  0.4340 -0.5777
  122DG     C1' 3848  13.957  14.781   3.243  0.3372 -0.7011  0.3515
  122DG     H1' 3849  13.985  14.704   3.316  0.1984 -0.0103  1.1496
  122DG      N9 3850  13.972  14.744   3.106 -0.1165  0.5954 -0.3419
  122DG      C8 3851  13.965  14.823   2.994 -0.1736 -0.4773 -0.2374
  122DG      H8 3852  13.932  14.926   2.994 -1.4566 -0.8566 -1.2467
  122DG      N7 3853  13.984  14.761   2.880 -0.0419 -0.7321  0.2514
  122DG      C5 3854  14.014  14.631   2.921  0.7748  0.6201  0.2257
  122DG      C6 3855  14.053  14.514   2.846  0.6508  0.0836 -0.0700
  122DG      O6 3856  14.076  14.507   2.724 -0.0793 -0.6359  0.4810
  122DG      N1 3857  14.083  14.404   2.921  0.2285 -0.1521 -0.3421
  122DG      H1 3858  14.096  14.316   2.872  1.8256 -0.1247  0.0070
  122DG      C2 3859  14.081  14.408   3.059  0.1501 -0.2189  0.2389
  122DG      N2 3860  14.098  14.294   3.117 -0.3634  0.4000  0.0015
  122DG     H21 3861  14.120  14.211   3.063  0.4583  0.1651  0.6717
  122DG     H22 3862  14.090  14.289   3.218 -0.7217  3.8721  0.2604
  122DG      N3 3863  14.044  14.510   3.129  0.5127 -0.0650 -0.0346
  122DG      C4 3864  14.011  14.621   3.056  0.1243 -0.6979 -0.0964
  122DG     C3' 3865  14.000  14.961   3.390  0.5141  0.1354  0.5689
  122DG     H3' 3866  14.029  15.065   3.403 -1.1865  0.4187  2.6625
  122DG     C2' 3867  14.062  14.898   3.265  0.6806  0.3929  0.0378
  122DG    H2'1 3868  14.072  14.969   3.183 -1.6101  1.8077  0.8942
  122DG    H2'2 3869  14.163  14.861   3.279  1.2716  1.6254 -0.8367
  122DG     O3' 3870  14.051  14.878   3.496 -0.6303  0.3096 -0.2079
  123DT       P 3871  14.197  14.884   3.548  0.2621  0.0354 -0.0342
  123DT     O1P 3872  14.190  14.919   3.688 -0.3174  0.0963  0.2539
  123DT     O2P 3873  14.265  14.975   3.459 -0.0637 -0.7016 -0.1446
  123DT     O5' 3874  14.266  14.736   3.536 -0.1312 -0.1209 -0.4644
  123DT     C5' 3875  14.225  14.628   3.617  0.2427 -0.6507  0.0401
  123DT    H5'1 3876  14.117  14.625   3.603  0.4206  1.0645 -2.3707
  123DT    H5'2 3877  14.249  14.665   3.716  1.2669 -1.4171  0.0971
  123DT     C4' 3878  14.280  14.489   3.587  0.2503 -0.1898  0.1833
  123DT     H4' 3879  14.217  14.419   3.643  0.7966  0.0059  1.0613
  123DT     O4' 3880  14.271  14.449   3.453  0.0102 -0.0629  0.6491
  123DT     C1' 3881  14.398  14.437   3.393 -0.1261 -0.0610  0.3181
  123DT     H1' 3882  14.418  14.330   3.391 -0.9892 -0.2369 -1.3124
  123DT      N1 3883  14.398  14.482   3.247 -0.7680 -0.7193 -0.5749
  123DT      C6 3884  14.364  14.613   3.214  0.0534 -0.5737 -0.3364
  123DT      H6 3885  14.338  14.673   3.301  1.7135 -1.6759  0.9863
  123DT      C5 3886  14.362  14.653   3.084 -0.1369 -0.3576  0.7241
  123DT      C7 3887  14.341  14.797   3.048 -0.4240  0.3052  0.2318
  123DT     H71 3888  14.362  14.867   3.129 -0.9489  1.0621 -0.2683
  123DT     H72 3889  14.402  14.818   2.961  1.5443 -3.8888  0.3894
  123DT     H73 3890  14.237  14.814   3.020 -1.3239  1.1978  3.5966
  123DT      C4 3891  14.395  14.560   2.979 -0.1062  0.1047  0.6606
  123DT      O4 3892  14.385  14.588   2.860  0.2040  0.0322 -0.0782
  123DT      N3 3893  14.430  14.429   3.017 -0.2156 -0.3684  0.3481
  123DT      H3 3894  14.443  14.367   2.938 -1.1519 -0.5484  0.3245
  123DT      C2 3895  14.417  14.384   3.147 -0.1879  0.9843 -0.2679
  123DT      O2 3896  14.418  14.265   3.166 -0.3351  0.3144 -0.1325
  123DT     C3' 3897  14.433  14.472   3.620 -0.6399  0.9322  0.7813
  123DT     H3' 3898  14.474  14.531   3.703  2.4689 -0.7414  0.5795
  123DT     C2' 3899  14.492  14.513   3.492  0.7684 -0.2255  0.2850
  123DT    H2'1 3900  14.503  14.622   3.485  0.3122  0.0047  2.4888
  123DT    H2'2 3901  14.592  14.472   3.477 -0.0656 -2.9143  1.4781
  123DT     O3' 3902  14.452  14.333   3.650  0.2696 -0.0127 -0.1449
  124DA       P 3903  14.585  14.274   3.724  0.1440 -0.1920  0.1598
  124DA     O1P 3904  14.551  14.136   3.760  0.4353  0.3957 -0.5065
  124DA     O2P 3905  14.627  14.370   3.832 -0.2811  0.4498  0.1565
  124DA     O5' 3906  14.704  14.274   3.614 -0.2162  0.2815 -0.1942
  124DA     C5' 3907  14.730  14.164   3.535 -0.0011  0.5058  0.4179
  124DA    H5'1 3908  14.640  14.118   3.496  0.0359 -0.3677  1.3414
  124DA    H5'2 3909  14.782  14.088   3.593  0.5180 -1.0197 -1.9158
  124DA     C4' 3910   0.007  14.198   3.415  0.3169  0.1365 -0.6214
  124DA     H4' 3911   0.043  14.104   3.374  0.0834 -0.0324 -0.4409
  124DA     O4' 3912  14.754  14.268   3.312  0.8352 -0.5405  0.1672
  124DA     C1' 3913   0.033  14.366   3.265  0.3012 -0.2647  0.9530
  124DA     H1' 3914   0.103  14.310   3.204 -0.1482  1.1141 -0.9146
  124DA      N9 3915  14.788  14.464   3.168 -0.3522 -0.2202 -0.2661
  124DA      C8 3916  14.734  14.590   3.193 -0.4240 -0.2601 -0.2702
  124DA      H8 3917  14.740  14.643   3.287  0.8853 -0.6294 -0.1152
  124DA      N7 3918  14.701  14.649   3.083  1.1369  0.7324 -0.7383
  124DA      C5 3919  14.733  14.559   2.979  0.3288  0.0774 -0.1812
  124DA      C6 3920  14.719  14.556   2.841  0.3952  0.9372 -0.6254
  124DA      N6 3921  14.670  14.642   2.760  0.4795  0.3966 -0.1204
  124DA     H61 3922  14.666  14.738   2.791  2.7244  0.4918  0.0175
  124DA     H62 3923  14.639  14.613   2.668 -0.4043 -1.5319  0.7316
  124DA      N1 3924  14.736  14.439   2.769  0.2015 -0.5057 -0.3756
  124DA      C2 3925  14.784  14.334   2.834  0.7093 -0.4519  0.7568
  124DA      H2 3926  14.792  14.242   2.778 -1.3014 -0.2931  0.1401
  124DA      N3 3927   0.002  14.323   2.962 -0.8790  0.1750  0.3027
  124DA      C4 3928  14.788  14.446   3.030  0.0255 -0.1641 -0.7037
  124DA     C3' 3929   0.130  14.277   3.452 -0.2583 -0.5011 -0.1091
  124DA     H3' 3930   0.141  14.287   3.560 -4.5328  1.2339  0.3497
  124DA     C2' 3931   0.103  14.415   3.393 -0.4342  0.2323 -0.3302
  124DA    H2'1 3932   0.032  14.462   3.461  2.0081  0.5419  2.1819
  124DA    H2'2 3933   0.193  14.472   3.368 -1.4269  2.2318  0.4798
  124DA     O3' 3934   0.242  14.213   3.384  0.1196 -0.1297  0.1438
  125DG       P 3935   0.372  14.165   3.458  0.1772 -0.2847 -0.1329
  125DG     O1P 3936   0.330  14.042   3.523 -0.0635  0.1007 -0.1617
  125DG     O2P 3937   0.433  14.280   3.531 -0.0115  0.2143 -0.5138
  125DG     O5' 3938   0.470  14.132   3.335 -0.4506 -0.0765  0.4770
  125DG     C5' 3939   0.481  14.004   3.272 -0.2440  0.3671 -0.4518
  125DG    H5'1 3940   0.384  13.954   3.275 -0.3597  0.4305  3.7077
  125DG    H5'2 3941   0.548  13.938   3.327 -1.9532 -0.8180  0.3225
  125DG     C4' 3942   0.528  14.014   3.126  0.1144 -0.6091  0.6295
  125DG     H4' 3943   0.525  13.909   3.097  0.2172 -1.0379  2.0936
  125DG     O4' 3944   0.427  14.081   3.046  0.0718  0.2169 -0.2600
  125DG     C1' 3945   0.497  14.190   2.983  0.1299  0.5297 -0.1120
  125DG     H1' 3946   0.518  14.161   2.880 -2.1996 -0.4074 -0.3658
  125DG      N9 3947   0.393  14.294   2.978  0.9841  0.2387  0.4590
  125DG      C8 3948   0.361  14.382   3.073 -0.4636  0.2427  0.0621
  125DG      H8 3949   0.389  14.363   3.175  0.6718 -3.0216 -0.7243
  125DG      N7 3950   0.308  14.487   3.022 -0.2214 -0.4427  0.0834
  125DG      C5 3951   0.302  14.472   2.886 -0.3131  0.9099  0.2229
  125DG      C6 3952   0.259  14.556   2.777  0.2999  1.0538 -0.5971
  125DG      O6 3953   0.209  14.668   2.775 -0.3595  0.1531 -0.6209
  125DG      N1 3954   0.275  14.494   2.652  0.0484  0.1275 -0.5045
  125DG      H1 3955   0.265  14.553   2.571 -1.0541 -1.1581 -1.3490
  125DG      C2 3956   0.317  14.367   2.638 -0.3922 -0.0888 -0.2690
  125DG      N2 3957   0.341  14.324   2.517  0.1687 -0.4194  0.0001
  125DG     H21 3958   0.310  14.368   2.431  0.8383 -0.5575 -0.3186
  125DG     H22 3959   0.360  14.225   2.515 -0.9931 -0.6960  1.3162
  125DG      N3 3960   0.357  14.293   2.739 -0.1223 -0.1285  0.3675
  125DG      C4 3961   0.348  14.348   2.859  0.5057  0.7497  0.2704
  125DG     C3' 3962   0.671  14.075   3.110  0.5382 -0.3131 -0.0633
  125DG     H3' 3963   0.728  14.078   3.202 -0.5771  0.8386  0.6158
  125DG     C2' 3964   0.617  14.210   3.073  0.1687 -0.4442  1.0256
  125DG    H2'1 3965   0.585  14.270   3.158 -1.2454 -0.0283  0.2307
  125DG    H2'2 3966   0.696  14.272   3.031  0.0996 -1.7484 -1.1566
  125DG     O3' 3967   0.743  14.000   3.007  0.1263 -0.4796  0.1092
  126DA       P 3968   0.892  14.036   2.950  0.3196  0.2656  0.2956
  126DA     O1P 3969   0.965  13.909   2.929 -0.0863  0.0321  0.1292
  126DA     O2P 3970   0.953  14.135   3.040  0.1868  0.0774  0.2125
  126DA     O5' 3971   0.871  14.106   2.807 -0.1854 -0.0304 -0.0282
  126DA     C5' 3972   0.819  14.028   2.691  0.7655  0.2007  1.0229
  126DA    H5'1 3973   0.722  13.981   2.708 -1.8724  3.8839 -2.1472
  126DA    H5'2 3974   0.896  13.958   2.657 -0.4498 -0.0335 -1.4291
  126DA     C4' 3975   0.801  14.106   2.566  0.2091 -0.8568  0.0708
  126DA     H4' 3976   0.778  14.038   2.484  0.0914 -1.6568  0.7630
  126DA     O4' 3977   0.696  14.206   2.586 -0.0748  0.1313  0.7610
  126DA     C1' 3978   0.731  14.327   2.524 -0.0745 -0.2619  0.2983
  126DA     H1' 3979   0.705  14.318   2.419  1.4791 -1.3446 -0.0223
  126DA      N9 3980   0.660  14.437   2.597 -0.1133 -0.4074  0.5193
  126DA      C8 3981   0.647  14.463   2.731  0.4336  0.0501  0.7563
  126DA      H8 3982   0.683  14.402   2.812 -1.9721  0.5099  2.2959
  126DA      N7 3983   0.588  14.574   2.763  0.4104  0.0320  0.1863
  126DA      C5 3984   0.568  14.627   2.634  0.0604  0.5216 -0.1057
  126DA      C6 3985   0.508  14.745   2.588  0.4283 -0.0924  0.2651
  126DA      N6 3986   0.430  14.820   2.662 -0.7553  0.4923  0.1698
  126DA     H61 3987   0.399  14.781   2.749  0.1866 -1.9084 -0.4878
  126DA     H62 3988   0.372  14.886   2.612  0.1553 -0.7494 -2.7436
  126DA      N1 3989   0.505  14.781   2.460 -0.4408 -0.3698 -0.0947
  126DA      C2 3990   0.561  14.694   2.375 -0.0527 -1.0415  0.1252
  126DA      H2 3991   0.552  14.722   2.271  0.6300  1.4753  0.6850
  126DA      N3 3992   0.616  14.576   2.404 -0.1635  0.2545  0.5773
  126DA      C4 3993   0.616  14.551   2.534 -0.4730  0.0768  0.5639
  126DA     C3' 3994   0.923  14.194   2.516  0.4211 -0.5439 -0.3798
  126DA     H3' 3995   1.014  14.170   2.571 -0.8313 -1.9096  1.2061
  126DA     C2' 3996   0.879  14.342   2.550 -0.3066  0.0559  0.1628
  126DA    H2'1 3997   0.902  14.365   2.654 -1.7160  0.8861  0.3091
  126DA    H2'2 3998   0.906  14.417   2.476  0.8890 -0.9450 -0.4587
  126DA     O3' 3999   0.953  14.177   2.380 -0.2569  0.0423 -0.3251
  127DA       P 4000   1.078  14.245   2.308 -0.3195 -0.2596  0.2326
  127DA     O1P 4001   1.125  14.157   2.197 -0.2890  0.0225 -0.1602
  127DA     O2P 4002   1.173  14.277   2.416 -0.4627  0.2885 -0.2026
  127DA     O5' 4003   1.023  14.383   2.241  0.1565 -0.3552  0.1567
  127DA     C5' 4004   0.926  14.375   2.141  1.0326 -0.0252 -0.0395
  127DA    H5'1 4005   0.831  14.334   2.178  0.0705  2.3757  0.3746
  127DA    H5'2 4006   0.973  14.311   2.067  3.4660  0.0772  1.3217
  127DA     C4' 4007   0.892  14.502   2.067  0.0523 -0.7700  0.2515
  127DA     H4' 4008   0.836  14.481   1.975 -1.4625 -1.0825  1.2064
  127DA     O4' 4009   0.825  14.588   2.158  0.0708  0.2814  0.5039
  127DA     C1' 4010   0.895  14.709   2.167 -0.1082  0.1490  0.5587
  127DA     H1' 4011   0.857  14.769   2.085 -1.4621 -0.1664  0.9392
  127DA      N9 4012   0.875  14.769   2.295  0.0004 -0.0062  0.0947
  127DA      C8 4013   0.916  14.717   2.411  0.2233  0.2972  0.6106
  127DA      H8 4014   0.971  14.624   2.410  0.6893  0.5534  1.5075
  127DA      N7 4015   0.898  14.795   2.517 -0.2396 -0.1613  0.2304
  127DA      C5 4016   0.814  14.892   2.463 -0.1997  0.0410 -0.1982
  127DA      C6 4017   0.749  15.004   2.514  0.5030 -0.3125 -0.4710
  127DA      N6 4018   0.742  15.037   2.638  0.4896  0.3744  0.3640
  127DA     H61 4019   0.784  14.984   2.713  0.9582 -1.1152 -0.8845
  127DA     H62 4020   0.686  15.119   2.655  0.4288  0.3036  0.5059
  127DA      N1 4021   0.676  15.091   2.438  0.0099  0.7754 -0.0248
  127DA      C2 4022   0.672  15.067   2.309 -1.0954 -0.1436 -0.2729
  127DA      H2 4023   0.608  15.132   2.250 -1.4481 -0.4442 -0.2238
  127DA      N3 4024   0.732  14.967   2.246  0.5388  0.3459 -0.5598
  127DA      C4 4025   0.805  14.883   2.326  0.0131 -0.1206  0.2861
  127DA     C3' 4026   1.022  14.572   2.024  0.1274  0.0506  0.5306
  127DA     H3' 4027   1.101  14.499   2.008  1.5913  1.2759  1.7937
  127DA     C2' 4028   1.041  14.668   2.140 -0.0727  0.0570  0.0221
  127DA    H2'1 4029   1.090  14.606   2.216  0.0675 -2.0770 -1.6812
  127DA    H2'2 4030   1.107  14.752   2.117  1.2941 -0.7718  0.7472
  127DA     O3' 4031   1.002  14.661   1.911 -0.3410 -0.1339  0.1066
  128DT       P 4032   1.123  14.732   1.837  0.0539 -0.6602  0.3753
  128DT     O1P 4033   1.124  14.682   1.703  0.1219  0.3829 -0.4680
  128DT     O2P 4034   1.252  14.725   1.909  0.2646 -0.1320 -0.2319
  128DT     O5' 4035   1.059  14.878   1.836  0.0158 -0.1067 -0.6710
  128DT     C5' 4036   0.917  14.890   1.797 -0.0081 -0.4518 -0.1764
  128DT    H5'1 4037   0.847  14.836   1.860  1.8505 -1.4196  1.1573
  128DT    H5'2 4038   0.900  14.850   1.697 -2.4138  0.0651 -0.0248
  128DT     C4' 4039   0.881  15.041   1.796 -0.4118 -0.1829  0.1568
  128DT     H4' 4040   0.787  15.048   1.742  0.9124  0.8700 -2.1774
  128DT     O4' 4041   0.865  15.084   1.932  0.0321 -0.3436  0.1862
  128DT     C1' 4042   0.928  15.205   1.950  0.4829 -0.2214 -0.3059
  128DT     H1' 4043   0.855  15.282   1.925  1.3906  0.2792 -1.5411
  128DT      N1 4044   0.957  15.212   2.095 -0.8005  1.2848  0.0678
  128DT      C6 4045   1.036  15.114   2.153 -0.2573  0.3454 -0.3932
  128DT      H6 4046   1.082  15.037   2.094  2.1094  1.7250 -0.4846
  128DT      C5 4047   1.063  15.119   2.290  0.2655 -1.0446  0.5178
  128DT      C7 4048   1.143  15.011   2.355  0.0619 -0.1413 -0.9579
  128DT     H71 4049   1.154  14.920   2.295  0.8588 -2.4993  2.4988
  128DT     H72 4050   1.240  15.042   2.393  0.9108 -0.8815 -2.4128
  128DT     H73 4051   1.080  14.977   2.437 -0.4665 -0.1754 -1.3653
  128DT      C4 4052   0.999  15.223   2.376 -0.9282  0.3814 -0.0497
  128DT      O4 4053   1.020  15.243   2.498 -0.0261  0.1365  0.0509
  128DT      N3 4054   0.912  15.302   2.311  0.9456  0.7049  0.7623
  128DT      H3 4055   0.870  15.377   2.364 -0.2796  0.9089 -0.4379
  128DT      C2 4056   0.889  15.308   2.175 -0.7137  0.3874  0.0400
  128DT      O2 4057   0.820  15.391   2.128  0.8572 -0.4174  0.1277
  128DT     C3' 4058   0.977  15.138   1.730  0.0974 -0.0982 -0.0842
  128DT     H3' 4059   1.061  15.089   1.679  0.5470  0.7468 -0.1720
  128DT     C2' 4060   1.035  15.211   1.846 -0.2524  0.4855 -0.1478
  128DT    H2'1 4061   1.118  15.151   1.884 -0.7461 -0.3579 -0.3736
  128DT    H2'2 4062   1.068  15.313   1.827  0.6184  0.6182  1.8248
  128DT     O3' 4063   0.915  15.231   1.644  0.3639 -0.9846 -0.0272
  129DC       P 4064   0.987  15.349   1.565 -0.2117 -0.0467 -0.8691
  129DC     O1P 4065   0.910  15.385   1.449 -0.0200  0.0700 -0.2541
  129DC     O2P 4066   1.128  15.316   1.552 -0.3751  0.3577 -0.2033
  129DC     O5' 4067   0.980  15.473   1.668 -0.2660  0.3700  0.3244
  129DC     C5' 4068   0.857  15.539   1.699 -0.4608 -0.5816 -0.7242
  129DC    H5'1 4069   0.782  15.472   1.741  0.2674 -1.4158 -0.7262
  129DC    H5'2 4070   0.820  15.577   1.603 -1.4651  0.1578 -0.0638
  129DC     C4' 4071   0.874  15.665   1.788  0.5974 -0.2724 -0.6539
  129DC     H4' 4072   0.777  15.716   1.788  1.0291  0.5861 -1.6020
  129DC     O4' 4073   0.906  15.622   1.923  0.1759  0.6144  0.0196
  129DC     C1' 4074   1.021  15.697   1.963  0.2956  0.1990  0.4188
  129DC     H1' 4075   0.982  15.795   1.991  0.1908  0.9595 -2.1492
  129DC      N1 4076   1.079  15.620   2.078 -0.2464 -0.5139  0.6063
  129DC      C6 4077   1.152  15.508   2.048  0.3328 -0.2195 -0.1750
  129DC      H6 4078   1.146  15.461   1.950 -2.3377 -0.4102  0.0131
  129DC      C5 4079   1.210  15.454   2.154 -0.4095 -0.1573 -0.4278
  129DC      H5 4080   1.270  15.365   2.141  1.6963  1.1750 -0.2596
  129DC      C4 4081   1.193  15.503   2.286  0.6156 -0.7377  0.1913
  129DC      N4 4082   1.245  15.445   2.388 -0.5861  0.0229 -0.0557
  129DC     H41 4083   1.300  15.362   2.371 -0.3543  0.5373 -2.0217
  129DC     H42 4084   1.202  15.465   2.477  0.4437 -0.6464  0.6121
  129DC      N3 4085   1.112  15.605   2.314  0.1737 -0.0142  0.0223
  129DC      C2 4086   1.053  15.662   2.207 -0.7121 -0.5688 -0.1842
  129DC      O2 4087   0.983  15.756   2.225  0.8248  0.1438  0.5330
  129DC     C3' 4088   0.990  15.756   1.737  0.3215 -0.1237  0.0719
  129DC     H3' 4089   1.017  15.745   1.632  0.2875  1.1178 -0.0871
  129DC     C2' 4090   1.098  15.707   1.828  0.3413  0.1588  0.0153
  129DC    H2'1 4091   1.137  15.616   1.783 -1.4879 -1.1088  0.8665
  129DC    H2'2 4092   1.177  15.782   1.827  3.5147 -2.8849  1.8522
  129DC     O3' 4093   0.961   0.002   1.768 -0.0973  0.0195 -0.0514
  130DT       P 4094   0.947   0.114   1.653 -0.2026  0.0127  0.4334
  130DT     O1P 4095   0.881   0.053   1.532 -0.2122 -0.2434 -0.0419
  130DT     O2P 4096   1.079   0.173   1.634  0.4565 -0.5116  0.2127
  130DT     O5' 4097   0.855   0.228   1.719  0.1661 -0.2485  0.0045
  130DT     C5' 4098   0.718   0.210   1.752 -0.2231 -0.1183  0.1269
  130DT    H5'1 4099   0.693   0.105   1.773  1.0451 -0.6565 -0.9337
  130DT    H5'2 4100   0.662   0.259   1.673 -1.5342 -1.5792  0.0814
  130DT     C4' 4101   0.664   0.282   1.881 -0.3384 -0.1042 -0.0890
  130DT     H4' 4102   0.556   0.269   1.878 -0.3655 -0.0743  0.6341
  130DT     O4' 4103   0.726   0.216   1.997 -0.5925  0.3891 -0.4606
  130DT     C1' 4104   0.799   0.309   2.072  0.2146  0.0281 -0.2239
  130DT     H1' 4105   0.741   0.354   2.153 -1.0588 -2.3066  0.2661
  130DT      N1 4106   0.927   0.246   2.128 -0.1608 -0.4389 -0.7849
  130DT      C6 4107   1.037   0.220   2.053  0.3934  0.3347 -0.4134
  130DT      H6 4108   1.034   0.252   1.950 -0.0486 -2.5790 -1.4250
  130DT      C5 4109   1.146   0.150   2.097 -0.4178  0.3889  0.4822
  130DT      C7 4110   1.257   0.123   2.007 -0.3307  0.2897 -0.1454
  130DT     H71 4111   1.243   0.166   1.908  1.0721 -1.7868 -1.3338
  130DT     H72 4112   1.345   0.174   2.045 -1.5392  0.2757  2.8910
  130DT     H73 4113   1.285   0.018   1.998  1.0403  0.5255  0.9982
  130DT      C4 4114   1.142   0.106   2.232  0.2534 -0.7940 -0.0580
  130DT      O4 4115   1.231   0.040   2.283 -0.0004 -0.2053  0.1718
  130DT      N3 4116   1.038   0.148   2.311  0.1761  0.1563 -0.3171
  130DT      H3 4117   1.040   0.103   2.402  1.4908 -4.0138 -2.1608
  130DT      C2 4118   0.930   0.216   2.260 -0.3784  0.3714  0.0578
  130DT      O2 4119   0.839   0.246   2.334  0.4860  0.2546  0.2372
  130DT     C3' 4120   0.700   0.431   1.888  0.3841  0.1429  0.5591
  130DT     H3' 4121   0.718   0.480   1.793 -0.0183 -1.4594 -0.3700
  130DT     C2' 4122   0.828   0.428   1.974 -0.2501 -0.0115  0.0222
  130DT    H2'1 4123   0.917   0.423   1.911 -0.8068  1.7778 -0.9814
  130DT    H2'2 4124   0.828   0.515   2.039 -1.3673 -1.8216  2.6109
  130DT     O3' 4125   0.591   0.497   1.950  0.0019  0.3372  0.0456
  131DG       P 4126   0.582   0.655   1.970 -0.0760  0.4949  0.3295
  131DG     O1P 4127   0.442   0.699   1.994  0.7858 -0.3262 -0.0495
  131DG     O2P 4128   0.660   0.709   1.858 -0.3866 -0.4226 -0.2644
  131DG     O5' 4129   0.662   0.686   2.104 -0.0784  0.7949 -0.4768
  131DG     C5' 4130   0.608   0.650   2.233  0.3803  0.5249  1.1523
  131DG    H5'1 4131   0.582   0.545   2.228  2.1938  0.0614 -3.4988
  131DG    H5'2 4132   0.527   0.717   2.262 -0.1493 -0.0800  1.0755
  131DG     C4' 4133   0.713   0.655   2.338  0.2172  1.1635  0.1371
  131DG     H4' 4134   0.652   0.632   2.426 -1.3602 -1.8277 -1.6037
  131DG     O4' 4135   0.823   0.565   2.314 -0.5366  0.3370 -0.2369
  131DG     C1' 4136   0.941   0.633   2.355 -0.3036 -0.5211  0.3209
  131DG     H1' 4137   0.960   0.622   2.461 -0.9466  0.2744  0.5266
  131DG      N9 4138   1.068   0.583   2.298  0.0122  0.0452  0.6884
  131DG      C8 4139   1.093   0.579   2.164  0.0469  0.1837  0.2599
  131DG      H8 4140   1.028   0.617   2.086  1.6364  1.0445 -0.6892
  131DG      N7 4141   1.201   0.512   2.135 -0.2338  0.1681 -0.4830
  131DG      C5 4142   1.257   0.475   2.259  0.3198  0.6629  0.3298
  131DG      C6 4143   1.373   0.400   2.285 -0.0914  1.0538 -0.4436
  131DG      O6 4144   1.462   0.343   2.214 -0.8312  0.9241  0.0326
  131DG      N1 4145   1.393   0.379   2.419  0.1306 -0.0720  0.0132
  131DG      H1 4146   1.469   0.322   2.454  0.9628  1.1086  0.2001
  131DG      C2 4147   1.314   0.422   2.515  0.8400 -0.1916 -0.2329
  131DG      N2 4148   1.339   0.369   2.632 -0.3720 -0.0226 -0.3435
  131DG     H21 4149   1.411   0.299   2.641  2.2343  2.1298 -2.7018
  131DG     H22 4150   1.275   0.380   2.710  1.2766 -1.5433  1.3247
  131DG      N3 4151   1.199   0.493   2.496 -0.1292 -0.1524  0.2099
  131DG      C4 4152   1.175   0.522   2.358  0.6469 -0.3934  0.1105
  131DG     C3' 4153   0.771   0.795   2.357  0.1278 -0.3410 -0.3686
  131DG     H3' 4154   0.730   0.866   2.285  0.8924 -2.0494 -2.6095
  131DG     C2' 4155   0.924   0.787   2.324  0.5674  0.5120 -0.5255
  131DG    H2'1 4156   0.947   0.794   2.218  0.0199  0.8261 -0.6257
  131DG    H2'2 4157   0.988   0.857   2.379  0.1230 -0.3695  1.1950
  131DG     O3' 4158   0.750   0.846   2.483 -0.7798  0.0598 -0.0064
  132DC       P 4159   0.778   0.992   2.523  0.3120 -0.2383  0.0925
  132DC     O1P 4160   0.674   1.038   2.616 -0.0984 -0.4389  0.1958
  132DC     O2P 4161   0.795   1.073   2.402 -0.0708  0.4556  0.3453
  132DC     O5' 4162   0.914   0.983   2.597 -0.4574  0.1052 -0.2177
  132DC     C5' 4163   0.926   0.894   2.708  0.9739  0.2190  0.5530
  132DC    H5'1 4164   0.892   0.793   2.683  0.9783  0.3919 -0.1954
  132DC    H5'2 4165   0.865   0.928   2.791 -1.1803  1.1761 -1.2966
  132DC     C4' 4166   1.068   0.879   2.758 -0.6067  0.0840 -0.1562
  132DC     H4' 4167   1.060   0.841   2.860  0.2255 -0.5635 -0.3115
  132DC     O4' 4168   1.144   0.799   2.667  0.4567 -0.3483  0.0836
  132DC     C1' 4169   1.273   0.860   2.651 -0.1671  0.5125  0.3221
  132DC     H1' 4170   1.334   0.840   2.738  0.4414 -0.1411 -0.2431
  132DC      N1 4171   1.340   0.818   2.521  0.4389 -0.1434 -0.2887
  132DC      C6 4172   1.304   0.868   2.405  0.4737  0.0426  0.9097
  132DC      H6 4173   1.221   0.936   2.392 -0.4414 -0.9623  1.3710
  132DC      C5 4174   1.369   0.824   2.293  0.4024  0.5851 -0.2801
  132DC      H5 4175   1.334   0.864   2.199 -1.2317 -1.4274 -0.5950
  132DC      C4 4176   1.462   0.714   2.316 -0.0073 -0.4137 -0.2082
  132DC      N4 4177   1.522   0.683   2.206 -0.0460 -0.4949 -0.5737
  132DC     H41 4178   1.470   0.711   2.124 -1.1387  2.5330  0.9620
  132DC     H42 4179   1.583   0.603   2.206  0.7873  0.1319 -0.8368
  132DC      N3 4180   1.502   0.670   2.435 -0.0293  0.6095  0.2380
  132DC      C2 4181   1.437   0.723   2.537 -0.2237  0.0580  0.3630
  132DC      O2 4182   1.461   0.665   2.641 -0.2790  0.0630 -0.3288
  132DC     C3' 4183   1.138   1.006   2.782  0.3352 -0.3938 -0.2827
  132DC     H3' 4184   1.067   1.089   2.787 -0.1615 -0.8749  2.5905
  132DC     C2' 4185   1.235   1.003   2.660 -0.0822 -0.7697  0.2697
  132DC    H2'1 4186   1.187   1.044   2.572  0.4838  2.1851  1.2265
  132DC    H2'2 4187   1.312   1.075   2.686 -2.8287  2.6227 -0.2911
  132DC     O3' 4188   1.205   1.000   2.907  0.1923 -0.1162  0.9815
  133DA       P 4189   1.204   1.134   3.000  0.0803  0.6400 -0.3270
  133DA     O1P 4190   1.063   1.150   3.051 -0.1930  0.2359  0.4157
  133DA     O2P 4191   1.276   1.243   2.933  0.9142  0.4157 -0.0508
  133DA     O5' 4192   1.297   1.099   3.120 -0.1786 -0.1967 -0.1938
  133DA     C5' 4193   1.276   0.987   3.201  0.0572 -0.2214  0.1320
  133DA    H5'1 4194   1.196   0.926   3.158 -1.2603 -0.2334  2.4444
  133DA    H5'2 4195   1.257   1.008   3.306  1.2858  0.2060  0.2886
  133DA     C4' 4196   1.400   0.903   3.212  0.5918  0.5258  0.4203
  133DA     H4' 4197   1.379   0.830   3.290 -0.5655  1.5844  1.1420
  133DA     O4' 4198   1.441   0.838   3.091  0.7328 -0.5579  0.6633
  133DA     C1' 4199   1.582   0.871   3.064 -0.6420  0.0363 -0.6418
  133DA     H1' 4200   1.647   0.791   3.102 -1.9092 -1.2296 -1.0415
  133DA      N9 4201   1.613   0.892   2.921 -0.1117  0.0150  0.5953
  133DA      C8 4202   1.538   0.966   2.839 -0.4173 -0.4637 -0.0631
  133DA      H8 4203   1.447   1.008   2.878  0.8979  1.7243  0.8975
  133DA      N7 4204   1.572   0.968   2.711 -0.1296  0.1087 -0.4030
  133DA      C5 4205   1.686   0.885   2.707  0.3118  0.0740 -0.7140
  133DA      C6 4206   1.782   0.842   2.611  0.3839  0.8538  0.3602
  133DA      N6 4207   1.793   0.881   2.486 -0.8371 -0.5295 -0.2157
  133DA     H61 4208   1.727   0.946   2.446 -0.5910 -1.5766 -2.4592
  133DA     H62 4209   1.872   0.843   2.437 -0.4431  0.4564 -0.3642
  133DA      N1 4210   1.876   0.749   2.645 -0.1356  0.6574 -0.6034
  133DA      C2 4211   1.889   0.713   2.770 -0.5579 -1.0976 -1.1267
  133DA      H2 4212   1.963   0.640   2.798 -1.8931 -1.6426  1.3373
  133DA      N3 4213   1.806   0.750   2.872 -0.6540 -0.3309 -0.3362
  133DA      C4 4214   1.710   0.837   2.834 -0.0262 -0.5508 -0.0105
  133DA     C3' 4215   1.514   0.984   3.266 -0.3334  0.2307 -0.0774
  133DA     H3' 4216   1.478   1.078   3.307  0.4819 -0.2048  1.7288
  133DA     C2' 4217   1.595   1.006   3.140  0.5888 -0.4663  0.3417
  133DA    H2'1 4218   1.547   1.083   3.080 -2.7166 -2.3826  0.2708
  133DA    H2'2 4219   1.700   1.033   3.150  0.7592 -0.2027 -1.7611
  133DA     O3' 4220   1.590   0.923   3.365  0.1674  0.0758  0.0984
  134DG       P 4221   1.703   0.995   3.453 -0.0338 -0.2475  0.0746
  134DG     O1P 4222   1.695   0.933   3.589 -0.0859  0.5353  0.0145
  134DG     O2P 4223   1.681   1.143   3.442  0.2992  0.0532  0.3435
  134DG     O5' 4224   1.842   0.967   3.380 -0.2729  0.3351  0.4649
  134DG     C5' 4225   1.909   0.843   3.392  0.0960 -0.0629  0.3899
  134DG    H5'1 4226   1.859   0.758   3.346  0.9658  0.3609 -1.4476
  134DG    H5'2 4227   1.936   0.834   3.497  1.1772 -0.1820  0.1155
  134DG     C4' 4228   2.047   0.856   3.324 -0.2934 -0.0756 -0.5535
  134DG     H4' 4229   2.100   0.764   3.346  1.3007  0.3247 -2.3852
  134DG     O4' 4230   2.033   0.868   3.184 -0.5204  0.4421 -0.4310
  134DG     C1' 4231   2.109   0.977   3.140  1.2085  0.8622 -0.8472
  134DG     H1' 4232   2.210   0.959   3.103  1.7837 -0.2688  1.1647
  134DG      N9 4233   2.036   1.020   3.022 -0.2140  0.0395  0.3782
  134DG      C8 4234   1.930   1.105   3.011  0.7511 -0.3140  0.1803
  134DG      H8 4235   1.874   1.124   3.101 -1.8037 -0.9073 -1.1841
  134DG      N7 4236   1.896   1.152   2.891 -0.2953  0.3912  0.4565
  134DG      C5 4237   1.995   1.091   2.812  0.3765  0.1690  1.4717
  134DG      C6 4238   2.018   1.090   2.667  0.3111  0.1645  0.6855
  134DG      O6 4239   1.951   1.142   2.578 -0.2453  0.6457 -1.0490
  134DG      N1 4240   2.120   1.010   2.625 -0.9276 -0.0693  0.1495
  134DG      H1 4241   2.145   1.018   2.528  2.0383  0.5484  0.8530
  134DG      C2 4242   2.204   0.941   2.715  0.1152  0.5639  0.5347
  134DG      N2 4243   2.314   0.890   2.670 -0.5748  0.4015 -0.4293
  134DG     H21 4244   2.343   0.901   2.574  1.6481  1.6448  0.3146
  134DG     H22 4245   2.368   0.828   2.728  1.9933  1.6906 -1.2929
  134DG      N3 4246   2.190   0.943   2.848  0.2288  0.2603  0.1809
  134DG      C4 4247   2.077   1.016   2.888 -0.4126  0.0051  0.1141
  134DG     C3' 4248   2.138   0.981   3.368 -0.3303 -0.4120  0.2343
  134DG     H3' 4249   2.105   1.029   3.460  2.2048  0.4599  0.7623
  134DG     C2' 4250   2.118   1.073   3.251  0.2422 -0.9265  0.5296
  134DG    H2'1 4251   2.022   1.123   3.264  1.3775  1.8297 -0.7803
  134DG    H2'2 4252   2.203   1.141   3.237 -0.1314 -0.6719 -0.5643
  134DG     O3' 4253   2.273   0.949   3.379 -0.1651  0.2915 -0.3589
  135DG       P 4254   2.388   1.044   3.440 -0.2254  0.0654 -0.2472
  135DG     O1P 4255   2.428   0.999   3.571  0.3528 -0.6099  0.6096
  135DG     O2P 4256   2.346   1.188   3.431 -0.5410  0.1929  0.4019
  135DG     O5' 4257   2.504   1.026   3.325  0.2731  0.2423  0.0575
  135DG     C5' 4258   2.587   0.920   3.304 -0.2548 -0.0959  0.3010
  135DG    H5'1 4259   2.526   0.830   3.294  2.0106 -1.6015 -1.1067
  135DG    H5'2 4260   2.656   0.896   3.385 -0.0563 -0.6810 -0.0309
  135DG     C4' 4261   2.671   0.942   3.167 -1.0443  0.0449 -0.2841
  135DG     H4' 4262   2.724   0.850   3.143  1.6363  1.0565  1.3063
  135DG     O4' 4263   2.573   0.971   3.067 -0.0163 -0.2304  0.2734
  135DG     C1' 4264   2.627   1.088   2.998 -0.1776 -0.2386 -0.6255
  135DG     H1' 4265   2.683   1.061   2.908 -1.0225  1.1585 -1.5980
  135DG      N9 4266   2.502   1.157   2.955  0.2890 -0.1736  0.0739
  135DG      C8 4267   2.394   1.196   3.029  0.1453  0.0344  0.1347
  135DG      H8 4268   2.387   1.180   3.135  1.5614  3.2499  0.8150
  135DG      N7 4269   2.303   1.258   2.960  0.4176 -0.2616  0.4060
  135DG      C5 4270   2.343   1.243   2.827  0.0250 -0.4338 -0.5030
  135DG      C6 4271   2.278   1.284   2.708 -0.0043 -0.5353 -0.2661
  135DG      O6 4272   2.170   1.342   2.693  0.2408  0.3377 -0.4347
  135DG      N1 4273   2.356   1.267   2.599  0.1765 -0.1100  0.3128
  135DG      H1 4274   2.314   1.282   2.508 -3.1093 -1.7164  1.4072
  135DG      C2 4275   2.486   1.225   2.600  0.7075 -0.2100 -0.1210
  135DG      N2 4276   2.543   1.220   2.483  0.1981  0.1207  0.4079
  135DG     H21 4277   2.503   1.258   2.398  0.4622  0.1103  0.2781
  135DG     H22 4278   2.633   1.175   2.472  0.3934  0.8345 -1.2836
  135DG      N3 4279   2.548   1.177   2.710  0.8947 -0.7685  0.4715
  135DG      C4 4280   2.470   1.188   2.826  0.2004  0.1753  0.4839
  135DG     C3' 4281   2.779   1.051   3.181 -0.4452 -1.0326  0.6347
  135DG     H3' 4282   2.798   1.089   3.281 -1.3073 -0.7229  0.6841
  135DG     C2' 4283   2.706   1.163   3.105  0.2260 -0.6277  0.2320
  135DG    H2'1 4284   2.641   1.227   3.164  0.6728  0.3049 -0.2649
  135DG    H2'2 4285   2.782   1.227   3.060  0.5626 -0.3450  1.1755
  135DG     O3' 4286   2.889   1.015   3.101 -0.3860 -0.5031  0.0714
  136DT       P 4287   3.028   1.087   3.117 -0.3756 -0.0373  0.2178
  136DT     O1P 4288   3.132   0.992   3.068  0.0576  0.4851  0.3669
  136DT     O2P 4289   3.034   1.142   3.256 -0.0919  0.3317 -0.2896
  136DT     O5' 4290   3.007   1.211   3.017  0.2748  0.4161  0.0976
  136DT     C5' 4291   3.074   1.214   2.890  0.6629 -0.5657  0.3246
  136DT    H5'1 4292   3.068   1.122   2.831  1.0578  0.0957 -0.7687
  136DT    H5'2 4293   3.180   1.237   2.901  0.9755 -1.2289 -1.0779
  136DT     C4' 4294   3.011   1.330   2.809  0.0129 -0.4494  0.1764
  136DT     H4' 4295   3.056   1.321   2.710 -1.8095 -1.4741 -0.5881
  136DT     O4' 4296   2.870   1.327   2.805  0.1219  0.2862 -0.0742
  136DT     C1' 4297   2.831   1.464   2.807  0.4084  0.2683  0.2315
  136DT     H1' 4298   2.864   1.508   2.712 -1.1170 -0.4676 -0.6908
  136DT      N1 4299   2.685   1.486   2.834  0.1229  0.5116  0.6922
  136DT      C6 4300   2.635   1.486   2.958 -0.1053  1.2318  0.3778
  136DT      H6 4301   2.700   1.452   3.037 -0.1964  1.2156  0.4459
  136DT      C5 4302   2.508   1.516   2.987 -0.4949 -0.0109 -0.8347
  136DT      C7 4303   2.466   1.500   3.127  0.7621  0.1600 -0.6910
  136DT     H71 4304   2.366   1.457   3.126  0.4479  0.8864 -0.5412
  136DT     H72 4305   2.537   1.442   3.186 -2.0965 -0.8661  1.9955
  136DT     H73 4306   2.467   1.599   3.172 -2.3688 -0.8786  2.1218
  136DT      C4 4307   2.415   1.551   2.885 -0.2215  0.4208  0.1733
  136DT      O4 4308   2.298   1.566   2.896  0.3950 -0.0111  0.0300
  136DT      N3 4309   2.471   1.557   2.759  0.3505  0.1940 -0.2504
  136DT      H3 4310   2.410   1.584   2.684  0.5466 -0.7276 -0.7567
  136DT      C2 4311   2.602   1.525   2.728  0.1980  0.3631  0.2908
  136DT      O2 4312   2.647   1.532   2.613  0.1154 -0.6390  0.2691
  136DT     C3' 4313   3.061   1.469   2.857 -0.3826 -0.8401 -0.3706
  136DT     H3' 4314   3.127   1.456   2.942  0.3445  1.4784 -0.5220
  136DT     C2' 4315   2.928   1.524   2.910 -0.1079  0.2350 -0.5672
  136DT    H2'1 4316   2.916   1.480   3.009 -0.4790  1.0934 -0.2227
  136DT    H2'2 4317   2.917   1.631   2.927 -0.1467  0.4444 -1.8418
  136DT     O3' 4318   3.104   1.544   2.754 -0.0114  0.3336 -0.3136
  137DG       P 4319   3.208   1.670   2.780  0.3543 -0.3455  0.0403
  137DG     O1P 4320   3.344   1.618   2.770  0.0285 -0.2757 -0.6194
  137DG     O2P 4321   3.170   1.745   2.900  0.6676  0.1854  0.2803
  137DG     O5' 4322   3.178   1.768   2.648  0.4371  0.0518 -0.5875
  137DG     C5' 4323   3.212   1.722   2.515  0.1388  0.4333 -0.0136
  137DG    H5'1 4324   3.171   1.622   2.500 -0.7621  1.1225 -2.9213
  137DG    H5'2 4325   3.320   1.721   2.499  0.0785  0.1748 -0.4464
  137DG     C4' 4326   3.147   1.803   2.395 -0.2911  0.4779 -0.0323
  137DG     H4' 4327   3.201   1.756   2.312  1.5825 -0.4178  1.5907
  137DG     O4' 4328   3.006   1.791   2.389 -0.2801  0.3967 -0.5722
  137DG     C1' 4329   2.944   1.909   2.445  0.2175  0.2558  0.5930
  137DG     H1' 4330   2.894   1.957   2.361  0.4315  1.0631  0.9257
  137DG      N9 4331   2.844   1.867   2.551  0.5557 -0.6670  0.1365
  137DG      C8 4332   2.867   1.828   2.681  0.1821  0.4506 -0.5316
  137DG      H8 4333   2.963   1.800   2.723 -0.0264  3.1077  2.0558
  137DG      N7 4334   2.764   1.807   2.758 -0.2670 -0.0287 -0.3099
  137DG      C5 4335   2.656   1.849   2.677 -0.4451 -1.3319  0.0979
  137DG      C6 4336   2.517   1.875   2.701  0.8741  0.5560  0.0880
  137DG      O6 4337   2.461   1.846   2.805  0.4712 -1.1070  0.2957
  137DG      N1 4338   2.446   1.936   2.594 -0.4001 -0.0543 -0.4511
  137DG      H1 4339   2.348   1.956   2.600  0.0176  1.7763  1.4079
  137DG      C2 4340   2.503   1.950   2.472  0.2470 -0.4065 -0.3067
  137DG      N2 4341   2.429   1.998   2.378 -0.1314  0.5930  0.0550
  137DG     H21 4342   2.330   2.011   2.395 -0.4684  0.0931 -1.3473
  137DG     H22 4343   2.467   2.005   2.284  0.4605 -2.4838 -0.0451
  137DG      N3 4344   2.626   1.938   2.446 -0.4462  0.4116 -0.0570
  137DG      C4 4345   2.700   1.884   2.548 -0.1462  0.2700 -0.5430
  137DG     C3' 4346   3.173   1.955   2.396 -0.4705  0.4726 -0.3429
  137DG     H3' 4347   3.262   1.977   2.456 -0.7242  0.0336  0.2072
  137DG     C2' 4348   3.053   2.003   2.481  0.4699  0.2107 -0.1739
  137DG    H2'1 4349   3.080   1.985   2.585 -0.2064 -1.2847 -0.2240
  137DG    H2'2 4350   3.016   2.103   2.456 -4.7051 -1.8499 -2.1205
  137DG     O3' 4351   3.178   2.007   2.264  0.9531  0.5558  0.7301
  138DG       P 4352   3.207   2.151   2.230 -0.2666 -0.4060 -0.3243
  138DG     O1P 4353   3.255   2.142   2.091  0.2585  0.6095 -0.1087
  138DG     O2P 4354   3.290   2.205   2.339  0.0863 -0.3625 -0.7727
  138DG     O5' 4355   3.063   2.224   2.234 -0.1764  0.0483 -0.2210
  138DG     C5' 4356   2.967   2.192   2.133 -0.4086  0.5366 -1.0112
  138DG    H5'1 4357   2.973   2.083   2.124  3.9294  0.3934  1.1349
  138DG    H5'2 4358   3.005   2.246   2.046  0.3608  1.9493  0.1730
  138DG     C4' 4359   2.829   2.250   2.168 -0.4843 -0.1656  0.4296
  138DG     H4' 4360   2.767   2.237   2.080  0.8657  1.0147 -0.7472
  138DG     O4' 4361   2.761   2.196   2.281 -0.3396  0.0535 -0.0313
  138DG     C1' 4362   2.687   2.296   2.347 -0.0438 -0.0933  0.3582
  138DG     H1' 4363   2.594   2.315   2.293 -0.3610 -1.5162  0.3794
  138DG      N9 4364   2.660   2.256   2.488 -0.5207  1.1351 -0.0206
  138DG      C8 4365   2.756   2.217   2.579  0.2545 -0.5546 -0.5729
  138DG      H8 4366   2.859   2.202   2.552  1.0344  2.0243  0.7189
  138DG      N7 4367   2.702   2.178   2.692 -0.4406  0.0673 -0.1154
  138DG      C5 4368   2.564   2.207   2.682 -0.5387  0.0735  1.0507
  138DG      C6 4369   2.458   2.208   2.769  0.2365  0.6401 -1.1680
  138DG      O6 4370   2.451   2.169   2.885  0.5386 -0.2476  0.2535
  138DG      N1 4371   2.343   2.252   2.722  0.8226 -0.4073  0.5698
  138DG      H1 4372   2.262   2.245   2.783  0.7110  1.0414  0.6300
  138DG      C2 4373   2.329   2.310   2.599 -0.1900 -0.1013  0.0031
  138DG      N2 4374   2.212   2.355   2.567 -0.4320 -0.4329 -0.0874
  138DG     H21 4375   2.137   2.369   2.634  0.4913  0.4794  0.7935
  138DG     H22 4376   2.187   2.371   2.471 -0.9072 -0.8974 -0.0485
  138DG      N3 4377   2.422   2.306   2.499 -0.2183  0.4219 -1.1542
  138DG      C4 4378   2.538   2.259   2.557  0.0341  0.0447  0.0648
  138DG     C3' 4379   2.845   2.402   2.191 -0.5784  0.8168 -0.2356
  138DG     H3' 4380   2.947   2.440   2.193 -0.0986 -0.1366  4.2789
  138DG     C2' 4381   2.784   2.417   2.329  0.5712 -0.0246 -0.2641
  138DG    H2'1 4382   2.862   2.412   2.405 -0.7966 -0.6792  1.1599
  138DG    H2'2 4383   2.738   2.513   2.352  1.5989  0.9955 -2.2169
  138DG     O3' 4384   2.764   2.462   2.089 -0.3809  0.3324 -0.1413
  139DA       P 4385   2.743   2.618   2.085  0.5241  0.1109  0.3862
  139DA     O1P 4386   2.708   2.653   1.946 -0.2124 -0.0115  0.3949
  139DA     O2P 4387   2.862   2.680   2.148  0.0815 -0.2349  0.0943
  139DA     O5' 4388   2.619   2.655   2.181 -0.4329  0.1507  0.1343
  139DA     C5' 4389   2.483   2.652   2.137 -0.9705  0.0284  0.8812
  139DA    H5'1 4390   2.450   2.551   2.113  0.1024 -0.0757 -0.3125
  139DA    H5'2 4391   2.473   2.711   2.045 -2.8296 -1.2014  0.2484
  139DA     C4' 4392   2.384   2.707   2.236 -0.2284 -0.2400  0.1934
  139DA     H4' 4393   2.279   2.696   2.206  0.1346 -0.6712 -0.9777
  139DA     O4' 4394   2.395   2.637   2.359 -0.0600 -0.3214  0.3523
  139DA     C1' 4395   2.396   2.737   2.463  0.6200  0.5662 -0.0912
  139DA     H1' 4396   2.298   2.776   2.491  0.6927 -0.7658  2.2528
  139DA      N9 4397   2.459   2.682   2.581  0.1971 -0.3792 -1.1355
  139DA      C8 4398   2.590   2.647   2.595  0.2104  0.6453 -0.3861
  139DA      H8 4399   2.655   2.663   2.510  0.3787  1.8592 -0.0520
  139DA      N7 4400   2.625   2.590   2.711  1.0811  0.2920 -0.1309
  139DA      C5 4401   2.499   2.587   2.782 -0.4916 -1.3033  0.7929
  139DA      C6 4402   2.466   2.544   2.906 -0.2575 -0.0521  0.3480
  139DA      N6 4403   2.545   2.473   2.984  0.2485  0.6721 -0.1533
  139DA     H61 4404   2.637   2.443   2.954  0.7573  0.9175  1.0869
  139DA     H62 4405   2.502   2.435   3.067  2.4593 -1.0924  0.2905
  139DA      N1 4406   2.341   2.558   2.944  0.5835  0.1161  0.1634
  139DA      C2 4407   2.251   2.625   2.867  0.2622  0.3207  0.0482
  139DA      H2 4408   2.150   2.640   2.901  0.1672  1.4396 -0.6713
  139DA      N3 4409   2.273   2.677   2.746 -0.4247  0.7198 -0.4742
  139DA      C4 4410   2.402   2.655   2.703 -0.1323  0.7986  0.2048
  139DA     C3' 4411   2.410   2.855   2.263  0.0929 -0.1028 -0.8533
  139DA     H3' 4412   2.482   2.898   2.194 -0.5882  2.9274  0.1859
  139DA     C2' 4413   2.476   2.852   2.402  0.5969  0.6801 -0.2814
  139DA    H2'1 4414   2.580   2.823   2.389  0.1835 -0.4679 -1.1844
  139DA    H2'2 4415   2.454   2.941   2.462 -2.7862 -0.1703 -0.0734
  139DA     O3' 4416   2.291   2.931   2.261  0.6657 -0.2468 -0.4446
  140DT       P 4417   2.281   3.097   2.282 -0.1598 -0.2020  0.1732
  140DT     O1P 4418   2.203   3.153   2.174  0.1611  0.0566  0.7515
  140DT     O2P 4419   2.410   3.151   2.319 -0.0667  0.2636 -0.7845
  140DT     O5' 4420   2.199   3.108   2.415  0.1219 -0.0317  0.0955
  140DT     C5' 4421   2.068   3.060   2.426  0.1981 -0.0101 -0.5517
  140DT    H5'1 4422   2.059   2.954   2.401 -2.4531 -0.3989  1.5875
  140DT    H5'2 4423   2.016   3.114   2.348  0.9589 -2.5458 -2.9934
  140DT     C4' 4424   2.005   3.080   2.565 -0.4677  0.3878 -0.1059
  140DT     H4' 4425   1.902   3.043   2.567 -0.3257 -0.0033  1.2989
  140DT     O4' 4426   2.067   3.001   2.665 -0.2540 -0.1214  0.2708
  140DT     C1' 4427   2.133   3.092   2.763 -0.1463 -0.6625 -0.5518
  140DT     H1' 4428   2.065   3.099   2.848  0.4893  0.6341 -0.1384
  140DT      N1 4429   2.261   3.028   2.812  0.9861 -0.3394  0.2217
  140DT      C6 4430   2.383   3.041   2.742 -0.2782 -0.2552 -0.3509
  140DT      H6 4431   2.382   3.089   2.646 -1.3606  1.7848  0.6331
  140DT      C5 4432   2.500   2.992   2.797 -0.3359  0.7510 -0.3704
  140DT      C7 4433   2.630   3.007   2.720  0.1768 -0.0453 -0.1211
  140DT     H71 4434   2.679   2.913   2.695 -1.6080 -1.0857  0.1281
  140DT     H72 4435   2.613   3.054   2.623  0.8116 -0.6646 -0.5369
  140DT     H73 4436   2.702   3.064   2.778  0.9092 -2.2579  1.2634
  140DT      C4 4437   2.500   2.914   2.917 -0.4849  0.3229 -0.2844
  140DT      O4 4438   2.591   2.858   2.977 -0.0531  0.3781  0.7114
  140DT      N3 4439   2.379   2.915   2.980  0.7250 -0.2597  0.2564
  140DT      H3 4440   2.367   2.860   3.064  0.6427  0.5782  0.8051
  140DT      C2 4441   2.259   2.957   2.929 -0.0901  0.1189  0.3051
  140DT      O2 4442   2.160   2.927   2.988 -0.6075  0.2192 -0.1357
  140DT     C3' 4443   2.009   3.230   2.606 -0.0799 -0.0035 -0.0578
  140DT     H3' 4444   2.028   3.293   2.518  0.6067 -0.9023 -0.5718
  140DT     C2' 4445   2.141   3.226   2.694  0.0220 -0.4444  0.0116
  140DT    H2'1 4446   2.222   3.234   2.621 -2.1038  1.8472 -2.3141
  140DT    H2'2 4447   2.152   3.296   2.776  2.0480 -2.1933  1.3414
  140DT     O3' 4448   1.886   3.260   2.671 -0.0840  0.5316  0.2835
  141DA       P 4449   1.849   3.391   2.757  0.2844  0.0019 -0.2124
  141DA     O1P 4450   1.706   3.410   2.721 -0.0336  0.1643  0.1714
  141DA     O2P 4451   1.947   3.502   2.737  0.2098  0.1704  0.0075
  141DA     O5' 4452   1.865   3.332   2.904 -0.5452 -0.4935  0.5095
  141DA     C5' 4453   1.778   3.243   2.969  0.3765 -0.4925 -0.5217
  141DA    H5'1 4454   1.788   3.145   2.923 -0.7084 -1.2233  0.7326
  141DA    H5'2 4455   1.680   3.290   2.964  1.2754  2.1122  2.6297
  141DA     C4' 4456   1.829   3.234   3.113  0.0755 -0.1171 -0.2745
  141DA     H4' 4457   1.753   3.183   3.172 -0.5328  0.4135 -0.6001
  141DA     O4' 4458   1.953   3.163   3.127  0.0825 -0.3991 -0.3646
  141DA     C1' 4459   2.034   3.241   3.215  0.3741 -0.3109 -0.2226
  141DA     H1' 4460   2.001   3.221   3.317 -0.2706 -0.0516 -0.3757
  141DA      N9 4461   2.182   3.221   3.198  0.1004 -0.1214  0.3278
  141DA      C8 4462   2.259   3.247   3.088 -0.0721 -0.3916 -0.7728
  141DA      H8 4463   2.221   3.294   2.998 -1.7430  1.0572  0.6151
  141DA      N7 4464   2.386   3.228   3.104 -0.4524 -0.1547 -0.1469
  141DA      C5 4465   2.396   3.171   3.230 -0.3276  0.5927  0.0760
  141DA      C6 4466   2.497   3.105   3.310  0.0166  0.0407  0.2821
  141DA      N6 4467   2.616   3.076   3.267  0.1073 -0.7827 -0.3932
  141DA     H61 4468   2.649   3.109   3.177 -1.0912  1.0721 -0.2190
  141DA     H62 4469   2.672   3.033   3.339  0.1846 -1.6290 -0.9425
  141DA      N1 4470   2.473   3.059   3.432  0.0109  0.1961 -0.0002
  141DA      C2 4471   2.349   3.078   3.480  0.4396  0.3590 -0.4326
  141DA      H2 4472   2.333   3.074   3.586 -0.3539  0.2194 -0.5484
  141DA      N3 4473   2.251   3.131   3.412  0.0741  0.4262  0.1870
  141DA      C4 4474   2.274   3.171   3.288  0.0540 -0.1040 -0.2142
  141DA     C3' 4475   1.840   3.373   3.181 -0.3227 -0.2863  0.6199
  141DA     H3' 4476   1.800   3.455   3.121  0.6805  0.5380  1.0411
  141DA     C2' 4477   1.998   3.386   3.184  0.3892 -0.3413  0.0163
  141DA    H2'1 4478   2.039   3.413   3.087  1.7201 -2.9358 -0.2308
  141DA    H2'2 4479   2.033   3.455   3.262 -0.0039 -2.1539  1.9045
  141DA     O3' 4480   1.766   3.387   3.302  0.2085 -0.4319 -0.6467
  142DT       P 4481   1.780   3.510   3.403 -0.0512  0.3494  0.3287
  142DT     O1P 4482   1.661   3.530   3.470  0.3866 -0.2521 -0.2809
  142DT     O2P 4483   1.850   3.621   3.332  0.0355  0.7158  0.2478
  142DT     O5' 4484   1.873   3.453   3.512  0.2658  0.0728 -0.7007
  142DT     C5' 4485   1.834   3.333   3.572 -0.3361 -0.4708 -0.6134
  142DT    H5'1 4486   1.826   3.252   3.498 -0.8289 -0.4388 -0.5972
  142DT    H5'2 4487   1.733   3.347   3.611 -0.1144 -1.2669  0.2990
  142DT     C4' 4488   1.925   3.294   3.691  0.8939  0.5412 -0.0520
  142DT     H4' 4489   1.877   3.210   3.740 -0.0275  0.1195 -1.5868
  142DT     O4' 4490   2.058   3.255   3.645 -0.4708  0.0244 -0.0541
  142DT     C1' 4491   2.147   3.342   3.714 -0.4041  0.0966 -0.1892
  142DT     H1' 4492   2.167   3.287   3.807 -0.5616  4.2283  2.5384
  142DT      N1 4493   2.273   3.368   3.634 -0.5985 -0.2725  0.2950
  142DT      C6 4494   2.259   3.431   3.515 -0.1850 -0.4153  0.1372
  142DT      H6 4495   2.161   3.461   3.482  0.1407 -0.9090 -1.3552
  142DT      C5 4496   2.369   3.464   3.443 -0.6622  0.5985  0.1141
  142DT      C7 4497   2.359   3.535   3.311  0.7447  0.1865 -0.0941
  142DT     H71 4498   2.406   3.471   3.237  0.1691  0.4755 -0.7248
  142DT     H72 4499   2.253   3.546   3.289  0.6598 -1.0332 -0.3375
  142DT     H73 4500   2.412   3.630   3.318  0.6209  0.2449  0.0753
  142DT      C4 4501   2.501   3.419   3.485  0.1852 -0.9660 -0.1883
  142DT      O4 4502   2.609   3.445   3.430  0.2061  0.2780 -0.0974
  142DT      N3 4503   2.511   3.353   3.609  0.2839 -0.2083  0.4011
  142DT      H3 4504   2.603   3.321   3.636  1.4390  1.0669 -1.7191
  142DT      C2 4505   2.400   3.318   3.680 -0.2260  0.8968  0.1615
  142DT      O2 4506   2.409   3.246   3.782 -0.4104 -0.5131  0.1392
  142DT     C3' 4507   1.946   3.407   3.789 -0.4753  0.0347 -0.5692
  142DT     H3' 4508   1.865   3.480   3.779 -0.6877 -0.0647  0.3246
  142DT     C2' 4509   2.074   3.464   3.760  0.2552  0.3381 -0.4348
  142DT    H2'1 4510   2.064   3.547   3.691 -2.6651 -0.8557 -1.5902
  142DT    H2'2 4511   2.121   3.512   3.846 -0.2884  0.0050  0.0504
  142DT     O3' 4512   1.946   3.348   3.920  0.1685 -0.0163 -0.6402
  143DT       P 4513   1.930   3.422   4.053  0.0509  0.5141  0.1324
  143DT     O1P 4514   1.851   3.330   4.137 -0.5874  0.0225  0.4311
  143DT     O2P 4515   1.884   3.555   4.020 -0.2171 -0.6865 -0.3684
  143DT     O5' 4516   2.073   3.423   4.115  0.1418 -0.3728  0.0202
  143DT     C5' 4517   2.145   3.308   4.148  0.1902  0.0017 -0.1138
  143DT    H5'1 4518   2.148   3.237   4.065 -2.4784 -0.5063  0.1506
  143DT    H5'2 4519   2.094   3.249   4.225  0.3437 -1.8206 -1.3399
  143DT     C4' 4520   2.295   3.338   4.177 -0.0561  0.6513  0.0643
  143DT     H4' 4521   2.339   3.245   4.213 -0.8474 -1.0007 -2.8668
  143DT     O4' 4522   2.357   3.379   4.055 -0.2246  0.0206 -0.3024
  143DT     C1' 4523   2.446   3.489   4.089  0.1292  0.1000  0.7065
  143DT     H1' 4524   2.529   3.447   4.146 -2.4970 -1.8129  3.4554
  143DT      N1 4525   2.481   3.565   3.973  0.2982  0.1857  0.0063
  143DT      C6 4526   2.388   3.639   3.908  0.1793  0.0601  0.4849
  143DT      H6 4527   2.287   3.636   3.946 -0.0591 -1.1338 -0.1956
  143DT      C5 4528   2.416   3.707   3.789 -0.1092  0.1681  0.5026
  143DT      C7 4529   2.307   3.786   3.718  0.0298 -0.4413  0.2440
  143DT     H71 4530   2.298   3.756   3.614  2.0338  0.1505 -0.1577
  143DT     H72 4531   2.214   3.786   3.774 -0.1120  1.1776  0.0778
  143DT     H73 4532   2.341   3.890   3.722  0.5856 -0.6298  0.4835
  143DT      C4 4533   2.554   3.706   3.740  0.2231  0.6188  0.2958
  143DT      O4 4534   2.602   3.772   3.649 -0.0808 -0.0757 -0.2973
  143DT      N3 4535   2.645   3.638   3.815  0.0707  0.3532 -0.7455
  143DT      H3 4536   2.733   3.620   3.769  0.3634  1.2678 -0.5692
  143DT      C2 4537   2.612   3.568   3.928  0.2019  0.6230  0.0080
  143DT      O2 4538   2.699   3.496   3.977 -0.0563  0.1406  0.1173
  143DT     C3' 4539   2.310   3.450   4.277 -0.4119 -0.5005 -0.3536
  143DT     H3' 4540   2.216   3.472   4.327 -0.5019 -0.6070 -0.4760
  143DT     C2' 4541   2.363   3.563   4.193 -0.0269 -0.9811  0.0538
  143DT    H2'1 4542   2.278   3.612   4.145 -0.0730 -0.7232  0.3973
  143DT    H2'2 4543   2.440   3.622   4.242 -0.2302 -1.9070  1.5380
  143DT     O3' 4544   2.409   3.408   4.371 -0.1139 -0.2000  0.1005
  144DG       P 4545   2.429   3.480   4.510 -0.5701 -0.3834  0.0996
  144DG     O1P 4546   2.400   3.380   4.617 -0.2247  0.2652  0.3944
  144DG     O2P 4547   2.347   3.602   4.517 -0.2069 -0.0432  0.1983
  144DG     O5' 4548   2.573   3.526   4.528  0.2507  0.2598 -0.1443
  144DG     C5' 4549   2.678   3.438   4.567  0.9977 -0.4739  0.4873
  144DG    H5'1 4550   2.664   3.339   4.523 -3.4335  0.3574 -0.3848
  144DG    H5'2 4551   2.671   3.427   4.675  0.3807 -2.4005  0.2903
  144DG     C4' 4552   2.818   3.480   4.522  0.4168  0.0623 -0.6885
  144DG     H4' 4553   2.887   3.396   4.539  1.1108  1.0089  1.4850
  144DG     O4' 4554   2.808   3.518   4.388 -0.3441  0.4889 -0.9125
  144DG     C1' 4555   2.868   3.647   4.378  0.3661  0.5026  0.5080
  144DG     H1' 4556   2.976   3.635   4.371  0.4557  0.6535  1.4914
  144DG      N9 4557   2.819   3.714   4.258  0.2823  0.2643  0.1126
  144DG      C8 4558   2.699   3.785   4.230  0.0262 -0.0201 -0.3247
  144DG      H8 4559   2.614   3.781   4.297  0.2375  0.0692 -0.0495
  144DG      N7 4560   2.700   3.853   4.121 -0.0813  0.4356  0.8988
  144DG      C5 4561   2.835   3.833   4.074  0.3700 -0.0691 -0.3028
  144DG      C6 4562   2.898   3.875   3.952  0.3872 -0.3363  0.8171
  144DG      O6 4563   2.862   3.953   3.860  0.2106 -0.5744 -0.3016
  144DG      N1 4564   3.017   3.810   3.928  0.4973  0.2998 -0.0322
  144DG      H1 4565   3.061   3.836   3.840 -0.4092 -0.5049 -0.7342
  144DG      C2 4566   3.076   3.732   4.019  0.0726  0.3329  0.6731
  144DG      N2 4567   3.197   3.704   3.984 -0.5212  0.7451 -0.3833
  144DG     H21 4568   3.231   3.718   3.890 -1.1483 -0.6336 -0.8537
  144DG     H22 4569   3.255   3.658   4.053 -0.8270  0.2157 -0.4723
  144DG      N3 4570   3.026   3.689   4.126  0.0627 -0.4502 -0.4553
  144DG      C4 4571   2.907   3.742   4.155  0.8097 -0.3850 -0.3459
  144DG     C3' 4572   2.880   3.599   4.596 -0.0073  0.4072 -1.0573
  144DG     H3' 4573   2.828   3.599   4.692 -1.4126 -1.6837 -1.7535
  144DG     C2' 4574   2.835   3.710   4.511  0.6206 -0.4875 -0.0279
  144DG    H2'1 4575   2.729   3.727   4.529  1.1925  2.8690  0.8182
  144DG    H2'2 4576   2.896   3.799   4.522  1.6513 -1.1172 -0.4656
  144DG     O3' 4577   3.022   3.585   4.613 -0.1594  0.2078 -0.0171
  145DA       P 4578   3.096   3.660   4.734  0.2120 -0.1063 -0.0281
  145DA     O1P 4579   3.221   3.589   4.764 -0.0374  0.2570  0.4059
  145DA     O2P 4580   3.004   3.696   4.844  0.3889  0.5186 -0.4413
  145DA     O5' 4581   3.131   3.791   4.651 -0.0966 -0.1855  0.2632
  145DA     C5' 4582   3.240   3.782   4.553  0.9766 -0.9513 -0.0820
  145DA    H5'1 4583   3.223   3.696   4.489  1.0193 -0.5187 -0.6845
  145DA    H5'2 4584   3.339   3.777   4.598  0.2933 -0.4558  1.5660
  145DA     C4' 4585   3.233   3.912   4.462 -0.0246  0.4274  0.0056
  145DA     H4' 4586   3.313   3.890   4.391  0.4851  0.4871  0.5584
  145DA     O4' 4587   3.114   3.927   4.393 -0.3314 -0.1656 -0.2545
  145DA     C1' 4588   3.069   4.061   4.416 -0.3064  0.2121  0.0866
  145DA     H1' 4589   3.111   4.123   4.337 -2.0675 -0.4416 -1.4318
  145DA      N9 4590   2.925   4.071   4.402  0.8642  0.2402  0.5080
  145DA      C8 4591   2.825   4.055   4.490 -0.0661 -0.9232  0.2673
  145DA      H8 4592   2.842   4.026   4.592 -0.8178 -2.1279  0.0673
  145DA      N7 4593   2.707   4.070   4.428  0.8953 -0.3578  0.2153
  145DA      C5 4594   2.740   4.121   4.300 -0.3786  0.0584 -0.6468
  145DA      C6 4595   2.664   4.169   4.192  0.1167 -0.2633  0.3220
  145DA      N6 4596   2.539   4.189   4.179  0.1034  0.2687  0.3009
  145DA     H61 4597   2.475   4.154   4.249  2.2758  0.0216  2.2971
  145DA     H62 4598   2.504   4.243   4.101  0.0806  1.0792  0.8570
  145DA      N1 4599   2.727   4.200   4.076  0.6200 -0.5522 -0.6119
  145DA      C2 4600   2.855   4.187   4.061 -0.5275  0.9399 -1.1504
  145DA      H2 4601   2.906   4.211   3.969 -0.3664 -2.6048 -2.1181
  145DA      N3 4602   2.939   4.149   4.163  0.3256  0.1916  0.1857
  145DA      C4 4603   2.872   4.114   4.283 -0.1037  0.6345  0.7722
  145DA     C3' 4604   3.270   4.035   4.534  0.1165  0.4743  0.1511
  145DA     H3' 4605   3.303   3.995   4.630  0.0147  1.0377  0.4280
  145DA     C2' 4606   3.134   4.102   4.546 -0.3975  0.0013 -0.1608
  145DA    H2'1 4607   3.076   4.046   4.619  1.2671 -1.8620 -0.1722
  145DA    H2'2 4608   3.137   4.208   4.568 -2.0314 -0.4207  2.5264
  145DA     O3' 4609   3.371   4.105   4.456  0.9244  0.0527 -0.5731
  146DT3      P 4610   3.437   4.242   4.520 -0.0981 -0.2331  0.0428
  146DT3    O1P 4611   3.567   4.264   4.456  0.4723  0.7439  0.4057
  146DT3    O2P 4612   3.440   4.232   4.671 -0.1091 -0.6458  0.0389
  146DT3    O5' 4613   3.340   4.362   4.472 -0.0832  0.2252 -0.4038
  146DT3    C5' 4614   3.318   4.398   4.332 -0.3926  0.2543  0.7708
  146DT3   H5'1 4615   3.294   4.302   4.287 -2.3043 -0.2384  2.7110
  146DT3   H5'2 4616   3.413   4.427   4.286 -0.4313 -1.3660 -0.4382
  146DT3    C4' 4617   3.201   4.499   4.310 -0.6561 -0.7734 -0.3156
  146DT3    H4' 4618   3.196   4.518   4.203  1.0536 -2.2207 -0.6818
  146DT3    O4' 4619   3.086   4.433   4.353  0.0943 -0.2792  0.2328
  146DT3    C1' 4620   2.998   4.528   4.410 -0.3237 -0.0245 -0.6725
  146DT3    H1' 4621   2.953   4.585   4.329 -0.6211  1.0599  0.2386
  146DT3     N1 4622   2.892   4.457   4.494  0.2442 -0.4555  0.7080
  146DT3     C6 4623   2.913   4.397   4.617 -0.3212 -0.2433  0.4997
  146DT3     H6 4624   3.012   4.376   4.654 -0.8848  0.2504  2.4288
  146DT3     C5 4625   2.815   4.339   4.688 -0.1581 -0.6394 -0.2853
  146DT3     C7 4626   2.854   4.263   4.814 -0.4815  0.5640 -0.0740
  146DT3    H71 4627   2.960   4.243   4.826 -0.4011 -0.6745 -2.4271
  146DT3    H72 4628   2.810   4.310   4.903 -1.4075 -1.2523  0.4871
  146DT3    H73 4629   2.806   4.166   4.822 -1.5123  1.0930  0.3712
  146DT3     C4 4630   2.674   4.349   4.640 -0.2852  0.1418  0.0900
  146DT3     O4 4631   2.569   4.312   4.702 -0.4761  0.2412 -0.1973
  146DT3     N3 4632   2.663   4.404   4.514  0.4325 -0.2963 -0.3945
  146DT3     H3 4633   2.565   4.411   4.490  0.4313  0.4945 -0.1594
  146DT3     C2 4634   2.765   4.457   4.437  0.1296  0.0982 -0.8576
  146DT3     O2 4635   2.750   4.493   4.319 -0.1391  0.2317  0.3855
  146DT3    C3' 4636   3.212   4.630   4.390  0.6973  1.5409 -0.1160
  146DT3    H3' 4637   3.312   4.652   4.426  1.5668  1.3269 -2.2778
  146DT3    C2' 4638   3.096   4.613   4.488 -0.4595 -0.6441 -0.0812
  146DT3   H2'1 4639   3.135   4.572   4.581  0.2606  1.7068  0.7329
  146DT3   H2'2 4640   3.058   4.714   4.505 -0.3604 -0.4298 -1.0983
  146DT3    O3' 4641   3.178   4.732   4.302  0.3176 -0.1126  0.3834
  146DT3    H3T 4642   3.177   4.818   4.344 -3.0333  0.1349  0.1132
  147DA5    O5' 4643   2.576   4.436   3.661  0.6618 -0.3848 -0.0815
  147DA5    H5T 4644   2.667   4.455   3.684  0.2798 -0.5843  1.7424
  147DA5    C5' 4645   2.554   4.505   3.540 -0.1956  0.7961  0.5345
  147DA5   H5'1 4646   2.537   4.610   3.566  1.3565  1.1584  0.2225
  147DA5   H5'2 4647   2.466   4.469   3.487  0.5381  0.0468 -0.2036
  147DA5    C4' 4648   2.671   4.488   3.439 -0.2884 -1.0302  0.1572
  147DA5    H4' 4649   2.632   4.532   3.348 -0.3264  0.4993  0.8764
  147DA5    O4' 4650   2.780   4.565   3.483 -0.8039 -0.1058 -0.3350
  147DA5    C1' 4651   2.894   4.490   3.499 -0.1530 -0.1094  0.3410
  147DA5    H1' 4652   2.955   4.502   3.409 -1.4397 -1.5934 -0.7919
  147DA5     N9 4653   2.976   4.549   3.614  0.1333 -0.0996 -0.0522
  147DA5     C8 4654   3.087   4.628   3.595  0.0266 -0.7031 -0.3657
  147DA5     H8 4655   3.129   4.648   3.498  0.6311  0.8675  0.1928
  147DA5     N7 4656   3.121   4.696   3.708  0.5597  0.4622  0.0230
  147DA5     C5 4657   3.033   4.643   3.804  0.7666  0.2427  0.5469
  147DA5     C6 4658   3.016   4.655   3.945 -0.1157 -0.1271  0.3250
  147DA5     N6 4659   3.096   4.738   4.019  0.5151  0.2618  0.1353
  147DA5    H61 4660   3.168   4.787   3.967 -0.1994  0.7617 -0.4060
  147DA5    H62 4661   3.096   4.739   4.120  2.9164 -0.6840  0.2079
  147DA5     N1 4662   2.915   4.599   4.005  0.5832  0.4424 -0.1839
  147DA5     C2 4663   2.829   4.529   3.937  0.2131  0.1497 -0.7627
  147DA5     H2 4664   2.752   4.476   3.991  0.7281 -1.8244 -1.8354
  147DA5     N3 4665   2.830   4.498   3.806 -0.0803 -0.3945 -0.1834
  147DA5     C4 4666   2.939   4.561   3.746 -0.3269  0.3681 -0.0505
  147DA5    C3' 4667   2.722   4.342   3.416 -0.3653 -0.1635 -0.0563
  147DA5    H3' 4668   2.651   4.263   3.439  0.0711 -0.6819 -0.4700
  147DA5    C2' 4669   2.840   4.346   3.514 -0.6065 -0.4887  0.2353
  147DA5   H2'1 4670   2.800   4.323   3.613 -2.1138 -0.0820 -0.2544
  147DA5   H2'2 4671   2.917   4.271   3.498 -0.6138 -0.7848  1.4800
  147DA5    O3' 4672   2.766   4.320   3.281 -0.2739 -0.0010 -0.1837
  148DT       P 4673   2.851   4.190   3.233  0.0014 -0.2087  0.1930
  148DT     O1P 4674   2.855   4.177   3.087  0.2595  0.1304 -0.0734
  148DT     O2P 4675   2.795   4.076   3.306 -0.2026 -0.5673 -0.2119
  148DT     O5' 4676   2.997   4.242   3.281  0.7514 -0.0882 -0.0418
  148DT     C5' 4677   3.075   4.327   3.194 -0.2384  0.2454 -0.2424
  148DT    H5'1 4678   3.049   4.433   3.204  1.4130  0.8256 -1.6437
  148DT    H5'2 4679   3.090   4.291   3.093 -0.5626  1.7807 -0.8668
  148DT     C4' 4680   3.219   4.327   3.253 -0.3132 -0.2337 -0.0471
  148DT     H4' 4681   3.288   4.387   3.194 -0.6716  1.5737  1.2729
  148DT     O4' 4682   3.215   4.384   3.389  0.3753  0.1946  0.4483
  148DT     C1' 4683   3.324   4.324   3.453  0.5884 -0.3005 -0.1660
  148DT     H1' 4684   3.413   4.352   3.397 -1.2686  0.0114 -3.1800
  148DT      N1 4685   3.339   4.355   3.597  0.0200  0.2323 -0.2304
  148DT      C6 4686   3.248   4.302   3.691  0.1488  0.7250  0.1417
  148DT      H6 4687   3.168   4.235   3.664 -2.5541  3.6221  0.4481
  148DT      C5 4688   3.250   4.351   3.817  0.1853 -0.6655 -0.6414
  148DT      C7 4689   3.147   4.304   3.909  0.1249  0.8361 -0.2571
  148DT     H71 4690   3.103   4.216   3.863  1.7470  0.3518 -0.9523
  148DT     H72 4691   3.203   4.276   3.998 -2.1957  3.0963  2.0866
  148DT     H73 4692   3.064   4.367   3.939 -1.5957 -2.1132  1.7137
  148DT      C4 4693   3.356   4.446   3.859  0.2953  0.1232 -0.1825
  148DT      O4 4694   3.392   4.479   3.972 -0.9702  0.4330 -0.0554
  148DT      N3 4695   3.435   4.491   3.755  0.3750  0.0945 -0.6652
  148DT      H3 4696   3.506   4.557   3.782 -1.7136  1.8942  0.7428
  148DT      C2 4697   3.439   4.440   3.630 -1.3697 -0.0673  0.2823
  148DT      O2 4698   3.519   4.487   3.547  0.1676  0.2513  0.6300
  148DT     C3' 4699   3.287   4.187   3.269  0.1389  0.1749  0.1358
  148DT     H3' 4700   3.225   4.105   3.232  1.4153 -0.0152 -1.7304
  148DT     C2' 4701   3.308   4.176   3.424  0.5791 -0.6811  0.1775
  148DT    H2'1 4702   3.212   4.140   3.462  0.7690  0.7103  2.1477
  148DT    H2'2 4703   3.394   4.115   3.450  1.3742  0.1785 -0.3970
  148DT     O3' 4704   3.414   4.192   3.201 -0.3677  0.3604  0.1741
  149DC       P 4705   3.457   4.063   3.110  0.3103  0.4336  0.3425
  149DC     O1P 4706   3.584   4.097   3.039  0.0228 -0.0666 -0.4040
  149DC     O2P 4707   3.337   4.014   3.041  1.1379  0.1502 -0.1611
  149DC     O5' 4708   3.496   3.953   3.218 -0.0962  0.6058  0.1448
  149DC     C5' 4709   3.608   3.979   3.302  0.4035  0.6403 -0.0171
  149DC    H5'1 4710   3.599   4.078   3.346  3.4940  0.6265  0.8934
  149DC    H5'2 4711   3.697   4.009   3.246  0.0490  1.0749 -0.3572
  149DC     C4' 4712   3.635   3.881   3.416  0.3118 -0.3266  0.4849
  149DC     H4' 4713   3.734   3.912   3.449  0.0236  0.3119  0.7549
  149DC     O4' 4714   3.528   3.894   3.505 -0.0304  0.0919  0.9106
  149DC     C1' 4715   3.441   3.782   3.502  0.2785  0.5358 -0.1757
  149DC     H1' 4716   3.468   3.736   3.598  0.6493 -0.6755 -0.8449
  149DC      N1 4717   3.295   3.807   3.504  0.8712  0.2874 -0.8069
  149DC      C6 4718   3.223   3.853   3.396 -1.2771 -0.0213  0.1550
  149DC      H6 4719   3.270   3.855   3.298 -1.8026  1.1878 -0.0974
  149DC      C5 4720   3.096   3.897   3.413 -0.7884  0.4266  0.4809
  149DC      H5 4721   3.031   3.930   3.333 -1.9465 -1.5106  0.5737
  149DC      C4 4722   3.044   3.904   3.546  0.0865 -0.9401  0.3572
  149DC      N4 4723   2.923   3.958   3.552 -0.2565 -0.4446  0.2662
  149DC     H41 4724   2.883   3.998   3.468 -0.8721 -1.9201 -0.1752
  149DC     H42 4725   2.877   3.966   3.641 -3.7447  0.7438 -1.4595
  149DC      N3 4726   3.112   3.869   3.653  0.5151  0.3303  0.4458
  149DC      C2 4727   3.232   3.815   3.634 -0.7624 -0.1645 -0.5169
  149DC      O2 4728   3.295   3.781   3.739 -0.3796  0.2435  0.0440
  149DC     C3' 4729   3.636   3.738   3.360  0.7385  0.0823 -0.0996
  149DC     H3' 4730   3.655   3.737   3.253  0.0322 -0.2456 -0.2321
  149DC     C2' 4731   3.494   3.692   3.394 -0.4939  0.1455  0.2335
  149DC    H2'1 4732   3.435   3.705   3.303 -0.2441  0.7987  0.1550
  149DC    H2'2 4733   3.502   3.588   3.425  0.2713  0.7241  2.0945
  149DC     O3' 4734   3.730   3.660   3.436  0.0121 -1.0227  0.6115
  150DA       P 4735   3.796   3.523   3.388  0.4674  0.1277 -0.1404
  150DA     O1P 4736   3.922   3.507   3.460  0.3939 -0.4508  0.0229
  150DA     O2P 4737   3.798   3.519   3.240  0.4718  0.4531  0.2820
  150DA     O5' 4738   3.697   3.411   3.445  0.1499 -0.6151  0.2532
  150DA     C5' 4739   3.697   3.379   3.576  0.8111  1.2453 -0.6197
  150DA    H5'1 4740   3.700   3.476   3.625 -2.1122  1.3291 -0.4529
  150DA    H5'2 4741   3.779   3.316   3.612 -2.4933 -2.0977  1.9219
  150DA     C4' 4742   3.572   3.313   3.626 -0.5859 -0.3007  0.1550
  150DA     H4' 4743   3.575   3.291   3.732 -1.5280 -0.0904  0.2361
  150DA     O4' 4744   3.470   3.412   3.620  0.2087  0.3258  0.4335
  150DA     C1' 4745   3.358   3.347   3.574 -0.4919  0.3640 -0.3244
  150DA     H1' 4746   3.325   3.286   3.658  2.3351  1.3358  1.6372
  150DA      N9 4747   3.244   3.435   3.522 -0.5318  0.5808  0.0960
  150DA      C8 4748   3.219   3.481   3.396  1.0308  0.1796  0.7115
  150DA      H8 4749   3.279   3.463   3.308 -3.6582  0.8182 -3.0272
  150DA      N7 4750   3.109   3.555   3.381 -0.6042  0.1652 -0.2298
  150DA      C5 4751   3.056   3.544   3.511 -0.8114 -0.2485  0.3683
  150DA      C6 4752   2.941   3.594   3.576  0.3421 -0.0061  0.7858
  150DA      N6 4753   2.838   3.655   3.519  0.6441  0.2279 -0.4158
  150DA     H61 4754   2.808   3.631   3.425  2.2417 -0.3807 -0.8044
  150DA     H62 4755   2.792   3.712   3.588  0.7341 -0.4528  0.2132
  150DA      N1 4756   2.925   3.585   3.708 -0.2874 -0.4494  0.1944
  150DA      C2 4757   3.016   3.513   3.775  0.5296  0.3538  0.1083
  150DA      H2 4758   3.000   3.514   3.882 -0.7667 -2.4030  0.0312
  150DA      N3 4759   3.131   3.465   3.734 -0.0195 -0.4416 -0.0543
  150DA      C4 4760   3.140   3.474   3.597  0.0702  0.1002 -0.0142
  150DA     C3' 4761   3.529   3.189   3.548  0.9871  0.0464 -0.2999
  150DA     H3' 4762   3.598   3.147   3.475 -0.2367 -0.5519 -1.1514
  150DA     C2' 4763   3.413   3.255   3.467 -0.5938 -0.8569  0.2957
  150DA    H2'1 4764   3.447   3.317   3.384 -0.8680  0.1249  0.9018
  150DA    H2'2 4765   3.338   3.184   3.432  0.3445 -1.8057  0.1432
  150DA     O3' 4766   3.467   3.089   3.638  0.4720 -0.0246  0.0217
  151DA       P 4767   3.523   2.941   3.658 -0.0966  0.2123  0.2119
  151DA     O1P 4768   3.661   2.953   3.714  0.1398 -0.2286  0.1611
  151DA     O2P 4769   3.504   2.859   3.537 -0.1547 -0.0198  0.2558
  151DA     O5' 4770   3.421   2.906   3.771 -0.8314  0.4989 -0.0733
  151DA     C5' 4771   3.447   2.925   3.908  0.2177 -1.0212 -0.6586
  151DA    H5'1 4772   3.463   3.032   3.925 -0.1654 -0.9979 -0.4252
  151DA    H5'2 4773   3.536   2.877   3.950  1.0709  0.3889 -0.7706
  151DA     C4' 4774   3.328   2.880   3.988 -0.5807 -0.0201  0.3962
  151DA     H4' 4775   3.361   2.877   4.092 -2.6374  1.2019  1.1489
  151DA     O4' 4776   3.229   2.979   3.969  0.1930 -0.0446 -0.3359
  151DA     C1' 4777   3.129   2.922   3.896 -0.3609  0.8470  0.5864
  151DA     H1' 4778   3.046   2.903   3.964 -0.7361 -0.7720 -0.2640
  151DA      N9 4779   3.087   3.012   3.779 -0.0220  0.0604 -0.6764
  151DA      C8 4780   3.156   3.034   3.660 -0.5062  0.2134 -0.3166
  151DA      H8 4781   3.250   2.986   3.635 -0.4053  0.1118  0.2325
  151DA      N7 4782   3.088   3.100   3.575  0.2139 -0.6665  0.1931
  151DA      C5 4783   2.969   3.131   3.636 -0.9602 -0.7241  0.1753
  151DA      C6 4784   2.851   3.199   3.600 -0.3081 -0.6262 -0.0671
  151DA      N6 4785   2.823   3.254   3.483 -0.3940  0.7235 -0.2833
  151DA     H61 4786   2.874   3.242   3.396 -3.0781 -2.3792 -1.6481
  151DA     H62 4787   2.739   3.311   3.481 -2.2306 -1.7962 -2.5058
  151DA      N1 4788   2.761   3.232   3.692  0.3911 -0.2219 -0.7161
  151DA      C2 4789   2.775   3.183   3.812 -0.7351 -0.2322  0.0945
  151DA      H2 4790   2.707   3.209   3.892 -0.4015  1.6402 -0.2018
  151DA      N3 4791   2.873   3.108   3.856  0.0487  0.5662  0.1017
  151DA      C4 4792   2.972   3.087   3.766 -0.5384  0.2259 -0.2278
  151DA     C3' 4793   3.276   2.740   3.950  0.6253  0.1028  0.1269
  151DA     H3' 4794   3.354   2.682   3.902  1.6228 -0.1492  1.9858
  151DA     C2' 4795   3.169   2.782   3.845 -0.3112 -0.7238  0.1101
  151DA    H2'1 4796   3.210   2.780   3.744 -1.0464  1.5881 -0.2843
  151DA    H2'2 4797   3.077   2.724   3.839 -0.6350 -0.0646 -2.0505
  151DA     O3' 4798   3.231   2.684   4.072 -0.1588  0.3635  0.2182
  152DT       P 4799   3.163   2.550   4.082  0.2532  0.0059 -0.2007
  152DT     O1P 4800   3.174   2.524   4.231 -0.0491 -0.2940  0.0253
  152DT     O2P 4801   3.199   2.452   3.978 -0.2225  0.1471 -0.1634
  152DT     O5' 4802   3.004   2.585   4.054 -0.3286 -0.8650 -0.4712
  152DT     C5' 4803   2.932   2.663   4.146  0.3767  0.1487  0.4085
  152DT    H5'1 4804   3.001   2.743   4.170  0.1258 -0.0546  1.8807
  152DT    H5'2 4805   2.925   2.602   4.236  0.3962  0.1283  0.3964
  152DT     C4' 4806   2.789   2.718   4.110 -0.5844 -0.5270  0.7500
  152DT     H4' 4807   2.758   2.784   4.190 -0.7098 -0.2033  0.4349
  152DT     O4' 4808   2.794   2.799   3.992  0.5555  0.1751 -0.0694
  152DT     C1' 4809   2.677   2.773   3.918  0.1803 -0.1704  0.0971
  152DT     H1' 4810   2.600   2.841   3.956  0.6474  0.7446 -0.5441
  152DT      N1 4811   2.701   2.786   3.769 -0.7143 -0.0573 -0.4943
  152DT      C6 4812   2.820   2.739   3.713  0.6812  0.3139 -0.3843
  152DT      H6 4813   2.889   2.675   3.765  0.4127  0.1626 -0.2091
  152DT      C5 4814   2.859   2.781   3.589  0.0534  0.4098  0.0749
  152DT      C7 4815   2.987   2.736   3.525 -0.1313  0.0419  0.7444
  152DT     H71 4816   2.967   2.692   3.428  2.8029  0.1047  0.0176
  152DT     H72 4817   3.050   2.824   3.510 -0.3794  0.0376 -0.4312
  152DT     H73 4818   3.035   2.655   3.579 -0.4335 -1.2668 -0.8997
  152DT      C4 4819   2.774   2.867   3.509 -0.1435 -0.1309  0.0631
  152DT      O4 4820   2.811   2.923   3.405  0.6981 -0.0490 -0.1371
  152DT      N3 4821   2.658   2.897   3.570 -0.5494 -0.2750  0.3176
  152DT      H3 4822   2.605   2.969   3.522  1.8599  1.5514  0.1618
  152DT      C2 4823   2.626   2.881   3.704  1.1623 -0.0946 -0.0342
  152DT      O2 4824   2.522   2.922   3.742 -0.0451 -0.1872 -0.4661
  152DT     C3' 4825   2.690   2.600   4.094 -0.4598  0.6033  0.4569
  152DT     H3' 4826   2.740   2.504   4.097 -1.1831  0.0734 -2.0029
  152DT     C2' 4827   2.643   2.627   3.952 -0.4630  0.3490 -0.2073
  152DT    H2'1 4828   2.697   2.565   3.880 -2.3915 -1.4626 -0.1734
  152DT    H2'2 4829   2.538   2.605   3.935 -1.5125  3.2146  1.7821
  152DT     O3' 4830   2.578   2.613   4.185 -0.3199  0.5290 -0.0112
  153DA       P 4831   2.472   2.498   4.226  0.2849 -0.4477  0.2143
  153DA     O1P 4832   2.408   2.554   4.356  0.0099  0.6228  0.9554
  153DA     O2P 4833   2.539   2.367   4.218 -0.1923  0.2001  0.0318
  153DA     O5' 4834   2.370   2.515   4.097  0.6628  0.3159 -0.4524
  153DA     C5' 4835   2.283   2.629   4.096  0.3482 -0.4592  0.1116
  153DA    H5'1 4836   2.338   2.721   4.114  1.1548 -0.9931  0.4428
  153DA    H5'2 4837   2.208   2.607   4.172 -0.4784  1.3817 -0.1257
  153DA     C4' 4838   2.203   2.649   3.963 -0.2774 -0.1080 -0.3004
  153DA     H4' 4839   2.141   2.738   3.972  0.6920  0.7999 -1.9647
  153DA     O4' 4840   2.302   2.680   3.864  0.4769 -0.2095  0.6726
  153DA     C1' 4841   2.235   2.670   3.739 -0.2895  0.3686 -0.9401
  153DA     H1' 4842   2.177   2.758   3.712 -1.1243  0.3467  0.7056
  153DA      N9 4843   2.333   2.661   3.632 -0.1186 -0.4420 -0.9349
  153DA      C8 4844   2.455   2.593   3.634  0.3363  0.7165 -0.1708
  153DA      H8 4845   2.484   2.547   3.727  1.2379  0.2496 -0.6785
  153DA      N7 4846   2.520   2.601   3.524 -0.0531 -0.0234 -0.2219
  153DA      C5 4847   2.437   2.678   3.448  0.0322 -0.0776  0.1387
  153DA      C6 4848   2.450   2.720   3.313  0.7555  0.5865 -0.2397
  153DA      N6 4849   2.557   2.705   3.235  0.3324 -0.7479  0.3945
  153DA     H61 4850   2.640   2.660   3.269  1.3531  0.3822 -0.5290
  153DA     H62 4851   2.551   2.748   3.144  2.2642 -0.2724  0.4454
  153DA      N1 4852   2.349   2.786   3.255 -0.4216 -0.9869 -0.4613
  153DA      C2 4853   2.234   2.803   3.321  0.5726  0.1491  0.1267
  153DA      H2 4854   2.152   2.848   3.267 -0.1931 -2.1159 -0.6769
  153DA      N3 4855   2.210   2.766   3.448 -0.3457 -0.5399  0.5312
  153DA      C4 4856   2.317   2.705   3.506 -0.2286 -0.4782 -0.0517
  153DA     C3' 4857   2.119   2.536   3.910  0.6368  0.1494  0.2503
  153DA     H3' 4858   2.153   2.448   3.965  0.9381  0.3012  0.3118
  153DA     C2' 4859   2.161   2.539   3.764  0.5379  0.8891  0.6159
  153DA    H2'1 4860   2.228   2.454   3.752 -2.3074 -1.3786 -0.4018
  153DA    H2'2 4861   2.080   2.527   3.692  0.8641  2.6044 -0.1020
  153DA     O3' 4862   1.979   2.563   3.919 -0.5398 -0.3291 -0.2036
  154DT       P 4863   1.865   2.448   3.907  0.0068 -0.3224 -0.9382
  154DT     O1P 4864   1.753   2.490   3.998  0.7395 -0.6292 -0.8876
  154DT     O2P 4865   1.935   2.317   3.936 -0.1744  0.0182 -0.4266
  154DT     O5' 4866   1.816   2.447   3.759 -0.4771  0.1273  0.6831
  154DT     C5' 4867   1.736   2.544   3.692 -0.2551 -0.3893  0.4284
  154DT    H5'1 4868   1.760   2.643   3.731  2.5275 -1.2140  1.0179
  154DT    H5'2 4869   1.633   2.517   3.713 -0.4731 -0.1204 -0.2440
  154DT     C4' 4870   1.762   2.548   3.541 -0.1337 -0.1294  0.1438
  154DT     H4' 4871   1.688   2.619   3.504 -0.8260 -0.2348  1.2791
  154DT     O4' 4872   1.892   2.582   3.504 -0.3341 -0.0227  0.4054
  154DT     C1' 4873   1.923   2.537   3.373  0.1866 -0.0770  0.0104
  154DT     H1' 4874   1.896   2.611   3.297  0.5894 -0.7337 -0.7954
  154DT      N1 4875   2.062   2.485   3.355  0.3756  0.3848  0.1513
  154DT      C6 4876   2.115   2.386   3.432 -0.7140 -1.0676  0.1380
  154DT      H6 4877   2.055   2.352   3.515 -0.2859 -0.0479  0.8818
  154DT      C5 4878   2.247   2.354   3.413  0.6017  0.5352  1.0223
  154DT      C7 4879   2.309   2.265   3.518 -0.4846 -0.7028 -0.2914
  154DT     H71 4880   2.241   2.237   3.599  0.1183  1.5407  1.0580
  154DT     H72 4881   2.335   2.170   3.471 -0.3571 -0.9618  0.2967
  154DT     H73 4882   2.398   2.308   3.563  0.3653 -1.3830 -1.2463
  154DT      C4 4883   2.327   2.399   3.293 -0.5028 -0.0325  0.4749
  154DT      O4 4884   2.442   2.364   3.272 -0.0134  0.0060  0.1813
  154DT      N3 4885   2.256   2.490   3.213 -0.4655 -0.7978  0.1469
  154DT      H3 4886   2.296   2.524   3.127 -1.3883 -0.8754 -0.3260
  154DT      C2 4887   2.129   2.532   3.242 -0.1453 -0.1118 -0.1018
  154DT      O2 4888   2.074   2.600   3.159  0.2118 -0.1514  0.0318
  154DT     C3' 4889   1.738   2.415   3.474 -0.5814  0.0235  0.1240
  154DT     H3' 4890   1.776   2.328   3.527 -1.5431  0.5567  1.7572
  154DT     C2' 4891   1.819   2.428   3.347  0.0615  0.1777 -0.0480
  154DT    H2'1 4892   1.872   2.333   3.336  2.2798  1.4608 -1.1230
  154DT    H2'2 4893   1.764   2.439   3.254  1.1905 -1.9050 -1.0369
  154DT     O3' 4894   1.601   2.393   3.450  0.0565 -0.1355  0.4200
  155DC       P 4895   1.551   2.266   3.367 -0.2982 -0.1747  0.3656
  155DC     O1P 4896   1.408   2.250   3.397 -0.0654  0.0095 -0.5826
  155DC     O2P 4897   1.646   2.155   3.392 -0.0234  0.1802 -0.0428
  155DC     O5' 4898   1.549   2.296   3.206 -0.1760 -0.1165  0.1125
  155DC     C5' 4899   1.494   2.412   3.145  0.0494  0.2272 -0.1062
  155DC    H5'1 4900   1.512   2.499   3.208  0.2307  1.3631 -1.6790
  155DC    H5'2 4901   1.387   2.403   3.125 -0.1103  0.6901  0.4934
  155DC     C4' 4902   1.565   2.444   3.014 -0.9576 -0.4788 -0.9792
  155DC     H4' 4903   1.535   2.544   2.981 -0.5957 -0.4867 -1.3441
  155DC     O4' 4904   1.706   2.437   3.019 -0.2003  0.6991 -0.5834
  155DC     C1' 4905   1.761   2.347   2.920  0.4518  0.4426  0.3200
  155DC     H1' 4906   1.773   2.393   2.822  0.3968  2.1669  1.0949
  155DC      N1 4907   1.892   2.291   2.957  0.2199  0.3463 -0.1489
  155DC      C6 4908   1.898   2.222   3.074 -0.1026 -0.2631  0.0927
  155DC      H6 4909   1.805   2.217   3.130 -1.3604 -2.4137 -1.9837
  155DC      C5 4910   2.013   2.176   3.121 -0.1592  0.3634  0.8114
  155DC      H5 4911   2.019   2.131   3.219 -2.7867 -0.1819  0.7863
  155DC      C4 4912   2.126   2.207   3.039 -0.1192 -0.1007 -0.4339
  155DC      N4 4913   2.243   2.168   3.086  0.3223  0.0549  0.3528
  155DC     H41 4914   2.265   2.146   3.183  3.1615 -0.8577 -0.3966
  155DC     H42 4915   2.320   2.181   3.023  1.6194 -0.7910  1.6868
  155DC      N3 4916   2.122   2.274   2.924  0.6152  0.5091  0.2022
  155DC      C2 4917   2.004   2.320   2.881 -0.1814 -0.2178 -0.0270
  155DC      O2 4918   2.002   2.383   2.773  0.0612 -0.5155 -0.3617
  155DC     C3' 4919   1.530   2.347   2.906 -0.4302  0.5049  0.6881
  155DC     H3' 4920   1.437   2.299   2.939 -0.5770  0.5723  0.3692
  155DC     C2' 4921   1.647   2.244   2.903  0.4280 -0.7195 -0.5299
  155DC    H2'1 4922   1.654   2.174   2.987  0.9832 -0.1836 -0.1148
  155DC    H2'2 4923   1.655   2.203   2.802 -1.6243  0.7841 -1.3493
  155DC     O3' 4924   1.506   2.406   2.777  0.1386 -0.0361  0.5133
  156DC       P 4925   1.435   2.325   2.650 -0.0301  0.3679  0.2502
  156DC     O1P 4926   1.342   2.419   2.587  0.3005  0.5872  0.1596
  156DC     O2P 4927   1.389   2.193   2.707 -0.4145 -0.1861  0.3792
  156DC     O5' 4928   1.545   2.284   2.545  0.1137  0.2144  0.0495
  156DC     C5' 4929   1.620   2.380   2.471  0.0254  0.1925 -0.0154
  156DC    H5'1 4930   1.667   2.439   2.549  0.1968 -0.6297  0.5181
  156DC    H5'2 4931   1.554   2.441   2.409  1.2207 -1.0717 -2.6843
  156DC     C4' 4932   1.728   2.324   2.386  1.1371  0.0871  0.0720
  156DC     H4' 4933   1.754   2.409   2.323  1.4246 -1.4141 -1.9360
  156DC     O4' 4934   1.839   2.290   2.464  0.1170 -0.3660  0.2557
  156DC     C1' 4935   1.902   2.168   2.420  0.0273  0.1146 -0.7616
  156DC     H1' 4936   1.962   2.179   2.330  2.5690 -1.7429  0.5813
  156DC      N1 4937   1.974   2.100   2.530 -0.1172 -0.1138  0.4318
  156DC      C6 4938   1.915   2.082   2.654  0.6879 -0.7531  0.7671
  156DC      H6 4939   1.817   2.126   2.668  1.1138  1.0190 -1.2357
  156DC      C5 4940   1.972   2.019   2.754 -0.0828  0.6832 -0.6110
  156DC      H5 4941   1.924   2.005   2.850  2.8801  2.6784  1.3605
  156DC      C4 4942   2.107   1.973   2.722  1.4127 -0.5039 -0.4286
  156DC      N4 4943   2.181   1.930   2.820  0.3225  0.7320 -0.2620
  156DC     H41 4944   2.143   1.920   2.913  0.3716 -0.8026 -0.3908
  156DC     H42 4945   2.276   1.905   2.800 -0.0907 -0.7440 -0.4607
  156DC      N3 4946   2.169   1.995   2.614  0.1867 -0.2858  0.6214
  156DC      C2 4947   2.105   2.056   2.509 -0.1268 -0.2501 -0.3095
  156DC      O2 4948   2.164   2.078   2.402  0.3996 -0.1948 -0.2902
  156DC     C3' 4949   1.697   2.200   2.308  0.5867  1.2862 -0.0191
  156DC     H3' 4950   1.590   2.180   2.302  0.9496 -2.0007  1.6353
  156DC     C2' 4951   1.776   2.089   2.378  0.0524  0.2254 -0.2119
  156DC    H2'1 4952   1.716   2.049   2.461 -1.4016 -0.1268 -1.3837
  156DC    H2'2 4953   1.791   2.008   2.306  0.5505 -0.4079  0.5905
  156DC     O3' 4954   1.752   2.233   2.180 -0.4755 -0.2019 -0.6080
  157DA       P 4955   1.766   2.135   2.054 -0.0172 -0.0954 -0.0659
  157DA     O1P 4956   1.746   2.209   1.927  0.0257  0.4253  0.7160
  157DA     O2P 4957   1.676   2.023   2.082  0.5331  0.0884  0.0109
  157DA     O5' 4958   1.913   2.085   2.068 -0.6161  0.8234 -0.8949
  157DA     C5' 4959   2.034   2.142   2.008 -0.0698  0.6963  0.2142
  157DA    H5'1 4960   2.087   2.197   2.086 -1.7546  1.2458  1.0218
  157DA    H5'2 4961   2.010   2.220   1.937  1.3212 -0.2478 -1.3600
  157DA     C4' 4962   2.138   2.041   1.950  0.6440 -0.4339  0.0215
  157DA     H4' 4963   2.215   2.089   1.888 -0.8793  1.3513 -0.5658
  157DA     O4' 4964   2.196   1.976   2.057 -0.1077  0.1410  0.5221
  157DA     C1' 4965   2.162   1.834   2.067  0.7903  0.3317  0.1846
  157DA     H1' 4966   2.249   1.772   2.041  0.4389 -0.1100  0.0394
  157DA      N9 4967   2.125   1.788   2.206  0.2372 -0.7336 -0.0007
  157DA      C8 4968   2.007   1.811   2.279 -0.6941 -0.3782  0.7439
  157DA      H8 4969   1.922   1.861   2.234 -1.4334  0.0063  2.4798
  157DA      N7 4970   2.011   1.763   2.398 -0.6471  0.1937 -0.0664
  157DA      C5 4971   2.143   1.716   2.412  0.2240  1.1568 -0.1180
  157DA      C6 4972   2.214   1.661   2.523 -0.5508 -1.0836  0.1407
  157DA      N6 4973   2.162   1.632   2.641 -0.3338 -0.3507 -0.9781
  157DA     H61 4974   2.065   1.645   2.665 -0.2454  1.4874 -1.4442
  157DA     H62 4975   2.226   1.600   2.712  0.2854  0.5734 -1.1019
  157DA      N1 4976   2.344   1.632   2.518  0.3534  0.5683 -0.1320
  157DA      C2 4977   2.402   1.647   2.395  0.2843  0.6343 -0.2171
  157DA      H2 4978   2.506   1.622   2.382 -0.0028 -0.9821  0.3342
  157DA      N3 4979   2.345   1.692   2.281  0.3047 -0.4557 -0.1530
  157DA      C4 4980   2.211   1.724   2.294  0.2255 -0.1167  0.1533
  157DA     C3' 4981   2.089   1.924   1.867 -0.9819 -0.0861  0.1213
  157DA     H3' 4982   2.005   1.963   1.809 -1.9871 -2.1628  0.0800
  157DA     C2' 4983   2.043   1.822   1.967  0.2110  0.8297 -0.7602
  157DA    H2'1 4984   1.948   1.847   2.014 -0.2593  1.4901 -2.0097
  157DA    H2'2 4985   2.050   1.721   1.927  1.5594  0.2456  0.8347
  157DA     O3' 4986   2.192   1.875   1.785 -0.2905  0.2120 -0.2692
  158DC       P 4987   2.167   1.793   1.653  0.3289  0.3582 -0.1922
  158DC     O1P 4988   2.245   1.850   1.547  1.0911 -0.3500  0.7098
  158DC     O2P 4989   2.027   1.773   1.636 -0.1227 -0.1431  0.0748
  158DC     O5' 4990   2.234   1.649   1.691  0.5581 -0.3635 -0.4075
  158DC     C5' 4991   2.379   1.631   1.715 -0.1943  0.3761 -0.0700
  158DC    H5'1 4992   2.405   1.723   1.767  0.6542 -0.5962  1.2887
  158DC    H5'2 4993   2.421   1.626   1.614  0.7451 -0.6055  0.3482
  158DC     C4' 4994   2.430   1.507   1.798  0.6865  0.0594 -0.2692
  158DC     H4' 4995   2.538   1.516   1.789  0.5890  1.4343 -0.3740
  158DC     O4' 4996   2.388   1.523   1.934 -0.2330  0.1444 -0.1776
  158DC     C1' 4997   2.378   1.396   1.988  0.5781 -0.1763 -0.5593
  158DC     H1' 4998   2.475   1.356   2.018  0.5614  0.2449  0.0950
  158DC      N1 4999   2.285   1.403   2.101  0.0248 -0.4363  0.3711
  158DC      C6 5000   2.151   1.443   2.087 -0.4570  0.4653  0.0658
  158DC      H6 5001   2.121   1.481   1.990  2.3175 -1.6486 -1.7784
  158DC      C5 5002   2.064   1.423   2.187  0.1649  0.0831 -0.2049
  158DC      H5 5003   1.965   1.460   2.165  0.5705  0.3378 -1.7029
  158DC      C4 5004   2.112   1.377   2.312 -0.1460 -0.0541  0.2039
  158DC      N4 5005   2.037   1.379   2.418 -0.4878  0.2374  0.2569
  158DC     H41 5006   1.946   1.422   2.415 -1.1958 -1.0235 -5.1926
  158DC     H42 5007   2.085   1.348   2.502 -0.0708  1.3346  0.4493
  158DC      N3 5008   2.235   1.346   2.330 -0.0937 -0.4590 -0.0524
  158DC      C2 5009   2.322   1.355   2.227  0.2537 -0.6027  0.0472
  158DC      O2 5010   2.430   1.306   2.246 -1.1871  0.5138  0.6427
  158DC     C3' 5011   2.394   1.367   1.752 -0.2435 -0.1719  0.8412
  158DC     H3' 5012   2.331   1.369   1.663 -1.0906 -0.1304  1.4309
  158DC     C2' 5013   2.322   1.311   1.871  0.1095 -0.3085  0.4717
  158DC    H2'1 5014   2.214   1.322   1.858 -0.1292 -2.2215  0.5281
  158DC    H2'2 5015   2.336   1.204   1.884  1.2946 -0.1701  0.4526
  158DC     O3' 5016   2.507   1.288   1.711  0.9775  0.1075 -0.4746
  159DC       P 5017   2.503   1.137   1.658 -0.1655 -0.0942 -0.0294
  159DC     O1P 5018   2.615   1.126   1.560 -0.2632  0.4423  0.5934
  159DC     O2P 5019   2.368   1.115   1.602  0.0086  0.2841 -0.4320
  159DC     O5' 5020   2.525   1.035   1.799 -0.7650  0.3777 -0.0908
  159DC     C5' 5021   2.661   1.027   1.844  0.0548  0.1789  0.5900
  159DC    H5'1 5022   2.710   1.123   1.827  2.0792 -0.8463  0.2203
  159DC    H5'2 5023   2.713   0.958   1.777 -1.7134 -0.5468 -0.0901
  159DC     C4' 5024   2.667   0.979   1.993 -0.2772  0.2419 -0.2111
  159DC     H4' 5025   2.761   1.004   2.042  0.5410  0.0586 -1.6180
  159DC     O4' 5026   2.570   1.043   2.074  0.8072 -0.1436  0.0438
  159DC     C1' 5027   2.511   0.943   2.158 -0.2060 -0.7427  0.1367
  159DC     H1' 5028   2.571   0.932   2.249 -1.4602  2.0322  1.3986
  159DC      N1 5029   2.375   0.989   2.195 -0.3244  0.1668 -0.2354
  159DC      C6 5030   2.284   1.014   2.094  0.2875 -0.1490 -0.9855
  159DC      H6 5031   2.301   1.019   1.988  0.2555 -0.8744 -1.0334
  159DC      C5 5032   2.155   1.032   2.130  0.6631  0.2954  0.1728
  159DC      H5 5033   2.082   1.045   2.052  0.7698  0.5641  0.1174
  159DC      C4 5034   2.133   1.031   2.267 -0.4347 -0.5999  0.4863
  159DC      N4 5035   2.016   1.054   2.304  0.1326  0.1861 -0.4402
  159DC     H41 5036   1.950   1.078   2.231 -1.5814 -1.5029  0.4735
  159DC     H42 5037   1.995   1.062   2.403 -1.4395 -0.8351 -0.6428
  159DC      N3 5038   2.209   0.998   2.361 -0.3162  0.1239 -0.3791
  159DC      C2 5039   2.336   0.970   2.328 -0.4355 -0.3437 -0.2071
  159DC      O2 5040   2.418   0.933   2.413 -0.0096  0.4813 -0.8235
  159DC     C3' 5041   2.638   0.826   2.008 -0.3258 -0.8825 -0.3311
  159DC     H3' 5042   2.630   0.783   1.908  0.9083  1.4396 -1.4937
  159DC     C2' 5043   2.507   0.812   2.083  0.1077 -0.4052  0.5251
  159DC    H2'1 5044   2.432   0.805   2.005  1.4852 -1.7581 -0.7545
  159DC    H2'2 5045   2.502   0.724   2.147 -0.2098 -0.9137 -0.1936
  159DC     O3' 5046   2.748   0.763   2.069  0.0031  0.5033 -0.1991
  160DT       P 5047   2.769   0.607   2.086 -0.1109 -0.0524 -0.1736
  160DT     O1P 5048   2.914   0.579   2.105  0.1978 -0.2880  0.1266
  160DT     O2P 5049   2.700   0.537   1.972 -0.0161 -0.3894  0.0240
  160DT     O5' 5050   2.695   0.562   2.219 -0.3099 -0.4914  0.0680
  160DT     C5' 5051   2.733   0.615   2.346 -0.3323  0.5858 -0.5239
  160DT    H5'1 5052   2.708   0.721   2.342 -1.3435  0.3545 -0.7415
  160DT    H5'2 5053   2.841   0.609   2.349 -0.3783 -0.0589  1.6454
  160DT     C4' 5054   2.663   0.548   2.464 -0.5080  0.2603  0.2182
  160DT     H4' 5055   2.729   0.558   2.550  2.8179 -0.9130 -1.9978
  160DT     O4' 5056   2.544   0.620   2.482 -0.2506  0.2452  0.0996
  160DT     C1' 5057   2.433   0.535   2.475 -0.6338 -0.0754 -0.5839
  160DT     H1' 5058   2.411   0.507   2.578  0.7144 -0.2447 -0.3169
  160DT      N1 5059   2.312   0.595   2.423 -0.0848 -0.9125 -0.4287
  160DT      C6 5060   2.293   0.617   2.291  0.1832 -0.2747  0.2295
  160DT      H6 5061   2.366   0.586   2.219 -0.8956 -0.1697 -0.9497
  160DT      C5 5062   2.169   0.655   2.242 -0.6971 -0.6074 -0.1854
  160DT      C7 5063   2.143   0.657   2.091 -0.1680  0.6589 -0.2351
  160DT     H71 5064   2.052   0.597   2.087 -0.0276  0.4000  0.2692
  160DT     H72 5065   2.111   0.754   2.055 -0.6039  0.5617 -0.1130
  160DT     H73 5066   2.212   0.604   2.025 -1.2127 -1.0727 -0.0087
  160DT      C4 5067   2.065   0.695   2.334 -0.5443 -0.3685  0.7064
  160DT      O4 5068   1.965   0.751   2.296 -0.2102  0.1169 -0.7711
  160DT      N3 5069   2.093   0.676   2.470 -0.0146  0.3643 -0.5221
  160DT      H3 5070   2.023   0.694   2.540 -1.1069  2.9887 -2.1327
  160DT      C2 5071   2.209   0.620   2.518  1.0429  0.1947  0.7367
  160DT      O2 5072   2.214   0.588   2.637 -0.6665 -0.5287 -0.7547
  160DT     C3' 5073   2.630   0.403   2.442 -0.1987  0.5558  0.0256
  160DT     H3' 5074   2.689   0.361   2.361  0.0195 -1.5538  1.2279
  160DT     C2' 5075   2.484   0.409   2.399  0.3852  0.7970 -0.4036
  160DT    H2'1 5076   2.484   0.423   2.291  0.4715  0.0386 -0.5125
  160DT    H2'2 5077   2.430   0.318   2.426  2.4998 -1.0044 -1.8726
  160DT     O3' 5078   2.640   0.327   2.560 -0.4475 -0.8144 -0.9198
  161DG       P 5079   2.644   0.170   2.565  0.3514  0.4171  0.3148
  161DG     O1P 5080   2.722   0.134   2.686  0.8016  0.2864 -0.0640
  161DG     O2P 5081   2.703   0.110   2.440 -0.1663 -0.4841 -0.5782
  161DG     O5' 5082   2.494   0.132   2.579  0.0522 -0.6107  0.1245
  161DG     C5' 5083   2.423   0.157   2.700  0.2542  0.2068 -0.3709
  161DG    H5'1 5084   2.436   0.261   2.730  3.2679 -0.0070 -0.6589
  161DG    H5'2 5085   2.467   0.085   2.768  0.1321 -2.6849 -3.1430
  161DG     C4' 5086   2.278   0.145   2.694 -0.0598  0.6470  0.4050
  161DG     H4' 5087   2.244   0.150   2.798 -0.9361  1.3692  0.0940
  161DG     O4' 5088   2.205   0.244   2.625 -0.6128 -0.0719 -0.2900
  161DG     C1' 5089   2.099   0.170   2.563  0.0184  0.2777 -0.3224
  161DG     H1' 5090   2.025   0.160   2.643  0.2231  0.0664 -0.1599
  161DG      N9 5091   2.044   0.258   2.458 -0.3264  0.1541 -0.2060
  161DG      C8 5092   2.089   0.283   2.330  0.4073 -0.1740  0.4501
  161DG      H8 5093   2.179   0.237   2.291  0.0783 -1.8267  1.5521
  161DG      N7 5094   1.997   0.345   2.249 -0.5222 -0.7069 -0.2758
  161DG      C5 5095   1.900   0.380   2.345  0.7903 -0.3463  0.2628
  161DG      C6 5096   1.777   0.455   2.330  0.2641  0.4502 -0.3964
  161DG      O6 5097   1.720   0.495   2.226 -0.3451 -0.7857 -0.7189
  161DG      N1 5098   1.723   0.490   2.455 -0.2223 -0.1090  0.6641
  161DG      H1 5099   1.650   0.560   2.452  2.0098  2.3443 -0.4609
  161DG      C2 5100   1.756   0.430   2.573 -0.0228 -0.2404 -0.8428
  161DG      N2 5101   1.684   0.459   2.678 -0.3632 -1.3060  0.4271
  161DG     H21 5102   1.609   0.525   2.665  0.0300 -0.9887 -0.2471
  161DG     H22 5103   1.727   0.437   2.767  0.6365  1.4534  0.7267
  161DG      N3 5104   1.860   0.345   2.584  0.8611 -0.2729 -0.1575
  161DG      C4 5105   1.927   0.329   2.472 -0.3248  0.5997  0.1989
  161DG     C3' 5106   2.226   0.008   2.655 -0.2407 -0.3286 -0.2190
  161DG     H3' 5107   2.305  15.819   2.645 -0.1288 -0.3802  0.8642
  161DG     C2' 5108   2.165   0.040   2.523  0.2625 -0.2202 -0.2094
  161DG    H2'1 5109   2.243   0.061   2.449 -0.8090 -0.0721 -1.3331
  161DG    H2'2 5110   2.095  15.845   2.502  2.0166 -2.0439  0.6280
  161DG     O3' 5111   2.135  15.835   2.753  0.2664  0.2916  0.3260
  162DC       P 5112   2.125  15.678   2.779  0.3153 -0.9042 -0.1064
  162DC     O1P 5113   2.249  15.640   2.855  0.3496  0.3504 -0.4655
  162DC     O2P 5114   2.070  15.597   2.663 -0.8382 -0.4477  0.0689
  162DC     O5' 5115   2.007  15.683   2.882  0.0242 -0.1342 -0.2678
  162DC     C5' 5116   2.001  15.766   3.000  0.5565  0.9877  0.5589
  162DC    H5'1 5117   2.070  15.851   2.991  2.7022 -0.6109  1.0288
  162DC    H5'2 5118   2.012  15.703   3.088 -3.2518  0.2424  0.6618
  162DC     C4' 5119   1.856  15.817   3.007 -0.2255 -0.2565  0.1491
  162DC     H4' 5120   1.859  15.861   3.106  0.8247  3.5169 -1.3942
  162DC     O4' 5121   1.818   0.022   2.907  0.2357  0.0860  0.6818
  162DC     C1' 5122   1.701  15.866   2.836 -0.0662  0.9230  0.8199
  162DC     H1' 5123   1.607   0.011   2.882 -1.3003 -0.7830 -0.4585
  162DC      N1 5124   1.713   0.044   2.697  0.0169  0.8010 -0.1695
  162DC      C6 5125   1.806   0.004   2.602 -0.5148  0.3685  0.4801
  162DC      H6 5126   1.888  15.830   2.640 -0.9858 -0.6153 -0.0263
  162DC      C5 5127   1.792   0.043   2.470  0.3886  0.4694 -0.2544
  162DC      H5 5128   1.866   0.016   2.395 -0.9453 -1.2693 -1.0057
  162DC      C4 5129   1.677   0.120   2.438  0.3349 -0.3362  0.1437
  162DC      N4 5130   1.664   0.155   2.316  0.2858  0.3327  0.1517
  162DC     H41 5131   1.731   0.127   2.245 -1.0255 -0.3465 -0.8470
  162DC     H42 5132   1.584   0.210   2.288 -1.3153 -1.1521  1.6149
  162DC      N3 5133   1.594   0.169   2.527  0.5881 -0.0205  0.0483
  162DC      C2 5134   1.610   0.127   2.656  0.2400  0.4398  0.1527
  162DC      O2 5135   1.526   0.177   2.738  0.0326  0.4115  0.2419
  162DC     C3' 5136   1.750  15.710   3.006 -0.2025 -0.4440 -0.3047
  162DC     H3' 5137   1.797  15.616   3.033  2.7537  0.4069 -1.9716
  162DC     C2' 5138   1.700  15.716   2.860 -0.6803 -0.4898 -0.1113
  162DC    H2'1 5139   1.770  15.659   2.799 -1.2841 -1.5341  0.1257
  162DC    H2'2 5140   1.604  15.665   2.846  0.2468 -1.9444 -1.4433
  162DC     O3' 5141   1.635  15.754   3.089  0.1737  0.1400  0.2660
  163DA       P 5142   1.609  15.682   3.236 -0.1105 -0.0205  0.2568
  163DA     O1P 5143   1.711  15.729   3.327 -0.3512  0.5259 -0.0754
  163DA     O2P 5144   1.583  15.540   3.223 -0.3229  0.4126  0.0678
  163DA     O5' 5145   1.473  15.752   3.282  0.6403 -0.3245  0.1071
  163DA     C5' 5146   1.476   0.002   3.336  0.0339  0.4914  0.7346
  163DA    H5'1 5147   1.559   0.057   3.291 -0.3971  1.3207  0.9280
  163DA    H5'2 5148   1.507  15.883   3.441  2.2338  0.1880  0.1293
  163DA     C4' 5149   1.353   0.089   3.322 -0.2690 -0.3422  0.0387
  163DA     H4' 5150   1.377   0.175   3.384 -0.9079  0.2816 -0.5532
  163DA     O4' 5151   1.342   0.128   3.182 -0.2670 -0.7190  0.4130
  163DA     C1' 5152   1.232   0.068   3.127  0.4091 -0.2656  0.2605
  163DA     H1' 5153   1.161   0.150   3.119  0.2316 -0.4922 -0.5917
  163DA      N9 5154   1.272   0.016   2.990  0.4270  0.5823  0.4071
  163DA      C8 5155   1.357  15.802   2.952 -0.2056  0.7496 -1.1492
  163DA      H8 5156   1.415  15.748   3.025 -0.7323  0.7866 -0.7044
  163DA      N7 5157   1.359  15.771   2.827  0.1288 -0.1974  0.3007
  163DA      C5 5158   1.274  15.868   2.768  0.4470  0.1725  0.0392
  163DA      C6 5159   1.235   0.024   2.639  0.0264 -0.3071 -0.0314
  163DA      N6 5160   1.283  15.854   2.533  0.0821 -0.2478 -0.0227
  163DA     H61 5161   1.343  15.774   2.543 -1.7809 -1.4795  2.1375
  163DA     H62 5162   1.255   0.004   2.442  0.1267  0.2754  0.1693
  163DA      N1 5163   1.149   0.122   2.612 -0.4706 -0.4845  0.1508
  163DA      C2 5164   1.106   0.183   2.724 -0.1264 -0.2406 -0.1197
  163DA      H2 5165   1.037   0.263   2.704  0.0494 -0.2376 -0.7376
  163DA      N3 5166   1.130   0.160   2.848  0.0574  1.0512 -0.6188
  163DA      C4 5167   1.219   0.058   2.865  1.1096 -0.7436  0.6377
  163DA     C3' 5168   1.217   0.021   3.367 -0.3523 -0.3820  0.2930
  163DA     H3' 5169   1.244  15.825   3.433 -1.9748 -0.8312  0.4454
  163DA     C2' 5170   1.185  15.851   3.224  0.7282 -0.0744  0.1625
  163DA    H2'1 5171   1.226  15.750   3.220  2.0901  0.5077 -0.9485
  163DA    H2'2 5172   1.076  15.849   3.217  0.6921  1.4314 -0.1006
  163DA     O3' 5173   1.119   0.107   3.412  0.2921  0.6944 -0.6158
  164DG       P 5174   0.972   0.065   3.467  0.3790  0.0052  0.2055
  164DG     O1P 5175   0.924   0.183   3.548 -0.5172 -0.4615  0.3432
  164DG     O2P 5176   0.972  15.815   3.526 -1.0650 -0.8496 -0.1000
  164DG     O5' 5177   0.884   0.049   3.334  0.4496  0.2703 -0.3798
  164DG     C5' 5178   0.830   0.161   3.264  0.5686  0.1994 -0.1690
  164DG    H5'1 5179   0.911   0.233   3.249  0.3309  0.6633  0.6676
  164DG    H5'2 5180   0.755   0.203   3.332  0.8854 -1.4682  1.2898
  164DG     C4' 5181   0.765   0.122   3.133  0.1287  0.4328 -0.2618
  164DG     H4' 5182   0.723   0.210   3.084 -1.0357 -0.1563 -0.3591
  164DG     O4' 5183   0.860   0.059   3.047 -0.5782 -0.0583  0.1053
  164DG     C1' 5184   0.806  15.821   3.006 -0.5386 -0.4293 -0.4264
  164DG     H1' 5185   0.727  15.841   2.932  0.0251 -0.3398 -1.0155
  164DG      N9 5186   0.906  15.727   2.948  0.1335 -0.0454  0.1301
  164DG      C8 5187   0.981  15.637   3.016  0.4271 -0.2273  0.7116
  164DG      H8 5188   0.989  15.636   3.124 -0.3483 -0.2233  0.7731
  164DG      N7 5189   1.063  15.568   2.936 -0.0883 -0.1795 -0.1506
  164DG      C5 5190   1.040  15.622   2.812  0.3894  0.1249 -0.2947
  164DG      C6 5191   1.086  15.593   2.677 -0.3524  0.4265  0.1037
  164DG      O6 5192   1.165  15.503   2.649  0.3052  0.4555 -0.0234
  164DG      N1 5193   1.033  15.669   2.576  0.2974 -0.3242 -0.1734
  164DG      H1 5194   1.062  15.654   2.481 -0.3402 -1.9811 -0.1398
  164DG      C2 5195   0.943  15.769   2.595 -0.8423 -0.4514  0.1357
  164DG      N2 5196   0.904  15.833   2.488  0.1992  0.0382  0.5788
  164DG     H21 5197   0.931  15.802   2.396  1.3145  1.3386  0.4392
  164DG     H22 5198   0.835   0.021   2.492  0.7692  0.6066  0.0782
  164DG      N3 5199   0.897  15.800   2.716  0.2033  0.7475 -0.0193
  164DG      C4 5200   0.945  15.720   2.817  0.1763 -0.6037 -0.2194
  164DG     C3' 5201   0.656   0.017   3.158  0.4513  0.0994 -0.1653
  164DG     H3' 5202   0.624   0.022   3.262  2.4057  0.3801  0.4647
  164DG     C2' 5203   0.725  15.772   3.133 -0.5713 -0.1200  0.0548
  164DG    H2'1 5204   0.792  15.744   3.215 -0.8447  2.3099  1.1994
  164DG    H2'2 5205   0.650  15.696   3.109 -1.9735  1.4846 -0.8416
  164DG     O3' 5206   0.549   0.030   3.066 -0.1725  0.3480  0.7149
  165DA       P 5207   0.398   0.039   3.108  0.2178  0.0619 -0.0096
  165DA     O1P 5208   0.380   0.169   3.179  0.2420 -0.2432 -0.3625
  165DA     O2P 5209   0.365  15.795   3.175  0.2532  0.3506  0.2799
  165DA     O5' 5210   0.325   0.049   2.969  0.1902 -0.5079  0.2394
  165DA     C5' 5211   0.328   0.178   2.897 -0.7719 -0.1006  0.1786
  165DA    H5'1 5212   0.418   0.232   2.927 -0.9800  1.0542 -1.1899
  165DA    H5'2 5213   0.234   0.231   2.909 -0.0998  1.0485  0.5540
  165DA     C4' 5214   0.355   0.162   2.750 -0.0386 -0.5896  0.2526
  165DA     H4' 5215   0.367   0.255   2.696  0.2172 -1.0250 -0.4506
  165DA     O4' 5216   0.468   0.086   2.727 -0.4561  0.0356  0.2300
  165DA     C1' 5217   0.451  15.865   2.634  0.7602  0.9944  0.2750
  165DA     H1' 5218   0.479   0.014   2.535  1.4340  0.9781  0.4558
  165DA      N9 5219   0.528  15.744   2.669 -0.2780  0.4492 -0.2669
  165DA      C8 5220   0.544  15.682   2.792 -0.3705 -0.6667 -0.1765
  165DA      H8 5221   0.492  15.714   2.881 -1.1044 -0.2289 -0.7627
  165DA      N7 5222   0.629  15.581   2.791 -0.2086 -0.3911  0.3133
  165DA      C5 5223   0.662  15.574   2.654 -0.6522  1.1403 -0.2831
  165DA      C6 5224   0.736  15.474   2.583 -0.0013 -0.0443  0.1620
  165DA      N6 5225   0.809  15.379   2.628 -0.1464  0.3699  0.3769
  165DA     H61 5226   0.813  15.356   2.726 -1.4394  0.4748  0.4645
  165DA     H62 5227   0.864  15.320   2.566 -0.5948 -0.1636  0.4757
  165DA      N1 5228   0.741  15.481   2.453 -0.2571  0.1799 -0.6194
  165DA      C2 5229   0.676  15.576   2.393  0.0211  0.4148 -0.3821
  165DA      H2 5230   0.670  15.569   2.286 -0.5231  2.2794 -0.5236
  165DA      N3 5231   0.599  15.674   2.444  0.9544  0.8828  0.4304
  165DA      C4 5232   0.594  15.666   2.579 -0.8428 -0.3839 -0.4337
  165DA     C3' 5233   0.246   0.082   2.679 -0.4697  0.5939  0.5502
  165DA     H3' 5234   0.166   0.070   2.752  0.1492 -0.1003  1.1367
  165DA     C2' 5235   0.305  15.831   2.656 -0.4019  0.0615  0.1378
  165DA    H2'1 5236   0.289  15.767   2.743  1.5120 -1.6016 -0.6505
  165DA    H2'2 5237   0.254  15.774   2.579 -2.1285 -1.3001  2.1831
  165DA     O3' 5238   0.211   0.154   2.563 -0.8407 -0.1184  0.1928
  166DT       P 5239   0.075   0.122   2.477  0.1432  0.0030 -0.5213
  166DT     O1P 5240   0.053   0.233   2.384 -0.2462 -0.4681 -0.3574
  166DT     O2P 5241  14.772   0.102   2.568  0.3330 -0.0626  0.2797
  166DT     O5' 5242   0.104  15.873   2.399 -0.6507 -0.1581 -0.6740
  166DT     C5' 5243   0.186  15.868   2.287 -0.0613 -1.0152  0.3107
  166DT    H5'1 5244   0.277   0.038   2.312 -0.9680 -0.5551  2.7909
  166DT    H5'2 5245   0.138   0.034   2.204  0.5894  0.7001  0.9700
  166DT     C4' 5246   0.222  15.732   2.243 -0.3767  0.8886  0.4374
  166DT     H4' 5247   0.284  15.749   2.155 -1.1163  1.0044 -0.0771
  166DT     O4' 5248   0.300  15.670   2.341 -0.2374 -0.8655 -0.4309
  166DT     C1' 5249   0.312  15.538   2.298 -0.0225  0.4449 -0.5494
  166DT     H1' 5250   0.383  15.541   2.214 -2.1010  0.7889 -2.3865
  166DT      N1 5251   0.345  15.455   2.421  0.6204  0.5071  0.3648
  166DT      C6 5252   0.289  15.473   2.545 -0.2980 -0.1527  0.4549
  166DT      H6 5253   0.208  15.544   2.551 -0.5549 -0.4552  0.6330
  166DT      C5 5254   0.321  15.399   2.649 -0.0342 -0.2449 -0.7306
  166DT      C7 5255   0.255  15.425   2.786 -0.2512  0.3731  0.3003
  166DT     H71 5256   0.189  15.340   2.800 -0.2105  0.1875 -0.5664
  166DT     H72 5257   0.339  15.431   2.855 -0.8607  1.2307  0.9775
  166DT     H73 5258   0.224  15.529   2.795  0.0815  0.7564 -2.3202
  166DT      C4 5259   0.424  15.299   2.639 -0.7397  0.5134 -0.0636
  166DT      O4 5260   0.476  15.224   2.725  0.0165 -0.5527 -0.3723
  166DT      N3 5261   0.474  15.277   2.512  0.0048  0.1812 -0.7467
  166DT      H3 5262   0.542  15.203   2.503  1.4540  0.7037  3.4643
  166DT      C2 5263   0.434  15.345   2.398 -0.8159 -0.3901  0.2894
  166DT      O2 5264   0.473  15.314   2.288 -0.0487 -0.5299 -0.0070
  166DT     C3' 5265   0.109  15.637   2.222  0.1642  0.0219  0.0778
  166DT     H3' 5266   0.028  15.659   2.292 -0.4225  2.3514 -1.2240
  166DT     C2' 5267   0.172  15.500   2.241 -0.2060  0.4593 -0.2939
  166DT    H2'1 5268   0.117  15.454   2.323  0.5431 -0.1355 -0.1117
  166DT    H2'2 5269   0.183  15.436   2.154 -1.6001  1.0767 -0.9511
  166DT     O3' 5270   0.058  15.660   2.089  0.0753  0.1254  0.5960
  167DT       P 5271  14.738  15.575   2.036 -0.0325  0.4566 -0.2557
  167DT     O1P 5272  14.678  15.637   1.911 -0.0996  0.0730  0.0151
  167DT     O2P 5273  14.643  15.546   2.146  0.0953 -0.0863 -0.1918
  167DT     O5' 5274  14.796  15.429   1.995  0.0640 -0.2808  0.2288
  167DT     C5' 5275   0.052  15.410   1.871 -0.3758  0.6171  0.3760
  167DT    H5'1 5276   0.127  15.487   1.855  0.4511 -0.4898 -1.2473
  167DT    H5'2 5277  14.798  15.420   1.783  1.4944 -0.6532 -1.1556
  167DT     C4' 5278   0.121  15.276   1.861 -0.5014 -0.1384 -0.3501
  167DT     H4' 5279   0.174  15.288   1.766 -1.5312 -0.7327 -1.0167
  167DT     O4' 5280   0.213  15.254   1.971  0.5054 -0.3220  0.0184
  167DT     C1' 5281   0.184  15.125   2.020  0.3411  0.3615 -0.3293
  167DT     H1' 5282   0.244  15.053   1.964 -0.7744  0.1518 -1.2749
  167DT      N1 5283   0.218  15.115   2.161 -0.3014  0.7470 -0.2375
  167DT      C6 5284   0.131  15.164   2.262 -0.2427 -0.1463  1.1406
  167DT      H6 5285   0.041  15.215   2.229  0.3494  0.9008  1.0853
  167DT      C5 5286   0.147  15.135   2.391  0.2080  0.1895 -0.3023
  167DT      C7 5287   0.047  15.193   2.496  0.4494 -0.5096  0.9015
  167DT     H71 5288  14.761  15.190   2.441  1.9186  0.3354 -1.8872
  167DT     H72 5289   0.046  15.135   2.588 -0.5227 -0.5451  0.8836
  167DT     H73 5290   0.075  15.295   2.521  1.1384 -0.8716  1.6196
  167DT      C4 5291   0.253  15.038   2.431  0.2753  0.1206 -0.1306
  167DT      O4 5292   0.271  15.007   2.550  0.9021  0.2566 -0.0830
  167DT      N3 5293   0.334  14.988   2.329  0.1641  0.4756 -0.3193
  167DT      H3 5294   0.395  14.910   2.347 -1.1669 -0.3780  0.8192
  167DT      C2 5295   0.325  15.027   2.200  0.5223 -0.0286  0.2075
  167DT      O2 5296   0.407  14.974   2.126  0.2381 -0.2403  0.8528
  167DT     C3' 5297   0.029  15.154   1.850 -0.0597  0.4335 -0.2385
  167DT     H3' 5298  14.732  15.173   1.829  0.2811  1.0055 -1.5349
  167DT     C2' 5299   0.036  15.112   1.990  0.3949  0.2253 -0.4196
  167DT    H2'1 5300  14.784  15.177   2.053  0.6844  0.0788  0.0227
  167DT    H2'2 5301   0.005  15.008   1.998  0.4994  0.1534 -0.9478
  167DT     O3' 5302   0.088  15.064   1.758  0.7074  0.2551 -0.4241
  168DC       P 5303   0.010  14.933   1.719 -0.2671 -0.2171  0.1853
  168DC     O1P 5304   0.034  14.898   1.577  0.0148  0.0207  0.4995
  168DC     O2P 5305  14.679  14.936   1.778  0.1938  0.0510  0.3415
  168DC     O5' 5306   0.088  14.825   1.808  0.0226 -0.0804  0.1301
  168DC     C5' 5307   0.225  14.794   1.769 -0.4091  0.1420 -1.0352
  168DC    H5'1 5308   0.293  14.878   1.782  0.3880 -0.7186  0.8587
  168DC    H5'2 5309   0.220  14.771   1.663 -0.2226  1.0054 -1.2373
  168DC     C4' 5310   0.278  14.670   1.841  0.6364 -0.4534 -0.6742
  168DC     H4' 5311   0.376  14.653   1.797  1.2811  0.8611  0.1940
  168DC     O4' 5312   0.294  14.696   1.985 -0.5051 -0.1155  0.3752
  168DC     C1' 5313   0.227  14.593   2.054  0.4044  0.0810  0.3246
  168DC     H1' 5314   0.298  14.511   2.064  0.4280  0.1182  0.4608
  168DC      N1 5315   0.180  14.644   2.182 -0.5785  0.5285  0.3955
  168DC      C6 5316   0.094  14.754   2.184  0.1920 -0.1158 -1.1638
  168DC      H6 5317   0.057  14.790   2.090  1.0364 -0.4964 -1.6564
  168DC      C5 5318   0.038  14.789   2.304  0.3882 -0.0422 -0.1968
  168DC      H5 5319  14.773  14.868   2.298  0.6902  0.1443 -3.5376
  168DC      C4 5320   0.094  14.724   2.426  0.7567 -0.5921  0.1735
  168DC      N4 5321   0.052  14.763   2.549 -0.0907 -0.0851  0.3772
  168DC     H41 5322  14.794  14.836   2.562 -1.4098 -0.9619 -1.1091
  168DC     H42 5323   0.091  14.708   2.624  0.6536 -0.0289  0.0480
  168DC      N3 5324   0.182  14.626   2.423  0.4841 -0.0826  0.5020
  168DC      C2 5325   0.217  14.580   2.300  0.4565  1.2920 -0.5491
  168DC      O2 5326   0.290  14.477   2.293  0.3746  0.0803  0.1855
  168DC     C3' 5327   0.186  14.545   1.822 -0.3058  0.0931  0.2164
  168DC     H3' 5328   0.117  14.566   1.740  1.0547 -1.5923 -1.4550
  168DC     C2' 5329   0.115  14.535   1.957  0.0983  0.0309  0.5716
  168DC    H2'1 5330   0.023  14.593   1.949  0.4089  0.4026 -0.5017
  168DC    H2'2 5331   0.094  14.430   1.974  2.2024 -1.0629 -2.6557
  168DC     O3' 5332   0.264  14.434   1.799 -0.4935  0.4559  0.5011
  169DT       P 5333   0.185  14.295   1.749  0.0916  0.0073 -0.1312
  169DT     O1P 5334   0.273  14.212   1.666 -0.7193 -0.3612  0.8413
  169DT     O2P 5335   0.052  14.325   1.695  0.3035 -0.4242 -0.0371
  169DT     O5' 5336   0.158  14.214   1.883 -0.5686 -0.3363  0.0089
  169DT     C5' 5337   0.266  14.150   1.944  0.2793 -0.2777 -0.2558
  169DT    H5'1 5338   0.350  14.217   1.962 -1.5810  1.7283  1.4713
  169DT    H5'2 5339   0.302  14.075   1.873 -0.2294 -1.2312  0.4744
  169DT     C4' 5340   0.228  14.085   2.082  0.1090  0.4960  0.4279
  169DT     H4' 5341   0.322  14.033   2.102  1.5116  1.8310 -2.1344
  169DT     O4' 5342   0.203  14.187   2.174  0.2147 -0.1424  0.6252
  169DT     C1' 5343   0.096  14.150   2.261 -0.4913  0.1980 -0.4577
  169DT     H1' 5344   0.140  14.104   2.350  0.0781 -0.5979 -1.1413
  169DT      N1 5345   0.011  14.268   2.306  0.3267  0.3806 -0.3470
  169DT      C6 5346  14.747  14.348   2.212 -0.2051  0.5314 -0.5970
  169DT      H6 5347  14.751  14.329   2.106  2.4393 -1.8104 -0.2100
  169DT      C5 5348  14.664  14.446   2.258 -0.4101  0.3322  0.4750
  169DT      C7 5349  14.583  14.517   2.150  0.0154 -0.0926 -0.3074
  169DT     H71 5350  14.528  14.596   2.201 -1.3890 -1.9409  1.1692
  169DT     H72 5351  14.646  14.572   2.081  0.6340  1.0523  1.1053
  169DT     H73 5352  14.508  14.454   2.102  2.3174 -2.5483 -0.9115
  169DT      C4 5353  14.654  14.475   2.396 -0.4083  0.0744 -0.1826
  169DT      O4 5354  14.582  14.558   2.446  0.3203 -0.3611  0.4990
  169DT      N3 5355  14.732  14.400   2.486  0.0586 -0.0201  0.8286
  169DT      H3 5356  14.709  14.410   2.584  0.2899 -1.5850  1.0709
  169DT      C2 5357   0.001  14.291   2.445  0.3282 -0.2610  0.2907
  169DT      O2 5358   0.046  14.222   2.539  0.1871  0.2857  0.4699
  169DT     C3' 5359   0.102  13.996   2.073 -0.2623  0.6536  0.9536
  169DT     H3' 5360   0.050  14.022   1.980  0.1644 -0.8210  0.2681
  169DT     C2' 5361   0.011  14.046   2.187  0.0495  0.3759 -0.0262
  169DT    H2'1 5362  14.735  14.094   2.139  2.1423  2.8490 -1.5454
  169DT    H2'2 5363  14.793  13.968   2.258  0.5194 -1.7662 -2.0577
  169DT     O3' 5364   0.137  13.860   2.075 -0.0194 -0.2329 -0.2211
  170DA       P 5365   0.022  13.757   2.046 -0.0509 -0.4648 -0.0040
  170DA     O1P 5366   0.084  13.627   2.012 -0.1822 -0.2278  0.6631
  170DA     O2P 5367  14.749  13.812   1.942 -0.1198  0.1385 -0.1783
  170DA     O5' 5368  14.750  13.746   2.186 -0.5057  0.1733  0.3357
  170DA     C5' 5369   0.006  13.682   2.293 -0.1397 -0.7111  0.6847
  170DA    H5'1 5370   0.096  13.741   2.312 -1.0198  0.6497  0.7457
  170DA    H5'2 5371   0.053  13.585   2.272  0.3098 -0.6805  1.5040
  170DA     C4' 5372  14.736  13.684   2.421 -1.0447 -0.0237 -0.5374
  170DA     H4' 5373  14.780  13.610   2.488  3.2058  1.9333 -0.7994
  170DA     O4' 5374  14.734  13.818   2.483 -0.5247  0.5291  0.3968
  170DA     C1' 5375  14.595  13.842   2.511 -0.5862  0.4746  0.3991
  170DA     H1' 5376  14.566  13.811   2.611  1.1204  1.8652  1.3708
  170DA      N9 5377  14.562  13.985   2.515  0.1340 -0.1271  0.4493
  170DA      C8 5378  14.557  14.072   2.409 -0.1649 -0.1157  0.1053
  170DA      H8 5379  14.583  14.042   2.309 -0.3212 -0.8299  0.2738
  170DA      N7 5380  14.504  14.187   2.436 -0.5925 -0.5773 -0.4316
  170DA      C5 5381  14.487  14.185   2.577  0.7769  0.1334 -0.5416
  170DA      C6 5382  14.452  14.278   2.676  0.6662 -0.6926  0.0452
  170DA      N6 5383  14.427  14.404   2.648  0.1919 -0.3781  0.1887
  170DA     H61 5384  14.407  14.436   2.554 -1.4272 -0.1859  0.5616
  170DA     H62 5385  14.426  14.467   2.727 -2.2933  0.4969 -0.4674
  170DA      N1 5386  14.443  14.243   2.804  0.2190 -0.3612  0.2440
  170DA      C2 5387  14.491  14.123   2.842  0.2506 -0.4945  0.0536
  170DA      H2 5388  14.498  14.107   2.948  1.2600 -2.1593 -0.2286
  170DA      N3 5389  14.547  14.033   2.762  0.5571  0.4750  0.2804
  170DA      C4 5390  14.527  14.062   2.628 -0.1356 -0.5311  0.6600
  170DA     C3' 5391  14.595  13.632   2.398 -0.2685 -1.1671  0.2366
  170DA     H3' 5392  14.586  13.583   2.301  1.5111 -2.3565  0.6105
  170DA     C2' 5393  14.518  13.764   2.404 -0.4260  0.1207  0.4394
  170DA    H2'1 5394  14.529  13.817   2.309 -0.6732 -1.0357 -0.2575
  170DA    H2'2 5395  14.411  13.763   2.424 -0.5730  0.4350 -0.2675
  170DA     O3' 5396  14.560  13.539   2.496  0.2684 -0.9588  0.1334
  171DC       P 5397  14.414  13.472   2.510 -0.2671 -0.5314 -0.4578
  171DC     O1P 5398  14.444  13.335   2.556  0.5585 -0.2589  0.1860
  171DC     O2P 5399  14.342  13.490   2.382  0.4153  0.1709  0.0522
  171DC     O5' 5400  14.358  13.564   2.631  0.2908  0.1630  0.1577
  171DC     C5' 5401  14.397  13.542   2.762  0.0535  0.0585  0.4183
  171DC    H5'1 5402  14.502  13.572   2.768  0.0925 -0.0447  0.2530
  171DC    H5'2 5403  14.387  13.437   2.789  0.4723  0.0854  0.6953
  171DC     C4' 5404  14.334  13.626   2.870  0.1840  0.3196 -0.6956
  171DC     H4' 5405  14.386  13.605   2.963 -0.8489  0.8995  0.0390
  171DC     O4' 5406  14.349  13.768   2.849 -0.5573 -0.3256 -0.0990
  171DC     C1' 5407  14.219  13.830   2.848 -1.1623 -0.7862 -0.1223
  171DC     H1' 5408  14.200  13.861   2.951 -0.7558  1.1033 -0.5837
  171DC      N1 5409  14.200  13.950   2.759 -0.8599  0.2302  0.5791
  171DC      C6 5410  14.222  13.932   2.622 -0.5843 -0.2724 -1.3663
  171DC      H6 5411  14.268  13.841   2.587  0.5370 -0.1879 -0.1947
  171DC      C5 5412  14.188  14.036   2.540 -0.3104  0.8653 -0.2496
  171DC      H5 5413  14.200  14.032   2.433 -0.9153  2.8707 -0.4449
  171DC      C4 5414  14.136  14.155   2.601 -0.4288 -0.4560 -0.0153
  171DC      N4 5415  14.097  14.249   2.525  0.1610 -0.1629  0.4742
  171DC     H41 5416  14.107  14.246   2.425 -2.8200  0.4369  0.0743
  171DC     H42 5417  14.080  14.339   2.567  0.5922 -0.3467  1.0600
  171DC      N3 5418  14.124  14.165   2.730  0.5009  0.3081 -0.9658
  171DC      C2 5419  14.155  14.068   2.818 -0.5259 -0.3285  1.1345
  171DC      O2 5420  14.140  14.086   2.938 -0.3227  0.3022  0.6896
  171DC     C3' 5421  14.189  13.593   2.890 -1.3907 -0.2109  0.1209
  171DC     H3' 5422  14.146  13.503   2.844 -0.2712 -1.0932  0.7356
  171DC     C2' 5423  14.129  13.714   2.816 -0.4977  0.1426 -0.4423
  171DC    H2'1 5424  14.126  13.699   2.708  2.5826 -0.4664 -0.5578
  171DC    H2'2 5425  14.026  13.734   2.845 -0.8330 -0.5386 -1.1400
  171DC     O3' 5426  14.158  13.590   3.025  0.2282  0.0669 -0.4200
  172DC       P 5427  14.005  13.564   3.083 -0.4059 -0.0701 -0.0774
  172DC     O1P 5428  14.035  13.483   3.204 -0.0004 -0.5172  0.3130
  172DC     O2P 5429  13.902  13.513   2.985 -0.1839  0.3571  0.3594
  172DC     O5' 5430  13.961  13.701   3.143  0.1063 -0.1924  0.6874
  172DC     C5' 5431  14.054  13.776   3.219 -0.1417 -0.6131  0.2502
  172DC    H5'1 5432  14.128  13.825   3.156  1.3015 -1.2254  1.4243
  172DC    H5'2 5433  14.102  13.699   3.279 -1.9633 -0.9509  1.3696
  172DC     C4' 5434  13.997  13.891   3.311  0.3512  0.7676  0.4032
  172DC     H4' 5435  14.080  13.905   3.380  1.7316 -0.7690 -0.8726
  172DC     O4' 5436  13.975  14.007   3.232 -0.3898 -0.5211  0.1454
  172DC     C1' 5437  13.846  14.051   3.240  0.4707 -0.5708 -0.1931
  172DC     H1' 5438  13.837  14.130   3.315 -2.9187 -0.0733 -0.9745
  172DC      N1 5439  13.809  14.096   3.099  0.1753  0.0183 -0.1750
  172DC      C6 5440  13.823  14.010   2.999  0.2972 -0.2150  0.5507
  172DC      H6 5441  13.844  13.906   3.019  0.6251 -0.4042 -0.6688
  172DC      C5 5442  13.818  14.059   2.867 -0.0954 -0.4229  0.0254
  172DC      H5 5443  13.837  14.005   2.776  2.2703  0.0189  0.1873
  172DC      C4 5444  13.784  14.200   2.856  0.3477  0.7775 -0.2721
  172DC      N4 5445  13.772  14.248   2.735 -0.5021 -0.1710  0.2501
  172DC     H41 5446  13.820  14.204   2.657 -1.1064  1.8128 -1.3298
  172DC     H42 5447  13.740  14.344   2.732  1.6548  0.5887 -0.1372
  172DC      N3 5448  13.760  14.278   2.958  0.0463 -0.2144  0.3919
  172DC      C2 5449  13.764  14.229   3.084 -0.6044 -1.2747  0.0535
  172DC      O2 5450  13.737  14.308   3.174  0.1043 -0.3772 -0.0998
  172DC     C3' 5451  13.865  13.861   3.389 -1.1722 -0.2122  0.3488
  172DC     H3' 5452  13.856  13.753   3.401  2.3947 -0.5704  0.7443
  172DC     C2' 5453  13.769  13.928   3.292 -0.0545 -0.4913  0.8657
  172DC    H2'1 5454  13.752  13.870   3.200  1.5999 -0.3066  0.4059
  172DC    H2'2 5455  13.674  13.936   3.344 -0.2195 -0.5224  0.5708
  172DC     O3' 5456  13.864  13.935   3.514  0.0273  0.6058 -0.1901
  173DA       P 5457  13.765  13.899   3.643 -0.1140 -0.0205  0.0109
  173DA     O1P 5458  13.829  13.956   3.760 -0.4242 -0.9016 -0.1910
  173DA     O2P 5459  13.720  13.759   3.644  0.3850  0.3377  0.4469
  173DA     O5' 5460  13.638  13.984   3.603 -0.1164  0.5161 -0.0920
  173DA     C5' 5461  13.633  14.118   3.629  0.1517 -0.3473 -0.6181
  173DA    H5'1 5462  13.724  14.158   3.583  0.6616 -1.1664 -0.3600
  173DA    H5'2 5463  13.636  14.151   3.733  2.2110  2.6356 -1.4896
  173DA     C4' 5464  13.512  14.190   3.569 -0.4111  0.0766 -0.0818
  173DA     H4' 5465  13.504  14.297   3.587  0.2430  0.4940 -2.0421
  173DA     O4' 5466  13.529  14.178   3.430  0.8645 -0.2197 -0.3123
  173DA     C1' 5467  13.408  14.184   3.374  0.9837  0.0576  0.1378
  173DA     H1' 5468  13.360  14.279   3.398  0.2246 -0.3791  0.3923
  173DA      N9 5469  13.412  14.153   3.230  0.1345 -0.1123  0.5663
  173DA      C8 5470  13.397  14.033   3.167 -0.4418  0.1950  1.0134
  173DA      H8 5471  13.396  13.939   3.219 -0.3155 -0.2469  0.2373
  173DA      N7 5472  13.409  14.040   3.036  0.4194  0.4193  0.4515
  173DA      C5 5473  13.416  14.177   3.010  0.9367 -0.0266  1.0194
  173DA      C6 5474  13.393  14.255   2.893  0.1726  0.0073  0.3260
  173DA      N6 5475  13.379  14.206   2.773 -0.3649 -0.1258 -0.6481
  173DA     H61 5476  13.388  14.107   2.755 -0.3609 -0.5201  1.3156
  173DA     H62 5477  13.384  14.275   2.699  1.1625 -0.0313 -0.4884
  173DA      N1 5478  13.392  14.386   2.900  0.7465 -0.3498 -0.1810
  173DA      C2 5479  13.402  14.442   3.019 -0.5664  0.1632  0.4095
  173DA      H2 5480  13.413  14.550   3.022  1.5696 -0.0072  0.0909
  173DA      N3 5481  13.412  14.378   3.133  0.0932 -0.0694  0.5627
  173DA      C4 5482  13.414  14.248   3.128  0.7592  0.4132  0.6873
  173DA     C3' 5483  13.383  14.118   3.599 -0.1729 -0.0441  0.8123
  173DA     H3' 5484  13.393  14.026   3.656 -0.5916  0.6199  1.9898
  173DA     C2' 5485  13.332  14.082   3.460  0.0150  1.3578 -0.2250
  173DA    H2'1 5486  13.368  13.982   3.435  1.7060  1.5897  1.0972
  173DA    H2'2 5487  13.223  14.090   3.460 -0.1866 -0.8736  0.3168
  173DA     O3' 5488  13.293  14.203   3.668  0.4392  0.2306 -0.1186
  174DA       P 5489  13.264  14.196   3.823 -0.8370 -0.5496 -0.1603
  174DA     O1P 5490  13.391  14.165   3.891  0.1337 -0.2915  0.2607
  174DA     O2P 5491  13.156  14.095   3.826 -0.4321 -0.2239 -0.2361
  174DA     O5' 5492  13.216  14.347   3.857 -0.2953  0.4262  0.0796
  174DA     C5' 5493  13.301  14.451   3.869  0.3301 -0.7167 -0.2346
  174DA    H5'1 5494  13.403  14.424   3.844  0.7621  0.5081  0.1333
  174DA    H5'2 5495  13.297  14.475   3.976 -0.5100 -1.6473 -0.0363
  174DA     C4' 5496  13.265  14.576   3.781  0.2292 -0.0105  0.3045
  174DA     H4' 5497  13.333  14.655   3.814  0.3069 -0.6552  1.7470
  174DA     O4' 5498  13.286  14.538   3.643  1.1598 -0.2949 -0.1845
  174DA     C1' 5499  13.165  14.571   3.570 -0.1495  0.5487  0.5767
  174DA     H1' 5500  13.162  14.675   3.538  2.2935  0.3644 -0.5108
  174DA      N9 5501  13.137  14.482   3.458  0.9880 -0.6162 -0.0960
  174DA      C8 5502  13.104  14.349   3.458 -0.2709 -0.2829  0.3606
  174DA      H8 5503  13.093  14.292   3.549  2.2663 -0.3009  0.7392
  174DA      N7 5504  13.070  14.305   3.340  0.9676  0.2355  0.3312
  174DA      C5 5505  13.090  14.415   3.254  0.3396  0.0747  0.4284
  174DA      C6 5506  13.083  14.442   3.110  0.1040  0.8955  0.3315
  174DA      N6 5507  13.053  14.349   3.011  0.3793 -0.1963 -0.5815
  174DA     H61 5508  13.018  14.259   3.039  0.3666  0.1024  0.4023
  174DA     H62 5509  13.045  14.378   2.915 -0.5401  0.1629 -0.4082
  174DA      N1 5510  13.111  14.561   3.062  0.3192 -0.2689  0.0123
  174DA      C2 5511  13.145  14.657   3.148 -0.2208  0.1663  0.9005
  174DA      H2 5512  13.148  14.758   3.110  0.3787  0.0478  0.6086
  174DA      N3 5513  13.161  14.644   3.277  0.3676 -0.1768  0.0966
  174DA      C4 5514  13.132  14.519   3.323 -0.1022 -1.0606  0.1424
  174DA     C3' 5515  13.128  14.626   3.790  0.4383  0.2421  1.1576
  174DA     H3' 5516  13.078  14.592   3.880  1.6254  1.3506  2.2729
  174DA     C2' 5517  13.057  14.558   3.670 -0.4283 -0.0494  0.4881
  174DA    H2'1 5518  13.031  14.458   3.703 -1.8602  0.6380  1.5611
  174DA    H2'2 5519  12.964  14.606   3.640 -1.4130 -0.7880  2.2283
  174DA     O3' 5520  13.137  14.770   3.787 -0.2479  0.2787  0.0283
  175DA       P 5521  13.006  14.857   3.820  0.1586  0.1018 -0.1211
  175DA     O1P 5522  13.060  14.991   3.851  0.7870  0.6579  0.5166
  175DA     O2P 5523  12.913  14.787   3.917 -0.4688 -0.7051  0.8721
  175DA     O5' 5524  12.936  14.860   3.685  0.3693  0.6624  0.1132
  175DA     C5' 5525  12.991  14.912   3.569 -0.4657  0.3802  0.3485
  175DA    H5'1 5526  13.086  14.861   3.552 -0.2374  0.3801  1.5556
  175DA    H5'2 5527  13.009  15.019   3.584  0.8807  0.0987  0.8906
  175DA     C4' 5528  12.904  14.892   3.445  0.5219  0.6063  0.4848
  175DA     H4' 5529  12.953  14.949   3.366  3.7186 -1.7576  0.6239
  175DA     O4' 5530  12.890  14.756   3.398  0.3041 -0.3836  0.2517
  175DA     C1' 5531  12.750  14.733   3.351 -0.1545  0.0433  0.0244
  175DA     H1' 5532  12.733  14.775   3.252  0.5408  0.0902 -0.0829
  175DA      N9 5533  12.735  14.582   3.352  0.1409  0.2306 -0.7118
  175DA      C8 5534  12.710  14.496   3.457  0.2019  0.4223  0.1790
  175DA      H8 5535  12.703  14.522   3.561  3.2657 -1.6933  1.0554
  175DA      N7 5536  12.697  14.369   3.411  0.4463 -0.4228 -0.2010
  175DA      C5 5537  12.707  14.380   3.274  0.4904  0.0640  0.2495
  175DA      C6 5538  12.698  14.292   3.166  0.0720  0.6251 -0.6282
  175DA      N6 5539  12.689  14.161   3.168 -0.1322 -0.0081  0.5101
  175DA     H61 5540  12.697  14.110   3.255  0.0285  1.1758  1.2133
  175DA     H62 5541  12.663  14.116   3.081  0.6795  1.1915 -0.3897
  175DA      N1 5542  12.701  14.339   3.047  0.3924 -0.5051 -0.5379
  175DA      C2 5543  12.709  14.468   3.021 -0.1692  0.2763 -0.1831
  175DA      H2 5544  12.708  14.510   2.922 -3.6951  0.8280 -0.0221
  175DA      N3 5545  12.737  14.558   3.110  0.3863 -0.7757 -0.4611
  175DA      C4 5546  12.727  14.506   3.237  0.5738 -0.5537  0.2338
  175DA     C3' 5547  12.761  14.944   3.469 -0.0330  0.3435 -0.2812
  175DA     H3' 5548  12.736  14.987   3.566 -2.4876 -2.5534  0.5262
  175DA     C2' 5549  12.677  14.815   3.456 -0.0082  0.2295  0.2106
  175DA    H2'1 5550  12.667  14.765   3.553 -0.8133 -0.5156 -0.2429
  175DA    H2'2 5551  12.578  14.840   3.418 -1.7007 -0.6129  3.6718
  175DA     O3' 5552  12.747  15.039   3.362 -0.3303  0.2687 -0.1422
  176DA       P 5553  12.667  15.171   3.374 -0.2705 -0.3068  0.3108
  176DA     O1P 5554  12.771  15.263   3.426  0.0248  0.4606 -0.3812
  176DA     O2P 5555  12.542  15.149   3.452 -0.1183  0.5083 -0.1880
  176DA     O5' 5556  12.623  15.193   3.218 -0.5878  0.4206 -0.0702
  176DA     C5' 5557  12.721  15.237   3.122  0.6387  0.0517 -0.2182
  176DA    H5'1 5558  12.819  15.192   3.141  0.1635 -0.5999  0.7957
  176DA    H5'2 5559  12.724  15.346   3.120 -1.3642  0.2158  1.7627
  176DA     C4' 5560  12.683  15.187   2.982  0.1047 -0.0644 -0.3058
  176DA     H4' 5561  12.730  15.255   2.911  1.2322 -0.4536  0.0569
  176DA     O4' 5562  12.741  15.060   2.964  0.1262 -1.0458  0.0965
  176DA     C1' 5563  12.662  14.974   2.883 -0.3651  0.3848 -0.4971
  176DA     H1' 5564  12.716  14.928   2.800 -0.0063  2.3135 -1.3730
  176DA      N9 5565  12.580  14.887   2.965 -0.1032  0.3391 -0.3629
  176DA      C8 5566  12.546  14.889   3.101  0.3154  0.1160 -0.1857
  176DA      H8 5567  12.570  14.969   3.169  1.9160 -1.9788  1.8350
  176DA      N7 5568  12.473  14.793   3.140  0.3632  0.2800 -0.3333
  176DA      C5 5569  12.457  14.720   3.027 -0.2176  0.0110  0.0994
  176DA      C6 5570  12.380  14.601   2.993 -0.5016 -0.7818 -0.3568
  176DA      N6 5571  12.306  14.543   3.090  1.2659 -0.3988 -0.0585
  176DA     H61 5572  12.310  14.587   3.181 -2.8967  1.5508 -0.5786
  176DA     H62 5573  12.237  14.470   3.078 -1.3964  1.1055  4.1508
  176DA      N1 5574  12.381  14.542   2.871  0.1025 -0.1100 -0.7544
  176DA      C2 5575  12.453  14.603   2.780  0.3584 -0.1391 -0.1101
  176DA      H2 5576  12.445  14.556   2.683 -1.8003  0.5803 -0.3557
  176DA      N3 5577  12.525  14.714   2.790 -0.1592  0.1674  0.6779
  176DA      C4 5578  12.528  14.768   2.920  0.4911  0.4787 -0.3713
  176DA     C3' 5579  12.537  15.175   2.939  0.0034  0.2055  0.7847
  176DA     H3' 5580  12.474  15.137   3.020  1.1043  0.3269  1.7337
  176DA     C2' 5581  12.562  15.074   2.829  0.5049  0.4673  0.4995
  176DA    H2'1 5582  12.474  15.031   2.781  0.2190 -1.1189  2.3166
  176DA    H2'2 5583  12.621  15.124   2.752 -1.0920  2.0495  0.2279
  176DA     O3' 5584  12.494  15.292   2.869 -0.2449 -0.2266  0.2803
  177DG       P 5585  12.344  15.328   2.873 -0.1045  0.4228 -0.4598
  177DG     O1P 5586  12.340  15.472   2.824 -0.2160  0.0305 -0.1396
  177DG     O2P 5587  12.288  15.302   3.010  0.2761 -0.1636 -0.0209
  177DG     O5' 5588  12.264  15.229   2.772  0.4756 -0.0734  0.2951
  177DG     C5' 5589  12.307  15.222   2.635 -0.2685  0.3211  0.1664
  177DG    H5'1 5590  12.411  15.193   2.622 -1.0021 -2.2166 -0.6872
  177DG    H5'2 5591  12.309  15.319   2.586  1.9561  0.1736 -0.1483
  177DG     C4' 5592  12.234  15.127   2.542  0.4598  0.0641  0.4153
  177DG     H4' 5593  12.281  15.129   2.443  0.8512  0.3416  0.6009
  177DG     O4' 5594  12.232  14.995   2.593  0.6269 -0.3712 -0.2088
  177DG     C1' 5595  12.097  14.963   2.639 -0.2120  0.4201  0.5423
  177DG     H1' 5596  12.040  14.911   2.563  0.7320  0.3343 -0.1357
  177DG      N9 5597  12.087  14.884   2.765  0.0825  0.7952 -0.9027
  177DG      C8 5598  12.135  14.915   2.889  0.2089  0.2745 -0.5144
  177DG      H8 5599  12.175  15.012   2.912 -1.5621  0.8080  0.5331
  177DG      N7 5600  12.123  14.820   2.979  0.3731 -0.4365  0.0440
  177DG      C5 5601  12.049  14.726   2.912 -0.0838 -0.1909  0.6256
  177DG      C6 5602  12.005  14.596   2.956  0.4641  0.7711  0.2231
  177DG      O6 5603  12.008  14.538   3.067 -0.2404 -0.0421  0.1963
  177DG      N1 5604  11.943  14.517   2.858 -0.1918 -0.4784 -1.1392
  177DG      H1 5605  11.908  14.427   2.889 -1.0612 -0.0347 -0.7868
  177DG      C2 5606  11.942  14.557   2.724  0.3563 -0.8275  0.3833
  177DG      N2 5607  11.888  14.477   2.641 -0.0897  0.2171 -0.2190
  177DG     H21 5608  11.846  14.392   2.676 -0.3730  0.5561  0.2707
  177DG     H22 5609  11.881  14.501   2.543 -1.5749  0.7930 -0.0009
  177DG      N3 5610  11.981  14.677   2.682 -0.2182  0.6430  0.0377
  177DG      C4 5611  12.038  14.754   2.777  0.5330 -0.3110  0.6566
  177DG     C3' 5612  12.088  15.168   2.529  0.4608 -0.7983 -0.1937
  177DG     H3' 5613  12.089  15.276   2.546 -1.5493 -1.1604  3.2747
  177DG     C2' 5614  12.025  15.092   2.644  0.1955 -0.2922  0.4548
  177DG    H2'1 5615  12.044  15.148   2.736  0.0518  0.2142  0.1801
  177DG    H2'2 5616  11.919  15.086   2.620  0.5029  1.5452 -1.7025
  177DG     O3' 5617  12.041  15.137   2.402  0.5516  0.8890 -0.6140
  178DT       P 5618  11.900  15.191   2.350  0.0012  0.3313  0.5079
  178DT     O1P 5619  11.903  15.244   2.211 -0.3799  0.0609 -0.4877
  178DT     O2P 5620  11.841  15.276   2.455 -0.5856 -0.6546 -0.3766
  178DT     O5' 5621  11.804  15.062   2.344 -0.2423  0.2507  0.0647
  178DT     C5' 5622  11.809  14.971   2.233 -0.2618 -0.1961 -0.1151
  178DT    H5'1 5623  11.915  14.949   2.220 -0.0441  1.1220 -0.8333
  178DT    H5'2 5624  11.782  15.020   2.139  1.5707 -1.1650 -1.2090
  178DT     C4' 5625  11.726  14.850   2.244 -0.1325  0.0364  0.0618
  178DT     H4' 5626  11.764  14.795   2.157 -0.1379  2.7367 -1.7639
  178DT     O4' 5627  11.746  14.787   2.367  0.0902  0.1897 -0.5020
  178DT     C1' 5628  11.621  14.766   2.427 -0.3177 -0.0500  0.1977
  178DT     H1' 5629  11.581  14.668   2.400 -0.3004 -0.5156  1.7683
  178DT      N1 5630  11.649  14.757   2.575  0.5179  0.3428 -0.0465
  178DT      C6 5631  11.690  14.868   2.644  0.0142  0.5339  0.2238
  178DT      H6 5632  11.716  14.953   2.583  0.9058 -1.4325 -2.3504
  178DT      C5 5633  11.697  14.858   2.781  0.3687 -0.9063 -0.8001
  178DT      C7 5634  11.728  14.986   2.860 -0.2839 -0.7747  0.5387
  178DT     H71 5635  11.832  14.996   2.893 -0.2010  1.6283 -0.2423
  178DT     H72 5636  11.705  15.076   2.803  2.4955  0.5890  1.3560
  178DT     H73 5637  11.661  14.998   2.944 -0.3287  0.3852  0.3517
  178DT      C4 5638  11.670  14.734   2.849 -0.3996 -0.4259 -0.0188
  178DT      O4 5639  11.699  14.718   2.969  0.2172  0.7197  0.1826
  178DT      N3 5640  11.623  14.631   2.774 -0.3783  0.2525  0.6431
  178DT      H3 5641  11.596  14.549   2.826  2.2757 -0.5931  0.8278
  178DT      C2 5642  11.606  14.637   2.637  0.0178 -0.5294  0.1915
  178DT      O2 5643  11.549  14.542   2.582 -0.0088 -0.0289  0.0688
  178DT     C3' 5644  11.577  14.876   2.220  0.4233  0.4702 -0.1357
  178DT     H3' 5645  11.558  14.974   2.177 -0.2638  1.0748  1.4583
  178DT     C2' 5646  11.529  14.871   2.372 -0.3333  0.7378 -0.2213
  178DT    H2'1 5647  11.560  14.968   2.412  0.2691 -0.0318  1.2379
  178DT    H2'2 5648  11.427  14.839   2.391  0.3370 -1.8741 -0.5964
  178DT     O3' 5649  11.530  14.760   2.147 -0.1199 -0.1141  0.1273
  179DG       P 5650  11.416  14.785   2.029 -0.3192  0.8561  0.0008
  179DG     O1P 5651  11.422  14.663   1.944  0.6231  0.2688 -0.1405
  179DG     O2P 5652  11.449  14.908   1.950  0.0287  0.4222  0.3083
  179DG     O5' 5653  11.282  14.788   2.105  0.1881 -0.2977  0.3530
  179DG     C5' 5654  11.212  14.671   2.147 -0.4119  0.1430 -0.4218
  179DG    H5'1 5655  11.288  14.596   2.166 -0.4027  0.3168  0.2549
  179DG    H5'2 5656  11.142  14.637   2.070 -1.2920 -3.2698  1.6564
  179DG     C4' 5657  11.141  14.690   2.285 -0.6733 -0.6496 -0.1817
  179DG     H4' 5658  11.075  14.603   2.298 -1.1675 -1.0290 -3.9601
  179DG     O4' 5659  11.225  14.694   2.401 -0.2089 -0.5344  0.8133
  179DG     C1' 5660  11.179  14.789   2.492  0.1166 -0.4479  0.3566
  179DG     H1' 5661  11.086  14.749   2.532  0.2884 -0.8415  0.3738
  179DG      N9 5662  11.262  14.829   2.613  0.1183 -0.2382 -0.2223
  179DG      C8 5663  11.346  14.942   2.636 -0.1280  0.1070 -0.4694
  179DG      H8 5664  11.361  15.015   2.557  1.4692 -2.4656 -2.7124
  179DG      N7 5665  11.395  14.949   2.756  0.4799  0.5204 -0.3856
  179DG      C5 5666  11.346  14.831   2.817  0.6397 -0.0971 -0.0485
  179DG      C6 5667  11.367  14.772   2.945  0.0413  0.8661  0.1889
  179DG      O6 5668  11.433  14.818   3.038  0.5393  0.4719 -0.0222
  179DG      N1 5669  11.309  14.650   2.972 -0.4918 -0.0066 -0.4540
  179DG      H1 5670  11.335  14.607   3.059 -1.5926 -0.1781 -0.2035
  179DG      C2 5671  11.242  14.585   2.881 -0.2066 -0.4997 -0.2191
  179DG      N2 5672  11.161  14.489   2.916 -0.2680  0.6129  0.0050
  179DG     H21 5673  11.163  14.457   3.012  0.5925 -1.5748 -0.6874
  179DG     H22 5674  11.105  14.450   2.841 -0.1830 -1.6263  1.0226
  179DG      N3 5675  11.211  14.637   2.764  0.2735 -0.0201  0.6960
  179DG      C4 5676  11.266  14.759   2.732  0.6960 -0.5919  0.7083
  179DG     C3' 5677  11.061  14.822   2.287  0.2459 -0.1560  0.8200
  179DG     H3' 5678  11.061  14.881   2.195 -0.4669 -3.0542 -1.1776
  179DG     C2' 5679  11.142  14.900   2.391  0.0400  0.3049  0.3297
  179DG    H2'1 5680  11.238  14.937   2.354  1.0959 -1.2600  1.3636
  179DG    H2'2 5681  11.081  14.984   2.425  1.1848  1.7224 -0.9894
  179DG     O3' 5682  10.929  14.805   2.337 -0.3819 -0.2339 -0.8975
  180DT       P 5683  10.809  14.790   2.240 -0.0974 -0.6850 -0.0499
  180DT     O1P 5684  10.849  14.715   2.122  0.1326  0.4645  0.3253
  180DT     O2P 5685  10.756  14.928   2.223  0.0251  0.2506  0.3475
  180DT     O5' 5686  10.708  14.710   2.336  0.4213  0.5301 -0.4513
  180DT     C5' 5687  10.703  14.566   2.346  0.0902  0.9573 -1.2033
  180DT    H5'1 5688  10.794  14.530   2.299  1.3731  0.6927  1.3242
  180DT    H5'2 5689  10.619  14.521   2.294 -0.8234  1.6181 -0.3506
  180DT     C4' 5690  10.690  14.506   2.490 -0.5848  0.2400 -0.2564
  180DT     H4' 5691  10.717  14.400   2.480  1.4958  0.6352  0.7128
  180DT     O4' 5692  10.799  14.565   2.568  0.2163 -0.2599  0.5018
  180DT     C1' 5693  10.749  14.613   2.694 -0.2251 -0.4325 -0.5073
  180DT     H1' 5694  10.738  14.535   2.769 -1.2055  1.6853  1.7093
  180DT      N1 5695  10.838  14.720   2.753 -0.4549  0.3765  0.0023
  180DT      C6 5696  10.868  14.837   2.685  0.3251  0.9947 -0.0968
  180DT      H6 5697  10.829  14.857   2.587  2.2105  1.0168 -0.8772
  180DT      C5 5698  10.946  14.940   2.741 -0.1388  0.0088 -0.6085
  180DT      C7 5699  10.967  15.072   2.676 -0.5263  0.2980  0.2968
  180DT     H71 5700  10.945  15.146   2.753  0.7851 -0.4729  1.4556
  180DT     H72 5701  11.075  15.085   2.664 -0.3267  1.6424  2.8960
  180DT     H73 5702  10.898  15.089   2.594 -1.0109  0.3553  0.7107
  180DT      C4 5703  10.997  14.922   2.882  0.5770  0.3785  1.1622
  180DT      O4 5704  11.074  14.994   2.947  0.0646 -0.2659 -0.5291
  180DT      N3 5705  10.959  14.806   2.941 -0.1609  0.1910  0.1527
  180DT      H3 5706  10.992  14.791   3.035  1.2937  0.9949 -0.1988
  180DT      C2 5707  10.886  14.704   2.882  0.8069  0.5775 -0.8521
  180DT      O2 5708  10.848  14.616   2.955 -0.7165 -0.0894 -0.1650
  180DT     C3' 5709  10.558  14.543   2.568  0.4118  0.3819 -0.1901
  180DT     H3' 5710  10.480  14.579   2.501 -0.6175 -0.5602  0.4608
  180DT     C2' 5711  10.610  14.655   2.655 -0.7747 -0.4771  0.4365
  180DT    H2'1 5712  10.622  14.746   2.597  0.8367 -0.4697  0.7431
  180DT    H2'2 5713  10.556  14.674   2.749 -0.3743 -0.7432  0.7222
  180DT     O3' 5714  10.511  14.427   2.641  0.7613  0.1618  0.3128
  181DA       P 5715  10.375  14.422   2.724  0.2945 -0.0520  0.2484
  181DA     O1P 5716  10.320  14.289   2.707  0.3483  0.4445  0.0746
  181DA     O2P 5717  10.298  14.533   2.679  0.0567 -0.4823 -0.1681
  181DA     O5' 5718  10.407  14.452   2.875 -0.2142 -0.0669 -0.6615
  181DA     C5' 5719  10.465  14.348   2.960 -0.2814  0.6148  0.3321
  181DA    H5'1 5720  10.570  14.341   2.933 -0.2947 -0.8773  0.5756
  181DA    H5'2 5721  10.422  14.248   2.948 -0.8835  0.8414  0.5517
  181DA     C4' 5722  10.458  14.391   3.109 -0.6198  0.2941 -0.2946
  181DA     H4' 5723  10.486  14.309   3.174 -0.2332 -0.7930 -1.7656
  181DA     O4' 5724  10.561  14.489   3.138  0.1250 -0.8504  0.1590
  181DA     C1' 5725  10.500  14.602   3.201  0.0420 -0.1916 -0.0270
  181DA     H1' 5726  10.513  14.604   3.309 -1.0483  1.7703  0.1243
  181DA      N9 5727  10.548  14.730   3.141 -0.0578 -0.0652  0.0233
  181DA      C8 5728  10.559  14.764   3.007 -0.1288  0.9216  0.2938
  181DA      H8 5729  10.503  14.709   2.933  1.0672  2.0511 -1.5184
  181DA      N7 5730  10.626  14.873   2.978  0.4426  0.8647 -0.5804
  181DA      C5 5731  10.660  14.915   3.118 -0.2911 -0.1656  0.2104
  181DA      C6 5732  10.739  15.019   3.166 -1.0755 -0.2525  0.4280
  181DA      N6 5733  10.798  15.106   3.086  0.2421  0.1891  0.1849
  181DA     H61 5734  10.781  15.104   2.986 -1.6368  1.5764  0.4172
  181DA     H62 5735  10.843  15.183   3.133 -1.5911  0.9401  0.7744
  181DA      N1 5736  10.767  15.035   3.296  0.2739 -0.1475 -0.1026
  181DA      C2 5737  10.716  14.947   3.380  1.3328 -0.1849 -0.3906
  181DA      H2 5738  10.748  14.967   3.481 -0.4776 -1.3427  0.4647
  181DA      N3 5739  10.634  14.843   3.347 -0.1118  0.0379 -0.2166
  181DA      C4 5740  10.615  14.829   3.211  0.2764 -0.4025 -1.1642
  181DA     C3' 5741  10.322  14.447   3.153 -0.2665 -0.6204 -0.1109
  181DA     H3' 5742  10.250  14.426   3.075  0.3984 -0.2618 -0.8352
  181DA     C2' 5743  10.350  14.597   3.175 -0.8346 -0.4070  0.6948
  181DA    H2'1 5744  10.323  14.654   3.086  0.4514  0.6985  0.9822
  181DA    H2'2 5745  10.306  14.637   3.266  1.2572  0.0387  1.5721
  181DA     O3' 5746  10.283  14.379   3.274  0.0803  0.2012  0.4223
  182DT       P 5747  10.152  14.425   3.364  0.3262 -0.0305  0.0990
  182DT     O1P 5748  10.100  14.295   3.411 -0.0728 -0.5914  0.1930
  182DT     O2P 5749  10.072  14.514   3.282  0.2758  0.4182 -0.4200
  182DT     O5' 5750  10.211  14.510   3.481 -0.1793  0.3459  0.2196
  182DT     C5' 5751  10.328  14.473   3.555 -0.9438 -0.2997 -0.4634
  182DT    H5'1 5752  10.401  14.436   3.483 -1.8596  2.5690 -3.0831
  182DT    H5'2 5753  10.298  14.390   3.619 -1.1303  1.3251  1.6553
  182DT     C4' 5754  10.381  14.578   3.660 -0.3803 -0.7495 -0.2212
  182DT     H4' 5755  10.464  14.529   3.710 -0.3030 -0.2059  0.2070
  182DT     O4' 5756  10.429  14.692   3.591  0.3690 -0.1604  0.2440
  182DT     C1' 5757  10.364  14.808   3.639 -0.1775  0.8721 -0.0954
  182DT     H1' 5758  10.413  14.834   3.732 -1.1339 -1.1996  1.0681
  182DT      N1 5759  10.373  14.914   3.539  0.2531  0.8767  0.9951
  182DT      C6 5760  10.301  14.910   3.418  0.6935 -0.6047  0.2806
  182DT      H6 5761  10.250  14.817   3.399  1.8917 -1.0225 -1.0409
  182DT      C5 5762  10.295  15.014   3.330  0.4576  0.3172  0.0467
  182DT      C7 5763  10.209  15.000   3.204 -0.1588  0.0738 -0.6004
  182DT     H71 5764  10.124  15.067   3.212 -0.1963  0.1431 -1.4878
  182DT     H72 5765  10.269  15.024   3.117 -1.2461 -3.9021 -2.7089
  182DT     H73 5766  10.162  14.903   3.190  1.0960 -0.3266 -2.3175
  182DT      C4 5767  10.374  15.134   3.351 -1.1601 -0.2149 -1.0180
  182DT      O4 5768  10.389  15.231   3.279  0.7446 -0.3964 -0.0363
  182DT      N3 5769  10.451  15.126   3.466 -0.0785 -0.2188 -0.1066
  182DT      H3 5770  10.536  15.180   3.462 -1.0060  1.2044 -2.4255
  182DT      C2 5771  10.452  15.022   3.561  0.6085 -1.2916  0.4057
  182DT      O2 5772  10.532  15.030   3.653 -0.0126 -0.0936  0.4651
  182DT     C3' 5773  10.274  14.625   3.754 -0.2604 -0.1255 -0.4563
  182DT     H3' 5774  10.192  14.553   3.755 -0.3033 -0.0922  1.6272
  182DT     C2' 5775  10.234  14.752   3.682  0.2811  0.5273 -0.1321
  182DT    H2'1 5776  10.169  14.744   3.595 -0.2343  2.4816  0.0060
  182DT    H2'2 5777  10.188  14.817   3.757  0.6740  0.6065  0.0425
  182DT     O3' 5778  10.330  14.652   3.882 -0.2899 -0.1873  0.2032
  183DT       P 5779  10.247  14.626   4.014 -0.0729  0.2566 -0.1496
  183DT     O1P 5780  10.337  14.609   4.131 -0.1619 -0.1474 -0.5573
  183DT     O2P 5781  10.146  14.521   3.975 -0.1595 -0.0784  0.1985
  183DT     O5' 5782  10.161  14.758   4.031 -0.1553 -0.1800 -0.2712
  183DT     C5' 5783  10.201  14.865   4.116 -0.5132 -0.0806 -0.9793
  183DT    H5'1 5784  10.192  14.837   4.221  1.7150 -0.6101 -0.8694
  183DT    H5'2 5785  10.132  14.949   4.105  0.4602  1.2912  2.1812
  183DT     C4' 5786  10.349  14.913   4.099  0.0989 -0.3737 -0.4018
  183DT     H4' 5787  10.418  14.829   4.114 -1.1998 -1.4039 -0.0516
  183DT     O4' 5788  10.372  14.959   3.963  0.2841 -0.3906 -0.4812
  183DT     C1' 5789  10.384  15.104   3.951  0.0318  0.1283  0.4311
  183DT     H1' 5790  10.485  15.144   3.947  0.0500  0.0349 -0.1858
  183DT      N1 5791  10.304  15.167   3.845  0.1457  0.2638  0.2496
  183DT      C6 5792  10.192  15.105   3.790  0.5676  0.3720  0.0443
  183DT      H6 5793  10.146  15.016   3.831 -1.6801  1.1135 -0.6942
  183DT      C5 5794  10.131  15.144   3.677  0.1370 -0.0264 -0.3507
  183DT      C7 5795  10.013  15.073   3.624  0.5553  0.2039  0.7004
  183DT     H71 5796  10.032  15.035   3.524 -4.0953 -0.0489 -0.3281
[truncated: 17,020,193 more chars]
